# Supplementary material for: The Parasite-Derived Peptide, FhHDM-1, Selectively Modulates miRNA Expression in β-Cells to Prevent Apoptotic Pathways Induced by Proinflammatory Cytokines
Source: J Diabetes Res. 2024 Jul 10;2024:8555211. doi: 10.1155/2024/8555211 (PMC11254460; doi:10.1155/2024/8555211)
Supplement: Supporting Information 2 — Table S1A. Differentially expressed miRNAs in FhHDM-1–treated β-cells exposed to proinflammatory cytokines, compared to cytokines alone. Table S1B. Differentially expressed miRNAs in untreated β-cells compared to β-cells exposed to proinflammatory cytokines. Table S1C. Differentially expressed miRNAs in untreated β-cells compared to FhHDM-1–treated β-cells exposed to proinflammatory cytokines. [file 8555211.f2.zip]

Archive with 3 entries (3 files):
- Camaya et al - Supplementary Table 1A.txt
- Camaya et al - Supplementary Table 1B.txt
- Camaya et al - Supplementary Table 1C.txt
