# Supplementary material for: The Parasite-Derived Peptide, FhHDM-1, Selectively Modulates miRNA Expression in β-Cells to Prevent Apoptotic Pathways Induced by Proinflammatory Cytokines
Source: J Diabetes Res. 2024 Jul 10;2024:8555211. doi: 10.1155/2024/8555211 (PMC11254460; doi:10.1155/2024/8555211)
Supplement: Supporting Information 2 — Table S1A. Differentially expressed miRNAs in FhHDM-1–treated β-cells exposed to proinflammatory cytokines, compared to cytokines alone. Table S1B. Differentially expressed miRNAs in untreated β-cells compared to β-cells exposed to proinflammatory cytokines. Table S1C. Differentially expressed miRNAs in untreated β-cells compared to FhHDM-1–treated β-cells exposed to proinflammatory cytokines. [file 8555211.f2.zip › Camaya et al - Supplementary Table 1A.txt]

"Camaya et al., Supplementary Table 1A. Differentially expressed miRNAs in FhHDM-1 treated _-cells exposed to pro-inflammatory cytokines, compared to cytokines alone"						
miRNA Name	baseMean	log2FoldChange	lfcSE	stat	pvalue	padj
mmu-miR-802-3p	12.80	3.25	1.17	2.77	5.67E-03	3.16E-02
mmu-miR-758-3p	44.23	2.27	0.60	3.78	1.57E-04	2.34E-03
mmu-miR-301a-5p	28.22	2.26	0.81	2.80	5.07E-03	2.95E-02
mmu-miR-181a-1-3p	36.99	2.17	0.62	3.52	4.31E-04	5.07E-03
mmu-miR-376a-5p	13.46	2.10	0.87	2.43	1.53E-02	6.39E-02
mmu-miR-134-3p	19.13	2.08	0.70	2.99	2.81E-03	1.90E-02
mmu-miR-218-5p	18.27	1.86	0.60	3.11	1.88E-03	1.47E-02
mmu-miR-152-5p	20.34	1.82	0.69	2.62	8.86E-03	4.35E-02
mmu-miR-1193-5p	43.01	1.68	0.46	3.67	2.47E-04	3.19E-03
mmu-miR-3962	10.70	1.61	0.69	2.32	2.02E-02	7.70E-02
mmu-miR-130a-3p	95.60	1.60	0.47	3.41	6.54E-04	6.33E-03
mmu-miR-100-5p	42.86	1.59	0.64	2.50	1.23E-02	5.50E-02
mmu-miR-3061-5p	23.62	1.47	0.66	2.24	2.49E-02	8.95E-02
mmu-miR-411-5p	1326.27	1.46	0.42	3.46	5.48E-04	5.81E-03
mmu-miR-3068-5p	26.13	1.44	0.54	2.67	7.56E-03	3.93E-02
mmu-miR-411-3p	71.99	1.40	0.58	2.40	1.66E-02	6.85E-02
mmu-miR-410-3p	52.88	1.39	0.56	2.49	1.28E-02	5.58E-02
mmu-miR-138-2-3p	40.59	1.37	0.46	3.00	2.74E-03	1.89E-02
mmu-miR-126a-3p	255.39	1.36	0.40	3.41	6.43E-04	6.32E-03
mmu-miR-369-5p	70.05	1.31	0.52	2.51	1.20E-02	5.43E-02
mmu-let-7f-5p	37340.87	1.30	0.43	3.00	2.68E-03	1.89E-02
mmu-miR-148b-5p	48.17	1.29	0.49	2.62	8.76E-03	4.34E-02
mmu-miR-26b-5p	3533.05	1.27	0.32	4.01	6.08E-05	1.29E-03
mmu-miR-132-5p	802.30	1.26	0.32	3.93	8.43E-05	1.50E-03
mmu-miR-3968	9530.42	1.26	0.20	6.25	4.18E-10	9.17E-08
mmu-miR-203-3p	265.78	1.23	0.34	3.67	2.40E-04	3.19E-03
mmu-miR-27b-5p	231.24	1.21	0.29	4.21	2.55E-05	6.99E-04
mmu-miR-130b-3p	129.26	1.20	0.39	3.10	1.93E-03	1.49E-02
mmu-miR-9-5p	6209.83	1.17	0.41	2.89	3.88E-03	2.37E-02
mmu-miR-29a-3p	9714.76	1.14	0.30	3.85	1.18E-04	1.96E-03
mmu-miR-101c	69.19	1.08	0.34	3.19	1.44E-03	1.20E-02
mmu-miR-191-3p	194.42	1.08	0.27	3.94	8.05E-05	1.50E-03
mmu-miR-101a-3p	68.62	1.08	0.34	3.20	1.37E-03	1.19E-02
mmu-miR-1839-5p	3036.66	1.08	0.27	3.96	7.47E-05	1.49E-03
mmu-miR-743a-3p	743.29	1.06	0.27	3.99	6.60E-05	1.36E-03
mmu-miR-30e-3p	979.99	1.03	0.34	3.04	2.34E-03	1.69E-02
mmu-miR-185-5p	3170.97	1.01	0.23	4.40	1.07E-05	3.54E-04
mmu-miR-124-3p	5856.43	1.00	0.19	5.38	7.29E-08	4.80E-06
mmu-miR-128-3p	8339.67	0.99	0.27	3.70	2.17E-04	3.04E-03
mmu-miR-379-5p	2970.71	0.97	0.28	3.44	5.84E-04	6.00E-03
mmu-miR-29b-1-5p	60.71	0.97	0.43	2.28	2.24E-02	8.37E-02
mmu-miR-344e-3p	154.46	0.94	0.27	3.43	6.08E-04	6.16E-03
mmu-miR-344d-3-5p	3146.49	0.92	0.26	3.50	4.65E-04	5.27E-03
mmu-miR-494-3p	448.41	0.92	0.32	2.90	3.75E-03	2.33E-02
mmu-miR-25-3p	76625.64	0.90	0.23	3.93	8.35E-05	1.50E-03
mmu-miR-382-5p	5064.86	0.89	0.25	3.63	2.81E-04	3.56E-03
mmu-miR-6960-5p	76.32	0.87	0.37	2.37	1.78E-02	6.98E-02
mmu-miR-30a-3p	1577.08	0.87	0.26	3.28	1.05E-03	9.37E-03
mmu-miR-741-3p	594.08	0.86	0.26	3.34	8.45E-04	7.83E-03
mmu-miR-21a-5p	1639.68	0.86	0.22	3.93	8.66E-05	1.50E-03
mmu-miR-465a-5p	268.32	0.86	0.23	3.74	1.84E-04	2.70E-03
mmu-miR-883a-3p	130.70	0.85	0.28	3.02	2.50E-03	1.79E-02
mmu-let-7g-5p	70753.39	0.84	0.24	3.45	5.68E-04	5.93E-03
mmu-miR-743b-3p	82.42	0.82	0.33	2.49	1.28E-02	5.58E-02
mmu-miR-99a-5p	5587.42	0.81	0.27	2.99	2.75E-03	1.89E-02
mmu-miR-152-3p	551.64	0.80	0.27	3.00	2.72E-03	1.89E-02
mmu-miR-434-5p	2016.72	0.79	0.27	2.95	3.21E-03	2.12E-02
mmu-miR-146b-5p	2362.74	0.78	0.29	2.67	7.67E-03	3.94E-02
mmu-miR-22-3p	3510.88	0.77	0.22	3.48	5.11E-04	5.58E-03
mmu-miR-132-3p	1736.77	0.74	0.24	3.06	2.19E-03	1.64E-02
mmu-miR-487b-3p	157.60	0.74	0.27	2.75	5.93E-03	3.25E-02
mmu-miR-103-3p	7583.36	0.74	0.19	3.83	1.27E-04	1.99E-03
mmu-miR-872-5p	280.41	0.72	0.29	2.47	1.35E-02	5.75E-02
mmu-miR-412-5p	171.39	0.70	0.26	2.67	7.59E-03	3.93E-02
mmu-miR-323-3p	1248.36	0.66	0.23	2.90	3.76E-03	2.33E-02
mmu-miR-125b-5p	5093.35	0.66	0.14	4.72	2.35E-06	9.60E-05
mmu-miR-465c-5p	10044.73	0.65	0.23	2.78	5.40E-03	3.07E-02
mmu-miR-191-5p	38262.22	0.64	0.21	3.07	2.17E-03	1.64E-02
mmu-miR-1843b-3p	864.82	0.64	0.16	4.02	5.73E-05	1.26E-03
mmu-let-7j	3303.92	0.64	0.24	2.68	7.39E-03	3.90E-02
mmu-miR-12191-3p	113.76	0.64	0.25	2.50	1.25E-02	5.53E-02
mmu-miR-7a-2-3p	1726.69	0.63	0.15	4.32	1.59E-05	4.76E-04
mmu-miR-31-5p	1450.36	0.62	0.16	3.84	1.22E-04	1.96E-03
mmu-miR-30c-5p	7908.11	0.62	0.26	2.38	1.72E-02	6.86E-02
mmu-miR-107-3p	480.30	0.62	0.20	3.13	1.73E-03	1.39E-02
mmu-miR-23a-3p	2455.53	0.61	0.24	2.53	1.14E-02	5.21E-02
mmu-miR-183-5p	30374.90	0.59	0.17	3.50	4.61E-04	5.27E-03
mmu-miR-124-5p	237.32	0.58	0.22	2.63	8.65E-03	4.34E-02
mmu-miR-125a-5p	185430.42	0.57	0.11	5.03	5.01E-07	2.60E-05
mmu-miR-146a-5p	1527.34	0.56	0.21	2.60	9.37E-03	4.51E-02
mmu-miR-329-3p	338.15	0.53	0.23	2.24	2.49E-02	8.95E-02
mmu-miR-488-3p	3506.43	0.52	0.19	2.77	5.62E-03	3.16E-02
mmu-miR-24-2-5p	277.02	0.52	0.22	2.38	1.73E-02	6.86E-02
mmu-let-7i-5p	133969.15	0.51	0.22	2.37	1.76E-02	6.92E-02
mmu-miR-28a-3p	1880.33	0.51	0.17	2.92	3.48E-03	2.22E-02
mmu-miR-24-3p	21122.39	0.50	0.17	2.88	4.03E-03	2.43E-02
mmu-miR-1249-3p	2840.08	0.48	0.19	2.55	1.09E-02	5.03E-02
mmu-miR-23b-5p	958.60	0.47	0.16	2.91	3.67E-03	2.32E-02
mmu-miR-30b-3p	1784.55	0.47	0.15	3.18	1.48E-03	1.22E-02
mmu-miR-212-5p	928.66	0.47	0.20	2.39	1.69E-02	6.86E-02
mmu-miR-27b-3p	43884.78	0.46	0.16	2.86	4.28E-03	2.51E-02
mmu-let-7e-5p	42036.02	0.45	0.19	2.36	1.83E-02	7.14E-02
mmu-miR-338-5p	1608.73	0.45	0.13	3.38	7.35E-04	6.91E-03
mmu-miR-30c-1-3p	362.54	0.43	0.19	2.27	2.33E-02	8.64E-02
mmu-miR-337-5p	6302.37	0.42	0.16	2.60	9.39E-03	4.51E-02
mmu-miR-151-5p	388.39	0.41	0.18	2.32	2.04E-02	7.72E-02
mmu-miR-483-3p	87739.75	0.41	0.17	2.46	1.37E-02	5.83E-02
mmu-let-7e-3p	356.23	0.37	0.16	2.31	2.09E-02	7.84E-02
mmu-miR-140-3p	8874.92	0.36	0.12	2.96	3.05E-03	2.03E-02
mmu-miR-27a-5p	1204.67	0.35	0.14	2.50	1.25E-02	5.53E-02
mmu-miR-300-3p	676.79	0.34	0.14	2.36	1.85E-02	7.16E-02
mmu-miR-501-3p	14688.69	0.28	0.10	2.65	7.97E-03	4.07E-02
mmu-miR-106b-3p	53845.34	-0.19	0.09	-2.20	2.79E-02	9.81E-02
mmu-miR-149-5p	8135.72	-0.25	0.10	-2.44	1.46E-02	6.14E-02
mmu-miR-129-5p	55575.56	-0.27	0.11	-2.39	1.69E-02	6.86E-02
mmu-miR-532-3p	1683.97	-0.33	0.14	-2.38	1.71E-02	6.86E-02
mmu-miR-344-3p	16417.06	-0.33	0.13	-2.62	8.77E-03	4.34E-02
mmu-miR-672-5p	1713.23	-0.36	0.15	-2.34	1.90E-02	7.32E-02
mmu-miR-296-3p	3443.51	-0.37	0.16	-2.27	2.34E-02	8.66E-02
mmu-miR-344g-3p	819.33	-0.37	0.17	-2.24	2.53E-02	9.04E-02
mmu-miR-12194-3p	449.06	-0.39	0.14	-2.68	7.40E-03	3.90E-02
mmu-miR-342-3p	2884.67	-0.40	0.18	-2.26	2.38E-02	8.74E-02
mmu-miR-330-3p	2922.10	-0.40	0.15	-2.71	6.75E-03	3.64E-02
mmu-miR-493-5p	885.76	-0.40	0.15	-2.65	8.11E-03	4.11E-02
mmu-miR-1955-5p	448.00	-0.40	0.18	-2.25	2.44E-02	8.88E-02
mmu-miR-361-3p	34736.29	-0.41	0.17	-2.47	1.34E-02	5.75E-02
mmu-miR-470-5p	47053.22	-0.42	0.12	-3.40	6.77E-04	6.46E-03
mmu-miR-1306-3p	2593.71	-0.43	0.14	-3.05	2.31E-03	1.69E-02
mmu-miR-1198-5p	110209.35	-0.43	0.15	-2.98	2.87E-03	1.93E-02
mmu-miR-3074-5p	503.80	-0.44	0.15	-2.87	4.07E-03	2.43E-02
mmu-miR-574-3p	772.78	-0.44	0.17	-2.57	1.01E-02	4.80E-02
mmu-miR-23a-5p	179.67	-0.44	0.20	-2.26	2.39E-02	8.74E-02
mmu-miR-770-3p	5479.36	-0.44	0.14	-3.19	1.41E-03	1.19E-02
mmu-let-7d-3p	156296.90	-0.45	0.20	-2.20	2.79E-02	9.81E-02
mmu-miR-760-3p	6098.02	-0.47	0.18	-2.58	1.00E-02	4.78E-02
mmu-miR-1947-5p	570.12	-0.53	0.15	-3.42	6.25E-04	6.23E-03
mmu-miR-1945	4547.18	-0.53	0.16	-3.31	9.30E-04	8.50E-03
mmu-miR-1964-3p	16064.02	-0.53	0.20	-2.69	7.18E-03	3.84E-02
mmu-miR-423-3p	119272.85	-0.53	0.19	-2.78	5.42E-03	3.07E-02
mmu-miR-1224-5p	18888.19	-0.54	0.21	-2.61	8.94E-03	4.36E-02
mmu-miR-3473b	3463.40	-0.54	0.22	-2.50	1.23E-02	5.50E-02
mmu-miR-350-5p	1718.02	-0.55	0.19	-2.94	3.28E-03	2.14E-02
mmu-miR-7115-5p	106.86	-0.57	0.25	-2.34	1.94E-02	7.44E-02
mmu-miR-5128	958.82	-0.60	0.18	-3.23	1.26E-03	1.10E-02
mmu-miR-7648-3p	334.23	-0.60	0.24	-2.55	1.07E-02	4.97E-02
mmu-miR-652-3p	10259.38	-0.61	0.14	-4.49	7.13E-06	2.47E-04
mmu-miR-185-3p	713.65	-0.62	0.20	-3.08	2.09E-03	1.60E-02
mmu-miR-3474	159.32	-0.62	0.22	-2.87	4.10E-03	2.43E-02
mmu-miR-3473e	1535.43	-0.62	0.23	-2.74	6.19E-03	3.37E-02
mmu-miR-181a-5p	37852.35	-0.64	0.16	-4.07	4.66E-05	1.06E-03
mmu-miR-151-3p	167422.01	-0.65	0.17	-3.79	1.49E-04	2.28E-03
mmu-miR-324-3p	1863.79	-0.66	0.14	-4.70	2.62E-06	9.60E-05
mmu-miR-770-5p	167.30	-0.66	0.28	-2.39	1.69E-02	6.86E-02
mmu-miR-574-5p	2380.95	-0.67	0.16	-4.10	4.21E-05	9.90E-04
mmu-miR-346-5p	7636.08	-0.68	0.19	-3.69	2.25E-04	3.09E-03
mmu-miR-431-3p	412.42	-0.68	0.17	-3.93	8.33E-05	1.50E-03
mmu-miR-326-3p	1986.09	-0.70	0.16	-4.39	1.13E-05	3.54E-04
mmu-miR-466i-5p	613.05	-0.72	0.20	-3.58	3.40E-04	4.14E-03
mmu-miR-7689-3p	276.53	-0.72	0.23	-3.11	1.88E-03	1.47E-02
mmu-miR-6940-3p	81.27	-0.73	0.33	-2.21	2.70E-02	9.59E-02
mmu-miR-341-3p	937.84	-0.74	0.15	-5.01	5.54E-07	2.60E-05
mmu-miR-324-5p	792.94	-0.75	0.14	-5.52	3.31E-08	2.42E-06
mmu-miR-1936	109.56	-0.75	0.26	-2.93	3.41E-03	2.20E-02
mmu-miR-935	755.00	-0.77	0.21	-3.73	1.93E-04	2.76E-03
mmu-miR-3470b	579.24	-0.77	0.24	-3.29	1.01E-03	9.06E-03
mmu-miR-139-5p	2897.72	-0.78	0.15	-5.27	1.40E-07	8.37E-06
mmu-miR-92b-5p	800.21	-0.79	0.21	-3.84	1.22E-04	1.96E-03
mmu-miR-3473d	97.45	-0.80	0.25	-3.15	1.62E-03	1.32E-02
mmu-miR-29c-5p	264.82	-0.80	0.17	-4.71	2.53E-06	9.60E-05
mmu-miR-1981-5p	26499.14	-0.81	0.17	-4.86	1.17E-06	5.13E-05
mmu-miR-3102-3p	510.12	-0.82	0.23	-3.50	4.72E-04	5.27E-03
mmu-miR-3102-5p.2-5p	484.88	-0.82	0.24	-3.47	5.18E-04	5.58E-03
mmu-miR-370-3p	30424.75	-0.83	0.20	-4.14	3.45E-05	8.73E-04
mmu-miR-874-3p	487.81	-0.86	0.27	-3.20	1.39E-03	1.19E-02
mmu-miR-5121	91.98	-0.86	0.30	-2.89	3.81E-03	2.34E-02
mmu-miR-331-3p	5750.30	-0.89	0.21	-4.22	2.40E-05	6.88E-04
mmu-miR-7659-5p	49.56	-0.89	0.35	-2.56	1.06E-02	4.97E-02
mmu-miR-1895	78.86	-0.95	0.40	-2.38	1.73E-02	6.86E-02
mmu-miR-1970	24.58	-1.00	0.41	-2.41	1.58E-02	6.60E-02
mmu-miR-7679-3p	96.17	-1.03	0.29	-3.61	3.03E-04	3.77E-03
mmu-miR-3572-3p	36.07	-1.05	0.42	-2.49	1.29E-02	5.60E-02
mmu-miR-1934-3p	99.81	-1.05	0.34	-3.05	2.27E-03	1.68E-02
mmu-miR-345-5p	111.60	-1.05	0.21	-5.02	5.26E-07	2.60E-05
mmu-miR-690	140.59	-1.10	0.27	-4.11	4.00E-05	9.76E-04
mmu-miR-871-3p	48907.23	-1.11	0.18	-6.05	1.45E-09	1.91E-07
mmu-miR-6970-5p	28.44	-1.12	0.40	-2.79	5.27E-03	3.04E-02
mmu-miR-700-5p	1711.59	-1.12	0.18	-6.06	1.33E-09	1.91E-07
mmu-miR-8097	28.64	-1.14	0.45	-2.53	1.13E-02	5.21E-02
mmu-miR-3102-5p	28.88	-1.18	0.54	-2.20	2.82E-02	9.85E-02
mmu-miR-3470a	339.33	-1.19	0.20	-5.97	2.41E-09	2.26E-07
mmu-miR-3473a	137.25	-1.21	0.33	-3.67	2.43E-04	3.19E-03
mmu-miR-7033-5p	358.90	-1.47	0.19	-7.90	2.87E-15	1.89E-12
mmu-miR-698-5p	23.10	-1.50	0.54	-2.76	5.81E-03	3.21E-02
mmu-miR-677-5p	84.49	-2.17	0.37	-5.88	4.22E-09	3.47E-07
mmu-miR-2137	291.78	-2.36	0.30	-7.79	6.60E-15	2.17E-12
mmu-miR-193b-3p	11.67	-2.36	0.67	-3.54	4.06E-04	4.85E-03
mmu-miR-7068-5p	16.39	-2.54	0.61	-4.15	3.37E-05	8.73E-04
mmu-miR-677-3p	48.17	-2.63	0.44	-5.98	2.17E-09	2.26E-07
