# Supplementary material for: The Parasite-Derived Peptide, FhHDM-1, Selectively Modulates miRNA Expression in β-Cells to Prevent Apoptotic Pathways Induced by Proinflammatory Cytokines
Source: J Diabetes Res. 2024 Jul 10;2024:8555211. doi: 10.1155/2024/8555211 (PMC11254460; doi:10.1155/2024/8555211)
Supplement: Supporting Information 2 — Table S1A. Differentially expressed miRNAs in FhHDM-1–treated β-cells exposed to proinflammatory cytokines, compared to cytokines alone. Table S1B. Differentially expressed miRNAs in untreated β-cells compared to β-cells exposed to proinflammatory cytokines. Table S1C. Differentially expressed miRNAs in untreated β-cells compared to FhHDM-1–treated β-cells exposed to proinflammatory cytokines. [file 8555211.f2.zip › Camaya et al - Supplementary Table 1B.txt]

"Camaya et al., Supplementary Table 1B. Differentially expressed miRNAs in untreated _-cells, compared to _-cells exposed to pro-inflammatory cytokines"						
miRNA Name	baseMean	log2FoldChange	lfcSE	stat	pvalue	padj
mmu-let-7b-3p	1430.69	-1.04	0.11	-9.77	1.53E-22	1.92E-20
mmu-let-7d-3p	156296.90	0.97	0.20	4.78	1.74E-06	2.68E-05
mmu-let-7e-3p	356.23	-0.58	0.16	-3.60	3.21E-04	2.50E-03
mmu-let-7e-5p	42036.02	-0.49	0.19	-2.55	1.07E-02	4.76E-02
mmu-let-7f-1-3p	20.66	-2.46	0.66	-3.72	2.02E-04	1.63E-03
mmu-let-7f-5p	37340.87	-1.53	0.43	-3.53	4.09E-04	3.07E-03
mmu-let-7g-5p	70753.39	-1.09	0.24	-4.46	8.37E-06	1.11E-04
mmu-let-7i-5p	133969.15	-0.69	0.22	-3.19	1.40E-03	8.75E-03
mmu-let-7j	3303.92	-0.92	0.24	-3.87	1.09E-04	9.62E-04
mmu-let-7k	242.96	0.49	0.18	2.77	5.60E-03	2.80E-02
mmu-miR-100-5p	42.86	-1.88	0.63	-2.96	3.03E-03	1.65E-02
mmu-miR-106b-3p	53845.34	0.19	0.09	2.20	2.81E-02	9.74E-02
mmu-miR-107-3p	480.30	-0.50	0.20	-2.55	1.08E-02	4.77E-02
mmu-miR-1193-3p	106.54	-1.00	0.26	-3.91	9.12E-05	8.32E-04
mmu-miR-1193-5p	43.01	-1.95	0.46	-4.28	1.83E-05	2.05E-04
mmu-miR-1195	26.33	1.30	0.52	2.49	1.28E-02	5.34E-02
mmu-miR-12185-3p	21.34	-1.63	0.66	-2.46	1.40E-02	5.68E-02
mmu-miR-12187-5p	14.13	1.56	0.64	2.42	1.57E-02	6.21E-02
mmu-miR-12191-3p	113.76	-0.80	0.25	-3.14	1.67E-03	1.02E-02
mmu-miR-124-3p	5856.43	0.47	0.19	2.52	1.18E-02	5.11E-02
mmu-miR-124-5p	237.32	-1.70	0.22	-7.81	5.70E-15	3.81E-13
mmu-miR-1247-5p	36.85	-1.17	0.46	-2.55	1.07E-02	4.76E-02
mmu-miR-1249-3p	2840.08	-1.34	0.19	-7.04	1.97E-12	7.34E-11
mmu-miR-125a-3p	3438.76	0.53	0.13	3.95	7.81E-05	7.26E-04
mmu-miR-125a-5p	185430.42	-0.68	0.11	-5.92	3.20E-09	9.46E-08
mmu-miR-125b-2-3p	46.62	1.48	0.51	2.93	3.43E-03	1.84E-02
mmu-miR-126a-3p	255.39	-1.95	0.40	-4.90	9.56E-07	1.60E-05
mmu-miR-127-3p	144767.47	-0.30	0.10	-2.98	2.90E-03	1.59E-02
mmu-miR-128-3p	8339.67	-1.34	0.27	-4.99	5.89E-07	1.00E-05
mmu-miR-129-1-3p	1243.75	-0.54	0.21	-2.55	1.09E-02	4.81E-02
mmu-miR-129-5p	55575.56	-0.51	0.11	-4.49	7.08E-06	9.60E-05
mmu-miR-1306-3p	2593.71	0.36	0.14	2.54	1.12E-02	4.90E-02
mmu-miR-1306-5p	3698.76	0.55	0.19	2.95	3.21E-03	1.74E-02
mmu-miR-130a-3p	95.60	-1.24	0.47	-2.63	8.49E-03	4.02E-02
mmu-miR-130b-3p	129.26	-1.25	0.39	-3.21	1.32E-03	8.42E-03
mmu-miR-130b-5p	5965.51	-0.44	0.17	-2.61	9.03E-03	4.20E-02
mmu-miR-132-3p	1736.77	-1.04	0.24	-4.28	1.91E-05	2.10E-04
mmu-miR-132-5p	802.30	-1.31	0.32	-4.09	4.25E-05	4.22E-04
mmu-miR-134-3p	19.13	-2.76	0.69	-4.01	5.98E-05	5.83E-04
mmu-miR-134-5p	3200.24	-1.01	0.14	-7.30	2.88E-13	1.38E-11
mmu-miR-135b-3p	3.41	-4.51	1.63	-2.77	5.58E-03	2.80E-02
mmu-miR-138-1-3p	94.89	-0.92	0.39	-2.39	1.67E-02	6.41E-02
mmu-miR-138-2-3p	40.59	-1.20	0.46	-2.61	9.15E-03	4.23E-02
mmu-miR-139-5p	2897.72	0.40	0.15	2.70	6.90E-03	3.35E-02
mmu-miR-146a-5p	1527.34	6.61	0.25	26.19	3.09E-151	3.10E-148
mmu-miR-146b-3p	77.13	1.19	0.30	3.97	7.16E-05	6.72E-04
mmu-miR-147-3p	11.08	3.21	1.05	3.05	2.26E-03	1.31E-02
mmu-miR-148a-3p	36817.10	-0.54	0.22	-2.45	1.42E-02	5.71E-02
mmu-miR-148a-5p	272.84	-1.15	0.34	-3.43	5.95E-04	4.30E-03
mmu-miR-148b-3p	32993.85	0.33	0.13	2.48	1.33E-02	5.46E-02
mmu-miR-148b-5p	48.17	-1.65	0.49	-3.36	7.81E-04	5.52E-03
mmu-miR-149-5p	8135.72	-0.74	0.10	-7.11	1.20E-12	4.64E-11
mmu-miR-151-3p	167422.01	0.79	0.17	4.61	4.12E-06	5.74E-05
mmu-miR-152-3p	551.64	-1.17	0.27	-4.41	1.02E-05	1.27E-04
mmu-miR-152-5p	20.34	-2.36	0.69	-3.44	5.79E-04	4.21E-03
mmu-miR-155-5p	38.82	1.17	0.51	2.31	2.11E-02	7.80E-02
mmu-miR-15b-3p	33.67	-1.98	0.58	-3.41	6.52E-04	4.68E-03
mmu-miR-16-1-3p	111.44	-0.90	0.22	-4.04	5.42E-05	5.34E-04
mmu-miR-181a-1-3p	36.99	-2.65	0.61	-4.32	1.55E-05	1.76E-04
mmu-miR-181a-5p	37852.35	0.77	0.16	4.90	9.74E-07	1.60E-05
mmu-miR-181b-5p	7357.33	-0.32	0.14	-2.27	2.31E-02	8.35E-02
mmu-miR-181d-5p	359.16	-1.11	0.23	-4.75	2.04E-06	3.10E-05
mmu-miR-182-5p	10151.52	-0.69	0.17	-3.99	6.55E-05	6.20E-04
mmu-miR-183-3p	331.06	-0.46	0.18	-2.59	9.68E-03	4.46E-02
mmu-miR-183-5p	30374.90	-0.85	0.17	-5.09	3.53E-07	6.44E-06
mmu-miR-1839-5p	3036.66	-1.27	0.27	-4.68	2.93E-06	4.27E-05
mmu-miR-184-3p	20365.14	-0.89	0.24	-3.68	2.37E-04	1.88E-03
mmu-miR-1843b-3p	864.82	-0.86	0.16	-5.41	6.14E-08	1.40E-06
mmu-miR-185-3p	713.65	0.89	0.20	4.44	9.00E-06	1.16E-04
mmu-miR-185-5p	3170.97	-0.72	0.23	-3.12	1.81E-03	1.09E-02
mmu-miR-187-3p	1198.35	-0.61	0.21	-2.94	3.23E-03	1.75E-02
mmu-miR-1895	78.86	2.25	0.42	5.36	8.15E-08	1.78E-06
mmu-miR-191-3p	194.42	-1.15	0.27	-4.19	2.82E-05	2.98E-04
mmu-miR-191-5p	38262.22	-0.79	0.21	-3.75	1.74E-04	1.44E-03
mmu-miR-192-5p	3770.39	-1.09	0.27	-4.00	6.20E-05	5.93E-04
mmu-miR-1930-5p	131.43	0.51	0.23	2.23	2.57E-02	9.03E-02
mmu-miR-1931	381.92	2.00	0.28	7.25	4.03E-13	1.84E-11
mmu-miR-1932	33.16	1.83	0.42	4.32	1.57E-05	1.77E-04
mmu-miR-1934-3p	99.81	1.12	0.35	3.24	1.20E-03	7.80E-03
mmu-miR-1936	109.56	1.37	0.26	5.19	2.09E-07	4.04E-06
mmu-miR-193b-3p	11.67	2.01	0.66	3.06	2.20E-03	1.29E-02
mmu-miR-194-5p	4259.21	-0.47	0.18	-2.58	9.75E-03	4.47E-02
mmu-miR-1945	4547.18	2.40	0.16	14.87	4.91E-50	2.47E-47
mmu-miR-1946a	146.60	2.56	0.25	10.08	6.54E-24	1.09E-21
mmu-miR-1946b	63.73	1.60	0.37	4.36	1.30E-05	1.54E-04
mmu-miR-1947-5p	570.12	0.44	0.15	2.86	4.19E-03	2.17E-02
mmu-miR-1956	15.86	1.54	0.61	2.51	1.19E-02	5.11E-02
mmu-miR-1971	3.29	5.17	1.61	3.21	1.33E-03	8.42E-03
mmu-miR-1981-5p	26499.14	0.45	0.17	2.74	6.18E-03	3.04E-02
mmu-miR-1983	2828.99	-0.33	0.13	-2.45	1.41E-02	5.70E-02
mmu-miR-204-3p	7.59	2.37	0.96	2.48	1.32E-02	5.46E-02
mmu-miR-210-3p	1059.52	-0.64	0.28	-2.32	2.04E-02	7.60E-02
mmu-miR-210-5p	454.56	-0.89	0.28	-3.20	1.36E-03	8.51E-03
mmu-miR-212-5p	928.66	-0.92	0.20	-4.70	2.60E-06	3.89E-05
mmu-miR-2137	291.78	3.48	0.31	11.21	3.85E-29	1.29E-26
mmu-miR-214-3p	3.38	5.76	1.89	3.04	2.34E-03	1.33E-02
mmu-miR-21a-3p	10.11	6.24	1.42	4.38	1.18E-05	1.46E-04
mmu-miR-21a-5p	1639.68	2.42	0.22	10.91	1.02E-27	2.56E-25
mmu-miR-23a-5p	179.67	1.94	0.21	9.35	8.99E-21	9.02E-19
mmu-miR-23b-3p	9137.09	-0.64	0.19	-3.32	9.04E-04	6.14E-03
mmu-miR-25-3p	76625.64	-1.00	0.23	-4.37	1.24E-05	1.49E-04
mmu-miR-26a-2-3p	4.41	-5.12	1.65	-3.10	1.93E-03	1.15E-02
mmu-miR-26b-3p	38.78	-1.62	0.49	-3.33	8.76E-04	6.03E-03
mmu-miR-26b-5p	3533.05	-1.49	0.32	-4.69	2.67E-06	3.94E-05
mmu-miR-27a-3p	9489.74	0.58	0.13	4.34	1.40E-05	1.62E-04
mmu-miR-27a-5p	1204.67	1.01	0.14	7.18	7.22E-13	2.90E-11
mmu-miR-27b-3p	43884.78	-0.48	0.16	-3.00	2.73E-03	1.51E-02
mmu-miR-27b-5p	231.24	-0.70	0.29	-2.43	1.51E-02	6.00E-02
mmu-miR-292a-5p	7.87	3.40	1.05	3.23	1.23E-03	7.99E-03
mmu-miR-298-5p	4735.64	-1.15	0.14	-8.22	2.05E-16	1.47E-14
mmu-miR-29c-5p	264.82	0.51	0.17	2.99	2.78E-03	1.54E-02
mmu-miR-300-3p	676.79	-0.64	0.14	-4.48	7.52E-06	1.01E-04
mmu-miR-301a-5p	28.22	-2.35	0.81	-2.91	3.57E-03	1.88E-02
mmu-miR-3057-5p	1037.67	0.52	0.21	2.49	1.29E-02	5.38E-02
mmu-miR-3061-3p	4.16	-3.83	1.62	-2.36	1.83E-02	6.99E-02
mmu-miR-3072-3p	337.28	0.50	0.19	2.67	7.53E-03	3.60E-02
mmu-miR-3074-5p	503.80	0.41	0.15	2.73	6.31E-03	3.09E-02
mmu-miR-3078-5p	36.62	-1.36	0.55	-2.47	1.35E-02	5.50E-02
mmu-miR-3082-3p	51.29	-1.04	0.43	-2.41	1.62E-02	6.34E-02
mmu-miR-3095-3p	63.64	0.76	0.28	2.69	7.11E-03	3.43E-02
mmu-miR-30a-3p	1577.08	-0.91	0.26	-3.45	5.50E-04	4.03E-03
mmu-miR-30b-3p	1784.55	-0.45	0.15	-3.07	2.14E-03	1.27E-02
mmu-miR-30b-5p	668.47	-0.62	0.25	-2.50	1.23E-02	5.22E-02
mmu-miR-30c-5p	7908.11	-1.08	0.26	-4.16	3.24E-05	3.38E-04
mmu-miR-30e-3p	979.99	-1.47	0.34	-4.37	1.25E-05	1.49E-04
mmu-miR-3102-3p	510.12	0.91	0.24	3.86	1.15E-04	9.97E-04
mmu-miR-32-3p	28.40	-1.40	0.52	-2.69	7.24E-03	3.48E-02
mmu-miR-320-3p	109949.70	0.59	0.19	3.06	2.18E-03	1.28E-02
mmu-miR-323-3p	1248.36	-0.85	0.23	-3.71	2.06E-04	1.65E-03
mmu-miR-324-3p	1863.79	0.82	0.14	5.85	5.01E-09	1.40E-07
mmu-miR-324-5p	792.94	1.39	0.14	10.10	5.49E-24	1.09E-21
mmu-miR-325-3p	276.83	-0.82	0.21	-3.88	1.05E-04	9.53E-04
mmu-miR-325-5p	1896.85	-0.56	0.19	-2.91	3.57E-03	1.88E-02
mmu-miR-326-3p	1986.09	1.24	0.16	7.73	1.05E-14	6.56E-13
mmu-miR-328-5p	22.94	1.51	0.53	2.87	4.08E-03	2.12E-02
mmu-miR-329-3p	338.15	-0.71	0.23	-3.04	2.39E-03	1.35E-02
mmu-miR-330-5p	4628.83	0.52	0.12	4.44	8.93E-06	1.16E-04
mmu-miR-331-3p	5750.30	1.19	0.21	5.65	1.62E-08	4.27E-07
mmu-miR-335-3p	115.67	-1.33	0.35	-3.84	1.24E-04	1.07E-03
mmu-miR-337-5p	6302.37	-0.65	0.16	-4.01	6.12E-05	5.90E-04
mmu-miR-338-5p	1608.73	-0.82	0.13	-6.13	8.80E-10	2.68E-08
mmu-miR-339-3p	379.78	0.66	0.22	3.03	2.46E-03	1.38E-02
mmu-miR-340-3p	1756.44	-0.38	0.14	-2.78	5.41E-03	2.74E-02
mmu-miR-340-5p	380.08	-0.75	0.27	-2.76	5.76E-03	2.85E-02
mmu-miR-341-3p	937.84	0.54	0.15	3.68	2.29E-04	1.83E-03
mmu-miR-341-5p	84.82	-0.79	0.36	-2.20	2.80E-02	9.72E-02
mmu-miR-342-3p	2884.67	0.41	0.18	2.34	1.94E-02	7.38E-02
mmu-miR-344-3p	16417.06	0.29	0.13	2.26	2.38E-02	8.50E-02
mmu-miR-344-5p	61.11	0.82	0.32	2.56	1.03E-02	4.66E-02
mmu-miR-344c-5p	76.12	2.17	0.29	7.54	4.87E-14	2.72E-12
mmu-miR-344d-3p	96372.65	0.36	0.14	2.48	1.33E-02	5.46E-02
mmu-miR-344e-3p	154.46	1.61	0.29	5.57	2.51E-08	6.14E-07
mmu-miR-344g-3p	819.33	0.78	0.17	4.65	3.36E-06	4.82E-05
mmu-miR-344h-3p	47.35	1.71	0.36	4.81	1.51E-06	2.37E-05
mmu-miR-345-5p	111.60	0.54	0.20	2.62	8.77E-03	4.11E-02
mmu-miR-346-5p	7636.08	0.42	0.18	2.25	2.44E-02	8.61E-02
mmu-miR-3470a	339.33	1.48	0.20	7.38	1.63E-13	8.59E-12
mmu-miR-3470b	579.24	1.27	0.24	5.38	7.56E-08	1.69E-06
mmu-miR-3473a	137.25	1.37	0.33	4.12	3.85E-05	3.95E-04
mmu-miR-3473b	3463.40	2.16	0.22	9.91	3.91E-23	5.60E-21
mmu-miR-3473d	97.45	1.68	0.27	6.30	3.01E-10	9.44E-09
mmu-miR-3473e	1535.43	2.19	0.23	9.53	1.60E-21	1.79E-19
mmu-miR-3473f	122.44	1.17	0.31	3.75	1.76E-04	1.45E-03
mmu-miR-3473g	59.38	1.84	0.32	5.70	1.17E-08	3.18E-07
mmu-miR-3473h-5p	106.03	0.99	0.26	3.74	1.86E-04	1.52E-03
mmu-miR-3474	159.32	0.50	0.22	2.29	2.17E-02	8.00E-02
mmu-miR-350-5p	1718.02	0.71	0.19	3.81	1.41E-04	1.20E-03
mmu-miR-369-5p	70.05	-1.80	0.52	-3.47	5.28E-04	3.90E-03
mmu-miR-370-3p	30424.75	-0.52	0.20	-2.61	8.98E-03	4.19E-02
mmu-miR-374b-5p	249.51	-0.80	0.36	-2.26	2.40E-02	8.50E-02
mmu-miR-374c-5p	249.51	-0.80	0.36	-2.26	2.40E-02	8.50E-02
mmu-miR-375-3p	405094.76	-0.40	0.10	-4.10	4.21E-05	4.22E-04
mmu-miR-378a-3p	682.37	-0.44	0.15	-2.84	4.55E-03	2.34E-02
mmu-miR-379-3p	38.09	-3.46	0.69	-5.02	5.20E-07	9.16E-06
mmu-miR-379-5p	2970.71	-1.44	0.28	-5.10	3.42E-07	6.35E-06
mmu-miR-381-3p	1692.70	-0.87	0.16	-5.26	1.40E-07	2.82E-06
mmu-miR-382-3p	58.97	-1.01	0.42	-2.40	1.64E-02	6.39E-02
mmu-miR-382-5p	5064.86	-1.07	0.25	-4.35	1.33E-05	1.56E-04
mmu-miR-3968	9530.42	-0.88	0.20	-4.37	1.25E-05	1.49E-04
mmu-miR-409-3p	6380.19	-1.21	0.17	-7.22	5.21E-13	2.18E-11
mmu-miR-410-3p	52.88	-1.62	0.56	-2.92	3.50E-03	1.86E-02
mmu-miR-410-5p	11.05	-2.47	0.99	-2.50	1.23E-02	5.22E-02
mmu-miR-411-3p	71.99	-3.19	0.57	-5.58	2.42E-08	6.07E-07
mmu-miR-411-5p	1326.27	-1.95	0.42	-4.64	3.53E-06	4.99E-05
mmu-miR-412-5p	171.39	-0.75	0.26	-2.89	3.84E-03	2.01E-02
mmu-miR-423-3p	119272.85	0.75	0.19	3.93	8.66E-05	7.97E-04
mmu-miR-423-5p	30812.22	0.91	0.17	5.32	1.05E-07	2.25E-06
mmu-miR-425-5p	1425.30	-0.43	0.19	-2.28	2.26E-02	8.23E-02
mmu-miR-431-3p	412.42	0.98	0.18	5.59	2.30E-08	5.92E-07
mmu-miR-431-5p	436.29	-0.81	0.24	-3.37	7.38E-04	5.26E-03
mmu-miR-434-3p	3176.46	-0.45	0.13	-3.58	3.42E-04	2.64E-03
mmu-miR-434-5p	2016.72	-2.04	0.27	-7.62	2.56E-14	1.51E-12
mmu-miR-455-5p	1007.42	-0.49	0.20	-2.48	1.32E-02	5.46E-02
mmu-miR-465a-5p	268.32	-0.58	0.23	-2.51	1.19E-02	5.11E-02
mmu-miR-465c-5p	10044.73	-0.78	0.23	-3.31	9.41E-04	6.34E-03
mmu-miR-466f-3p	65.14	1.28	0.40	3.24	1.18E-03	7.72E-03
mmu-miR-466i-5p	613.05	0.75	0.20	3.77	1.64E-04	1.37E-03
mmu-miR-470-5p	47053.22	0.60	0.12	4.85	1.26E-06	2.01E-05
mmu-miR-483-3p	87739.75	-0.64	0.17	-3.87	1.09E-04	9.62E-04
mmu-miR-485-3p	2448.84	-0.78	0.15	-5.28	1.27E-07	2.59E-06
mmu-miR-487b-3p	157.60	-0.70	0.27	-2.58	9.89E-03	4.51E-02
mmu-miR-487b-5p	19.18	-1.87	0.77	-2.42	1.54E-02	6.11E-02
mmu-miR-493-3p	101.90	-1.06	0.33	-3.19	1.45E-03	8.96E-03
mmu-miR-494-3p	448.41	-1.75	0.32	-5.54	2.99E-08	6.99E-07
mmu-miR-500-3p	41.39	0.96	0.38	2.50	1.24E-02	5.22E-02
mmu-miR-501-3p	14688.69	-0.26	0.10	-2.45	1.43E-02	5.71E-02
mmu-miR-505-3p	55.81	-1.25	0.41	-3.06	2.24E-03	1.30E-02
mmu-miR-5107-3p	4.04	6.02	1.87	3.21	1.32E-03	8.42E-03
mmu-miR-5107-5p	71.24	7.95	0.90	8.83	1.05E-18	8.82E-17
mmu-miR-5121	91.98	1.58	0.31	5.14	2.71E-07	5.13E-06
mmu-miR-5128	958.82	1.65	0.19	8.86	8.14E-19	7.43E-17
mmu-miR-5132-5p	576.43	0.71	0.21	3.33	8.70E-04	6.03E-03
mmu-miR-532-3p	1683.97	0.45	0.14	3.27	1.09E-03	7.21E-03
mmu-miR-532-5p	8275.85	-0.41	0.16	-2.57	1.03E-02	4.66E-02
mmu-miR-540-5p	17.67	1.61	0.67	2.40	1.64E-02	6.39E-02
mmu-miR-541-5p	35359.18	-0.66	0.13	-5.30	1.16E-07	2.43E-06
mmu-miR-543-3p	968.85	-1.79	0.20	-8.74	2.41E-18	1.86E-16
mmu-miR-5617-5p	13.80	-1.55	0.66	-2.33	1.97E-02	7.44E-02
mmu-miR-574-3p	772.78	0.47	0.17	2.76	5.72E-03	2.84E-02
mmu-miR-574-5p	2380.95	0.57	0.16	3.50	4.74E-04	3.52E-03
mmu-miR-582-3p	43.49	-1.64	0.55	-3.01	2.62E-03	1.46E-02
mmu-miR-598-3p	3982.08	0.42	0.18	2.32	2.03E-02	7.58E-02
mmu-miR-6236	3.94	3.42	1.44	2.38	1.73E-02	6.63E-02
mmu-miR-6395	369.75	1.34	0.21	6.39	1.63E-10	5.45E-09
mmu-miR-652-3p	10259.38	0.90	0.14	6.63	3.43E-11	1.23E-09
mmu-miR-671-3p	6290.53	-0.39	0.16	-2.50	1.24E-02	5.22E-02
mmu-miR-672-5p	1713.23	0.55	0.15	3.58	3.45E-04	2.64E-03
mmu-miR-676-3p	127.22	0.83	0.33	2.53	1.15E-02	5.00E-02
mmu-miR-677-3p	48.17	2.58	0.44	5.86	4.56E-09	1.31E-07
mmu-miR-677-5p	84.49	2.42	0.37	6.47	9.50E-11	3.29E-09
mmu-miR-690	140.59	0.68	0.26	2.56	1.04E-02	4.66E-02
mmu-miR-6909-5p	27.05	1.29	0.43	3.03	2.47E-03	1.38E-02
mmu-miR-6910-5p	7.94	2.55	1.01	2.51	1.20E-02	5.11E-02
mmu-miR-6912-5p	33.64	1.17	0.37	3.14	1.69E-03	1.02E-02
mmu-miR-6931-5p	3.51	4.48	1.93	2.32	2.02E-02	7.56E-02
mmu-miR-6933-5p	75.59	0.97	0.32	3.05	2.33E-03	1.33E-02
mmu-miR-6948-3p	61.13	-0.91	0.39	-2.32	2.05E-02	7.61E-02
mmu-miR-6954-3p	27.91	1.27	0.55	2.32	2.01E-02	7.56E-02
mmu-miR-6954-5p	9.37	2.33	1.05	2.22	2.67E-02	9.33E-02
mmu-miR-6959-5p	33.30	0.89	0.39	2.27	2.35E-02	8.45E-02
mmu-miR-6960-5p	76.32	-0.84	0.37	-2.28	2.29E-02	8.30E-02
mmu-miR-6970-5p	28.44	0.91	0.40	2.28	2.25E-02	8.23E-02
mmu-miR-6972-3p	4.69	5.81	1.63	3.56	3.67E-04	2.79E-03
mmu-miR-6975-5p	3.57	3.49	1.59	2.19	2.84E-02	9.79E-02
mmu-miR-6978-3p	2.62	5.72	1.96	2.92	3.46E-03	1.85E-02
mmu-miR-698-5p	23.10	1.43	0.55	2.63	8.65E-03	4.08E-02
mmu-miR-700-3p	4255.72	-0.77	0.11	-7.23	4.91E-13	2.14E-11
mmu-miR-702-3p	219.30	0.61	0.25	2.40	1.65E-02	6.40E-02
mmu-miR-7033-5p	358.90	0.61	0.18	3.32	9.05E-04	6.14E-03
mmu-miR-7036b-3p	13.59	1.75	0.78	2.26	2.39E-02	8.50E-02
mmu-miR-7043-3p	167.02	0.95	0.22	4.43	9.28E-06	1.18E-04
mmu-miR-7049-5p	31.26	1.19	0.52	2.28	2.28E-02	8.30E-02
mmu-miR-7062-5p	17.94	3.11	0.64	4.86	1.16E-06	1.88E-05
mmu-miR-7068-5p	16.39	2.62	0.62	4.23	2.39E-05	2.58E-04
mmu-miR-7072-5p	10.64	4.24	1.03	4.13	3.66E-05	3.79E-04
mmu-miR-7115-5p	106.86	0.57	0.25	2.34	1.95E-02	7.40E-02
mmu-miR-714	5.52	3.46	1.10	3.15	1.61E-03	9.86E-03
mmu-miR-7212-5p	75.52	1.05	0.41	2.56	1.04E-02	4.66E-02
mmu-miR-7224-3p	89.73	1.02	0.26	3.88	1.06E-04	9.53E-04
mmu-miR-741-3p	594.08	-0.91	0.26	-3.54	3.93E-04	2.97E-03
mmu-miR-743a-3p	743.29	-0.82	0.27	-3.08	2.08E-03	1.24E-02
mmu-miR-743b-3p	82.42	-1.08	0.33	-3.29	1.01E-03	6.74E-03
mmu-miR-758-3p	44.23	-4.28	0.58	-7.36	1.83E-13	9.17E-12
mmu-miR-7648-3p	334.23	0.78	0.24	3.30	9.84E-04	6.58E-03
mmu-miR-7671-3p	11.17	3.13	0.81	3.87	1.10E-04	9.62E-04
mmu-miR-7671-5p	5.49	3.01	1.20	2.51	1.19E-02	5.11E-02
mmu-miR-7679-3p	96.17	1.33	0.29	4.59	4.49E-06	6.18E-05
mmu-miR-7679-5p	201.40	1.08	0.26	4.20	2.68E-05	2.86E-04
mmu-miR-7689-3p	276.53	1.18	0.23	5.04	4.55E-07	8.16E-06
mmu-miR-7a-2-3p	1726.69	-0.81	0.15	-5.55	2.93E-08	6.99E-07
mmu-miR-7b-3p	55.71	-1.60	0.39	-4.11	3.91E-05	3.97E-04
mmu-miR-7b-5p	2960.73	-0.73	0.26	-2.80	5.19E-03	2.66E-02
mmu-miR-802-3p	12.80	-2.62	1.18	-2.22	2.68E-02	9.33E-02
mmu-miR-8093	4.30	4.74	1.71	2.77	5.57E-03	2.80E-02
mmu-miR-8097	28.64	1.53	0.46	3.33	8.74E-04	6.03E-03
mmu-miR-871-3p	48907.23	1.16	0.18	6.31	2.80E-10	9.06E-09
mmu-miR-872-5p	280.41	-1.53	0.29	-5.26	1.44E-07	2.84E-06
mmu-miR-877-3p	1208.81	0.70	0.19	3.78	1.59E-04	1.34E-03
mmu-miR-877-5p	2039.20	0.50	0.16	3.21	1.34E-03	8.44E-03
mmu-miR-878-3p	1042.56	0.97	0.19	5.00	5.72E-07	9.90E-06
mmu-miR-878-5p	83.54	-1.11	0.42	-2.64	8.35E-03	3.97E-02
mmu-miR-881-3p	607.41	-0.80	0.25	-3.18	1.49E-03	9.17E-03
mmu-miR-883a-3p	130.70	-0.76	0.28	-2.71	6.68E-03	3.26E-02
mmu-miR-883b-5p	102.38	-0.83	0.34	-2.39	1.67E-02	6.41E-02
mmu-miR-9-5p	6209.83	-1.46	0.41	-3.60	3.16E-04	2.48E-03
mmu-miR-92b-3p	5014.00	-0.41	0.17	-2.41	1.58E-02	6.23E-02
mmu-miR-92b-5p	800.21	0.51	0.21	2.47	1.35E-02	5.50E-02
mmu-miR-93-5p	19159.40	-0.68	0.20	-3.35	8.16E-04	5.73E-03
mmu-miR-935	755.00	0.88	0.21	4.25	2.09E-05	2.28E-04
mmu-miR-96-5p	332.02	-0.70	0.25	-2.79	5.22E-03	2.66E-02
mmu-miR-98-5p	2288.15	-0.60	0.26	-2.26	2.39E-02	8.50E-02
