# Supplementary material for: The Parasite-Derived Peptide, FhHDM-1, Selectively Modulates miRNA Expression in β-Cells to Prevent Apoptotic Pathways Induced by Proinflammatory Cytokines
Source: J Diabetes Res. 2024 Jul 10;2024:8555211. doi: 10.1155/2024/8555211 (PMC11254460; doi:10.1155/2024/8555211)
Supplement: Supporting Information 2 — Table S1A. Differentially expressed miRNAs in FhHDM-1–treated β-cells exposed to proinflammatory cytokines, compared to cytokines alone. Table S1B. Differentially expressed miRNAs in untreated β-cells compared to β-cells exposed to proinflammatory cytokines. Table S1C. Differentially expressed miRNAs in untreated β-cells compared to FhHDM-1–treated β-cells exposed to proinflammatory cytokines. [file 8555211.f2.zip › Camaya et al - Supplementary Table 1C.txt]

"Camaya et al., Supplementary Table 1C. Differentially expressed miRNAs in  untreated _-cells, compared to FhHDM-1 treated _-cells exposed to pro-inflammatory cytokines"						
miRNA Name	baseMean	log2FoldChange	lfcSE	stat	pvalue	padj
mmu-let-7b-3p	1430.69	-1.13	0.10	-10.73	7.73E-27	1.89E-24
mmu-let-7d-3p	156296.90	0.52	0.20	2.58	9.80E-03	7.55E-02
mmu-let-7f-1-3p	20.66	-1.37	0.55	-2.48	1.32E-02	9.25E-02
mmu-let-7k	242.96	0.46	0.17	2.68	7.46E-03	6.03E-02
mmu-miR-1193-3p	106.54	-1.06	0.25	-4.28	1.83E-05	3.80E-04
mmu-miR-124-3p	5856.43	1.47	0.19	7.91	2.61E-15	1.96E-13
mmu-miR-124-5p	237.32	-1.12	0.21	-5.44	5.34E-08	1.87E-06
mmu-miR-1249-3p	2840.08	-0.85	0.19	-4.51	6.49E-06	1.48E-04
mmu-miR-125a-3p	3438.76	0.68	0.13	5.09	3.53E-07	1.08E-05
mmu-miR-125b-2-3p	46.62	2.08	0.50	4.19	2.80E-05	5.60E-04
mmu-miR-125b-5p	5093.35	0.93	0.14	6.68	2.39E-11	1.17E-09
mmu-miR-127-3p	144767.47	-0.37	0.10	-3.67	2.47E-04	3.95E-03
mmu-miR-129-1-3p	1243.75	-0.58	0.21	-2.75	6.02E-03	5.21E-02
mmu-miR-129-5p	55575.56	-0.79	0.11	-6.88	5.91E-12	3.40E-10
mmu-miR-130b-5p	5965.51	-0.56	0.17	-3.32	9.11E-04	1.14E-02
mmu-miR-134-5p	3200.24	-0.78	0.14	-5.64	1.73E-08	6.75E-07
mmu-miR-139-5p	2897.72	-0.38	0.15	-2.57	1.02E-02	7.74E-02
mmu-miR-146a-5p	1527.34	7.17	0.25	28.43	7.96E-178	7.78E-175
mmu-miR-146b-3p	77.13	1.04	0.29	3.52	4.33E-04	6.41E-03
mmu-miR-147-3p	11.08	3.56	1.04	3.42	6.25E-04	8.61E-03
mmu-miR-149-5p	8135.72	-0.99	0.10	-9.58	9.84E-22	1.60E-19
mmu-miR-154-5p	79.41	-0.87	0.32	-2.70	6.84E-03	5.77E-02
mmu-miR-155-5p	38.82	1.23	0.50	2.47	1.33E-02	9.25E-02
mmu-miR-15b-5p	2282.62	0.37	0.13	2.82	4.87E-03	4.37E-02
mmu-miR-16-1-3p	111.44	-0.74	0.21	-3.50	4.67E-04	6.82E-03
mmu-miR-181d-5p	359.16	-0.85	0.23	-3.73	1.88E-04	3.12E-03
mmu-miR-182-5p	10151.52	-0.54	0.17	-3.12	1.82E-03	1.93E-02
mmu-miR-184-3p	20365.14	-0.69	0.24	-2.86	4.27E-03	3.98E-02
mmu-miR-187-5p	778.24	-0.48	0.19	-2.49	1.29E-02	9.16E-02
mmu-miR-188-5p	34.68	-1.46	0.50	-2.93	3.43E-03	3.32E-02
mmu-miR-1895	78.86	1.31	0.42	3.09	1.99E-03	2.09E-02
mmu-miR-1931	381.92	1.58	0.28	5.73	1.02E-08	4.33E-07
mmu-miR-1932	33.16	2.08	0.41	5.04	4.71E-07	1.40E-05
mmu-miR-1945	4547.18	1.87	0.16	11.58	5.20E-31	1.69E-28
mmu-miR-1946a	146.60	2.30	0.25	9.11	8.22E-20	1.00E-17
mmu-miR-1946b	63.73	1.48	0.36	4.07	4.74E-05	8.58E-04
mmu-miR-1955-5p	448.00	-0.44	0.17	-2.51	1.20E-02	8.77E-02
mmu-miR-200b-5p	3.64	5.13	1.90	2.70	7.01E-03	5.81E-02
mmu-miR-203-3p	265.78	0.92	0.33	2.76	5.81E-03	5.07E-02
mmu-miR-210-3p	1059.52	-0.88	0.28	-3.17	1.53E-03	1.70E-02
mmu-miR-210-5p	454.56	-1.45	0.28	-5.21	1.87E-07	6.10E-06
mmu-miR-2137	291.78	1.13	0.32	3.58	3.47E-04	5.30E-03
mmu-miR-214-3p	3.38	5.80	1.88	3.08	2.06E-03	2.14E-02
mmu-miR-218-5p	18.27	1.80	0.57	3.13	1.75E-03	1.88E-02
mmu-miR-21a-3p	10.11	6.59	1.42	4.65	3.25E-06	7.93E-05
mmu-miR-21a-5p	1639.68	3.28	0.22	14.83	9.96E-50	4.87E-47
mmu-miR-22-3p	3510.88	0.66	0.22	2.97	2.98E-03	2.98E-02
mmu-miR-23a-3p	2455.53	0.59	0.24	2.48	1.32E-02	9.25E-02
mmu-miR-23a-5p	179.67	1.50	0.21	7.26	3.90E-13	2.54E-11
mmu-miR-23b-5p	958.60	0.66	0.16	4.08	4.54E-05	8.38E-04
mmu-miR-27a-3p	9489.74	0.85	0.13	6.35	2.13E-10	9.92E-09
mmu-miR-27a-5p	1204.67	1.35	0.14	9.72	2.59E-22	5.06E-20
mmu-miR-28a-3p	1880.33	0.71	0.17	4.10	4.11E-05	7.74E-04
mmu-miR-28a-5p	349.63	0.59	0.18	3.26	1.12E-03	1.31E-02
mmu-miR-28c	350.56	0.58	0.18	3.25	1.17E-03	1.36E-02
mmu-miR-292a-5p	7.87	3.70	1.04	3.57	3.54E-04	5.33E-03
mmu-miR-296-3p	3443.51	-0.71	0.16	-4.33	1.52E-05	3.23E-04
mmu-miR-298-5p	4735.64	-1.11	0.14	-8.00	1.27E-15	1.03E-13
mmu-miR-3077-5p	10.31	2.15	0.82	2.63	8.51E-03	6.66E-02
mmu-miR-3085-3p	12.72	-2.67	0.97	-2.77	5.59E-03	4.92E-02
mmu-miR-3085-5p	6.38	-2.54	0.96	-2.66	7.91E-03	6.34E-02
mmu-miR-30d-5p	167039.39	-0.32	0.11	-2.96	3.09E-03	3.02E-02
mmu-miR-31-5p	1450.36	0.56	0.16	3.48	5.08E-04	7.30E-03
mmu-miR-320-3p	109949.70	0.63	0.19	3.31	9.48E-04	1.17E-02
mmu-miR-324-5p	792.94	0.64	0.14	4.65	3.36E-06	7.93E-05
mmu-miR-325-3p	276.83	-0.79	0.21	-3.82	1.33E-04	2.36E-03
mmu-miR-326-3p	1986.09	0.54	0.16	3.36	7.85E-04	9.97E-03
mmu-miR-330-5p	4628.83	0.40	0.12	3.36	7.80E-04	9.97E-03
mmu-miR-335-3p	115.67	-1.27	0.33	-3.80	1.44E-04	2.51E-03
mmu-miR-338-5p	1608.73	-0.37	0.13	-2.79	5.30E-03	4.72E-02
mmu-miR-344c-5p	76.12	1.61	0.29	5.62	1.96E-08	7.38E-07
mmu-miR-344d-3p	96372.65	0.52	0.14	3.64	2.73E-04	4.26E-03
mmu-miR-344e-3p	154.46	2.55	0.28	9.01	2.12E-19	2.30E-17
mmu-miR-344h-3p	47.35	2.11	0.35	6.10	1.04E-09	4.64E-08
mmu-miR-345-5p	111.60	-0.52	0.21	-2.47	1.35E-02	9.31E-02
mmu-miR-3473b	3463.40	1.61	0.22	7.41	1.25E-13	8.71E-12
mmu-miR-3473d	97.45	0.87	0.27	3.27	1.06E-03	1.28E-02
mmu-miR-3473e	1535.43	1.56	0.23	6.81	9.77E-12	5.31E-10
mmu-miR-3473f	122.44	1.04	0.31	3.37	7.55E-04	9.97E-03
mmu-miR-3473g	59.38	1.35	0.32	4.23	2.33E-05	4.75E-04
mmu-miR-3473h-5p	106.03	0.79	0.26	3.05	2.30E-03	2.37E-02
mmu-miR-370-3p	30424.75	-1.35	0.20	-6.76	1.42E-11	7.33E-10
mmu-miR-374b-5p	249.51	-0.90	0.35	-2.55	1.06E-02	7.94E-02
mmu-miR-374c-5p	249.51	-0.90	0.35	-2.55	1.06E-02	7.94E-02
mmu-miR-375-3p	405094.76	-0.28	0.10	-2.88	4.04E-03	3.84E-02
mmu-miR-375-5p	15.53	-2.39	0.75	-3.18	1.47E-03	1.65E-02
mmu-miR-379-3p	38.09	-1.92	0.59	-3.26	1.10E-03	1.31E-02
mmu-miR-381-3p	1692.70	-0.71	0.16	-4.35	1.36E-05	2.95E-04
mmu-miR-381-5p	3.44	-4.60	1.59	-2.89	3.80E-03	3.64E-02
mmu-miR-409-3p	6380.19	-1.37	0.17	-8.15	3.68E-16	3.27E-14
mmu-miR-411-3p	71.99	-1.80	0.52	-3.44	5.87E-04	8.21E-03
mmu-miR-423-5p	30812.22	0.58	0.17	3.38	7.16E-04	9.59E-03
mmu-miR-434-3p	3176.46	-0.59	0.13	-4.66	3.20E-06	7.93E-05
mmu-miR-434-5p	2016.72	-1.25	0.27	-4.70	2.66E-06	7.03E-05
mmu-miR-455-3p	25147.89	-0.51	0.17	-2.96	3.09E-03	3.02E-02
mmu-miR-455-5p	1007.42	-0.54	0.20	-2.71	6.66E-03	5.67E-02
mmu-miR-466i-3p	5.13	3.00	1.23	2.45	1.43E-02	9.79E-02
mmu-miR-485-3p	2448.84	-0.79	0.15	-5.39	7.18E-08	2.42E-06
mmu-miR-493-3p	101.90	-0.91	0.32	-2.82	4.77E-03	4.32E-02
mmu-miR-494-3p	448.41	-0.83	0.31	-2.68	7.28E-03	5.95E-02
mmu-miR-500-3p	41.39	0.93	0.37	2.49	1.27E-02	9.03E-02
mmu-miR-505-3p	55.81	-1.06	0.39	-2.71	6.65E-03	5.67E-02
mmu-miR-5107-3p	4.04	6.15	1.86	3.30	9.67E-04	1.18E-02
mmu-miR-5107-5p	71.24	7.55	0.90	8.39	4.80E-17	4.69E-15
mmu-miR-5128	958.82	1.06	0.19	5.67	1.45E-08	5.92E-07
mmu-miR-5132-5p	576.43	0.53	0.21	2.50	1.23E-02	8.84E-02
mmu-miR-540-3p	4715.98	-0.37	0.14	-2.68	7.30E-03	5.95E-02
mmu-miR-541-5p	35359.18	-0.60	0.13	-4.76	1.93E-06	5.40E-05
mmu-miR-543-3p	968.85	-1.44	0.20	-7.16	7.94E-13	4.86E-11
mmu-miR-615-3p	71.57	-1.00	0.32	-3.13	1.73E-03	1.88E-02
mmu-miR-6395	369.75	1.03	0.21	4.93	8.13E-07	2.34E-05
mmu-miR-6540-5p	523.68	0.49	0.14	3.40	6.78E-04	9.21E-03
mmu-miR-671-5p	773.63	0.56	0.23	2.44	1.45E-02	9.87E-02
mmu-miR-679-5p	356.73	-0.63	0.17	-3.77	1.61E-04	2.71E-03
mmu-miR-6954-3p	27.91	1.37	0.53	2.57	1.02E-02	7.74E-02
mmu-miR-6966-5p	7.21	-3.30	1.32	-2.51	1.22E-02	8.84E-02
mmu-miR-6972-3p	4.69	6.63	1.61	4.12	3.86E-05	7.40E-04
mmu-miR-6978-3p	2.62	5.16	1.96	2.64	8.34E-03	6.58E-02
mmu-miR-700-3p	4255.72	-1.00	0.11	-9.36	8.32E-21	1.16E-18
mmu-miR-700-5p	1711.59	-0.82	0.18	-4.43	9.37E-06	2.08E-04
mmu-miR-702-3p	219.30	0.64	0.25	2.55	1.07E-02	7.95E-02
mmu-miR-7032-3p	96.38	0.88	0.31	2.85	4.43E-03	4.05E-02
mmu-miR-7033-5p	358.90	-0.87	0.19	-4.64	3.40E-06	7.93E-05
mmu-miR-7043-3p	167.02	1.09	0.21	5.19	2.12E-07	6.68E-06
mmu-miR-7047-5p	2.77	-5.12	2.02	-2.53	1.14E-02	8.36E-02
mmu-miR-7062-5p	17.94	2.96	0.63	4.67	3.05E-06	7.85E-05
mmu-miR-7072-5p	10.64	3.87	1.02	3.78	1.60E-04	2.71E-03
mmu-miR-7093-3p	122.94	0.98	0.31	3.13	1.72E-03	1.88E-02
mmu-miR-7224-3p	89.73	1.22	0.26	4.74	2.13E-06	5.79E-05
mmu-miR-758-3p	44.23	-2.01	0.37	-5.46	4.75E-08	1.72E-06
mmu-miR-760-3p	6098.02	-0.48	0.18	-2.65	8.15E-03	6.48E-02
mmu-miR-7671-3p	11.17	2.99	0.80	3.73	1.94E-04	3.16E-03
mmu-miR-7679-5p	201.40	0.88	0.26	3.45	5.66E-04	8.03E-03
mmu-miR-7b-3p	55.71	-1.09	0.36	-2.99	2.75E-03	2.77E-02
mmu-miR-8093	4.30	5.03	1.68	3.00	2.73E-03	2.77E-02
mmu-miR-872-3p	105.57	-1.10	0.38	-2.86	4.21E-03	3.96E-02
mmu-miR-872-5p	280.41	-0.81	0.28	-2.85	4.32E-03	3.99E-02
mmu-miR-874-3p	487.81	-1.11	0.27	-4.17	3.05E-05	5.96E-04
mmu-miR-877-3p	1208.81	0.48	0.19	2.60	9.27E-03	7.20E-02
mmu-miR-877-5p	2039.20	0.49	0.15	3.18	1.45E-03	1.65E-02
mmu-miR-878-3p	1042.56	0.62	0.19	3.19	1.45E-03	1.65E-02
mmu-miR-92b-3p	5014.00	-0.57	0.17	-3.36	7.81E-04	9.97E-03
mmu-miR-93-3p	420.64	-0.42	0.16	-2.70	6.97E-03	5.81E-02
mmu-miR-9768-5p	260.91	-0.81	0.22	-3.64	2.74E-04	4.26E-03
