# Supplementary material for: The Parasite-Derived Peptide, FhHDM-1, Selectively Modulates miRNA Expression in β-Cells to Prevent Apoptotic Pathways Induced by Proinflammatory Cytokines
Source: J Diabetes Res. 2024 Jul 10;2024:8555211. doi: 10.1155/2024/8555211 (PMC11254460; doi:10.1155/2024/8555211)
Supplement: Supporting Information 3 — Table S2. Differentially expressed miRNAs common across all cell treatment conditions; β-cells exposed to proinflammatory cytokines (CM) compared to untreated cells (UT); FhHDM-1–treated β-cells challenged with cytokines (FhHDM-1-CM) compared to cytokines (CM) alone; FhHDM-1–treated β-cells challenged with cytokines (FhHDM-1-CM) compared to untreated cells (UT). [file 8555211.f3.txt]

"Camaya et al., Supplementary Table 2. Differentially expressed miRNAs common across all cell treatment conditions; _-cells exposed to pro-inflammatory cytokines (CM) compared to untreated cells (UT); FhHDM-1 treated _-cells challenged with cytokines (FhHDM-1-CM) compared to cytokines (CM) alone; FhHDM-1 treated _-cells challenged with cytokines (FhHDM-1-CM) compared to untreated cells (UT). "							
Increased in expression	log2FoldChange			Decreased in expression	log2 Fold Change		
miRNA name	CM vs UT	FhHDM-CM vs UT	FhHDM-CM vs CM	miRNA name	CM vs UT	FhHDM-CM vs UT	FhHDM-CM vs CM
mmu-miR-2137	3.48	1.13	-2.36	mmu-miR-758-3p	-4.28	-2.01	2.27
mmu-miR-1945	2.40	1.87	-0.53	mmu-miR-411-3p	-3.19	-1.80	1.40
mmu-miR-1895	2.25	1.31	-0.95	mmu-miR-434-5p	-2.04	-1.25	0.79
mmu-miR-23a-5p	1.94	1.50	-0.44	mmu-miR-494-3p	-1.75	-0.83	0.92
mmu-miR-5128	1.65	1.06	-0.60	mmu-miR-124-5p	-1.70	-1.12	0.58
mmu-miR-344e-3p	1.61	2.55	0.94	mmu-miR-872-5p	-1.53	-0.81	0.72
mmu-miR-27a-5p	1.01	1.35	0.35	mmu-miR-1249-3p	-1.34	-0.85	0.48
mmu-miR-3473d	0.87	1.68	-0.80	mmu-miR-338-5p	-0.82	-0.37	0.45
mmu-miR-466i-3p	0.75	3.00	-0.72	mmu-miR-149-5p	-0.74	-0.99	-0.25
mmu-miR-324-5p	0.64	1.39	-0.75	mmu-miR-370-3p	-0.52	-1.35	-0.83
mmu-miR-326-3p	0.54	1.24	-0.70	mmu-miR-129-5p	-0.51	-0.79	-0.27
mmu-let-7d-3p	0.52	0.97	-0.45	mmu-miR-139-5p	0.40	-0.38	-0.78
mmu-miR-124-3p	0.47	1.47	1.00	mmu-miR-345-5p	0.54	-0.52	-1.05
mmu-miR-5107-5p	7.95	7.55	-	mmu-miR-7033-5p	0.61	-0.87	-1.47
mmu-miR-146a-5p	6.61	7.17	-	mmu-miR-379-3p	-3.46	-1.92	-
mmu-miR-21a-3p	6.24	6.59	-	mmu-let-7f-1-3p	-2.46	-1.37	-
mmu-miR-5107-3p	6.02	6.15	-	mmu-miR-543-3p	-1.79	-1.44	-
mmu-miR-6972-3p	5.81	6.63	-	mmu-miR-7b-3p	-1.60	-1.09	-
mmu-miR-214-3p	5.76	5.80	-	mmu-miR-335-3p	-1.33	-1.27	-
mmu-miR-6978-3p	5.72	5.16	-	mmu-miR-505-3p	-1.25	-1.06	-
mmu-miR-8093	4.74	5.03	-	mmu-miR-409-3p	-1.21	-1.37	-
mmu-miR-7072-5p	4.24	3.87	-	mmu-miR-298-5p	-1.15	-1.11	-
mmu-miR-292a-5p	3.40	3.70	-	mmu-miR-181d-5p	-1.11	-0.85	-
mmu-miR-147-3p	3.21	3.56	-	mmu-miR-493-3p	-1.06	-0.91	-
mmu-miR-7671-3p	3.13	2.99	-	mmu-let-7b-3p	-1.04	-1.13	-
mmu-miR-7062-5p	3.11	2.96	-	mmu-miR-134-5p	-1.01	-0.78	-
mmu-miR-1946a	2.56	2.30	-	mmu-miR-1193-3p	-1.00	-1.06	-
mmu-miR-21a-5p	2.42	3.28	-	mmu-miR-16-1-3p	-0.90	-0.74	-
mmu-miR-3473e	2.19	1.56	-	mmu-miR-210-5p	-0.89	-1.45	-
mmu-miR-344c-5p	2.17	1.61	-	mmu-miR-184-3p	-0.89	-0.69	-
mmu-miR-3473b	2.16	1.61	-	mmu-miR-381-3p	-0.87	-0.71	-
mmu-miR-1931	2.00	1.58	-	mmu-miR-325-3p	-0.82	-0.79	-
mmu-miR-3473g	1.84	1.35	-	mmu-miR-374b-5p	-0.80	-0.90	-
mmu-miR-1932	1.83	2.08	-	mmu-miR-374c-5p	-0.80	-0.90	-
mmu-miR-344h-3p	1.71	2.11	-	mmu-miR-485-3p	-0.78	-0.79	-
mmu-miR-1946b	1.60	1.48	-	mmu-miR-700-3p	-0.77	-1.00	-
mmu-miR-125b-2-3p	1.48	2.08	-	mmu-miR-182-5p	-0.69	-0.54	-
mmu-miR-6395	1.34	1.03	-	mmu-miR-541-5p	-0.66	-0.60	-
mmu-miR-6954-3p	1.27	1.37	-	mmu-miR-210-3p	-0.64	-0.88	-
mmu-miR-146b-3p	1.19	1.04	-	mmu-miR-129-1-3p	-0.54	-0.58	-
mmu-miR-3473f	1.17	1.04	-	mmu-miR-455-5p	-0.49	-0.54	-
mmu-miR-155-5p	1.17	1.23	-	mmu-miR-434-3p	-0.45	-0.59	-
mmu-miR-7679-5p	1.08	0.88	-	mmu-miR-130b-5p	-0.44	-0.56	-
mmu-miR-7224-3p	1.02	1.22	-	mmu-miR-92b-3p	-0.41	-0.57	-
mmu-miR-3473h-5p	0.99	0.79	-	mmu-miR-375-3p	-0.40	-0.28	-
mmu-miR-878-3p	0.97	0.62	-	mmu-miR-127-3p	-0.30	-0.37	-
mmu-miR-500-3p	0.96	0.93	-	mmu-miR-700-5p	-	-0.82	-1.12
mmu-miR-7043-3p	0.95	1.09	-	mmu-miR-874-3p	-	-1.11	-0.86
mmu-miR-423-5p	0.91	0.58	-	mmu-miR-760-3p	-	-0.48	-0.47
mmu-miR-5132-5p	0.71	0.53	-	mmu-miR-1955-5p	-	-0.44	-0.40
mmu-miR-877-3p	0.70	0.48	-	mmu-miR-296-3p	-	-0.71	-0.37
mmu-miR-702-3p	0.61	0.64	-				
mmu-miR-320-3p	0.59	0.63	-				
mmu-miR-27a-3p	0.58	0.85	-				
mmu-miR-125a-3p	0.53	0.68	-				
mmu-miR-330-5p	0.52	0.40	-				
mmu-miR-877-5p	0.50	0.49	-				
mmu-let-7k	0.49	0.46	-				
mmu-miR-344d-3p	0.36	0.52	-				
mmu-miR-218-5p	-	1.80	1.86				
mmu-miR-203-3p	-	0.92	1.23				
mmu-miR-22-3p	-	0.66	0.77				
mmu-miR-125b-5p	-	0.93	0.66				
mmu-miR-31-5p	-	0.56	0.62				
mmu-miR-23a-3p	-	0.59	0.61				
mmu-miR-28a-3p	-	0.71	0.51				
mmu-miR-23b-5p	-	0.66	0.47				
							
