# Supplementary material for: The Parasite-Derived Peptide, FhHDM-1, Selectively Modulates miRNA Expression in β-Cells to Prevent Apoptotic Pathways Induced by Proinflammatory Cytokines
Source: J Diabetes Res. 2024 Jul 10;2024:8555211. doi: 10.1155/2024/8555211 (PMC11254460; doi:10.1155/2024/8555211)
Supplement: Supporting Information 4 — Table S3. Predicted gene targets for differentially expressed miRNAs in FhHDM-1–treated β-cells exposed to proinflammatory cytokines compared to cytokines (CM) alone. [file 8555211.f4.txt]

"Camaya et al., Supplementary Table 3. Predicted gene targets for differentially expressed miRNAs in FhHDM-1 treated _-cells exposed to pro-inflammatory cytokines compared to cytokines (CM) alone"					
Upregulated miRNAs (FhHDM-1 CM vs CM)			Downregulated miRNAs (FhHDM-1 CM vs CM)		
miRNA Name	Gene Symbol	Prediction Tool	miRNA Name	Gene Symbol	Prediction Tool
mmu-let-7e-3p	Zfpm2	DIANA	mmu-let-7d-3p	Cyp2c55	miRDB
mmu-let-7e-3p	Edem3	DIANA	mmu-let-7d-3p	Mex3c	miRDB
mmu-let-7e-3p	Epha4	DIANA	mmu-let-7d-3p	Myf5	miRDB
mmu-let-7e-3p	Gnai3	Target Scan	mmu-let-7d-3p	Samd8	miRDB
mmu-let-7e-3p	Fer	Target Scan	mmu-let-7d-3p	Fam196a	miRDB
mmu-let-7e-3p	Ccnd2	Target Scan	mmu-let-7d-3p	Nmur2	miRDB
mmu-let-7e-3p	Cdh4	Target Scan	mmu-let-7d-3p	Klf11	miRDB
mmu-let-7e-3p	Myf5	Target Scan	mmu-let-7d-3p	Krtap19-5	miRDB
mmu-let-7e-3p	Rab5b	Target Scan	mmu-let-7d-3p	Gnai3	Target Scan
mmu-let-7e-3p	Snrnp27	Target Scan	mmu-let-7d-3p	Fer	Target Scan
mmu-let-7e-3p	Kpnb1	Target Scan	mmu-let-7d-3p	Ccnd2	Target Scan
mmu-let-7e-3p	Nom1	Target Scan	mmu-let-7d-3p	Cdh4	Target Scan
mmu-let-7e-3p	Fxr1	Target Scan	mmu-let-7d-3p	Myf5	Target Scan
mmu-let-7e-3p	Pwp1	Target Scan	mmu-let-7d-3p	Rab5b	Target Scan
mmu-let-7e-3p	Scrib	Target Scan	mmu-let-7d-3p	Snrnp27	Target Scan
mmu-let-7e-3p	Tgfb1	Target Scan	mmu-let-7d-3p	Kpnb1	Target Scan
mmu-let-7e-3p	Il17ra	Target Scan	mmu-let-7d-3p	Nom1	Target Scan
mmu-let-7e-3p	Prkd3	Target Scan	mmu-let-7d-3p	Fxr1	Target Scan
mmu-let-7e-3p	Amph	Target Scan	mmu-let-7d-3p	Pwp1	Target Scan
mmu-let-7e-3p	Nosip	Target Scan	mmu-let-7d-3p	Scrib	Target Scan
mmu-let-7e-3p	Slc25a1	Target Scan	mmu-let-7d-3p	Tgfb1	Target Scan
mmu-let-7e-3p	Mmd	Target Scan	mmu-let-7d-3p	Il17ra	Target Scan
mmu-let-7e-3p	Ssbp2	Target Scan	mmu-let-7d-3p	Prkd3	Target Scan
mmu-let-7e-3p	Gstm7	Target Scan	mmu-let-7d-3p	Amph	Target Scan
mmu-let-7e-3p	Cdip1	Target Scan	mmu-let-7d-3p	Nosip	Target Scan
mmu-let-7e-3p	Ndrg2	Target Scan	mmu-let-7d-3p	Slc25a1	Target Scan
mmu-let-7e-3p	Mospd2	Target Scan	mmu-let-7d-3p	Mmd	Target Scan
mmu-let-7e-3p	Ulk2	Target Scan	mmu-let-7d-3p	Ssbp2	Target Scan
mmu-let-7e-3p	Traf6	Target Scan	mmu-let-7d-3p	Gstm7	Target Scan
mmu-let-7e-3p	App	Target Scan	mmu-let-7d-3p	Cdip1	Target Scan
mmu-let-7e-3p	Ctr9	Target Scan	mmu-let-7d-3p	Ndrg2	Target Scan
mmu-let-7e-3p	Sqrdl	Target Scan	mmu-let-7d-3p	Mospd2	Target Scan
mmu-let-7e-3p	Reep5	Target Scan	mmu-let-7d-3p	Ulk2	Target Scan
mmu-let-7e-3p	Otx1	Target Scan	mmu-let-7d-3p	Traf6	Target Scan
mmu-let-7e-3p	Upk1a	Target Scan	mmu-let-7d-3p	App	Target Scan
mmu-let-7e-3p	Pdk1	Target Scan	mmu-let-7d-3p	Ctr9	Target Scan
mmu-let-7e-3p	Tmem110	Target Scan	mmu-let-7d-3p	Sqrdl	Target Scan
mmu-let-7e-3p	Atp12a	Target Scan	mmu-let-7d-3p	Reep5	Target Scan
mmu-let-7e-3p	Cers4	Target Scan	mmu-let-7d-3p	Otx1	Target Scan
mmu-let-7e-3p	Snrpb2	Target Scan	mmu-let-7d-3p	Upk1a	Target Scan
mmu-let-7e-3p	Zfp955a	Target Scan	mmu-let-7d-3p	Pdk1	Target Scan
mmu-let-7e-3p	Gprc5b	Target Scan	mmu-let-7d-3p	Tmem110	Target Scan
mmu-let-7e-3p	Gnat1	Target Scan	mmu-let-7d-3p	Atp12a	Target Scan
mmu-let-7e-3p	Cacna2d2	Target Scan	mmu-let-7d-3p	Cers4	Target Scan
mmu-let-7e-3p	Phox2b	Target Scan	mmu-let-7d-3p	Snrpb2	Target Scan
mmu-let-7e-3p	Fgfrl1	Target Scan	mmu-let-7d-3p	Zfp955a	Target Scan
mmu-let-7e-3p	Mcemp1	Target Scan	mmu-let-7d-3p	Gprc5b	Target Scan
mmu-let-7e-3p	Nol3	Target Scan	mmu-let-7d-3p	Gnat1	Target Scan
mmu-let-7e-3p	Efr3a	Target Scan	mmu-let-7d-3p	Cacna2d2	Target Scan
mmu-let-7e-3p	Casd1	Target Scan	mmu-let-7d-3p	Phox2b	Target Scan
mmu-let-7e-3p	Nkx2-5	Target Scan	mmu-let-7d-3p	Fgfrl1	Target Scan
mmu-let-7e-3p	Pdzd11	Target Scan	mmu-let-7d-3p	Mcemp1	Target Scan
mmu-let-7e-3p	Aph1a	Target Scan	mmu-let-7d-3p	Nol3	Target Scan
mmu-let-7e-3p	Ppil4	Target Scan	mmu-let-7d-3p	Efr3a	Target Scan
mmu-let-7e-3p	Cnih1	Target Scan	mmu-let-7d-3p	Casd1	Target Scan
mmu-let-7e-3p	Bhmt2	Target Scan	mmu-let-7d-3p	Nkx2-5	Target Scan
mmu-let-7e-3p	Lcorl	Target Scan	mmu-let-7d-3p	Pdzd11	Target Scan
mmu-let-7e-3p	Gatsl2	Target Scan	mmu-let-7d-3p	Aph1a	Target Scan
mmu-let-7e-3p	Cul4b	Target Scan	mmu-let-7d-3p	Ppil4	Target Scan
mmu-let-7e-3p	Taok1	Target Scan	mmu-let-7d-3p	Cnih1	Target Scan
mmu-let-7e-3p	Traf4	Target Scan	mmu-let-7d-3p	Bhmt2	Target Scan
mmu-let-7e-3p	Aldoc	Target Scan	mmu-let-7d-3p	Lcorl	Target Scan
mmu-let-7e-3p	C1qtnf1	Target Scan	mmu-let-7d-3p	Gatsl2	Target Scan
mmu-let-7e-3p	Mmp9	Target Scan	mmu-let-7d-3p	Cul4b	Target Scan
mmu-let-7e-3p	Cdc73	Target Scan	mmu-let-7d-3p	Taok1	Target Scan
mmu-let-7e-3p	G3bp1	Target Scan	mmu-let-7d-3p	Traf4	Target Scan
mmu-let-7e-3p	Med11	Target Scan	mmu-let-7d-3p	Aldoc	Target Scan
mmu-let-7e-3p	BC005537	Target Scan	mmu-let-7d-3p	C1qtnf1	Target Scan
mmu-let-7e-3p	Pex3	Target Scan	mmu-let-7d-3p	Mmp9	Target Scan
mmu-let-7e-3p	Lama4	Target Scan	mmu-let-7d-3p	Cdc73	Target Scan
mmu-let-7e-3p	D10Bwg1379e	Target Scan	mmu-let-7d-3p	G3bp1	Target Scan
mmu-let-7e-3p	Cdk1	Target Scan	mmu-let-7d-3p	Med11	Target Scan
mmu-let-7e-3p	Uhrf1bp1l	Target Scan	mmu-let-7d-3p	BC005537	Target Scan
mmu-let-7e-3p	Pbld1	Target Scan	mmu-let-7d-3p	Pex3	Target Scan
mmu-let-7e-3p	Tacr2	Target Scan	mmu-let-7d-3p	Lama4	Target Scan
mmu-let-7e-3p	Tysnd1	Target Scan	mmu-let-7d-3p	D10Bwg1379e	Target Scan
mmu-let-7e-3p	Tbk1	Target Scan	mmu-let-7d-3p	Cdk1	Target Scan
mmu-let-7e-3p	Usp15	Target Scan	mmu-let-7d-3p	Uhrf1bp1l	Target Scan
mmu-let-7e-3p	Rab3ip	Target Scan	mmu-let-7d-3p	Pbld1	Target Scan
mmu-let-7e-3p	Csrp2	Target Scan	mmu-let-7d-3p	Tacr2	Target Scan
mmu-let-7e-3p	Nfic	Target Scan	mmu-let-7d-3p	Tysnd1	Target Scan
mmu-let-7e-3p	Aldh1l2	Target Scan	mmu-let-7d-3p	Tbk1	Target Scan
mmu-let-7e-3p	Slc22a4	Target Scan	mmu-let-7d-3p	Usp15	Target Scan
mmu-let-7e-3p	Ppp2ca	Target Scan	mmu-let-7d-3p	Rab3ip	Target Scan
mmu-let-7e-3p	Havcr2	Target Scan	mmu-let-7d-3p	Csrp2	Target Scan
mmu-let-7e-3p	Btg2	Target Scan	mmu-let-7d-3p	Nfic	Target Scan
mmu-let-7e-3p	Ppm1d	Target Scan	mmu-let-7d-3p	Aldh1l2	Target Scan
mmu-let-7e-3p	Srebf1	Target Scan	mmu-let-7d-3p	Slc22a4	Target Scan
mmu-let-7e-3p	Lrrc72	Target Scan	mmu-let-7d-3p	Ppp2ca	Target Scan
mmu-let-7e-3p	Tspan13	Target Scan	mmu-let-7d-3p	Havcr2	Target Scan
mmu-let-7e-3p	Abca8b	Target Scan	mmu-let-7d-3p	Btg2	Target Scan
mmu-let-7e-3p	Klf11	Target Scan	mmu-let-7d-3p	Ppm1d	Target Scan
mmu-let-7e-3p	Itgb3	Target Scan	mmu-let-7d-3p	Srebf1	Target Scan
mmu-let-7e-3p	Ten1	Target Scan	mmu-let-7d-3p	Lrrc72	Target Scan
mmu-let-7e-3p	1200014J11Rik	Target Scan	mmu-let-7d-3p	Tspan13	Target Scan
mmu-let-7e-3p	Cpd	Target Scan	mmu-let-7d-3p	Abca8b	Target Scan
mmu-let-7e-3p	Rph3al	Target Scan	mmu-let-7d-3p	Klf11	Target Scan
mmu-let-7e-3p	Ctc1	Target Scan	mmu-let-7d-3p	Itgb3	Target Scan
mmu-let-7e-3p	Atp5s	Target Scan	mmu-let-7d-3p	Ten1	Target Scan
mmu-let-7e-3p	Trappc6b	Target Scan	mmu-let-7d-3p	1200014J11Rik	Target Scan
mmu-let-7e-3p	Pnn	Target Scan	mmu-let-7d-3p	Cpd	Target Scan
mmu-let-7e-3p	Nova1	Target Scan	mmu-let-7d-3p	Rph3al	Target Scan
mmu-let-7e-3p	Sptb	Target Scan	mmu-let-7d-3p	Ctc1	Target Scan
mmu-let-7e-3p	Ppm1a	Target Scan	mmu-let-7d-3p	Atp5s	Target Scan
mmu-let-7e-3p	Six6	Target Scan	mmu-let-7d-3p	Trappc6b	Target Scan
mmu-let-7e-3p	Atp6v1d	Target Scan	mmu-let-7d-3p	Pnn	Target Scan
mmu-let-7e-3p	Fcf1	Target Scan	mmu-let-7d-3p	Nova1	Target Scan
mmu-let-7e-3p	Ylpm1	Target Scan	mmu-let-7d-3p	Sptb	Target Scan
mmu-let-7e-3p	Yy1	Target Scan	mmu-let-7d-3p	Ppm1a	Target Scan
mmu-let-7e-3p	Gpr137b	Target Scan	mmu-let-7d-3p	Six6	Target Scan
mmu-let-7e-3p	Nup153	Target Scan	mmu-let-7d-3p	Atp6v1d	Target Scan
mmu-let-7e-3p	Nol8	Target Scan	mmu-let-7d-3p	Fcf1	Target Scan
mmu-let-7e-3p	Cts8	Target Scan	mmu-let-7d-3p	Ylpm1	Target Scan
mmu-let-7e-3p	Mxd3	Target Scan	mmu-let-7d-3p	Yy1	Target Scan
mmu-let-7e-3p	Hapln1	Target Scan	mmu-let-7d-3p	Gpr137b	Target Scan
mmu-let-7e-3p	Hmgcr	Target Scan	mmu-let-7d-3p	Nup153	Target Scan
mmu-let-7e-3p	Fgf10	Target Scan	mmu-let-7d-3p	Nol8	Target Scan
mmu-let-7e-3p	Fezf2	Target Scan	mmu-let-7d-3p	Cts8	Target Scan
mmu-let-7e-3p	Pdhb	Target Scan	mmu-let-7d-3p	Mxd3	Target Scan
mmu-let-7e-3p	Ndufs4	Target Scan	mmu-let-7d-3p	Hapln1	Target Scan
mmu-let-7e-3p	Ube2e1	Target Scan	mmu-let-7d-3p	Hmgcr	Target Scan
mmu-let-7e-3p	Tmem254b	Target Scan	mmu-let-7d-3p	Fgf10	Target Scan
mmu-let-7e-3p	Hacl1	Target Scan	mmu-let-7d-3p	Fezf2	Target Scan
mmu-let-7e-3p	Eaf1	Target Scan	mmu-let-7d-3p	Pdhb	Target Scan
mmu-let-7e-3p	Fam208a	Target Scan	mmu-let-7d-3p	Ndufs4	Target Scan
mmu-let-7e-3p	Ogdhl	Target Scan	mmu-let-7d-3p	Ube2e1	Target Scan
mmu-let-7e-3p	Hmbox1	Target Scan	mmu-let-7d-3p	Tmem254b	Target Scan
mmu-let-7e-3p	Extl3	Target Scan	mmu-let-7d-3p	Hacl1	Target Scan
mmu-let-7e-3p	Mtmr6	Target Scan	mmu-let-7d-3p	Eaf1	Target Scan
mmu-let-7e-3p	Mtrf1	Target Scan	mmu-let-7d-3p	Fam208a	Target Scan
mmu-let-7e-3p	Irg1	Target Scan	mmu-let-7d-3p	Ogdhl	Target Scan
mmu-let-7e-3p	Rab2b	Target Scan	mmu-let-7d-3p	Hmbox1	Target Scan
mmu-let-7e-3p	Dhrs4	Target Scan	mmu-let-7d-3p	Extl3	Target Scan
mmu-let-7e-3p	Brix1	Target Scan	mmu-let-7d-3p	Mtmr6	Target Scan
mmu-let-7e-3p	Ank	Target Scan	mmu-let-7d-3p	Mtrf1	Target Scan
mmu-let-7e-3p	Eif3h	Target Scan	mmu-let-7d-3p	Irg1	Target Scan
mmu-let-7e-3p	Eif3e	Target Scan	mmu-let-7d-3p	Rab2b	Target Scan
mmu-let-7e-3p	Emc2	Target Scan	mmu-let-7d-3p	Dhrs4	Target Scan
mmu-let-7e-3p	Kcnv1	Target Scan	mmu-let-7d-3p	Brix1	Target Scan
mmu-let-7e-3p	Col14a1	Target Scan	mmu-let-7d-3p	Ank	Target Scan
mmu-let-7e-3p	Wbp2nl	Target Scan	mmu-let-7d-3p	Eif3h	Target Scan
mmu-let-7e-3p	Tymp	Target Scan	mmu-let-7d-3p	Eif3e	Target Scan
mmu-let-7e-3p	Mcm4	Target Scan	mmu-let-7d-3p	Emc2	Target Scan
mmu-let-7e-3p	Tmem45a	Target Scan	mmu-let-7d-3p	Kcnv1	Target Scan
mmu-let-7e-3p	Dnm1l	Target Scan	mmu-let-7d-3p	Col14a1	Target Scan
mmu-let-7e-3p	Dirc2	Target Scan	mmu-let-7d-3p	Wbp2nl	Target Scan
mmu-let-7e-3p	Cxadr	Target Scan	mmu-let-7d-3p	Tymp	Target Scan
mmu-let-7e-3p	Tmem50b	Target Scan	mmu-let-7d-3p	Mcm4	Target Scan
mmu-let-7e-3p	Wnt10b	Target Scan	mmu-let-7d-3p	Tmem45a	Target Scan
mmu-let-7e-3p	Dhh	Target Scan	mmu-let-7d-3p	Dnm1l	Target Scan
mmu-let-7e-3p	Asic1	Target Scan	mmu-let-7d-3p	Dirc2	Target Scan
mmu-let-7e-3p	Flywch2	Target Scan	mmu-let-7d-3p	Cxadr	Target Scan
mmu-let-7e-3p	Efhb	Target Scan	mmu-let-7d-3p	Tmem50b	Target Scan
mmu-let-7e-3p	Tspo2	Target Scan	mmu-let-7d-3p	Wnt10b	Target Scan
mmu-let-7e-3p	St6gal2	Target Scan	mmu-let-7d-3p	Dhh	Target Scan
mmu-let-7e-3p	Bambi	Target Scan	mmu-let-7d-3p	Asic1	Target Scan
mmu-let-7e-3p	Mrpl27	Target Scan	mmu-let-7d-3p	Flywch2	Target Scan
mmu-let-7e-3p	Impact	Target Scan	mmu-let-7d-3p	Efhb	Target Scan
mmu-let-7e-3p	Impa2	Target Scan	mmu-let-7d-3p	Tspo2	Target Scan
mmu-let-7e-3p	Snx24	Target Scan	mmu-let-7d-3p	St6gal2	Target Scan
mmu-let-7e-3p	Gnaq	Target Scan	mmu-let-7d-3p	Bambi	Target Scan
mmu-let-7e-3p	Incenp	Target Scan	mmu-let-7d-3p	Mrpl27	Target Scan
mmu-let-7e-3p	Zfand5	Target Scan	mmu-let-7d-3p	Impact	Target Scan
mmu-let-7e-3p	Cdca5	Target Scan	mmu-let-7d-3p	Impa2	Target Scan
mmu-let-7e-3p	Dmrt1	Target Scan	mmu-let-7d-3p	Snx24	Target Scan
mmu-let-7e-3p	Cbwd1	Target Scan	mmu-let-7d-3p	Gnaq	Target Scan
mmu-let-7e-3p	Rps6ka4	Target Scan	mmu-let-7d-3p	Incenp	Target Scan
mmu-let-7e-3p	Cyp2c55	Target Scan	mmu-let-7d-3p	Zfand5	Target Scan
mmu-let-7e-3p	Tctn3	Target Scan	mmu-let-7d-3p	Cdca5	Target Scan
mmu-let-7e-3p	Ccnj	Target Scan	mmu-let-7d-3p	Dmrt1	Target Scan
mmu-let-7e-3p	Trub1	Target Scan	mmu-let-7d-3p	Cbwd1	Target Scan
mmu-let-7e-3p	3110040N11Rik	Target Scan	mmu-let-7d-3p	Rps6ka4	Target Scan
mmu-let-7e-3p	Slc6a20b	Target Scan	mmu-let-7d-3p	Cyp2c55	Target Scan
mmu-let-7e-3p	Lztfl1	Target Scan	mmu-let-7d-3p	Tctn3	Target Scan
mmu-let-7e-3p	Esyt1	Target Scan	mmu-let-7d-3p	Ccnj	Target Scan
mmu-let-7e-3p	Echs1	Target Scan	mmu-let-7d-3p	Trub1	Target Scan
mmu-let-7e-3p	Crcp	Target Scan	mmu-let-7d-3p	3110040N11Rik	Target Scan
mmu-let-7e-3p	Cnksr2	Target Scan	mmu-let-7d-3p	Slc6a20b	Target Scan
mmu-let-7e-3p	Prex2	Target Scan	mmu-let-7d-3p	Lztfl1	Target Scan
mmu-let-7e-3p	Tram1	Target Scan	mmu-let-7d-3p	Esyt1	Target Scan
mmu-let-7e-3p	Lactb2	Target Scan	mmu-let-7d-3p	Echs1	Target Scan
mmu-let-7e-3p	Nop58	Target Scan	mmu-let-7d-3p	Crcp	Target Scan
mmu-let-7e-3p	Pih1d3	Target Scan	mmu-let-7d-3p	Cnksr2	Target Scan
mmu-let-7e-3p	Inpp1	Target Scan	mmu-let-7d-3p	Prex2	Target Scan
mmu-let-7e-3p	Coa5	Target Scan	mmu-let-7d-3p	Tram1	Target Scan
mmu-let-7e-3p	Epha4	Target Scan	mmu-let-7d-3p	Lactb2	Target Scan
mmu-let-7e-3p	37500	Target Scan	mmu-let-7d-3p	Nop58	Target Scan
mmu-let-7e-3p	Gm4788	Target Scan	mmu-let-7d-3p	Pih1d3	Target Scan
mmu-let-7e-3p	Tfcp2l1	Target Scan	mmu-let-7d-3p	Inpp1	Target Scan
mmu-let-7e-3p	Nek7	Target Scan	mmu-let-7d-3p	Coa5	Target Scan
mmu-let-7e-3p	Klhl12	Target Scan	mmu-let-7d-3p	Epha4	Target Scan
mmu-let-7e-3p	Cnih3	Target Scan	mmu-let-7d-3p	Sep-02	Target Scan
mmu-let-7e-3p	Apcs	Target Scan	mmu-let-7d-3p	Gm4788	Target Scan
mmu-let-7e-3p	Tada1	Target Scan	mmu-let-7d-3p	Tfcp2l1	Target Scan
mmu-let-7e-3p	Prrx1	Target Scan	mmu-let-7d-3p	Nek7	Target Scan
mmu-let-7e-3p	Dusp12	Target Scan	mmu-let-7d-3p	Klhl12	Target Scan
mmu-let-7e-3p	Hsd17b7	Target Scan	mmu-let-7d-3p	Cnih3	Target Scan
mmu-let-7e-3p	Fam129b	Target Scan	mmu-let-7d-3p	Apcs	Target Scan
mmu-let-7e-3p	Gca	Target Scan	mmu-let-7d-3p	Tada1	Target Scan
mmu-let-7e-3p	1700019N19Rik	Target Scan	mmu-let-7d-3p	Prrx1	Target Scan
mmu-let-7e-3p	Dnajc10	Target Scan	mmu-let-7d-3p	Dusp12	Target Scan
mmu-let-7e-3p	Xirp2	Target Scan	mmu-let-7d-3p	Hsd17b7	Target Scan
mmu-let-7e-3p	Cers6	Target Scan	mmu-let-7d-3p	Fam129b	Target Scan
mmu-let-7e-3p	Phospho2	Target Scan	mmu-let-7d-3p	Gca	Target Scan
mmu-let-7e-3p	Itga6	Target Scan	mmu-let-7d-3p	1700019N19Rik	Target Scan
mmu-let-7e-3p	Ubr1	Target Scan	mmu-let-7d-3p	Dnajc10	Target Scan
mmu-let-7e-3p	Idh3b	Target Scan	mmu-let-7d-3p	Xirp2	Target Scan
mmu-let-7e-3p	Gzf1	Target Scan	mmu-let-7d-3p	Cers6	Target Scan
mmu-let-7e-3p	Acss1	Target Scan	mmu-let-7d-3p	Phospho2	Target Scan
mmu-let-7e-3p	Gins1	Target Scan	mmu-let-7d-3p	Itga6	Target Scan
mmu-let-7e-3p	Fam210b	Target Scan	mmu-let-7d-3p	Ubr1	Target Scan
mmu-let-7e-3p	Pkia	Target Scan	mmu-let-7d-3p	Idh3b	Target Scan
mmu-let-7e-3p	Armc1	Target Scan	mmu-let-7d-3p	Gzf1	Target Scan
mmu-let-7e-3p	Itch	Target Scan	mmu-let-7d-3p	Acss1	Target Scan
mmu-let-7e-3p	P2ry1	Target Scan	mmu-let-7d-3p	Gins1	Target Scan
mmu-let-7e-3p	Kpna4	Target Scan	mmu-let-7d-3p	Fam210b	Target Scan
mmu-let-7e-3p	Olfml3	Target Scan	mmu-let-7d-3p	Pkia	Target Scan
mmu-let-7e-3p	Sike1	Target Scan	mmu-let-7d-3p	Armc1	Target Scan
mmu-let-7e-3p	Tspan2	Target Scan	mmu-let-7d-3p	Itch	Target Scan
mmu-let-7e-3p	Gdap2	Target Scan	mmu-let-7d-3p	P2ry1	Target Scan
mmu-let-7e-3p	Lrrc39	Target Scan	mmu-let-7d-3p	Kpna4	Target Scan
mmu-let-7e-3p	Glrb	Target Scan	mmu-let-7d-3p	Olfml3	Target Scan
mmu-let-7e-3p	Ifi44	Target Scan	mmu-let-7d-3p	Sike1	Target Scan
mmu-let-7e-3p	Gclm	Target Scan	mmu-let-7d-3p	Tspan2	Target Scan
mmu-let-7e-3p	Snx27	Target Scan	mmu-let-7d-3p	Gdap2	Target Scan
mmu-let-7e-3p	Them5	Target Scan	mmu-let-7d-3p	Lrrc39	Target Scan
mmu-let-7e-3p	Tspan5	Target Scan	mmu-let-7d-3p	Glrb	Target Scan
mmu-let-7e-3p	5830415F09Rik	Target Scan	mmu-let-7d-3p	Ifi44	Target Scan
mmu-let-7e-3p	Snx30	Target Scan	mmu-let-7d-3p	Gclm	Target Scan
mmu-let-7e-3p	Zdhhc21	Target Scan	mmu-let-7d-3p	Snx27	Target Scan
mmu-let-7e-3p	Prkaa2	Target Scan	mmu-let-7d-3p	Them5	Target Scan
mmu-let-7e-3p	Leprot	Target Scan	mmu-let-7d-3p	Tspan5	Target Scan
mmu-let-7e-3p	Angptl3	Target Scan	mmu-let-7d-3p	5830415F09Rik	Target Scan
mmu-let-7e-3p	Rnf11	Target Scan	mmu-let-7d-3p	Snx30	Target Scan
mmu-let-7e-3p	Cyp2j5	Target Scan	mmu-let-7d-3p	Zdhhc21	Target Scan
mmu-let-7e-3p	Stmn1	Target Scan	mmu-let-7d-3p	Prkaa2	Target Scan
mmu-let-7e-3p	Hgf	Target Scan	mmu-let-7d-3p	Leprot	Target Scan
mmu-let-7e-3p	Pclo	Target Scan	mmu-let-7d-3p	Angptl3	Target Scan
mmu-let-7e-3p	Ccnl2	Target Scan	mmu-let-7d-3p	Rnf11	Target Scan
mmu-let-7e-3p	Pacrgl	Target Scan	mmu-let-7d-3p	Cyp2j5	Target Scan
mmu-let-7e-3p	Ppp2r2c	Target Scan	mmu-let-7d-3p	Stmn1	Target Scan
mmu-let-7e-3p	Fgf5	Target Scan	mmu-let-7d-3p	Hgf	Target Scan
mmu-let-7e-3p	Ereg	Target Scan	mmu-let-7d-3p	Pclo	Target Scan
mmu-let-7e-3p	Atp2a2	Target Scan	mmu-let-7d-3p	Ccnl2	Target Scan
mmu-let-7e-3p	Aass	Target Scan	mmu-let-7d-3p	Pacrgl	Target Scan
mmu-let-7e-3p	Tfr2	Target Scan	mmu-let-7d-3p	Ppp2r2c	Target Scan
mmu-let-7e-3p	Pon3	Target Scan	mmu-let-7d-3p	Fgf5	Target Scan
mmu-let-7e-3p	Avl9	Target Scan	mmu-let-7d-3p	Ereg	Target Scan
mmu-let-7e-3p	Cep41	Target Scan	mmu-let-7d-3p	Atp2a2	Target Scan
mmu-let-7e-3p	Herc6	Target Scan	mmu-let-7d-3p	Aass	Target Scan
mmu-let-7e-3p	Trim24	Target Scan	mmu-let-7d-3p	Tfr2	Target Scan
mmu-let-7e-3p	Add2	Target Scan	mmu-let-7d-3p	Pon3	Target Scan
mmu-let-7e-3p	Cml5	Target Scan	mmu-let-7d-3p	Avl9	Target Scan
mmu-let-7e-3p	Cnbp	Target Scan	mmu-let-7d-3p	Cep41	Target Scan
mmu-let-7e-3p	Sec61a1	Target Scan	mmu-let-7d-3p	Herc6	Target Scan
mmu-let-7e-3p	Xpc	Target Scan	mmu-let-7d-3p	Trim24	Target Scan
mmu-let-7e-3p	Itpr1	Target Scan	mmu-let-7d-3p	Add2	Target Scan
mmu-let-7e-3p	Clec2d	Target Scan	mmu-let-7d-3p	Cml5	Target Scan
mmu-let-7e-3p	Mrpl51	Target Scan	mmu-let-7d-3p	Cnbp	Target Scan
mmu-let-7e-3p	Cyfip1	Target Scan	mmu-let-7d-3p	Sec61a1	Target Scan
mmu-let-7e-3p	Zfp93	Target Scan	mmu-let-7d-3p	Xpc	Target Scan
mmu-let-7e-3p	Plin1	Target Scan	mmu-let-7d-3p	Itpr1	Target Scan
mmu-let-7e-3p	Dctn5	Target Scan	mmu-let-7d-3p	Clec2d	Target Scan
mmu-let-7e-3p	Dock11	Target Scan	mmu-let-7d-3p	Mrpl51	Target Scan
mmu-let-7e-3p	Ebp	Target Scan	mmu-let-7d-3p	Cyfip1	Target Scan
mmu-let-7e-3p	Rps4x	Target Scan	mmu-let-7d-3p	Zfp93	Target Scan
mmu-let-7e-3p	Msl3	Target Scan	mmu-let-7d-3p	Plin1	Target Scan
mmu-let-7e-3p	Ctps2	Target Scan	mmu-let-7d-3p	Dctn5	Target Scan
mmu-let-7e-3p	Adprhl1	Target Scan	mmu-let-7d-3p	Dock11	Target Scan
mmu-let-7e-3p	Chrna6	Target Scan	mmu-let-7d-3p	Ebp	Target Scan
mmu-let-7e-3p	Gpm6a	Target Scan	mmu-let-7d-3p	Rps4x	Target Scan
mmu-let-7e-3p	Sfrp1	Target Scan	mmu-let-7d-3p	Msl3	Target Scan
mmu-let-7e-3p	Wrn	Target Scan	mmu-let-7d-3p	Ctps2	Target Scan
mmu-let-7e-3p	Acsl1	Target Scan	mmu-let-7d-3p	Adprhl1	Target Scan
mmu-let-7e-3p	Pou4f2	Target Scan	mmu-let-7d-3p	Chrna6	Target Scan
mmu-let-7e-3p	Gpt2	Target Scan	mmu-let-7d-3p	Gpm6a	Target Scan
mmu-let-7e-3p	St3gal2	Target Scan	mmu-let-7d-3p	Sfrp1	Target Scan
mmu-let-7e-3p	Cx3cl1	Target Scan	mmu-let-7d-3p	Wrn	Target Scan
mmu-let-7e-3p	Gtl3	Target Scan	mmu-let-7d-3p	Acsl1	Target Scan
mmu-let-7e-3p	Emc8	Target Scan	mmu-let-7d-3p	Pou4f2	Target Scan
mmu-let-7e-3p	Nip7	Target Scan	mmu-let-7d-3p	Gpt2	Target Scan
mmu-let-7e-3p	Gabarapl2	Target Scan	mmu-let-7d-3p	St3gal2	Target Scan
mmu-let-7e-3p	Gnpat	Target Scan	mmu-let-7d-3p	Cx3cl1	Target Scan
mmu-let-7e-3p	Clmp	Target Scan	mmu-let-7d-3p	Gtl3	Target Scan
mmu-let-7e-3p	Tmem218	Target Scan	mmu-let-7d-3p	Emc8	Target Scan
mmu-let-7e-3p	Pin1	Target Scan	mmu-let-7d-3p	Nip7	Target Scan
mmu-let-7e-3p	Fam46a	Target Scan	mmu-let-7d-3p	Gabarapl2	Target Scan
mmu-let-7e-3p	Ptpn9	Target Scan	mmu-let-7d-3p	Gnpat	Target Scan
mmu-let-7e-3p	Zic1	Target Scan	mmu-let-7d-3p	Clmp	Target Scan
mmu-let-7e-3p	Plscr4	Target Scan	mmu-let-7d-3p	Tmem218	Target Scan
mmu-let-7e-3p	Snx1	Target Scan	mmu-let-7d-3p	Pin1	Target Scan
mmu-let-7e-3p	Smad3	Target Scan	mmu-let-7d-3p	Fam46a	Target Scan
mmu-let-7e-3p	Clstn2	Target Scan	mmu-let-7d-3p	Ptpn9	Target Scan
mmu-let-7e-3p	Map4	Target Scan	mmu-let-7d-3p	Zic1	Target Scan
mmu-let-7e-3p	Exog	Target Scan	mmu-let-7d-3p	Plscr4	Target Scan
mmu-let-7e-3p	Nktr	Target Scan	mmu-let-7d-3p	Snx1	Target Scan
mmu-let-7e-3p	Uba5	Target Scan	mmu-let-7d-3p	Smad3	Target Scan
mmu-let-7e-3p	Bsn	Target Scan	mmu-let-7d-3p	Clstn2	Target Scan
mmu-let-7e-3p	Ip6k1	Target Scan	mmu-let-7d-3p	Map4	Target Scan
mmu-let-7e-3p	Cdv3	Target Scan	mmu-let-7d-3p	Exog	Target Scan
mmu-let-7e-3p	Cyp7b1	Target Scan	mmu-let-7d-3p	Nktr	Target Scan
mmu-let-7e-3p	Map3k9	Target Scan	mmu-let-7d-3p	Uba5	Target Scan
mmu-let-7e-3p	Hsdl1	Target Scan	mmu-let-7d-3p	Bsn	Target Scan
mmu-let-7e-3p	Mamdc2	Target Scan	mmu-let-7d-3p	Ip6k1	Target Scan
mmu-let-7e-3p	Ccdc92	Target Scan	mmu-let-7d-3p	Cdv3	Target Scan
mmu-let-7e-3p	Fem1c	Target Scan	mmu-let-7d-3p	Cyp7b1	Target Scan
mmu-let-7e-3p	Asb16	Target Scan	mmu-let-7d-3p	Map3k9	Target Scan
mmu-let-7e-3p	Vps13d	Target Scan	mmu-let-7d-3p	Hsdl1	Target Scan
mmu-let-7e-3p	Lrrc52	Target Scan	mmu-let-7d-3p	Mamdc2	Target Scan
mmu-let-7e-3p	Htr2a	Target Scan	mmu-let-7d-3p	Ccdc92	Target Scan
mmu-let-7e-3p	Dennd2a	Target Scan	mmu-let-7d-3p	Fem1c	Target Scan
mmu-let-7e-3p	Klf9	Target Scan	mmu-let-7d-3p	Asb16	Target Scan
mmu-let-7e-3p	Ncaph2	Target Scan	mmu-let-7d-3p	Vps13d	Target Scan
mmu-let-7e-3p	BC022687	Target Scan	mmu-let-7d-3p	Lrrc52	Target Scan
mmu-let-7e-3p	Kdm1b	Target Scan	mmu-let-7d-3p	Htr2a	Target Scan
mmu-let-7e-3p	Lyl1	Target Scan	mmu-let-7d-3p	Dennd2a	Target Scan
mmu-let-7e-3p	Hook3	Target Scan	mmu-let-7d-3p	Klf9	Target Scan
mmu-let-7e-3p	Abhd2	Target Scan	mmu-let-7d-3p	Ncaph2	Target Scan
mmu-let-7e-3p	Nhsl1	Target Scan	mmu-let-7d-3p	BC022687	Target Scan
mmu-let-7e-3p	Naa30	Target Scan	mmu-let-7d-3p	Kdm1b	Target Scan
mmu-let-7e-3p	Sorcs2	Target Scan	mmu-let-7d-3p	Lyl1	Target Scan
mmu-let-7e-3p	Clec1a	Target Scan	mmu-let-7d-3p	Hook3	Target Scan
mmu-let-7e-3p	Nmur2	Target Scan	mmu-let-7d-3p	Abhd2	Target Scan
mmu-let-7e-3p	Ldlrap1	Target Scan	mmu-let-7d-3p	Nhsl1	Target Scan
mmu-let-7e-3p	Ankrd12	Target Scan	mmu-let-7d-3p	Naa30	Target Scan
mmu-let-7e-3p	Mtmr12	Target Scan	mmu-let-7d-3p	Sorcs2	Target Scan
mmu-let-7e-3p	Neil2	Target Scan	mmu-let-7d-3p	Clec1a	Target Scan
mmu-let-7e-3p	Slco4a1	Target Scan	mmu-let-7d-3p	Nmur2	Target Scan
mmu-let-7e-3p	A230046K03Rik	Target Scan	mmu-let-7d-3p	Ldlrap1	Target Scan
mmu-let-7e-3p	Rpp25l	Target Scan	mmu-let-7d-3p	Ankrd12	Target Scan
mmu-let-7e-3p	Efhc1	Target Scan	mmu-let-7d-3p	Mtmr12	Target Scan
mmu-let-7e-3p	Raver2	Target Scan	mmu-let-7d-3p	Neil2	Target Scan
mmu-let-7e-3p	Wtip	Target Scan	mmu-let-7d-3p	Slco4a1	Target Scan
mmu-let-7e-3p	Rrp12	Target Scan	mmu-let-7d-3p	A230046K03Rik	Target Scan
mmu-let-7e-3p	Scai	Target Scan	mmu-let-7d-3p	Rpp25l	Target Scan
mmu-let-7e-3p	Syngr4	Target Scan	mmu-let-7d-3p	Efhc1	Target Scan
mmu-let-7e-3p	Gpr176	Target Scan	mmu-let-7d-3p	Raver2	Target Scan
mmu-let-7e-3p	Tmc3	Target Scan	mmu-let-7d-3p	Wtip	Target Scan
mmu-let-7e-3p	Cdc14b	Target Scan	mmu-let-7d-3p	Rrp12	Target Scan
mmu-let-7e-3p	Acta2	Target Scan	mmu-let-7d-3p	Scai	Target Scan
mmu-let-7e-3p	Mfsd9	Target Scan	mmu-let-7d-3p	Syngr4	Target Scan
mmu-let-7e-3p	Xpot	Target Scan	mmu-let-7d-3p	Gpr176	Target Scan
mmu-let-7e-3p	Enpp6	Target Scan	mmu-let-7d-3p	Tmc3	Target Scan
mmu-let-7e-3p	Chst11	Target Scan	mmu-let-7d-3p	Cdc14b	Target Scan
mmu-let-7e-3p	Med12l	Target Scan	mmu-let-7d-3p	Acta2	Target Scan
mmu-let-7e-3p	Rcsd1	Target Scan	mmu-let-7d-3p	Mfsd9	Target Scan
mmu-let-7e-3p	Cd59a	Target Scan	mmu-let-7d-3p	Xpot	Target Scan
mmu-let-7e-3p	Thap11	Target Scan	mmu-let-7d-3p	Enpp6	Target Scan
mmu-let-7e-3p	Ostm1	Target Scan	mmu-let-7d-3p	Chst11	Target Scan
mmu-let-7e-3p	Amdhd2	Target Scan	mmu-let-7d-3p	Med12l	Target Scan
mmu-let-7e-3p	Chchd4	Target Scan	mmu-let-7d-3p	Rcsd1	Target Scan
mmu-let-7e-3p	Psma8	Target Scan	mmu-let-7d-3p	Cd59a	Target Scan
mmu-let-7e-3p	Erv3	Target Scan	mmu-let-7d-3p	Thap11	Target Scan
mmu-let-7e-3p	Ipo9	Target Scan	mmu-let-7d-3p	Ostm1	Target Scan
mmu-let-7e-3p	Lnpep	Target Scan	mmu-let-7d-3p	Amdhd2	Target Scan
mmu-let-7e-3p	Zfp704	Target Scan	mmu-let-7d-3p	Chchd4	Target Scan
mmu-let-7e-3p	Sostdc1	Target Scan	mmu-let-7d-3p	Psma8	Target Scan
mmu-let-7e-3p	Hmgxb4	Target Scan	mmu-let-7d-3p	Erv3	Target Scan
mmu-let-7e-3p	Abt1	Target Scan	mmu-let-7d-3p	Ipo9	Target Scan
mmu-let-7e-3p	Foxf2	Target Scan	mmu-let-7d-3p	Lnpep	Target Scan
mmu-let-7e-3p	Zdhhc15	Target Scan	mmu-let-7d-3p	Zfp704	Target Scan
mmu-let-7e-3p	Kcnh5	Target Scan	mmu-let-7d-3p	Sostdc1	Target Scan
mmu-let-7e-3p	Ppip5k2	Target Scan	mmu-let-7d-3p	Hmgxb4	Target Scan
mmu-let-7e-3p	Mzt1	Target Scan	mmu-let-7d-3p	Abt1	Target Scan
mmu-let-7e-3p	Parp14	Target Scan	mmu-let-7d-3p	Foxf2	Target Scan
mmu-let-7e-3p	Fam173b	Target Scan	mmu-let-7d-3p	Zdhhc15	Target Scan
mmu-let-7e-3p	Inpp5f	Target Scan	mmu-let-7d-3p	Kcnh5	Target Scan
mmu-let-7e-3p	Pde3a	Target Scan	mmu-let-7d-3p	Ppip5k2	Target Scan
mmu-let-7e-3p	Hs2st1	Target Scan	mmu-let-7d-3p	Mzt1	Target Scan
mmu-let-7e-3p	Fggy	Target Scan	mmu-let-7d-3p	Parp14	Target Scan
mmu-let-7e-3p	0610010F05Rik	Target Scan	mmu-let-7d-3p	Fam173b	Target Scan
mmu-let-7e-3p	Ppp1r14c	Target Scan	mmu-let-7d-3p	Inpp5f	Target Scan
mmu-let-7e-3p	Zfp503	Target Scan	mmu-let-7d-3p	Pde3a	Target Scan
mmu-let-7e-3p	Gna11	Target Scan	mmu-let-7d-3p	Hs2st1	Target Scan
mmu-let-7e-3p	Ints9	Target Scan	mmu-let-7d-3p	Fggy	Target Scan
mmu-let-7e-3p	Atoh7	Target Scan	mmu-let-7d-3p	0610010F05Rik	Target Scan
mmu-let-7e-3p	Papd7	Target Scan	mmu-let-7d-3p	Ppp1r14c	Target Scan
mmu-let-7e-3p	Asb17	Target Scan	mmu-let-7d-3p	Zfp503	Target Scan
mmu-let-7e-3p	Psmd7	Target Scan	mmu-let-7d-3p	Gna11	Target Scan
mmu-let-7e-3p	Gltscr2	Target Scan	mmu-let-7d-3p	Ints9	Target Scan
mmu-let-7e-3p	Senp1	Target Scan	mmu-let-7d-3p	Atoh7	Target Scan
mmu-let-7e-3p	Tmc7	Target Scan	mmu-let-7d-3p	Papd7	Target Scan
mmu-let-7e-3p	Tyw1	Target Scan	mmu-let-7d-3p	Asb17	Target Scan
mmu-let-7e-3p	Lpar6	Target Scan	mmu-let-7d-3p	Psmd7	Target Scan
mmu-let-7e-3p	Crx	Target Scan	mmu-let-7d-3p	Gltscr2	Target Scan
mmu-let-7e-3p	Foxj3	Target Scan	mmu-let-7d-3p	Senp1	Target Scan
mmu-let-7e-3p	Cdk19	Target Scan	mmu-let-7d-3p	Tmc7	Target Scan
mmu-let-7e-3p	Abca9	Target Scan	mmu-let-7d-3p	Tyw1	Target Scan
mmu-let-7e-3p	Ctnnal1	Target Scan	mmu-let-7d-3p	Lpar6	Target Scan
mmu-let-7e-3p	Zkscan8	Target Scan	mmu-let-7d-3p	Crx	Target Scan
mmu-let-7e-3p	Tgfb2	Target Scan	mmu-let-7d-3p	Foxj3	Target Scan
mmu-let-7e-3p	Fam206a	Target Scan	mmu-let-7d-3p	Cdk19	Target Scan
mmu-let-7e-3p	Xkr8	Target Scan	mmu-let-7d-3p	Abca9	Target Scan
mmu-let-7e-3p	Slc19a3	Target Scan	mmu-let-7d-3p	Ctnnal1	Target Scan
mmu-let-7e-3p	2810417H13Rik	Target Scan	mmu-let-7d-3p	Zkscan8	Target Scan
mmu-let-7e-3p	Tsr1	Target Scan	mmu-let-7d-3p	Tgfb2	Target Scan
mmu-let-7e-3p	2310014L17Rik	Target Scan	mmu-let-7d-3p	Fam206a	Target Scan
mmu-let-7e-3p	Emx1	Target Scan	mmu-let-7d-3p	Xkr8	Target Scan
mmu-let-7e-3p	Zfp384	Target Scan	mmu-let-7d-3p	Slc19a3	Target Scan
mmu-let-7e-3p	Elane	Target Scan	mmu-let-7d-3p	2810417H13Rik	Target Scan
mmu-let-7e-3p	Tnfsf10	Target Scan	mmu-let-7d-3p	Tsr1	Target Scan
mmu-let-7e-3p	Scamp5	Target Scan	mmu-let-7d-3p	2310014L17Rik	Target Scan
mmu-let-7e-3p	Supt16	Target Scan	mmu-let-7d-3p	Emx1	Target Scan
mmu-let-7e-3p	Slc16a9	Target Scan	mmu-let-7d-3p	Zfp384	Target Scan
mmu-let-7e-3p	Rbm27	Target Scan	mmu-let-7d-3p	Elane	Target Scan
mmu-let-7e-3p	Rdh7	Target Scan	mmu-let-7d-3p	Tnfsf10	Target Scan
mmu-let-7e-3p	Agps	Target Scan	mmu-let-7d-3p	Scamp5	Target Scan
mmu-let-7e-3p	Cpsf2	Target Scan	mmu-let-7d-3p	Supt16	Target Scan
mmu-let-7e-3p	Surf6	Target Scan	mmu-let-7d-3p	Slc16a9	Target Scan
mmu-let-7e-3p	Pgm5	Target Scan	mmu-let-7d-3p	Rbm27	Target Scan
mmu-let-7e-3p	Trim17	Target Scan	mmu-let-7d-3p	Rdh7	Target Scan
mmu-let-7e-3p	Rpgrip1l	Target Scan	mmu-let-7d-3p	Agps	Target Scan
mmu-let-7e-3p	Dpp4	Target Scan	mmu-let-7d-3p	Cpsf2	Target Scan
mmu-let-7e-3p	Scaf11	Target Scan	mmu-let-7d-3p	Surf6	Target Scan
mmu-let-7e-3p	Tspan15	Target Scan	mmu-let-7d-3p	Pgm5	Target Scan
mmu-let-7e-3p	Atp1b2	Target Scan	mmu-let-7d-3p	Trim17	Target Scan
mmu-let-7e-3p	Dmgdh	Target Scan	mmu-let-7d-3p	Rpgrip1l	Target Scan
mmu-let-7e-3p	Anapc10	Target Scan	mmu-let-7d-3p	Dpp4	Target Scan
mmu-let-7e-3p	Ldha	Target Scan	mmu-let-7d-3p	Scaf11	Target Scan
mmu-let-7e-3p	Fgb	Target Scan	mmu-let-7d-3p	Tspan15	Target Scan
mmu-let-7e-3p	Il5	Target Scan	mmu-let-7d-3p	Atp1b2	Target Scan
mmu-let-7e-3p	Sec24c	Target Scan	mmu-let-7d-3p	Dmgdh	Target Scan
mmu-let-7e-3p	Orc3	Target Scan	mmu-let-7d-3p	Anapc10	Target Scan
mmu-let-7e-3p	BC027231	Target Scan	mmu-let-7d-3p	Ldha	Target Scan
mmu-let-7e-3p	Leo1	Target Scan	mmu-let-7d-3p	Fgb	Target Scan
mmu-let-7e-3p	Prickle1	Target Scan	mmu-let-7d-3p	Il5	Target Scan
mmu-let-7e-3p	Pphln1	Target Scan	mmu-let-7d-3p	Sec24c	Target Scan
mmu-let-7e-3p	Bet1	Target Scan	mmu-let-7d-3p	Orc3	Target Scan
mmu-let-7e-3p	Obfc1	Target Scan	mmu-let-7d-3p	BC027231	Target Scan
mmu-let-7e-3p	Zfp113	Target Scan	mmu-let-7d-3p	Leo1	Target Scan
mmu-let-7e-3p	Ccdc141	Target Scan	mmu-let-7d-3p	Prickle1	Target Scan
mmu-let-7e-3p	Itgbl1	Target Scan	mmu-let-7d-3p	Pphln1	Target Scan
mmu-let-7e-3p	Lrrn4	Target Scan	mmu-let-7d-3p	Bet1	Target Scan
mmu-let-7e-3p	Nupl2	Target Scan	mmu-let-7d-3p	Obfc1	Target Scan
mmu-let-7e-3p	Dnajb4	Target Scan	mmu-let-7d-3p	Zfp113	Target Scan
mmu-let-7e-3p	Nek4	Target Scan	mmu-let-7d-3p	Ccdc141	Target Scan
mmu-let-7e-3p	Tk2	Target Scan	mmu-let-7d-3p	Itgbl1	Target Scan
mmu-let-7e-3p	Flad1	Target Scan	mmu-let-7d-3p	Lrrn4	Target Scan
mmu-let-7e-3p	C87436	Target Scan	mmu-let-7d-3p	Nupl2	Target Scan
mmu-let-7e-3p	Pcsk5	Target Scan	mmu-let-7d-3p	Dnajb4	Target Scan
mmu-let-7e-3p	Tet1	Target Scan	mmu-let-7d-3p	Nek4	Target Scan
mmu-let-7e-3p	Eif4e2	Target Scan	mmu-let-7d-3p	Tk2	Target Scan
mmu-let-7e-3p	Stbd1	Target Scan	mmu-let-7d-3p	Flad1	Target Scan
mmu-let-7e-3p	Dpy19l3	Target Scan	mmu-let-7d-3p	C87436	Target Scan
mmu-let-7e-3p	Marveld3	Target Scan	mmu-let-7d-3p	Pcsk5	Target Scan
mmu-let-7e-3p	Cdc42	Target Scan	mmu-let-7d-3p	Tet1	Target Scan
mmu-let-7e-3p	Aasdhppt	Target Scan	mmu-let-7d-3p	Eif4e2	Target Scan
mmu-let-7e-3p	Lin28a	Target Scan	mmu-let-7d-3p	Stbd1	Target Scan
mmu-let-7e-3p	Kcne1	Target Scan	mmu-let-7d-3p	Dpy19l3	Target Scan
mmu-let-7e-3p	Sh3tc2	Target Scan	mmu-let-7d-3p	Marveld3	Target Scan
mmu-let-7e-3p	Vkorc1l1	Target Scan	mmu-let-7d-3p	Cdc42	Target Scan
mmu-let-7e-3p	Myct1	Target Scan	mmu-let-7d-3p	Aasdhppt	Target Scan
mmu-let-7e-3p	Terf2ip	Target Scan	mmu-let-7d-3p	Lin28a	Target Scan
mmu-let-7e-3p	Npy4r	Target Scan	mmu-let-7d-3p	Kcne1	Target Scan
mmu-let-7e-3p	Mc2r	Target Scan	mmu-let-7d-3p	Sh3tc2	Target Scan
mmu-let-7e-3p	Slc17a5	Target Scan	mmu-let-7d-3p	Vkorc1l1	Target Scan
mmu-let-7e-3p	Lrrc38	Target Scan	mmu-let-7d-3p	Myct1	Target Scan
mmu-let-7e-3p	Tcaim	Target Scan	mmu-let-7d-3p	Terf2ip	Target Scan
mmu-let-7e-3p	Tyw3	Target Scan	mmu-let-7d-3p	Npy4r	Target Scan
mmu-let-7e-3p	D1Ertd622e	Target Scan	mmu-let-7d-3p	Mc2r	Target Scan
mmu-let-7e-3p	Dmrt2	Target Scan	mmu-let-7d-3p	Slc17a5	Target Scan
mmu-let-7e-3p	Fam188b	Target Scan	mmu-let-7d-3p	Lrrc38	Target Scan
mmu-let-7e-3p	Oxtr	Target Scan	mmu-let-7d-3p	Tcaim	Target Scan
mmu-let-7e-3p	Pptc7	Target Scan	mmu-let-7d-3p	Tyw3	Target Scan
mmu-let-7e-3p	Krtap19-5	Target Scan	mmu-let-7d-3p	D1Ertd622e	Target Scan
mmu-let-7e-3p	Zfpm2	Target Scan	mmu-let-7d-3p	Dmrt2	Target Scan
mmu-let-7e-3p	Eea1	Target Scan	mmu-let-7d-3p	Fam188b	Target Scan
mmu-let-7e-3p	Wdr36	Target Scan	mmu-let-7d-3p	Oxtr	Target Scan
mmu-let-7e-3p	Epha5	Target Scan	mmu-let-7d-3p	Pptc7	Target Scan
mmu-let-7e-3p	Grin2b	Target Scan	mmu-let-7d-3p	Krtap19-5	Target Scan
mmu-let-7e-3p	Gpr119	Target Scan	mmu-let-7d-3p	Zfpm2	Target Scan
mmu-let-7e-3p	Zfp81	Target Scan	mmu-let-7d-3p	Eea1	Target Scan
mmu-let-7e-3p	Kctd8	Target Scan	mmu-let-7d-3p	Wdr36	Target Scan
mmu-let-7e-3p	Proser2	Target Scan	mmu-let-7d-3p	Epha5	Target Scan
mmu-let-7e-3p	Fzd1	Target Scan	mmu-let-7d-3p	Grin2b	Target Scan
mmu-let-7e-3p	G2e3	Target Scan	mmu-let-7d-3p	Gpr119	Target Scan
mmu-let-7e-3p	Vwde	Target Scan	mmu-let-7d-3p	Zfp81	Target Scan
mmu-let-7e-3p	Thnsl1	Target Scan	mmu-let-7d-3p	Kctd8	Target Scan
mmu-let-7e-3p	Sox14	Target Scan	mmu-let-7d-3p	Proser2	Target Scan
mmu-let-7e-3p	Eml1	Target Scan	mmu-let-7d-3p	Fzd1	Target Scan
mmu-let-7e-3p	Vwce	Target Scan	mmu-let-7d-3p	G2e3	Target Scan
mmu-let-7e-3p	Aqp3	Target Scan	mmu-let-7d-3p	Vwde	Target Scan
mmu-let-7e-3p	Rassf9	Target Scan	mmu-let-7d-3p	Thnsl1	Target Scan
mmu-let-7e-3p	Nags	Target Scan	mmu-let-7d-3p	Sox14	Target Scan
mmu-let-7e-3p	Pik3r1	Target Scan	mmu-let-7d-3p	Eml1	Target Scan
mmu-let-7e-3p	Stx19	Target Scan	mmu-let-7d-3p	Vwce	Target Scan
mmu-let-7e-3p	S1pr1	Target Scan	mmu-let-7d-3p	Aqp3	Target Scan
mmu-let-7e-3p	Tsc22d3	Target Scan	mmu-let-7d-3p	Rassf9	Target Scan
mmu-let-7e-3p	Hist1h1a	Target Scan	mmu-let-7d-3p	Nags	Target Scan
mmu-let-7e-3p	Lrfn5	Target Scan	mmu-let-7d-3p	Pik3r1	Target Scan
mmu-let-7e-3p	Atp7a	Target Scan	mmu-let-7d-3p	Stx19	Target Scan
mmu-let-7e-3p	Eef1a2	Target Scan	mmu-let-7d-3p	S1pr1	Target Scan
mmu-let-7e-3p	Acer1	Target Scan	mmu-let-7d-3p	Tsc22d3	Target Scan
mmu-let-7e-3p	Rbfox1	Target Scan	mmu-let-7d-3p	Hist1h1a	Target Scan
mmu-let-7e-3p	Myoz3	Target Scan	mmu-let-7d-3p	Lrfn5	Target Scan
mmu-let-7e-3p	Zfp235	Target Scan	mmu-let-7d-3p	Atp7a	Target Scan
mmu-let-7e-3p	Kcnv2	Target Scan	mmu-let-7d-3p	Eef1a2	Target Scan
mmu-let-7e-3p	Pcdhb4	Target Scan	mmu-let-7d-3p	Acer1	Target Scan
mmu-let-7e-3p	Osr1	Target Scan	mmu-let-7d-3p	Rbfox1	Target Scan
mmu-let-7e-3p	Cep170	Target Scan	mmu-let-7d-3p	Myoz3	Target Scan
mmu-let-7e-3p	Brox	Target Scan	mmu-let-7d-3p	Zfp235	Target Scan
mmu-let-7e-3p	Synpo2l	Target Scan	mmu-let-7d-3p	Kcnv2	Target Scan
mmu-let-7e-3p	Prr12	Target Scan	mmu-let-7d-3p	Pcdhb4	Target Scan
mmu-let-7e-3p	Lenep	Target Scan	mmu-let-7d-3p	Osr1	Target Scan
mmu-let-7e-3p	Vcpip1	Target Scan	mmu-let-7d-3p	Cep170	Target Scan
mmu-let-7e-3p	Nup160	Target Scan	mmu-let-7d-3p	Brox	Target Scan
mmu-let-7e-3p	Mblac2	Target Scan	mmu-let-7d-3p	Synpo2l	Target Scan
mmu-let-7e-3p	Lmnb2	Target Scan	mmu-let-7d-3p	Prr12	Target Scan
mmu-let-7e-3p	Cpne4	Target Scan	mmu-let-7d-3p	Lenep	Target Scan
mmu-let-7e-3p	Gcat	Target Scan	mmu-let-7d-3p	Vcpip1	Target Scan
mmu-let-7e-3p	Tmem212	Target Scan	mmu-let-7d-3p	Nup160	Target Scan
mmu-let-7e-3p	F2rl3	Target Scan	mmu-let-7d-3p	Mblac2	Target Scan
mmu-let-7e-3p	Mafg	Target Scan	mmu-let-7d-3p	Lmnb2	Target Scan
mmu-let-7e-3p	Ensa	Target Scan	mmu-let-7d-3p	Cpne4	Target Scan
mmu-let-7e-3p	Ccdc137	Target Scan	mmu-let-7d-3p	Gcat	Target Scan
mmu-let-7e-3p	Egflam	Target Scan	mmu-let-7d-3p	Tmem212	Target Scan
mmu-let-7e-3p	Rnf152	Target Scan	mmu-let-7d-3p	F2rl3	Target Scan
mmu-let-7e-3p	Pam	Target Scan	mmu-let-7d-3p	Mafg	Target Scan
mmu-let-7e-3p	St7l	Target Scan	mmu-let-7d-3p	Ensa	Target Scan
mmu-let-7e-3p	Sigmar1	Target Scan	mmu-let-7d-3p	Ccdc137	Target Scan
mmu-let-7e-3p	Edem3	Target Scan	mmu-let-7d-3p	Egflam	Target Scan
mmu-let-7e-3p	Ube2q2	Target Scan	mmu-let-7d-3p	Rnf152	Target Scan
mmu-let-7e-3p	Rbm12	Target Scan	mmu-let-7d-3p	Pam	Target Scan
mmu-let-7e-3p	Golph3	Target Scan	mmu-let-7d-3p	St7l	Target Scan
mmu-let-7e-3p	Mmgt1	Target Scan	mmu-let-7d-3p	Sigmar1	Target Scan
mmu-let-7e-3p	A530053G22Rik	Target Scan	mmu-let-7d-3p	Edem3	Target Scan
mmu-let-7e-3p	Fuca2	Target Scan	mmu-let-7d-3p	Ube2q2	Target Scan
mmu-let-7e-3p	Rnf112	Target Scan	mmu-let-7d-3p	Rbm12	Target Scan
mmu-let-7e-3p	Eif5a2	Target Scan	mmu-let-7d-3p	Golph3	Target Scan
mmu-let-7e-3p	Tesk1	Target Scan	mmu-let-7d-3p	Mmgt1	Target Scan
mmu-let-7e-3p	Ptplb	Target Scan	mmu-let-7d-3p	A530053G22Rik	Target Scan
mmu-let-7e-3p	Adamts12	Target Scan	mmu-let-7d-3p	Fuca2	Target Scan
mmu-let-7e-3p	Mars2	Target Scan	mmu-let-7d-3p	Rnf112	Target Scan
mmu-let-7e-3p	Fkrp	Target Scan	mmu-let-7d-3p	Eif5a2	Target Scan
mmu-let-7e-3p	Ccdc89	Target Scan	mmu-let-7d-3p	Tesk1	Target Scan
mmu-let-7e-3p	Mettl21c	Target Scan	mmu-let-7d-3p	Ptplb	Target Scan
mmu-let-7e-3p	Itga1	Target Scan	mmu-let-7d-3p	Adamts12	Target Scan
mmu-let-7e-3p	Tmem178b	Target Scan	mmu-let-7d-3p	Mars2	Target Scan
mmu-let-7e-3p	Pomk	Target Scan	mmu-let-7d-3p	Fkrp	Target Scan
mmu-let-7e-3p	Tnfsf15	Target Scan	mmu-let-7d-3p	Ccdc89	Target Scan
mmu-let-7e-3p	Clec14a	Target Scan	mmu-let-7d-3p	Mettl21c	Target Scan
mmu-let-7e-3p	Cetn1	Target Scan	mmu-let-7d-3p	Itga1	Target Scan
mmu-let-7e-3p	B3gnt2	Target Scan	mmu-let-7d-3p	Tmem178b	Target Scan
mmu-let-7e-3p	Gja8	Target Scan	mmu-let-7d-3p	Pomk	Target Scan
mmu-let-7e-3p	Grpel2	Target Scan	mmu-let-7d-3p	Tnfsf15	Target Scan
mmu-let-7e-3p	Gstz1	Target Scan	mmu-let-7d-3p	Clec14a	Target Scan
mmu-let-7e-3p	Svs3b	Target Scan	mmu-let-7d-3p	Cetn1	Target Scan
mmu-let-7e-3p	Serpinb9	Target Scan	mmu-let-7d-3p	B3gnt2	Target Scan
mmu-let-7e-3p	Cdkl3	Target Scan	mmu-let-7d-3p	Gja8	Target Scan
mmu-let-7e-3p	Rgs7bp	Target Scan	mmu-let-7d-3p	Grpel2	Target Scan
mmu-let-7e-3p	Ghrhr	Target Scan	mmu-let-7d-3p	Gstz1	Target Scan
mmu-let-7e-3p	B3gat2	Target Scan	mmu-let-7d-3p	Svs3b	Target Scan
mmu-let-7e-3p	Ston1	Target Scan	mmu-let-7d-3p	Serpinb9	Target Scan
mmu-let-7e-3p	Tbc1d30	Target Scan	mmu-let-7d-3p	Cdkl3	Target Scan
mmu-let-7e-3p	Cbll1	Target Scan	mmu-let-7d-3p	Rgs7bp	Target Scan
mmu-let-7e-3p	Gan	Target Scan	mmu-let-7d-3p	Ghrhr	Target Scan
mmu-let-7e-3p	Rap1b	Target Scan	mmu-let-7d-3p	B3gat2	Target Scan
mmu-let-7e-3p	Phc3	Target Scan	mmu-let-7d-3p	Ston1	Target Scan
mmu-let-7e-3p	Zfp608	Target Scan	mmu-let-7d-3p	Tbc1d30	Target Scan
mmu-let-7e-3p	Prkcb	Target Scan	mmu-let-7d-3p	Cbll1	Target Scan
mmu-let-7e-3p	Prkg1	Target Scan	mmu-let-7d-3p	Gan	Target Scan
mmu-let-7e-3p	Gas1	Target Scan	mmu-let-7d-3p	Rap1b	Target Scan
mmu-let-7e-3p	Ginm1	Target Scan	mmu-let-7d-3p	Phc3	Target Scan
mmu-let-7e-3p	Fam53a	Target Scan	mmu-let-7d-3p	Zfp608	Target Scan
mmu-let-7e-3p	Rtn3	Target Scan	mmu-let-7d-3p	Prkcb	Target Scan
mmu-let-7e-3p	Trp63	Target Scan	mmu-let-7d-3p	Prkg1	Target Scan
mmu-let-7e-3p	Cast	Target Scan	mmu-let-7d-3p	Gas1	Target Scan
mmu-let-7e-3p	Eml5	Target Scan	mmu-let-7d-3p	Ginm1	Target Scan
mmu-let-7e-3p	Ccnc	Target Scan	mmu-let-7d-3p	Fam53a	Target Scan
mmu-let-7e-3p	Rpia	Target Scan	mmu-let-7d-3p	Rtn3	Target Scan
mmu-let-7e-3p	Tll1	Target Scan	mmu-let-7d-3p	Trp63	Target Scan
mmu-let-7e-3p	Scn3a	Target Scan	mmu-let-7d-3p	Cast	Target Scan
mmu-let-7e-3p	Npr3	Target Scan	mmu-let-7d-3p	Eml5	Target Scan
mmu-let-7e-3p	Kidins220	Target Scan	mmu-let-7d-3p	Ccnc	Target Scan
mmu-let-7e-3p	Ercc6	Target Scan	mmu-let-7d-3p	Rpia	Target Scan
mmu-let-7e-3p	Slc25a40	Target Scan	mmu-let-7d-3p	Tll1	Target Scan
mmu-let-7e-3p	Syne3	Target Scan	mmu-let-7d-3p	Scn3a	Target Scan
mmu-let-7e-3p	Pigw	Target Scan	mmu-let-7d-3p	Npr3	Target Scan
mmu-let-7e-3p	Kcnj3	Target Scan	mmu-let-7d-3p	Kidins220	Target Scan
mmu-let-7e-3p	Slfn5	Target Scan	mmu-let-7d-3p	Ercc6	Target Scan
mmu-let-7e-3p	Tmem74	Target Scan	mmu-let-7d-3p	Slc25a40	Target Scan
mmu-let-7e-3p	Mettl7a1	Target Scan	mmu-let-7d-3p	Syne3	Target Scan
mmu-let-7e-3p	Lcor	Target Scan	mmu-let-7d-3p	Pigw	Target Scan
mmu-let-7e-3p	Mtnr1a	Target Scan	mmu-let-7d-3p	Kcnj3	Target Scan
mmu-let-7e-3p	Fam19a5	Target Scan	mmu-let-7d-3p	Slfn5	Target Scan
mmu-let-7e-3p	Rassf5	Target Scan	mmu-let-7d-3p	Tmem74	Target Scan
mmu-let-7e-3p	Gja1	Target Scan	mmu-let-7d-3p	Mettl7a1	Target Scan
mmu-let-7e-3p	Mapk1	Target Scan	mmu-let-7d-3p	Lcor	Target Scan
mmu-let-7e-3p	Gucy2g	Target Scan	mmu-let-7d-3p	Mtnr1a	Target Scan
mmu-let-7e-3p	Trim23	Target Scan	mmu-let-7d-3p	Fam19a5	Target Scan
mmu-let-7e-3p	Arhgef10l	Target Scan	mmu-let-7d-3p	Rassf5	Target Scan
mmu-let-7e-3p	Lancl3	Target Scan	mmu-let-7d-3p	Gja1	Target Scan
mmu-let-7e-3p	Lep	Target Scan	mmu-let-7d-3p	Mapk1	Target Scan
mmu-let-7e-3p	Slit3	Target Scan	mmu-let-7d-3p	Gucy2g	Target Scan
mmu-let-7e-3p	Nnt	Target Scan	mmu-let-7d-3p	Trim23	Target Scan
mmu-let-7e-3p	Cdkl2	Target Scan	mmu-let-7d-3p	Arhgef10l	Target Scan
mmu-let-7e-3p	1700030J22Rik	Target Scan	mmu-let-7d-3p	Lancl3	Target Scan
mmu-let-7e-3p	Ppp1r12a	Target Scan	mmu-let-7d-3p	Lep	Target Scan
mmu-let-7e-3p	Mlst8	Target Scan	mmu-let-7d-3p	Slit3	Target Scan
mmu-let-7e-3p	Apol8	Target Scan	mmu-let-7d-3p	Nnt	Target Scan
mmu-let-7e-3p	Dach1	Target Scan	mmu-let-7d-3p	Cdkl2	Target Scan
mmu-let-7e-3p	Slc39a11	Target Scan	mmu-let-7d-3p	1700030J22Rik	Target Scan
mmu-let-7e-3p	Slco4c1	Target Scan	mmu-let-7d-3p	Ppp1r12a	Target Scan
mmu-let-7e-3p	Zfp329	Target Scan	mmu-let-7d-3p	Mlst8	Target Scan
mmu-let-7e-3p	Tmod3	Target Scan	mmu-let-7d-3p	Apol8	Target Scan
mmu-let-7e-3p	Dtnbp1	Target Scan	mmu-let-7d-3p	Dach1	Target Scan
mmu-let-7e-3p	Slc9a7	Target Scan	mmu-let-7d-3p	Slc39a11	Target Scan
mmu-let-7e-3p	Hmga2	Target Scan	mmu-let-7d-3p	Slco4c1	Target Scan
mmu-let-7e-3p	Zfp746	Target Scan	mmu-let-7d-3p	Zfp329	Target Scan
mmu-let-7e-3p	Peli2	Target Scan	mmu-let-7d-3p	Tmod3	Target Scan
mmu-let-7e-3p	Fastkd1	Target Scan	mmu-let-7d-3p	Dtnbp1	Target Scan
mmu-let-7e-3p	Rcor3	Target Scan	mmu-let-7d-3p	Slc9a7	Target Scan
mmu-let-7e-3p	Cramp1l	Target Scan	mmu-let-7d-3p	Hmga2	Target Scan
mmu-let-7e-3p	Cyp26c1	Target Scan	mmu-let-7d-3p	Zfp746	Target Scan
mmu-let-7e-3p	Nsa2	Target Scan	mmu-let-7d-3p	Peli2	Target Scan
mmu-let-7e-3p	Rpl26	Target Scan	mmu-let-7d-3p	Fastkd1	Target Scan
mmu-let-7e-3p	Dlg5	Target Scan	mmu-let-7d-3p	Rcor3	Target Scan
mmu-let-7e-3p	Cnbd2	Target Scan	mmu-let-7d-3p	Cramp1l	Target Scan
mmu-let-7e-3p	Serpina1c	Target Scan	mmu-let-7d-3p	Cyp26c1	Target Scan
mmu-let-7e-3p	Synm	Target Scan	mmu-let-7d-3p	Nsa2	Target Scan
mmu-let-7e-3p	Mettl7a3	Target Scan	mmu-let-7d-3p	Rpl26	Target Scan
mmu-let-7e-3p	Slbp	Target Scan	mmu-let-7d-3p	Dlg5	Target Scan
mmu-let-7e-3p	Jag2	Target Scan	mmu-let-7d-3p	Cnbd2	Target Scan
mmu-let-7e-3p	Tmem107	Target Scan	mmu-let-7d-3p	Serpina1c	Target Scan
mmu-let-7e-3p	D19Bwg1357e	Target Scan	mmu-let-7d-3p	Synm	Target Scan
mmu-let-7e-3p	Herc2	Target Scan	mmu-let-7d-3p	Mettl7a3	Target Scan
mmu-let-7e-3p	Itgb1bp1	Target Scan	mmu-let-7d-3p	Slbp	Target Scan
mmu-let-7e-3p	Pyroxd2	Target Scan	mmu-let-7d-3p	Jag2	Target Scan
mmu-let-7e-3p	Zfp53	Target Scan	mmu-let-7d-3p	Tmem107	Target Scan
mmu-let-7e-3p	Scaf8	Target Scan	mmu-let-7d-3p	D19Bwg1357e	Target Scan
mmu-let-7e-3p	Utrn	Target Scan	mmu-let-7d-3p	Herc2	Target Scan
mmu-let-7e-3p	2810006K23Rik	Target Scan	mmu-let-7d-3p	Itgb1bp1	Target Scan
mmu-let-7e-3p	Tmem236	Target Scan	mmu-let-7d-3p	Pyroxd2	Target Scan
mmu-let-7e-3p	Cttnbp2nl	Target Scan	mmu-let-7d-3p	Zfp53	Target Scan
mmu-let-7e-3p	Col4a3bp	Target Scan	mmu-let-7d-3p	Scaf8	Target Scan
mmu-let-7e-3p	Purg	Target Scan	mmu-let-7d-3p	Utrn	Target Scan
mmu-let-7e-3p	Mllt3	Target Scan	mmu-let-7d-3p	2810006K23Rik	Target Scan
mmu-let-7e-3p	Cfl2	Target Scan	mmu-let-7d-3p	Tmem236	Target Scan
mmu-let-7e-3p	BC067074	Target Scan	mmu-let-7d-3p	Cttnbp2nl	Target Scan
mmu-let-7e-3p	Akr1c20	Target Scan	mmu-let-7d-3p	Col4a3bp	Target Scan
mmu-let-7e-3p	D130040H23Rik	Target Scan	mmu-let-7d-3p	Purg	Target Scan
mmu-let-7e-3p	Cacna2d1	Target Scan	mmu-let-7d-3p	Mllt3	Target Scan
mmu-let-7e-3p	Rasal2	Target Scan	mmu-let-7d-3p	Cfl2	Target Scan
mmu-let-7e-3p	Dzip1l	Target Scan	mmu-let-7d-3p	BC067074	Target Scan
mmu-let-7e-3p	Tcf4	Target Scan	mmu-let-7d-3p	Akr1c20	Target Scan
mmu-let-7e-3p	Slc10a5	Target Scan	mmu-let-7d-3p	D130040H23Rik	Target Scan
mmu-let-7e-3p	Cox7c	Target Scan	mmu-let-7d-3p	Cacna2d1	Target Scan
mmu-let-7e-3p	Il15ra	Target Scan	mmu-let-7d-3p	Rasal2	Target Scan
mmu-let-7e-3p	Serpina1d	Target Scan	mmu-let-7d-3p	Dzip1l	Target Scan
mmu-let-7e-3p	Phf6	Target Scan	mmu-let-7d-3p	Tcf4	Target Scan
mmu-let-7e-3p	Slc24a4	Target Scan	mmu-let-7d-3p	Slc10a5	Target Scan
mmu-let-7e-3p	Zscan29	Target Scan	mmu-let-7d-3p	Cox7c	Target Scan
mmu-let-7e-3p	Zfp52	Target Scan	mmu-let-7d-3p	Il15ra	Target Scan
mmu-let-7e-3p	Ablim1	Target Scan	mmu-let-7d-3p	Serpina1d	Target Scan
mmu-let-7e-3p	Vmn1r32	Target Scan	mmu-let-7d-3p	Phf6	Target Scan
mmu-let-7e-3p	Etv5	Target Scan	mmu-let-7d-3p	Slc24a4	Target Scan
mmu-let-7e-3p	U2surp	Target Scan	mmu-let-7d-3p	Zscan29	Target Scan
mmu-let-7e-3p	Ctbp1	Target Scan	mmu-let-7d-3p	Zfp52	Target Scan
mmu-let-7e-3p	Mkx	Target Scan	mmu-let-7d-3p	Ablim1	Target Scan
mmu-let-7e-3p	Ugt2a1	Target Scan	mmu-let-7d-3p	Vmn1r32	Target Scan
mmu-let-7e-3p	Slc1a2	Target Scan	mmu-let-7d-3p	Etv5	Target Scan
mmu-let-7e-3p	Yaf2	Target Scan	mmu-let-7d-3p	U2surp	Target Scan
mmu-let-7e-3p	1810041L15Rik	Target Scan	mmu-let-7d-3p	Ctbp1	Target Scan
mmu-let-7e-3p	Timm17a	Target Scan	mmu-let-7d-3p	Mkx	Target Scan
mmu-let-7e-3p	Zc3h15	Target Scan	mmu-let-7d-3p	Ugt2a1	Target Scan
mmu-let-7e-3p	Olfm3	Target Scan	mmu-let-7d-3p	Slc1a2	Target Scan
mmu-let-7e-3p	Zfp341	Target Scan	mmu-let-7d-3p	Yaf2	Target Scan
mmu-let-7e-3p	Dzank1	Target Scan	mmu-let-7d-3p	1810041L15Rik	Target Scan
mmu-let-7e-3p	Fat3	Target Scan	mmu-let-7d-3p	Timm17a	Target Scan
mmu-let-7e-3p	Cyp2b9	Target Scan	mmu-let-7d-3p	Zc3h15	Target Scan
mmu-let-7e-3p	mt-Nd5	Target Scan	mmu-let-7d-3p	Olfm3	Target Scan
mmu-let-7e-3p	Dio1	Target Scan	mmu-let-7d-3p	Zfp341	Target Scan
mmu-let-7e-3p	Cend1	Target Scan	mmu-let-7d-3p	Dzank1	Target Scan
mmu-let-7e-3p	Prpf4	Target Scan	mmu-let-7d-3p	Fat3	Target Scan
mmu-let-7e-3p	Abca14	Target Scan	mmu-let-7d-3p	Cyp2b9	Target Scan
mmu-let-7e-3p	Pomgnt2	Target Scan	mmu-let-7d-3p	mt-Nd5	Target Scan
mmu-let-7e-3p	Fut9	Target Scan	mmu-let-7d-3p	Dio1	Target Scan
mmu-let-7e-3p	Klc1	Target Scan	mmu-let-7d-3p	Cend1	Target Scan
mmu-let-7e-3p	Mok	Target Scan	mmu-let-7d-3p	Prpf4	Target Scan
mmu-let-7e-3p	Nptn	Target Scan	mmu-let-7d-3p	Abca14	Target Scan
mmu-let-7e-3p	BC068281	Target Scan	mmu-let-7d-3p	Pomgnt2	Target Scan
mmu-let-7e-3p	Atp1a2	Target Scan	mmu-let-7d-3p	Fut9	Target Scan
mmu-let-7e-3p	Wbscr17	Target Scan	mmu-let-7d-3p	Klc1	Target Scan
mmu-let-7e-3p	Dnm3	Target Scan	mmu-let-7d-3p	Mok	Target Scan
mmu-let-7e-3p	Glul	Target Scan	mmu-let-7d-3p	Nptn	Target Scan
mmu-let-7e-3p	Flywch1	Target Scan	mmu-let-7d-3p	BC068281	Target Scan
mmu-let-7e-3p	Xpo5	Target Scan	mmu-let-7d-3p	Atp1a2	Target Scan
mmu-let-7e-3p	Nipal1	Target Scan	mmu-let-7d-3p	Wbscr17	Target Scan
mmu-let-7e-3p	Abca12	Target Scan	mmu-let-7d-3p	Dnm3	Target Scan
mmu-let-7e-3p	Smc5	Target Scan	mmu-let-7d-3p	Glul	Target Scan
mmu-let-7e-3p	Gda	Target Scan	mmu-let-7d-3p	Flywch1	Target Scan
mmu-let-7e-3p	Uvssa	Target Scan	mmu-let-7d-3p	Xpo5	Target Scan
mmu-let-7e-3p	Zfp64	Target Scan	mmu-let-7d-3p	Nipal1	Target Scan
mmu-let-7e-3p	Rab23	Target Scan	mmu-let-7d-3p	Abca12	Target Scan
mmu-let-7e-3p	Srgap3	Target Scan	mmu-let-7d-3p	Smc5	Target Scan
mmu-let-7e-3p	Pi15	Target Scan	mmu-let-7d-3p	Gda	Target Scan
mmu-let-7e-3p	Kif21a	Target Scan	mmu-let-7d-3p	Uvssa	Target Scan
mmu-let-7e-3p	Lrch1	Target Scan	mmu-let-7d-3p	Zfp64	Target Scan
mmu-let-7e-3p	Atp2b2	Target Scan	mmu-let-7d-3p	Rab23	Target Scan
mmu-let-7e-3p	Pde10a	Target Scan	mmu-let-7d-3p	Srgap3	Target Scan
mmu-let-7e-3p	Aak1	Target Scan	mmu-let-7d-3p	Pi15	Target Scan
mmu-let-7e-3p	D430041D05Rik	Target Scan	mmu-let-7d-3p	Kif21a	Target Scan
mmu-let-7e-3p	Marf1	Target Scan	mmu-let-7d-3p	Lrch1	Target Scan
mmu-let-7e-3p	Slmap	Target Scan	mmu-let-7d-3p	Atp2b2	Target Scan
mmu-let-7e-3p	Hrnr	Target Scan	mmu-let-7d-3p	Pde10a	Target Scan
mmu-let-7e-3p	Ermn	Target Scan	mmu-let-7d-3p	Aak1	Target Scan
mmu-let-7e-3p	Slc7a14	Target Scan	mmu-let-7d-3p	D430041D05Rik	Target Scan
mmu-let-7e-3p	Fnd3c2	Target Scan	mmu-let-7d-3p	Marf1	Target Scan
mmu-let-7e-3p	Cdk7	Target Scan	mmu-let-7d-3p	Slmap	Target Scan
mmu-let-7e-3p	Ttc37	Target Scan	mmu-let-7d-3p	Hrnr	Target Scan
mmu-let-7e-3p	Thrb	Target Scan	mmu-let-7d-3p	Ermn	Target Scan
mmu-let-7e-3p	Cltb	Target Scan	mmu-let-7d-3p	Slc7a14	Target Scan
mmu-let-7e-3p	Mapk4	Target Scan	mmu-let-7d-3p	Fnd3c2	Target Scan
mmu-let-7e-3p	Mex3c	Target Scan	mmu-let-7d-3p	Cdk7	Target Scan
mmu-let-7e-3p	Rnpc3	Target Scan	mmu-let-7d-3p	Ttc37	Target Scan
mmu-let-7e-3p	Sp110	Target Scan	mmu-let-7d-3p	Thrb	Target Scan
mmu-let-7e-3p	Cdc27	Target Scan	mmu-let-7d-3p	Cltb	Target Scan
mmu-let-7e-3p	Mesdc2	Target Scan	mmu-let-7d-3p	Mapk4	Target Scan
mmu-let-7e-3p	Gm16432	Target Scan	mmu-let-7d-3p	Mex3c	Target Scan
mmu-let-7e-3p	Mkrn3	Target Scan	mmu-let-7d-3p	Rnpc3	Target Scan
mmu-let-7e-3p	Gm12185	Target Scan	mmu-let-7d-3p	Sp110	Target Scan
mmu-let-7e-3p	Nfasc	Target Scan	mmu-let-7d-3p	Cdc27	Target Scan
mmu-let-7e-3p	Dnajc8	Target Scan	mmu-let-7d-3p	Mesdc2	Target Scan
mmu-let-7e-3p	Wipf1	Target Scan	mmu-let-7d-3p	Gm16432	Target Scan
mmu-let-7e-3p	Pcdh7	Target Scan	mmu-let-7d-3p	Mkrn3	Target Scan
mmu-let-7e-3p	Zbtb49	Target Scan	mmu-let-7d-3p	Gm12185	Target Scan
mmu-let-7e-3p	Kmt2e	Target Scan	mmu-let-7d-3p	Nfasc	Target Scan
mmu-let-7e-3p	Dnajc25	Target Scan	mmu-let-7d-3p	Dnajc8	Target Scan
mmu-let-7e-3p	Hrct1	Target Scan	mmu-let-7d-3p	Wipf1	Target Scan
mmu-let-7e-3p	Xkr5	Target Scan	mmu-let-7d-3p	Pcdh7	Target Scan
mmu-let-7e-3p	Akap5	Target Scan	mmu-let-7d-3p	Zbtb49	Target Scan
mmu-let-7e-3p	Tia1	Target Scan	mmu-let-7d-3p	Kmt2e	Target Scan
mmu-let-7e-3p	Vti1a	Target Scan	mmu-let-7d-3p	Dnajc25	Target Scan
mmu-let-7e-3p	Rnf41	Target Scan	mmu-let-7d-3p	Hrct1	Target Scan
mmu-let-7e-3p	Klf12	Target Scan	mmu-let-7d-3p	Xkr5	Target Scan
mmu-let-7e-3p	Fam179a	Target Scan	mmu-let-7d-3p	Akap5	Target Scan
mmu-let-7e-3p	Gm16522	Target Scan	mmu-let-7d-3p	Tia1	Target Scan
mmu-let-7e-3p	2700062C07Rik	Target Scan	mmu-let-7d-3p	Vti1a	Target Scan
mmu-let-7e-3p	Col6a3	Target Scan	mmu-let-7d-3p	Rnf41	Target Scan
mmu-let-7e-3p	Klhl21	Target Scan	mmu-let-7d-3p	Klf12	Target Scan
mmu-let-7e-3p	Zcchc11	Target Scan	mmu-let-7d-3p	Fam179a	Target Scan
mmu-let-7e-3p	Rnf38	Target Scan	mmu-let-7d-3p	Gm16522	Target Scan
mmu-let-7e-3p	Gm10615	Target Scan	mmu-let-7d-3p	2700062C07Rik	Target Scan
mmu-let-7e-3p	9830147E19Rik	Target Scan	mmu-let-7d-3p	Col6a3	Target Scan
mmu-let-7e-3p	Tet2	Target Scan	mmu-let-7d-3p	Klhl21	Target Scan
mmu-let-7e-3p	Kcnd3	Target Scan	mmu-let-7d-3p	Zcchc11	Target Scan
mmu-let-7e-3p	C5ar2	Target Scan	mmu-let-7d-3p	Rnf38	Target Scan
mmu-let-7e-3p	Gm14391	Target Scan	mmu-let-7d-3p	Gm10615	Target Scan
mmu-let-7e-3p	Arfgef2	Target Scan	mmu-let-7d-3p	9830147E19Rik	Target Scan
mmu-let-7e-3p	Tsc22d2	Target Scan	mmu-let-7d-3p	Tet2	Target Scan
mmu-let-7e-3p	Csnk2a1	Target Scan	mmu-let-7d-3p	Kcnd3	Target Scan
mmu-let-7e-3p	Ube2n	Target Scan	mmu-let-7d-3p	C5ar2	Target Scan
mmu-let-7e-3p	Zfp955b	Target Scan	mmu-let-7d-3p	Gm14391	Target Scan
mmu-let-7e-3p	Htr7	Target Scan	mmu-let-7d-3p	Arfgef2	Target Scan
mmu-let-7e-3p	Ptar1	Target Scan	mmu-let-7d-3p	Tsc22d2	Target Scan
mmu-let-7e-3p	Nxpe3	Target Scan	mmu-let-7d-3p	Csnk2a1	Target Scan
mmu-let-7e-3p	Ccdc50	Target Scan	mmu-let-7d-3p	Ube2n	Target Scan
mmu-let-7e-3p	Mettl8	Target Scan	mmu-let-7d-3p	Zfp955b	Target Scan
mmu-let-7e-3p	Tanc2	Target Scan	mmu-let-7d-3p	Htr7	Target Scan
mmu-let-7e-3p	Mrc2	Target Scan	mmu-let-7d-3p	Ptar1	Target Scan
mmu-let-7e-3p	Fam84b	Target Scan	mmu-let-7d-3p	Nxpe3	Target Scan
mmu-let-7e-3p	Sh3bp5	Target Scan	mmu-let-7d-3p	Ccdc50	Target Scan
mmu-let-7e-3p	Rad1	Target Scan	mmu-let-7d-3p	Mettl8	Target Scan
mmu-let-7e-3p	Tmem254c	Target Scan	mmu-let-7d-3p	Tanc2	Target Scan
mmu-let-7e-3p	2700089E24Rik	Target Scan	mmu-let-7d-3p	Mrc2	Target Scan
mmu-let-7e-3p	Atrx	Target Scan	mmu-let-7d-3p	Fam84b	Target Scan
mmu-let-7e-3p	Adam17	Target Scan	mmu-let-7d-3p	Sh3bp5	Target Scan
mmu-let-7e-3p	Klf14	Target Scan	mmu-let-7d-3p	Rad1	Target Scan
mmu-let-7e-3p	Lrrc57	Target Scan	mmu-let-7d-3p	Tmem254c	Target Scan
mmu-let-7e-3p	Nfe2l2	Target Scan	mmu-let-7d-3p	2700089E24Rik	Target Scan
mmu-let-7e-3p	Homer1	Target Scan	mmu-let-7d-3p	Atrx	Target Scan
mmu-let-7e-3p	Nrp2	Target Scan	mmu-let-7d-3p	Adam17	Target Scan
mmu-let-7e-3p	Ptges	Target Scan	mmu-let-7d-3p	Klf14	Target Scan
mmu-let-7e-3p	Ugp2	Target Scan	mmu-let-7d-3p	Lrrc57	Target Scan
mmu-let-7e-3p	Ufl1	Target Scan	mmu-let-7d-3p	Nfe2l2	Target Scan
mmu-let-7e-3p	4930452B06Rik	Target Scan	mmu-let-7d-3p	Homer1	Target Scan
mmu-let-7e-3p	Smurf2	Target Scan	mmu-let-7d-3p	Nrp2	Target Scan
mmu-let-7e-3p	Zfp334	Target Scan	mmu-let-7d-3p	Ptges	Target Scan
mmu-let-7e-3p	Zhx3	Target Scan	mmu-let-7d-3p	Ugp2	Target Scan
mmu-let-7e-3p	Acaca	Target Scan	mmu-let-7d-3p	Ufl1	Target Scan
mmu-let-7e-3p	Gm11596	Target Scan	mmu-let-7d-3p	4930452B06Rik	Target Scan
mmu-let-7e-3p	Zswim6	Target Scan	mmu-let-7d-3p	Smurf2	Target Scan
mmu-let-7e-3p	Vps26a	Target Scan	mmu-let-7d-3p	Zfp334	Target Scan
mmu-let-7e-3p	Ipcef1	Target Scan	mmu-let-7d-3p	Zhx3	Target Scan
mmu-let-7e-3p	Gm13225	Target Scan	mmu-let-7d-3p	Acaca	Target Scan
mmu-let-7e-3p	Ubxn10	Target Scan	mmu-let-7d-3p	Gm11596	Target Scan
mmu-let-7e-3p	Fgf3	Target Scan	mmu-let-7d-3p	Zswim6	Target Scan
mmu-let-7e-3p	Zranb2	Target Scan	mmu-let-7d-3p	Vps26a	Target Scan
mmu-let-7e-3p	Gjb3	Target Scan	mmu-let-7d-3p	Ipcef1	Target Scan
mmu-let-7e-3p	Lphn2	Target Scan	mmu-let-7d-3p	Gm13225	Target Scan
mmu-let-7e-3p	Fam53b	Target Scan	mmu-let-7d-3p	Ubxn10	Target Scan
mmu-let-7e-3p	Trim65	Target Scan	mmu-let-7d-3p	Fgf3	Target Scan
mmu-let-7e-3p	Mif4gd	Target Scan	mmu-let-7d-3p	Zranb2	Target Scan
mmu-let-7e-3p	Cyp4x1	Target Scan	mmu-let-7d-3p	Gjb3	Target Scan
mmu-let-7e-3p	Cd300a	Target Scan	mmu-let-7d-3p	Lphn2	Target Scan
mmu-let-7e-3p	Amigo1	Target Scan	mmu-let-7d-3p	Fam53b	Target Scan
mmu-let-7e-3p	Gna13	Target Scan	mmu-let-7d-3p	Trim65	Target Scan
mmu-let-7e-3p	Hspb11	Target Scan	mmu-let-7d-3p	Mif4gd	Target Scan
mmu-let-7e-3p	Olfr613	Target Scan	mmu-let-7d-3p	Cyp4x1	Target Scan
mmu-let-7e-3p	Crebzf	Target Scan	mmu-let-7d-3p	Cd300a	Target Scan
mmu-let-7e-3p	Mpdz	Target Scan	mmu-let-7d-3p	Amigo1	Target Scan
mmu-let-7e-3p	Tlr4	Target Scan	mmu-let-7d-3p	Gna13	Target Scan
mmu-let-7e-3p	Sema4b	Target Scan	mmu-let-7d-3p	Hspb11	Target Scan
mmu-let-7e-3p	Mesp2	Target Scan	mmu-let-7d-3p	Olfr613	Target Scan
mmu-let-7e-3p	Zfp618	Target Scan	mmu-let-7d-3p	Crebzf	Target Scan
mmu-let-7e-3p	Aen	Target Scan	mmu-let-7d-3p	Mpdz	Target Scan
mmu-let-7e-3p	Ttc23	Target Scan	mmu-let-7d-3p	Tlr4	Target Scan
mmu-let-7e-3p	Pklr	Target Scan	mmu-let-7d-3p	Sema4b	Target Scan
mmu-let-7e-3p	Med1	Target Scan	mmu-let-7d-3p	Mesp2	Target Scan
mmu-let-7e-3p	Zkscan16	Target Scan	mmu-let-7d-3p	Zfp618	Target Scan
mmu-let-7e-3p	Tmem154	Target Scan	mmu-let-7d-3p	Aen	Target Scan
mmu-let-7e-3p	Acnat1	Target Scan	mmu-let-7d-3p	Ttc23	Target Scan
mmu-let-7e-3p	Pex5l	Target Scan	mmu-let-7d-3p	Pklr	Target Scan
mmu-let-7e-3p	Ect2	Target Scan	mmu-let-7d-3p	Med1	Target Scan
mmu-let-7e-3p	Crk	Target Scan	mmu-let-7d-3p	Zkscan16	Target Scan
mmu-let-7e-3p	Akap10	Target Scan	mmu-let-7d-3p	Tmem154	Target Scan
mmu-let-7e-3p	Hist3h2a	Target Scan	mmu-let-7d-3p	Acnat1	Target Scan
mmu-let-7e-3p	Gm14326	Target Scan	mmu-let-7d-3p	Pex5l	Target Scan
mmu-let-7e-3p	Gm14327	Target Scan	mmu-let-7d-3p	Ect2	Target Scan
mmu-let-7e-3p	Gm14325	Target Scan	mmu-let-7d-3p	Crk	Target Scan
mmu-let-7e-3p	Gm14403	Target Scan	mmu-let-7d-3p	Akap10	Target Scan
mmu-let-7e-3p	Gm14420	Target Scan	mmu-let-7d-3p	Hist3h2a	Target Scan
mmu-let-7e-3p	Gm14305	Target Scan	mmu-let-7d-3p	Gm14326	Target Scan
mmu-let-7e-3p	Gm14306	Target Scan	mmu-let-7d-3p	Gm14327	Target Scan
mmu-let-7e-3p	Gm14308	Target Scan	mmu-let-7d-3p	Gm14325	Target Scan
mmu-let-7e-3p	Gm6710	Target Scan	mmu-let-7d-3p	Gm14403	Target Scan
mmu-let-7e-3p	Gm14288	Target Scan	mmu-let-7d-3p	Gm14420	Target Scan
mmu-let-7e-3p	Gm4724	Target Scan	mmu-let-7d-3p	Gm14305	Target Scan
mmu-let-7e-3p	Gm14440	Target Scan	mmu-let-7d-3p	Gm14306	Target Scan
mmu-let-7e-3p	Gm14399	Target Scan	mmu-let-7d-3p	Gm14308	Target Scan
mmu-let-7e-3p	Cdyl2	Target Scan	mmu-let-7d-3p	Gm6710	Target Scan
mmu-let-7e-3p	Kcng1	Target Scan	mmu-let-7d-3p	Gm14288	Target Scan
mmu-let-7e-3p	Cpt1b	Target Scan	mmu-let-7d-3p	Gm4724	Target Scan
mmu-let-7e-3p	Ptprt	Target Scan	mmu-let-7d-3p	Gm14440	Target Scan
mmu-let-7e-3p	Ahsa2	Target Scan	mmu-let-7d-3p	Gm14399	Target Scan
mmu-let-7e-3p	Tef	Target Scan	mmu-let-7d-3p	Cdyl2	Target Scan
mmu-let-7e-3p	Chd9	Target Scan	mmu-let-7d-3p	Kcng1	Target Scan
mmu-let-7e-3p	Neto2	Target Scan	mmu-let-7d-3p	Cpt1b	Target Scan
mmu-let-7e-3p	Zfp595	Target Scan	mmu-let-7d-3p	Ptprt	Target Scan
mmu-let-7e-3p	H2afv	Target Scan	mmu-let-7d-3p	Ahsa2	Target Scan
mmu-let-7e-3p	Ntrk2	Target Scan	mmu-let-7d-3p	Tef	Target Scan
mmu-let-7e-3p	Serpina3j	Target Scan	mmu-let-7d-3p	Chd9	Target Scan
mmu-let-7e-3p	Lgmn	Target Scan	mmu-let-7d-3p	Neto2	Target Scan
mmu-let-7e-3p	Zc3h14	Target Scan	mmu-let-7d-3p	Zfp595	Target Scan
mmu-let-7e-3p	Zfp930	Target Scan	mmu-let-7d-3p	H2afv	Target Scan
mmu-let-7e-3p	Pds5b	Target Scan	mmu-let-7d-3p	Ntrk2	Target Scan
mmu-let-7e-3p	Snap23	Target Scan	mmu-let-7d-3p	Serpina3j	Target Scan
mmu-let-7e-3p	Arhgap5	Target Scan	mmu-let-7d-3p	Lgmn	Target Scan
mmu-let-7e-3p	Zfp68	Target Scan	mmu-let-7d-3p	Zc3h14	Target Scan
mmu-let-7e-3p	Cnpy4	Target Scan	mmu-let-7d-3p	Zfp930	Target Scan
mmu-let-7e-3p	Zscan21	Target Scan	mmu-let-7d-3p	Pds5b	Target Scan
mmu-let-7e-3p	Ephb4	Target Scan	mmu-let-7d-3p	Snap23	Target Scan
mmu-let-7e-3p	Cdc42bpa	Target Scan	mmu-let-7d-3p	Arhgap5	Target Scan
mmu-let-7e-3p	Pom121	Target Scan	mmu-let-7d-3p	Zfp68	Target Scan
mmu-let-7e-3p	Prdm11	Target Scan	mmu-let-7d-3p	Cnpy4	Target Scan
mmu-let-7e-3p	POU2F1	Target Scan	mmu-let-7d-3p	Zscan21	Target Scan
mmu-let-7e-3p	Rita1	Target Scan	mmu-let-7d-3p	Ephb4	Target Scan
mmu-let-7e-3p	Hoxd3	Target Scan	mmu-let-7d-3p	Cdc42bpa	Target Scan
mmu-let-7e-3p	Zrsr2	Target Scan	mmu-let-7d-3p	Pom121	Target Scan
mmu-let-7e-3p	Tank	Target Scan	mmu-let-7d-3p	Prdm11	Target Scan
mmu-let-7e-3p	Golga3	Target Scan	mmu-let-7d-3p	POU2F1	Target Scan
mmu-let-7e-3p	Pla2r1	Target Scan	mmu-let-7d-3p	Rita1	Target Scan
mmu-let-7e-3p	Sms	Target Scan	mmu-let-7d-3p	Hoxd3	Target Scan
mmu-let-7e-3p	Baz2b	Target Scan	mmu-let-7d-3p	Zrsr2	Target Scan
mmu-let-7e-3p	Uhrf2	Target Scan	mmu-let-7d-3p	Tank	Target Scan
mmu-let-7e-3p	Lrrc8b	Target Scan	mmu-let-7d-3p	Golga3	Target Scan
mmu-let-7e-3p	Golga1	Target Scan	mmu-let-7d-3p	Pla2r1	Target Scan
mmu-let-7e-3p	Cntf	Target Scan	mmu-let-7d-3p	Sms	Target Scan
mmu-let-7e-3p	Pxylp1	Target Scan	mmu-let-7d-3p	Baz2b	Target Scan
mmu-let-7e-3p	2510049J12Rik	Target Scan	mmu-let-7d-3p	Uhrf2	Target Scan
mmu-let-7e-3p	Mid2	Target Scan	mmu-let-7d-3p	Lrrc8b	Target Scan
mmu-let-7e-3p	Sh3bgrl2	Target Scan	mmu-let-7d-3p	Golga1	Target Scan
mmu-let-7e-3p	Slc4a4	Target Scan	mmu-let-7d-3p	Cntf	Target Scan
mmu-let-7e-3p	Ak1	Target Scan	mmu-let-7d-3p	Pxylp1	Target Scan
mmu-let-7e-3p	Klhl4	Target Scan	mmu-let-7d-3p	2510049J12Rik	Target Scan
mmu-let-7e-3p	Hdx	Target Scan	mmu-let-7d-3p	Mid2	Target Scan
mmu-let-7e-3p	Zfp318	Target Scan	mmu-let-7d-3p	Sh3bgrl2	Target Scan
mmu-let-7e-3p	Mgll	Target Scan	mmu-let-7d-3p	Slc4a4	Target Scan
mmu-let-7e-3p	Rgag4	Target Scan	mmu-let-7d-3p	Ak1	Target Scan
mmu-let-7e-3p	Ikbkg	Target Scan	mmu-let-7d-3p	Klhl4	Target Scan
mmu-let-7e-3p	Camsap1	Target Scan	mmu-let-7d-3p	Hdx	Target Scan
mmu-let-7e-3p	D16Ertd472e	Target Scan	mmu-let-7d-3p	Zfp318	Target Scan
mmu-let-7e-3p	Cadm2	Target Scan	mmu-let-7d-3p	Mgll	Target Scan
mmu-let-7e-3p	Whsc1	Target Scan	mmu-let-7d-3p	Rgag4	Target Scan
mmu-let-7e-3p	Krba1	Target Scan	mmu-let-7d-3p	Ikbkg	Target Scan
mmu-let-7e-3p	Glp1r	Target Scan	mmu-let-7d-3p	Camsap1	Target Scan
mmu-let-7e-3p	Arhgap21	Target Scan	mmu-let-7d-3p	D16Ertd472e	Target Scan
mmu-let-7e-3p	Zbtb20	Target Scan	mmu-let-7d-3p	Cadm2	Target Scan
mmu-let-7e-3p	Fnd3c2	miRDB	mmu-let-7d-3p	Whsc1	Target Scan
mmu-let-7e-3p	Zfp503	miRDB	mmu-let-7d-3p	Krba1	Target Scan
mmu-let-7e-3p	Fem1c	miRDB	mmu-let-7d-3p	Glp1r	Target Scan
mmu-let-7e-5p	Ttc17	DIANA	mmu-let-7d-3p	Arhgap21	Target Scan
mmu-let-7e-5p	Dlc1	DIANA	mmu-let-7d-3p	Zbtb20	Target Scan
mmu-let-7e-5p	Gcnt4	DIANA	mmu-let-7d-3p	Cacnb2	Target Scan
mmu-let-7e-5p	Arid3a	DIANA	mmu-let-7d-3p	Stxbp5l	Target Scan
mmu-let-7e-5p	Prkaa2	DIANA	mmu-let-7d-3p	Il1r1	Target Scan
mmu-let-7e-5p	Kcnq4	DIANA	mmu-let-7d-3p	Sfmbt2	Target Scan
mmu-let-7e-5p	Nr6a1	DIANA	mmu-let-7d-3p	Mbnl3	Target Scan
mmu-let-7e-5p	Akap8	DIANA	mmu-let-7d-3p	Tenm1	Target Scan
mmu-let-7e-5p	Rasgrp1	DIANA	mmu-let-7d-3p	Ubxn7	Target Scan
mmu-let-7e-5p	Ttll11	DIANA	mmu-let-7d-3p	Zbtb44	Target Scan
mmu-let-7e-5p	Slc10a6	DIANA	mmu-let-7d-3p	Col19a1	Target Scan
mmu-let-7e-5p	Smarcad1	DIANA	mmu-let-7d-3p	Jade3	Target Scan
mmu-let-7e-5p	Mtmr7	DIANA	mmu-let-7d-3p	Steap4	Target Scan
mmu-let-7e-5p	Actr5	DIANA	mmu-let-7d-3p	Zfp846	Target Scan
mmu-let-7e-5p	Onecut3	DIANA	mmu-let-7d-3p	Mre11a	Target Scan
mmu-let-7e-5p	Stx3	DIANA	mmu-let-7d-3p	Birc3	Target Scan
mmu-let-7e-5p	Lrig2	DIANA	mmu-let-7d-3p	Ammecr1l	Target Scan
mmu-let-7e-5p	Mxd1	DIANA	mmu-let-7d-3p	Tpgs2	Target Scan
mmu-let-7e-5p	Pbx3	DIANA	mmu-let-7d-3p	Mprip	Target Scan
mmu-let-7e-5p	Rgs6	DIANA	mmu-let-7d-3p	Raly	Target Scan
mmu-let-7e-5p	Bcl7c	DIANA	mmu-let-7d-3p	Esrrb	Target Scan
mmu-let-7e-5p	Dcun1d3	DIANA	mmu-let-7d-3p	Ctu2	Target Scan
mmu-let-7e-5p	Zfp710	DIANA	mmu-let-7d-3p	Terf2	Target Scan
mmu-let-7e-5p	Syt11	DIANA	mmu-let-7d-3p	Cyth3	Target Scan
mmu-let-7e-5p	Pcdh19	DIANA	mmu-let-7d-3p	Nck1	Target Scan
mmu-let-7e-5p	E2f5	DIANA	mmu-let-7d-3p	Kdm2a	Target Scan
mmu-let-7e-5p	Skil	DIANA	mmu-let-7d-3p	Prr16	Target Scan
mmu-let-7e-5p	Strbp	DIANA	mmu-let-7d-3p	Trp53bp2	Target Scan
mmu-let-7e-5p	Trim30b	DIANA	mmu-let-7d-3p	Otud6b	Target Scan
mmu-let-7e-5p	Mef2c	DIANA	mmu-let-7d-3p	Gtf2a2	Target Scan
mmu-let-7e-5p	Fam184b	DIANA	mmu-let-7d-3p	1700052N19Rik	Target Scan
mmu-let-7e-5p	Hoxa9	DIANA	mmu-let-7d-3p	Edil3	Target Scan
mmu-let-7e-5p	4931408C20Rik	DIANA	mmu-let-7d-3p	Zfp617	Target Scan
mmu-let-7e-5p	Clpb	DIANA	mmu-let-7d-3p	Fam189a1	Target Scan
mmu-let-7e-5p	Ammecr1l	DIANA	mmu-let-7d-3p	Nkain3	Target Scan
mmu-let-7e-5p	Zfp451	DIANA	mmu-let-7d-3p	Samd8	Target Scan
mmu-let-7e-5p	Rab3gap2	DIANA	mmu-let-7d-3p	Fam220a	Target Scan
mmu-let-7e-5p	Arsi	DIANA	mmu-let-7d-3p	D3Ertd751e	Target Scan
mmu-let-7e-5p	Tmprss11g	DIANA	mmu-let-7d-3p	Kbtbd8	Target Scan
mmu-let-7e-5p	Wbp1l	DIANA	mmu-let-7d-3p	Gm14322	Target Scan
mmu-let-7e-5p	Hdx	DIANA	mmu-let-7d-3p	Eme2	Target Scan
mmu-let-7e-5p	Tmod2	DIANA	mmu-let-7d-3p	Glyat	Target Scan
mmu-let-7e-5p	Plekhh1	DIANA	mmu-let-7d-3p	C030039L03Rik	Target Scan
mmu-let-7e-5p	Tmem2	DIANA	mmu-let-7d-3p	Cnpy1	Target Scan
mmu-let-7e-5p	Gsdmc4	DIANA	mmu-let-7d-3p	Fam104a	Target Scan
mmu-let-7e-5p	Slc25a27	DIANA	mmu-let-7d-3p	9430038I01Rik	Target Scan
mmu-let-7e-5p	Klhdc8b	DIANA	mmu-let-7d-3p	Afap1l1	Target Scan
mmu-let-7e-5p	Tmprss2	DIANA	mmu-let-7d-3p	Bcl7a	Target Scan
mmu-let-7e-5p	Cpeb2	DIANA	mmu-let-7d-3p	Kif3a	Target Scan
mmu-let-7e-5p	Edn1	DIANA	mmu-let-7d-3p	Smim20	Target Scan
mmu-let-7e-5p	Zfp275	DIANA	mmu-let-7d-3p	Gm4631	Target Scan
mmu-let-7e-5p	Lpgat1	DIANA	mmu-let-7d-3p	Mfap5	Target Scan
mmu-let-7e-5p	Dst	DIANA	mmu-let-7d-3p	Palld	Target Scan
mmu-let-7e-5p	Slc30a4	DIANA	mmu-let-7d-3p	Spock2	Target Scan
mmu-let-7e-5p	Swt1	DIANA	mmu-let-7d-3p	Cep135	Target Scan
mmu-let-7e-5p	Bcl2l1	DIANA	mmu-let-7d-3p	Ift88	Target Scan
mmu-let-7e-5p	Ndst3	DIANA	mmu-let-7d-3p	Gm14434	Target Scan
mmu-let-7e-5p	Gdap2	DIANA	mmu-let-7d-3p	Snx29	Target Scan
mmu-let-7e-5p	Onecut2	DIANA	mmu-let-7d-3p	Trim61	Target Scan
mmu-let-7e-5p	Mycn	DIANA	mmu-let-7d-3p	Lgals8	Target Scan
mmu-let-7e-5p	Psd3	DIANA	mmu-let-7d-3p	Phb	Target Scan
mmu-let-7e-5p	Cacng4	DIANA	mmu-let-7d-3p	Spg7	Target Scan
mmu-let-7e-5p	Suv39h2	DIANA	mmu-let-7d-3p	Uxs1	Target Scan
mmu-let-7e-5p	Muc4	DIANA	mmu-let-7d-3p	Gm14419	Target Scan
mmu-let-7e-5p	Map4k3	DIANA	mmu-let-7d-3p	Gm6483	Target Scan
mmu-let-7e-5p	Olfr406	DIANA	mmu-let-7d-3p	Cmc2	Target Scan
mmu-let-7e-5p	Sema4f	DIANA	mmu-let-7d-3p	Gm14418	Target Scan
mmu-let-7e-5p	Tnik	DIANA	mmu-let-7d-3p	Kcnq2	Target Scan
mmu-let-7e-5p	Ulk3	DIANA	mmu-let-7d-3p	Palb2	Target Scan
mmu-let-7e-5p	Plekhg6	DIANA	mmu-let-7d-3p	Plcxd2	Target Scan
mmu-let-7e-5p	Rnf44	DIANA	mmu-let-7d-3p	Fzd3	Target Scan
mmu-let-7e-5p	Plekho1	DIANA	mmu-let-7d-3p	Gm14295	Target Scan
mmu-let-7e-5p	Pqlc2	DIANA	mmu-let-7d-3p	Dlgap2	Target Scan
mmu-let-7e-5p	Fgd6	DIANA	mmu-let-7d-3p	Nudt7	Target Scan
mmu-let-7e-5p	Pdpr	DIANA	mmu-let-7d-3p	Knstrn	Target Scan
mmu-let-7e-5p	Fndc3b	DIANA	mmu-let-7d-3p	Ndufb2	Target Scan
mmu-let-7e-5p	Nlrp4c	DIANA	mmu-let-7d-3p	Ergic2	Target Scan
mmu-let-7e-5p	Wasl	DIANA	mmu-let-7d-3p	B3gnt9	Target Scan
mmu-let-7e-5p	Ska2	DIANA	mmu-let-7d-3p	Pde6h	Target Scan
mmu-let-7e-5p	Il13	DIANA	mmu-let-7d-3p	Frmd5	Target Scan
mmu-let-7e-5p	Col3a1	DIANA	mmu-let-7d-3p	Ermap	Target Scan
mmu-let-7e-5p	Scd2	DIANA	mmu-let-7d-3p	Pfkp	Target Scan
mmu-let-7e-5p	Uhrf2	DIANA	mmu-let-7d-3p	Prmt3	Target Scan
mmu-let-7e-5p	Fam214b	DIANA	mmu-let-7d-3p	Harbi1	Target Scan
mmu-let-7e-5p	Slc16a9	DIANA	mmu-let-7d-3p	Pqlc1	Target Scan
mmu-let-7e-5p	Rnf165	DIANA	mmu-let-7d-3p	Slain2	Target Scan
mmu-let-7e-5p	Map4k4	DIANA	mmu-let-7d-3p	Cnot6	Target Scan
mmu-let-7e-5p	Amer3	DIANA	mmu-let-7d-3p	Strn	Target Scan
mmu-let-7e-5p	Gdf6	DIANA	mmu-let-7d-3p	Klrc2	Target Scan
mmu-let-7e-5p	Mycbp	DIANA	mmu-let-7d-3p	Hnrnpr	Target Scan
mmu-let-7e-5p	Syncrip	DIANA	mmu-let-7d-3p	Zfp758	Target Scan
mmu-let-7e-5p	Ankrd49	DIANA	mmu-let-7d-3p	Ankra2	Target Scan
mmu-let-7e-5p	Igsf1	DIANA	mmu-let-7d-3p	Ccdc158	Target Scan
mmu-let-7e-5p	Faxc	DIANA	mmu-let-7d-3p	Prss41	Target Scan
mmu-let-7e-5p	Skida1	DIANA	mmu-let-7d-3p	Pdss1	Target Scan
mmu-let-7e-5p	Vav3	DIANA	mmu-let-7d-3p	Sh3rf3	Target Scan
mmu-let-7e-5p	Gramd1c	DIANA	mmu-let-7d-3p	Slc38a6	Target Scan
mmu-let-7e-5p	Nav2	DIANA	mmu-let-7d-3p	Vta1	Target Scan
mmu-let-7e-5p	Csnk2a1	DIANA	mmu-let-7d-3p	Synpo	Target Scan
mmu-let-7e-5p	Gipc1	DIANA	mmu-let-7d-3p	Zfp26	Target Scan
mmu-let-7e-5p	Slc38a9	DIANA	mmu-let-7d-3p	Mettl11b	Target Scan
mmu-let-7e-5p	Farp1	DIANA	mmu-let-7d-3p	Rtdr1	Target Scan
mmu-let-7e-5p	Gan	DIANA	mmu-let-7d-3p	Ano2	Target Scan
mmu-let-7e-5p	Fam178a	DIANA	mmu-let-7d-3p	Opa1	Target Scan
mmu-let-7e-5p	G3bp1	DIANA	mmu-let-7d-3p	Gm28048	Target Scan
mmu-let-7e-5p	Hic2	DIANA	mmu-let-7d-3p	Commd2	Target Scan
mmu-let-7e-5p	Pbx2	DIANA	mmu-let-7d-3p	Srgn	Target Scan
mmu-let-7e-5p	Thbs1	DIANA	mmu-let-7d-3p	Cldn16	Target Scan
mmu-let-7e-5p	Has2	DIANA	mmu-let-7d-3p	Sv2c	Target Scan
mmu-let-7e-5p	Insr	DIANA	mmu-let-7d-3p	Naa50	Target Scan
mmu-let-7e-5p	Snx5	DIANA	mmu-let-7d-3p	Reln	Target Scan
mmu-let-7e-5p	Ttll4	DIANA	mmu-let-7d-3p	Kcnab1	Target Scan
mmu-let-7e-5p	Fam214a	DIANA	mmu-let-7d-3p	Slc33a1	Target Scan
mmu-let-7e-5p	Map3k1	DIANA	mmu-let-7d-3p	Polr3g	Target Scan
mmu-let-7e-5p	Gxylt1	DIANA	mmu-let-7d-3p	Arhgef38	Target Scan
mmu-let-7e-5p	39873	DIANA	mmu-let-7d-3p	Pag1	Target Scan
mmu-let-7e-5p	Nid2	DIANA	mmu-let-7d-3p	Apaf1	Target Scan
mmu-let-7e-5p	Ero1l	DIANA	mmu-let-7d-3p	Glis3	Target Scan
mmu-let-7e-5p	Pbx1	DIANA	mmu-let-7d-3p	Cyb5r3	Target Scan
mmu-let-7e-5p	Sall3	DIANA	mmu-let-7d-3p	Grip2	Target Scan
mmu-let-7e-5p	Prodh	DIANA	mmu-let-7d-3p	Mob4	Target Scan
mmu-let-7e-5p	Slc20a1	DIANA	mmu-let-7d-3p	Gtpbp8	Target Scan
mmu-let-7e-5p	Igf1	DIANA	mmu-let-7d-3p	Tc2n	Target Scan
mmu-let-7e-5p	Armc9	DIANA	mmu-let-7d-3p	Selp	Target Scan
mmu-let-7e-5p	Zfp280b	DIANA	mmu-let-7d-3p	Stau2	Target Scan
mmu-let-7e-5p	Slc6a5	DIANA	mmu-let-7d-3p	Wdr26	Target Scan
mmu-let-7e-5p	Coro1c	DIANA	mmu-let-7d-3p	Setd1b	Target Scan
mmu-let-7e-5p	Zfp644	DIANA	mmu-let-7d-3p	1110002E22Rik	Target Scan
mmu-let-7e-5p	AU019823	DIANA	mmu-let-7d-3p	Rdx	Target Scan
mmu-let-7e-5p	Ints2	DIANA	mmu-let-7d-3p	Baalc	Target Scan
mmu-let-7e-5p	Yod1	DIANA	mmu-let-7d-3p	2610021A01Rik	Target Scan
mmu-let-7e-5p	Gm8113	DIANA	mmu-let-7d-3p	Prr5l	Target Scan
mmu-let-7e-5p	Adamts15	DIANA	mmu-let-7d-3p	Gbe1	Target Scan
mmu-let-7e-5p	Usp47	DIANA	mmu-let-7d-3p	Zfp493	Target Scan
mmu-let-7e-5p	Begain	DIANA	mmu-let-7d-3p	Olfr288	Target Scan
mmu-let-7e-5p	Wnt16	DIANA	mmu-let-7d-3p	Ctif	Target Scan
mmu-let-7e-5p	Tmprss11f	DIANA	mmu-let-7d-3p	Fam3c	Target Scan
mmu-let-7e-5p	1700029H14Rik	DIANA	mmu-let-7d-3p	Prr3	Target Scan
mmu-let-7e-5p	Btbd3	DIANA	mmu-let-7d-3p	Tmem207	Target Scan
mmu-let-7e-5p	Pld5	DIANA	mmu-let-7d-3p	2810459M11Rik	Target Scan
mmu-let-7e-5p	Galnt2	DIANA	mmu-let-7d-3p	Sep-10	Target Scan
mmu-let-7e-5p	Ngf	DIANA	mmu-let-7d-3p	Nell2	Target Scan
mmu-let-7e-5p	Prdm11	DIANA	mmu-miR-106b-3p	Sox5	DIANA
mmu-let-7e-5p	Bcat1	DIANA	mmu-miR-106b-3p	Oxnad1	DIANA
mmu-let-7e-5p	S100pbp	DIANA	mmu-miR-106b-3p	Tnrc6c	DIANA
mmu-let-7e-5p	Vash2	DIANA	mmu-miR-106b-3p	Gucy1b3	DIANA
mmu-let-7e-5p	Lgr4	DIANA	mmu-miR-106b-3p	Sde2	DIANA
mmu-let-7e-5p	Fam135a	DIANA	mmu-miR-106b-3p	Trpc5	DIANA
mmu-let-7e-5p	Hmbox1	DIANA	mmu-miR-106b-3p	Gm5464	DIANA
mmu-let-7e-5p	Igf2bp1	DIANA	mmu-miR-106b-3p	Bnipl	miRDB
mmu-let-7e-5p	Fgf11	DIANA	mmu-miR-106b-3p	Ccdc47	miRDB
mmu-let-7e-5p	Gm5577	DIANA	mmu-miR-106b-3p	Pik3cg	miRDB
mmu-let-7e-5p	Rreb1	DIANA	mmu-miR-106b-3p	Nr2f1	miRDB
mmu-let-7e-5p	Adamts12	DIANA	mmu-miR-106b-3p	Bcl2l14	miRDB
mmu-let-7e-5p	Pcgf3	DIANA	mmu-miR-106b-3p	Dlgap4	Target Scan
mmu-let-7e-5p	Olr1	DIANA	mmu-miR-106b-3p	Fer	Target Scan
mmu-let-7e-5p	Tbrg4	DIANA	mmu-miR-106b-3p	Actr2	Target Scan
mmu-let-7e-5p	Dennd1a	DIANA	mmu-miR-106b-3p	Gna12	Target Scan
mmu-let-7e-5p	Zfp568	DIANA	mmu-miR-106b-3p	Ccnd2	Target Scan
mmu-let-7e-5p	Rbfox2	DIANA	mmu-miR-106b-3p	Trappc10	Target Scan
mmu-let-7e-5p	Fnip1	DIANA	mmu-miR-106b-3p	Plin2	Target Scan
mmu-let-7e-5p	Wnk4	DIANA	mmu-miR-106b-3p	Acvr1b	Target Scan
mmu-let-7e-5p	Nab1	DIANA	mmu-miR-106b-3p	Hk2	Target Scan
mmu-let-7e-5p	Pak1	DIANA	mmu-miR-106b-3p	Hip1r	Target Scan
mmu-let-7e-5p	Fasl	DIANA	mmu-miR-106b-3p	Top1mt	Target Scan
mmu-let-7e-5p	Vps54	DIANA	mmu-miR-106b-3p	Sec24b	Target Scan
mmu-let-7e-5p	Adrb3	DIANA	mmu-miR-106b-3p	Pcbp3	Target Scan
mmu-let-7e-5p	Rrp1b	DIANA	mmu-miR-106b-3p	Gramd1a	Target Scan
mmu-let-7e-5p	Nol4l	DIANA	mmu-miR-106b-3p	Sp1	Target Scan
mmu-let-7e-5p	Taf5	DIANA	mmu-miR-106b-3p	Rrp15	Target Scan
mmu-let-7e-5p	Ybey	DIANA	mmu-miR-106b-3p	Zmat2	Target Scan
mmu-let-7e-5p	Pde12	DIANA	mmu-miR-106b-3p	Pax9	Target Scan
mmu-let-7e-5p	Cldn12	DIANA	mmu-miR-106b-3p	Col1a1	Target Scan
mmu-let-7e-5p	Col27a1	DIANA	mmu-miR-106b-3p	Itfg2	Target Scan
mmu-let-7e-5p	Ikbke	DIANA	mmu-miR-106b-3p	Jup	Target Scan
mmu-let-7e-5p	Casp3	DIANA	mmu-miR-106b-3p	Hoxc11	Target Scan
mmu-let-7e-5p	Hif1an	DIANA	mmu-miR-106b-3p	Ccdc47	Target Scan
mmu-let-7e-5p	Arhgef38	DIANA	mmu-miR-106b-3p	Ap4e1	Target Scan
mmu-let-7e-5p	Col15a1	DIANA	mmu-miR-106b-3p	Bbc3	Target Scan
mmu-let-7e-5p	Dlgap4	DIANA	mmu-miR-106b-3p	Prpf6	Target Scan
mmu-let-7e-5p	Irs1	DIANA	mmu-miR-106b-3p	Pon1	Target Scan
mmu-let-7e-5p	Zfp282	DIANA	mmu-miR-106b-3p	Timm44	Target Scan
mmu-let-7e-5p	Sestd1	DIANA	mmu-miR-106b-3p	Med25	Target Scan
mmu-let-7e-5p	Dpf2	DIANA	mmu-miR-106b-3p	Lipe	Target Scan
mmu-let-7e-5p	Igf2bp3	DIANA	mmu-miR-106b-3p	Plag1	Target Scan
mmu-let-7e-5p	Lbr	DIANA	mmu-miR-106b-3p	Abhd17a	Target Scan
mmu-let-7e-5p	Lin28a	DIANA	mmu-miR-106b-3p	Mob3a	Target Scan
mmu-let-7e-5p	Tnfrsf1b	DIANA	mmu-miR-106b-3p	Bicd1	Target Scan
mmu-let-7e-5p	Otof	DIANA	mmu-miR-106b-3p	Tpm4	Target Scan
mmu-let-7e-5p	Sec14l1	DIANA	mmu-miR-106b-3p	Slc25a1	Target Scan
mmu-let-7e-5p	Arid3b	DIANA	mmu-miR-106b-3p	Crot	Target Scan
mmu-let-7e-5p	Fignl2	DIANA	mmu-miR-106b-3p	Mxi1	Target Scan
mmu-let-7e-5p	Zfyve26	DIANA	mmu-miR-106b-3p	Nqo1	Target Scan
mmu-let-7e-5p	Soat2	DIANA	mmu-miR-106b-3p	Pax2	Target Scan
mmu-let-7e-5p	Tet3	DIANA	mmu-miR-106b-3p	Ddx56	Target Scan
mmu-let-7e-5p	Tgfbr1	DIANA	mmu-miR-106b-3p	Eif2b2	Target Scan
mmu-let-7e-5p	Runx1t1	DIANA	mmu-miR-106b-3p	Stx1a	Target Scan
mmu-let-7e-5p	Trim67	DIANA	mmu-miR-106b-3p	Mrvi1	Target Scan
mmu-let-7e-5p	Tmem167	DIANA	mmu-miR-106b-3p	Pvalb	Target Scan
mmu-let-7e-5p	Trim71	DIANA	mmu-miR-106b-3p	Ctsb	Target Scan
mmu-let-7e-5p	Psors1c2	DIANA	mmu-miR-106b-3p	Fblim1	Target Scan
mmu-let-7e-5p	Foxp2	DIANA	mmu-miR-106b-3p	Tmem110	Target Scan
mmu-let-7e-5p	Tspear	DIANA	mmu-miR-106b-3p	Runx1t1	Target Scan
mmu-let-7e-5p	Asap1	DIANA	mmu-miR-106b-3p	Gtpbp3	Target Scan
mmu-let-7e-5p	Nme6	DIANA	mmu-miR-106b-3p	Hmgcll1	Target Scan
mmu-let-7e-5p	Cpa4	DIANA	mmu-miR-106b-3p	Cers4	Target Scan
mmu-let-7e-5p	Phactr2	DIANA	mmu-miR-106b-3p	Prpf31	Target Scan
mmu-let-7e-5p	Fign	DIANA	mmu-miR-106b-3p	Herpud2	Target Scan
mmu-let-7e-5p	Prpf38b	DIANA	mmu-miR-106b-3p	Dnajb6	Target Scan
mmu-let-7e-5p	Rcn1	DIANA	mmu-miR-106b-3p	Wdr77	Target Scan
mmu-let-7e-5p	Zbtb26	DIANA	mmu-miR-106b-3p	Fads1	Target Scan
mmu-let-7e-5p	Meis2	DIANA	mmu-miR-106b-3p	Pdhx	Target Scan
mmu-let-7e-5p	Trank1	DIANA	mmu-miR-106b-3p	Scarf2	Target Scan
mmu-let-7e-5p	Slc22a23	DIANA	mmu-miR-106b-3p	4930579F01Rik	Target Scan
mmu-let-7e-5p	Smim3	DIANA	mmu-miR-106b-3p	Wnt8a	Target Scan
mmu-let-7e-5p	Crct1	DIANA	mmu-miR-106b-3p	Timm23	Target Scan
mmu-let-7e-5p	Dagla	DIANA	mmu-miR-106b-3p	Birc3	Target Scan
mmu-let-7e-5p	Ugcg	DIANA	mmu-miR-106b-3p	Mcemp1	Target Scan
mmu-let-7e-5p	Mettl6	DIANA	mmu-miR-106b-3p	Rnf166	Target Scan
mmu-let-7e-5p	Ccnj	DIANA	mmu-miR-106b-3p	Ankrd52	Target Scan
mmu-let-7e-5p	Ddhd1	DIANA	mmu-miR-106b-3p	Fhod1	Target Scan
mmu-let-7e-5p	Ccr7	DIANA	mmu-miR-106b-3p	Lrrk1	Target Scan
mmu-let-7e-5p	Slc22a18	DIANA	mmu-miR-106b-3p	Cnksr3	Target Scan
mmu-let-7e-5p	Lace1	DIANA	mmu-miR-106b-3p	Xk	Target Scan
mmu-let-7e-5p	Abcc5	DIANA	mmu-miR-106b-3p	Cd83	Target Scan
mmu-let-7e-5p	Serf2	DIANA	mmu-miR-106b-3p	Nkx2-5	Target Scan
mmu-let-7e-5p	Ccdc89	DIANA	mmu-miR-106b-3p	Srf	Target Scan
mmu-let-7e-5p	Dab1	DIANA	mmu-miR-106b-3p	Amdhd1	Target Scan
mmu-let-7e-5p	Ap1s1	DIANA	mmu-miR-106b-3p	Adss	Target Scan
mmu-let-7e-5p	Fsd1l	DIANA	mmu-miR-106b-3p	Actr8	Target Scan
mmu-let-7e-5p	Bend4	DIANA	mmu-miR-106b-3p	Celsr1	Target Scan
mmu-let-7e-5p	Ghr	DIANA	mmu-miR-106b-3p	Ptk6	Target Scan
mmu-let-7e-5p	Acvr2a	DIANA	mmu-miR-106b-3p	Ppfibp1	Target Scan
mmu-let-7e-5p	Srek1	DIANA	mmu-miR-106b-3p	Lnx2	Target Scan
mmu-let-7e-5p	Rictor	DIANA	mmu-miR-106b-3p	Mapkapk2	Target Scan
mmu-let-7e-5p	Dnajb9	DIANA	mmu-miR-106b-3p	Pom121l2	Target Scan
mmu-let-7e-5p	Boll	DIANA	mmu-miR-106b-3p	Exosc10	Target Scan
mmu-let-7e-5p	Mtf2	DIANA	mmu-miR-106b-3p	Cacnb1	Target Scan
mmu-let-7e-5p	Nphp3	DIANA	mmu-miR-106b-3p	Rbfox3	Target Scan
mmu-let-7e-5p	Dmd	DIANA	mmu-miR-106b-3p	Rab11fip4	Target Scan
mmu-let-7e-5p	Thoc2	DIANA	mmu-miR-106b-3p	Mafk	Target Scan
mmu-let-7e-5p	Zfp945	DIANA	mmu-miR-106b-3p	Psmb6	Target Scan
mmu-let-7e-5p	Gdpd1	DIANA	mmu-miR-106b-3p	Ypel2	Target Scan
mmu-let-7e-5p	Sgk3	DIANA	mmu-miR-106b-3p	Kcnab3	Target Scan
mmu-let-7e-5p	B3gat3	DIANA	mmu-miR-106b-3p	Wnt9b	Target Scan
mmu-let-7e-5p	Tmem194	DIANA	mmu-miR-106b-3p	Pip4k2b	Target Scan
mmu-let-7e-5p	Bzw1	DIANA	mmu-miR-106b-3p	Tada2a	Target Scan
mmu-let-7e-5p	Hip1	DIANA	mmu-miR-106b-3p	Dync1h1	Target Scan
mmu-let-7e-5p	Tgfbr3	DIANA	mmu-miR-106b-3p	Sart3	Target Scan
mmu-let-7e-5p	Fam189a1	DIANA	mmu-miR-106b-3p	Slc35b4	Target Scan
mmu-let-7e-5p	Lin28b	DIANA	mmu-miR-106b-3p	Plod1	Target Scan
mmu-let-7e-5p	Prpf39	DIANA	mmu-miR-106b-3p	Lhx9	Target Scan
mmu-let-7e-5p	Rdx	DIANA	mmu-miR-106b-3p	Plin3	Target Scan
mmu-let-7e-5p	Bach1	DIANA	mmu-miR-106b-3p	Gle1	Target Scan
mmu-let-7e-5p	Slc31a2	DIANA	mmu-miR-106b-3p	Zfp451	Target Scan
mmu-let-7e-5p	AI464131	DIANA	mmu-miR-106b-3p	Adat2	Target Scan
mmu-let-7e-5p	Msr1	DIANA	mmu-miR-106b-3p	Echdc1	Target Scan
mmu-let-7e-5p	Ikbkap	DIANA	mmu-miR-106b-3p	Arid5b	Target Scan
mmu-let-7e-5p	Zfp191	DIANA	mmu-miR-106b-3p	Pex7	Target Scan
mmu-let-7e-5p	Lor	DIANA	mmu-miR-106b-3p	Gnptab	Target Scan
mmu-let-7e-5p	Tuba4a	DIANA	mmu-miR-106b-3p	Pbld1	Target Scan
mmu-let-7e-5p	Cdh8	DIANA	mmu-miR-106b-3p	4632428N05Rik	Target Scan
mmu-let-7e-5p	Xpo4	DIANA	mmu-miR-106b-3p	Mcu	Target Scan
mmu-let-7e-5p	Pald1	DIANA	mmu-miR-106b-3p	Cand1	Target Scan
mmu-let-7e-5p	Mllt10	DIANA	mmu-miR-106b-3p	Tbk1	Target Scan
mmu-let-7e-5p	Prr18	DIANA	mmu-miR-106b-3p	Rab21	Target Scan
mmu-let-7e-5p	Leprel2	DIANA	mmu-miR-106b-3p	Rab3ip	Target Scan
mmu-let-7e-5p	Dcaf15	DIANA	mmu-miR-106b-3p	Best3	Target Scan
mmu-let-7e-5p	Stard10	DIANA	mmu-miR-106b-3p	Frs2	Target Scan
mmu-let-7e-5p	Cd200r1	DIANA	mmu-miR-106b-3p	Atp8b3	Target Scan
mmu-let-7e-5p	Atp2a2	DIANA	mmu-miR-106b-3p	Nfic	Target Scan
mmu-let-7e-5p	Cecr2	DIANA	mmu-miR-106b-3p	Adarb1	Target Scan
mmu-let-7e-5p	Il10	DIANA	mmu-miR-106b-3p	Ccng1	Target Scan
mmu-let-7e-5p	Rbfox1	DIANA	mmu-miR-106b-3p	Hus1	Target Scan
mmu-let-7e-5p	Hoxa1	DIANA	mmu-miR-106b-3p	Gabra1	Target Scan
mmu-let-7e-5p	Gm11149	DIANA	mmu-miR-106b-3p	Smtn	Target Scan
mmu-let-7e-5p	Gtf2i	DIANA	mmu-miR-106b-3p	Rnft1	Target Scan
mmu-let-7e-5p	5031439G07Rik	DIANA	mmu-miR-106b-3p	Ppm1d	Target Scan
mmu-let-7e-5p	Rrm2	DIANA	mmu-miR-106b-3p	Laptm4a	Target Scan
mmu-let-7e-5p	Rnf167	DIANA	mmu-miR-106b-3p	Gna13	Target Scan
mmu-let-7e-5p	Rnft1	DIANA	mmu-miR-106b-3p	Dnajc27	Target Scan
mmu-let-7e-5p	Coil	DIANA	mmu-miR-106b-3p	Dnmt3a	Target Scan
mmu-let-7e-5p	Ccdc71l	DIANA	mmu-miR-106b-3p	Tpo	Target Scan
mmu-let-7e-5p	Ap4e1	DIANA	mmu-miR-106b-3p	Taf15	Target Scan
mmu-let-7e-5p	Homer2	DIANA	mmu-miR-106b-3p	Cacng4	Target Scan
mmu-let-7e-5p	Rab8b	DIANA	mmu-miR-106b-3p	Slc9a3r1	Target Scan
mmu-let-7e-5p	Ahctf1	DIANA	mmu-miR-106b-3p	Ten1	Target Scan
mmu-let-7e-5p	Mga	DIANA	mmu-miR-106b-3p	P2rx1	Target Scan
mmu-let-7e-5p	Ago4	DIANA	mmu-miR-106b-3p	Ube2g1	Target Scan
mmu-let-7e-5p	Sema4c	DIANA	mmu-miR-106b-3p	Cygb	Target Scan
mmu-let-7e-5p	Ptch2	DIANA	mmu-miR-106b-3p	Mxra7	Target Scan
mmu-let-7e-5p	Nras	DIANA	mmu-miR-106b-3p	Mfsd11	Target Scan
mmu-let-7e-5p	Ngly1	DIANA	mmu-miR-106b-3p	Ccdc103	Target Scan
mmu-let-7e-5p	Zswim5	DIANA	mmu-miR-106b-3p	L2hgdh	Target Scan
mmu-let-7e-5p	Gramd3	DIANA	mmu-miR-106b-3p	Gemin2	Target Scan
mmu-let-7e-5p	Ddx19b	DIANA	mmu-miR-106b-3p	Sav1	Target Scan
mmu-let-7e-5p	Entpd7	DIANA	mmu-miR-106b-3p	Ppm1a	Target Scan
mmu-let-7e-5p	Ppargc1a	DIANA	mmu-miR-106b-3p	Pcnx	Target Scan
mmu-let-7e-5p	Pou6f2	DIANA	mmu-miR-106b-3p	Gtpbp4	Target Scan
mmu-let-7e-5p	Ankfy1	DIANA	mmu-miR-106b-3p	Atxn3	Target Scan
mmu-let-7e-5p	Pxdn	DIANA	mmu-miR-106b-3p	Asb2	Target Scan
mmu-let-7e-5p	Styk1	DIANA	mmu-miR-106b-3p	Fcf1	Target Scan
mmu-let-7e-5p	Klhl6	DIANA	mmu-miR-106b-3p	Evl	Target Scan
mmu-let-7e-5p	Senp5	DIANA	mmu-miR-106b-3p	Slc17a4	Target Scan
mmu-let-7e-5p	Gprc5c	DIANA	mmu-miR-106b-3p	Edn1	Target Scan
mmu-let-7e-5p	Cbx5	DIANA	mmu-miR-106b-3p	Mcur1	Target Scan
mmu-let-7e-5p	Ago3	DIANA	mmu-miR-106b-3p	Cap2	Target Scan
mmu-let-7e-5p	Plxnc1	DIANA	mmu-miR-106b-3p	Id4	Target Scan
mmu-let-7e-5p	Itgb2	DIANA	mmu-miR-106b-3p	Gadd45g	Target Scan
mmu-let-7e-5p	Prtg	DIANA	mmu-miR-106b-3p	Ptch1	Target Scan
mmu-let-7e-5p	Khsrp	DIANA	mmu-miR-106b-3p	Lman2	Target Scan
mmu-let-7e-5p	Galnt1	DIANA	mmu-miR-106b-3p	Prelid1	Target Scan
mmu-let-7e-5p	Ttl	DIANA	mmu-miR-106b-3p	Lpcat1	Target Scan
mmu-let-7e-5p	Gpatch3	DIANA	mmu-miR-106b-3p	F2rl1	Target Scan
mmu-let-7e-5p	Edem3	DIANA	mmu-miR-106b-3p	Dhfr	Target Scan
mmu-let-7e-5p	Arhgap12	DIANA	mmu-miR-106b-3p	Atxn7	Target Scan
mmu-let-7e-5p	Taf9b	DIANA	mmu-miR-106b-3p	Fezf2	Target Scan
mmu-let-7e-5p	Map4k2	DIANA	mmu-miR-106b-3p	Fam213a	Target Scan
mmu-let-7e-5p	AI606181	DIANA	mmu-miR-106b-3p	Hacl1	Target Scan
mmu-let-7e-5p	Lsm11	DIANA	mmu-miR-106b-3p	Amer2	Target Scan
mmu-let-7e-5p	Gpatch2	DIANA	mmu-miR-106b-3p	Mtmr6	Target Scan
mmu-let-7e-5p	Hykk	DIANA	mmu-miR-106b-3p	Nufip1	Target Scan
mmu-let-7e-5p	1110037F02Rik	DIANA	mmu-miR-106b-3p	Rgcc	Target Scan
mmu-let-7e-5p	Osmr	DIANA	mmu-miR-106b-3p	Med4	Target Scan
mmu-let-7e-5p	Dpp3	DIANA	mmu-miR-106b-3p	Ednrb	Target Scan
mmu-let-7e-5p	Syt1	DIANA	mmu-miR-106b-3p	Dnajc3	Target Scan
mmu-let-7e-5p	Gpr157	DIANA	mmu-miR-106b-3p	Gdnf	Target Scan
mmu-let-7e-5p	Dusp4	DIANA	mmu-miR-106b-3p	Rab2b	Target Scan
mmu-let-7e-5p	Tead4	DIANA	mmu-miR-106b-3p	Tox4	Target Scan
mmu-let-7e-5p	Pard3	DIANA	mmu-miR-106b-3p	Fam134b	Target Scan
mmu-let-7e-5p	Zbed6	DIANA	mmu-miR-106b-3p	Rnf19a	Target Scan
mmu-let-7e-5p	Adipor2	DIANA	mmu-miR-106b-3p	Eif3h	Target Scan
mmu-let-7e-5p	Pgrmc1	DIANA	mmu-miR-106b-3p	Rbx1	Target Scan
mmu-let-7e-5p	Nek3	DIANA	mmu-miR-106b-3p	Npcd	Target Scan
mmu-let-7e-5p	Atxn7l2	DIANA	mmu-miR-106b-3p	Samm50	Target Scan
mmu-let-7e-5p	Nipal4	DIANA	mmu-miR-106b-3p	Bcl6	Target Scan
mmu-let-7e-5p	Vstm5	DIANA	mmu-miR-106b-3p	Acr	Target Scan
mmu-let-7e-5p	Zfp473	DIANA	mmu-miR-106b-3p	Tfrc	Target Scan
mmu-let-7e-5p	Clcn5	DIANA	mmu-miR-106b-3p	Arhgap31	Target Scan
mmu-let-7e-5p	Golt1b	DIANA	mmu-miR-106b-3p	Cyp2ab1	Target Scan
mmu-let-7e-5p	Lrig3	DIANA	mmu-miR-106b-3p	Dirc2	Target Scan
mmu-let-7e-5p	Xpot	DIANA	mmu-miR-106b-3p	Senp2	Target Scan
mmu-let-7e-5p	Ppargc1b	DIANA	mmu-miR-106b-3p	Sod1	Target Scan
mmu-let-7e-5p	Ostf1	DIANA	mmu-miR-106b-3p	Zfp641	Target Scan
mmu-let-7e-5p	Gm20517	DIANA	mmu-miR-106b-3p	Slc4a8	Target Scan
mmu-let-7e-5p	Pappa	DIANA	mmu-miR-106b-3p	Prr13	Target Scan
mmu-let-7e-5p	Zc3hav1l	DIANA	mmu-miR-106b-3p	Wrb	Target Scan
mmu-let-7e-5p	9930012K11Rik	DIANA	mmu-miR-106b-3p	Rpp14	Target Scan
mmu-let-7e-5p	Ptprd	DIANA	mmu-miR-106b-3p	Slc22a3	Target Scan
mmu-let-7e-5p	Diap2	DIANA	mmu-miR-106b-3p	Flywch2	Target Scan
mmu-let-7e-5p	Hif3a	DIANA	mmu-miR-106b-3p	Rhag	Target Scan
mmu-let-7e-5p	Hoxc11	DIANA	mmu-miR-106b-3p	Enpp4	Target Scan
mmu-let-7e-5p	Adrb2	DIANA	mmu-miR-106b-3p	Rrp36	Target Scan
mmu-let-7e-5p	Arhgap28	DIANA	mmu-miR-106b-3p	Rnf8	Target Scan
mmu-let-7e-5p	Ercc6	DIANA	mmu-miR-106b-3p	Sik1	Target Scan
mmu-let-7e-5p	Xkr8	DIANA	mmu-miR-106b-3p	Arhgap28	Target Scan
mmu-let-7e-5p	Hsd17b2	DIANA	mmu-miR-106b-3p	Clip4	Target Scan
mmu-let-7e-5p	Mdm4	DIANA	mmu-miR-106b-3p	Lbh	Target Scan
mmu-let-7e-5p	Col1a2	DIANA	mmu-miR-106b-3p	Cyp1b1	Target Scan
mmu-let-7e-5p	E030030I06Rik	DIANA	mmu-miR-106b-3p	4930583I09Rik	Target Scan
mmu-let-7e-5p	Arpp19	DIANA	mmu-miR-106b-3p	Ntn3	Target Scan
mmu-let-7e-5p	Ndst2	DIANA	mmu-miR-106b-3p	Ip6k3	Target Scan
mmu-let-7e-5p	Ddn	DIANA	mmu-miR-106b-3p	1700061G19Rik	Target Scan
mmu-let-7e-5p	Epha4	DIANA	mmu-miR-106b-3p	Mllt1	Target Scan
mmu-let-7e-5p	Nudt12	DIANA	mmu-miR-106b-3p	Vps52	Target Scan
mmu-let-7e-5p	Gas7	DIANA	mmu-miR-106b-3p	Gfra3	Target Scan
mmu-let-7e-5p	Socs1	DIANA	mmu-miR-106b-3p	Impa2	Target Scan
mmu-let-7e-5p	Igdcc4	DIANA	mmu-miR-106b-3p	Snx24	Target Scan
mmu-let-7e-5p	Cpeb3	DIANA	mmu-miR-106b-3p	Setbp1	Target Scan
mmu-let-7e-5p	Gale	DIANA	mmu-miR-106b-3p	Me2	Target Scan
mmu-let-7e-5p	Slc7a14	DIANA	mmu-miR-106b-3p	Rbfa	Target Scan
mmu-let-7e-5p	Acvr1b	DIANA	mmu-miR-106b-3p	Isoc1	Target Scan
mmu-let-7e-5p	Hcfc2	DIANA	mmu-miR-106b-3p	Timm21	Target Scan
mmu-let-7e-5p	Flna	DIANA	mmu-miR-106b-3p	Tmem216	Target Scan
mmu-let-7e-5p	Stard3nl	DIANA	mmu-miR-106b-3p	Sdhaf2	Target Scan
mmu-let-7e-5p	Dmp1	DIANA	mmu-miR-106b-3p	Gif	Target Scan
mmu-let-7e-5p	Greb1l	DIANA	mmu-miR-106b-3p	Osbp	Target Scan
mmu-let-7e-5p	Actg1	DIANA	mmu-miR-106b-3p	Cbwd1	Target Scan
mmu-let-7e-5p	Eogt	DIANA	mmu-miR-106b-3p	Rela	Target Scan
mmu-let-7e-5p	Gyltl1b	DIANA	mmu-miR-106b-3p	Arl3	Target Scan
mmu-let-7e-5p	Hand1	DIANA	mmu-miR-106b-3p	Trub1	Target Scan
mmu-let-7e-5p	Gm20388	DIANA	mmu-miR-106b-3p	Bnc1	Target Scan
mmu-let-7e-5p	Lingo1	DIANA	mmu-miR-106b-3p	Bhlhe22	Target Scan
mmu-let-7e-5p	Wnt9a	DIANA	mmu-miR-106b-3p	Wdr45b	Target Scan
mmu-let-7e-5p	Ehhadh	DIANA	mmu-miR-106b-3p	Chuk	Target Scan
mmu-let-7e-5p	Arih1	DIANA	mmu-miR-106b-3p	Acot9	Target Scan
mmu-let-7e-5p	Zmat4	DIANA	mmu-miR-106b-3p	Myl6b	Target Scan
mmu-let-7e-5p	Rbm38	DIANA	mmu-miR-106b-3p	Bet1l	Target Scan
mmu-let-7e-5p	1700017B05Rik	DIANA	mmu-miR-106b-3p	Drd4	Target Scan
mmu-let-7e-5p	Cnot2	DIANA	mmu-miR-106b-3p	Hras	Target Scan
mmu-let-7e-5p	Stk24	DIANA	mmu-miR-106b-3p	Cbx2	Target Scan
mmu-let-7e-5p	Nap1l1	DIANA	mmu-miR-106b-3p	Tma16	Target Scan
mmu-let-7e-5p	Dnajc1	DIANA	mmu-miR-106b-3p	Map3k7cl	Target Scan
mmu-let-7e-5p	Rnf217	DIANA	mmu-miR-106b-3p	Ly96	Target Scan
mmu-let-7e-5p	B3gnt1	DIANA	mmu-miR-106b-3p	Slc25a10	Target Scan
mmu-let-7e-5p	Chd7	DIANA	mmu-miR-106b-3p	Homer2	Target Scan
mmu-let-7e-5p	Txlng	DIANA	mmu-miR-106b-3p	Dhtkd1	Target Scan
mmu-let-7e-5p	Adrb1	DIANA	mmu-miR-106b-3p	Prkar1b	Target Scan
mmu-let-7e-5p	Pvrl3	DIANA	mmu-miR-106b-3p	Fastkd2	Target Scan
mmu-let-7e-5p	Usp24	DIANA	mmu-miR-106b-3p	Ctdsp1	Target Scan
mmu-let-7e-5p	Plxnd1	DIANA	mmu-miR-106b-3p	Pecr	Target Scan
mmu-let-7e-5p	Snx30	DIANA	mmu-miR-106b-3p	Agap1	Target Scan
mmu-let-7e-5p	Lrp8	DIANA	mmu-miR-106b-3p	Cyb5r1	Target Scan
mmu-let-7e-5p	Pag1	DIANA	mmu-miR-106b-3p	Stx6	Target Scan
mmu-let-7e-5p	Acot11	DIANA	mmu-miR-106b-3p	Rgs16	Target Scan
mmu-let-7e-5p	Slc12a9	DIANA	mmu-miR-106b-3p	Adck3	Target Scan
mmu-let-7e-5p	Cpeb1	DIANA	mmu-miR-106b-3p	Acbd3	Target Scan
mmu-let-7e-5p	Golga4	DIANA	mmu-miR-106b-3p	Cnih3	Target Scan
mmu-let-7e-5p	Tmem65	DIANA	mmu-miR-106b-3p	Vangl2	Target Scan
mmu-let-7e-5p	B3gnt7	DIANA	mmu-miR-106b-3p	Dcaf6	Target Scan
mmu-let-7e-5p	Fbxl12	DIANA	mmu-miR-106b-3p	Ptpn14	Target Scan
mmu-let-7e-5p	Nfat5	DIANA	mmu-miR-106b-3p	Esrrg	Target Scan
mmu-let-7e-5p	Dtx2	DIANA	mmu-miR-106b-3p	Mark1	Target Scan
mmu-let-7e-5p	Rorc	DIANA	mmu-miR-106b-3p	Dusp12	Target Scan
mmu-let-7e-5p	Slc35d2	DIANA	mmu-miR-106b-3p	Sephs1	Target Scan
mmu-let-7e-5p	Ddi2	DIANA	mmu-miR-106b-3p	Atf6	Target Scan
mmu-let-7e-5p	Spred3	DIANA	mmu-miR-106b-3p	Phyh	Target Scan
mmu-let-7e-5p	Hmga2	DIANA	mmu-miR-106b-3p	Myoc	Target Scan
mmu-let-7e-5p	Rev3l	DIANA	mmu-miR-106b-3p	Rabgap1l	Target Scan
mmu-let-7e-5p	Utrn	DIANA	mmu-miR-106b-3p	Bmi1	Target Scan
mmu-let-7e-5p	Usp12	DIANA	mmu-miR-106b-3p	Pfkfb3	Target Scan
mmu-let-7e-5p	Arid3c	DIANA	mmu-miR-106b-3p	Slc2a8	Target Scan
mmu-let-7e-5p	Sowaha	DIANA	mmu-miR-106b-3p	Tor1b	Target Scan
mmu-let-7e-5p	Nod2	DIANA	mmu-miR-106b-3p	Fbxw2	Target Scan
mmu-let-7e-5p	Zfp583	DIANA	mmu-miR-106b-3p	Stom	Target Scan
mmu-let-7e-5p	Gpr26	DIANA	mmu-miR-106b-3p	Sapcd2	Target Scan
mmu-let-7e-5p	D1Ertd622e	DIANA	mmu-miR-106b-3p	Chrna1	Target Scan
mmu-let-7e-5p	Lcor	DIANA	mmu-miR-106b-3p	Slc12a6	Target Scan
mmu-let-7e-5p	Hdgfrp3	DIANA	mmu-miR-106b-3p	Dph6	Target Scan
mmu-let-7e-5p	Pik3ip1	DIANA	mmu-miR-106b-3p	Creb3l1	Target Scan
mmu-let-7e-5p	Plekha8	DIANA	mmu-miR-106b-3p	Hao1	Target Scan
mmu-let-7e-5p	Ppp1r15b	DIANA	mmu-miR-106b-3p	Chac1	Target Scan
mmu-let-7e-5p	Pmaip1	DIANA	mmu-miR-106b-3p	Rassf2	Target Scan
mmu-let-7e-5p	Ikzf2	DIANA	mmu-miR-106b-3p	Slc23a2	Target Scan
mmu-let-7e-5p	Slc25a24	DIANA	mmu-miR-106b-3p	Cst8	Target Scan
mmu-let-7e-5p	Frmd5	DIANA	mmu-miR-106b-3p	Fabp4	Target Scan
mmu-let-7e-5p	Grid2ip	DIANA	mmu-miR-106b-3p	Ptpn1	Target Scan
mmu-let-7e-5p	Mycs	DIANA	mmu-miR-106b-3p	Mmp24	Target Scan
mmu-let-7e-5p	Mxd4	DIANA	mmu-miR-106b-3p	Zmat3	Target Scan
mmu-let-7e-5p	Tarbp2	DIANA	mmu-miR-106b-3p	Pik3ca	Target Scan
mmu-let-7e-5p	Gatm	DIANA	mmu-miR-106b-3p	Slc7a11	Target Scan
mmu-let-7e-5p	Plcxd2	DIANA	mmu-miR-106b-3p	Ppm1l	Target Scan
mmu-let-7e-5p	Intu	DIANA	mmu-miR-106b-3p	Smad9	Target Scan
mmu-let-7e-5p	Trpm6	DIANA	mmu-miR-106b-3p	Tm4sf4	Target Scan
mmu-let-7e-5p	Lipt2	DIANA	mmu-miR-106b-3p	Prss12	Target Scan
mmu-let-7e-5p	Ppt2	DIANA	mmu-miR-106b-3p	Gucy1b3	Target Scan
mmu-let-7e-5p	Rbms2	DIANA	mmu-miR-106b-3p	Ifi44	Target Scan
mmu-let-7e-5p	Pabpc4	DIANA	mmu-miR-106b-3p	Hcn3	Target Scan
mmu-let-7e-5p	Cdc34	DIANA	mmu-miR-106b-3p	Gpr89	Target Scan
mmu-let-7e-5p	Usp38	DIANA	mmu-miR-106b-3p	Gclm	Target Scan
mmu-let-7e-5p	Bcap29	DIANA	mmu-miR-106b-3p	Tspan5	Target Scan
mmu-let-7e-5p	Rps6kb2	DIANA	mmu-miR-106b-3p	Epha7	Target Scan
mmu-let-7e-5p	Sec24c	DIANA	mmu-miR-106b-3p	Ncbp1	Target Scan
mmu-let-7e-5p	Iglon5	DIANA	mmu-miR-106b-3p	Tmem261	Target Scan
mmu-let-7e-5p	Znf512b	DIANA	mmu-miR-106b-3p	Unc13a	Target Scan
mmu-let-7e-5p	Slc30a1	DIANA	mmu-miR-106b-3p	Ssbp3	Target Scan
mmu-let-7e-5p	Tomt	DIANA	mmu-miR-106b-3p	Rragc	Target Scan
mmu-let-7e-5p	Btbd9	DIANA	mmu-miR-106b-3p	Mycbp	Target Scan
mmu-let-7e-5p	Fam118a	DIANA	mmu-miR-106b-3p	Tal1	Target Scan
mmu-let-7e-5p	Ttll6	DIANA	mmu-miR-106b-3p	Stil	Target Scan
mmu-let-7e-5p	Pou2f2	DIANA	mmu-miR-106b-3p	Pax7	Target Scan
mmu-let-7e-5p	Mcf2l	DIANA	mmu-miR-106b-3p	Ak2	Target Scan
mmu-let-7e-5p	4930402H24Rik	DIANA	mmu-miR-106b-3p	A3galt2	Target Scan
mmu-let-7e-5p	Adamts5	DIANA	mmu-miR-106b-3p	Sfpq	Target Scan
mmu-let-7e-5p	AI846148	DIANA	mmu-miR-106b-3p	Ncdn	Target Scan
mmu-let-7e-5p	Adamts8	DIANA	mmu-miR-106b-3p	Grik3	Target Scan
mmu-let-7e-5p	Slc5a9	DIANA	mmu-miR-106b-3p	Xrcc2	Target Scan
mmu-let-7e-5p	Rspo2	DIANA	mmu-miR-106b-3p	Vamp3	Target Scan
mmu-let-7e-5p	Ddx19a	DIANA	mmu-miR-106b-3p	Dffa	Target Scan
mmu-let-7e-5p	Xrn1	DIANA	mmu-miR-106b-3p	Draxin	Target Scan
mmu-let-7e-5p	Gabra6	DIANA	mmu-miR-106b-3p	Rer1	Target Scan
mmu-let-7e-5p	Kctd21	DIANA	mmu-miR-106b-3p	Ppp2r2c	Target Scan
mmu-let-7e-5p	Zfp322a	DIANA	mmu-miR-106b-3p	Rab28	Target Scan
mmu-let-7e-5p	Zfp341	DIANA	mmu-miR-106b-3p	Fosl2	Target Scan
mmu-let-7e-5p	Hrnr	DIANA	mmu-miR-106b-3p	Sepsecs	Target Scan
mmu-let-7e-5p	Fam83g	DIANA	mmu-miR-106b-3p	D5Ertd579e	Target Scan
mmu-let-7e-5p	Zfp462	DIANA	mmu-miR-106b-3p	Gabra4	Target Scan
mmu-let-7e-5p	Zbtb39	DIANA	mmu-miR-106b-3p	Slc10a4	Target Scan
mmu-let-7e-5p	Scn8a	DIANA	mmu-miR-106b-3p	Rasgef1b	Target Scan
mmu-let-7e-5p	Slco5a1	DIANA	mmu-miR-106b-3p	Prkg2	Target Scan
mmu-let-7e-5p	Tcte1	DIANA	mmu-miR-106b-3p	Wsb2	Target Scan
mmu-let-7e-5p	Frmd4b	DIANA	mmu-miR-106b-3p	Cdk2ap1	Target Scan
mmu-let-7e-5p	1700008F21Rik	DIANA	mmu-miR-106b-3p	Mphosph9	Target Scan
mmu-let-7e-5p	Stx17	DIANA	mmu-miR-106b-3p	Snrnp35	Target Scan
mmu-let-7e-5p	E2f6	DIANA	mmu-miR-106b-3p	Scarb2	Target Scan
mmu-let-7e-5p	Mapk6	DIANA	mmu-miR-106b-3p	Ran	Target Scan
mmu-let-7e-5p	Porcn	DIANA	mmu-miR-106b-3p	Vps33a	Target Scan
mmu-let-7e-5p	Cdk8	DIANA	mmu-miR-106b-3p	Mapkapk5	Target Scan
mmu-let-7e-5p	Lrrc28	DIANA	mmu-miR-106b-3p	Acads	Target Scan
mmu-let-7e-5p	Tmc8	DIANA	mmu-miR-106b-3p	Snx8	Target Scan
mmu-let-7e-5p	Igdcc3	DIANA	mmu-miR-106b-3p	4930519G04Rik	Target Scan
mmu-let-7e-5p	Efhd2	DIANA	mmu-miR-106b-3p	Rbm19	Target Scan
mmu-let-7e-5p	Hoxb1	DIANA	mmu-miR-106b-3p	Plbd2	Target Scan
mmu-let-7e-5p	Qars	DIANA	mmu-miR-106b-3p	Ptcd1	Target Scan
mmu-let-7e-5p	Zfhx4	DIANA	mmu-miR-106b-3p	Dfna5	Target Scan
mmu-let-7e-5p	Sall4	DIANA	mmu-miR-106b-3p	Ccdc184	Target Scan
mmu-let-7e-5p	Golga7	DIANA	mmu-miR-106b-3p	Adipor2	Target Scan
mmu-let-7e-5p	Timm17b	DIANA	mmu-miR-106b-3p	Bcl2l14	Target Scan
mmu-let-7e-5p	Syt7	DIANA	mmu-miR-106b-3p	Atf7ip	Target Scan
mmu-let-7e-5p	Il1rap	DIANA	mmu-miR-106b-3p	Aebp2	Target Scan
mmu-let-7e-5p	Sema4g	DIANA	mmu-miR-106b-3p	Etnk1	Target Scan
mmu-let-7e-5p	Igf2bp2	DIANA	mmu-miR-106b-3p	Slc6a1	Target Scan
mmu-let-7e-5p	Dusp1	DIANA	mmu-miR-106b-3p	Vgll4	Target Scan
mmu-let-7e-5p	Fcho2	DIANA	mmu-miR-106b-3p	Ing4	Target Scan
mmu-let-7e-5p	Cyp2r1	DIANA	mmu-miR-106b-3p	Nr2f2	Target Scan
mmu-let-7e-5p	Mapk8	DIANA	mmu-miR-106b-3p	Det1	Target Scan
mmu-let-7e-5p	Uspl1	DIANA	mmu-miR-106b-3p	Il4ra	Target Scan
mmu-let-7e-5p	Ube3b	DIANA	mmu-miR-106b-3p	Ears2	Target Scan
mmu-let-7e-5p	Fras1	DIANA	mmu-miR-106b-3p	Cckbr	Target Scan
mmu-let-7e-5p	Gpc1	DIANA	mmu-miR-106b-3p	Eif3f	Target Scan
mmu-let-7e-5p	Hectd2	DIANA	mmu-miR-106b-3p	Gpc4	Target Scan
mmu-let-7e-5p	Atpaf1	DIANA	mmu-miR-106b-3p	Gpr165	Target Scan
mmu-let-7e-5p	Lcorl	DIANA	mmu-miR-106b-3p	Hcfc1	Target Scan
mmu-let-7e-5p	Lrp11	DIANA	mmu-miR-106b-3p	Proz	Target Scan
mmu-let-7e-5p	Cdv3	DIANA	mmu-miR-106b-3p	Adprhl1	Target Scan
mmu-let-7e-5p	Dot1l	DIANA	mmu-miR-106b-3p	Dkk4	Target Scan
mmu-let-7e-5p	Helz	DIANA	mmu-miR-106b-3p	Ddhd2	Target Scan
mmu-let-7e-5p	Isoc2a	DIANA	mmu-miR-106b-3p	Acsl1	Target Scan
mmu-let-7e-5p	Kmt2d	DIANA	mmu-miR-106b-3p	Pdlim3	Target Scan
mmu-let-7e-5p	Ing3	DIANA	mmu-miR-106b-3p	Cbr4	Target Scan
mmu-let-7e-5p	Fndc3a	DIANA	mmu-miR-106b-3p	Brd7	Target Scan
mmu-let-7e-5p	Ago2	DIANA	mmu-miR-106b-3p	Itfg1	Target Scan
mmu-let-7e-5p	Cpeb4	DIANA	mmu-miR-106b-3p	Phlpp2	Target Scan
mmu-let-7e-5p	Limk2	DIANA	mmu-miR-106b-3p	Mt1	Target Scan
mmu-let-7e-5p	Kcnma1	DIANA	mmu-miR-106b-3p	Arl2bp	Target Scan
mmu-let-7e-5p	Trhde	DIANA	mmu-miR-106b-3p	Emc8	Target Scan
mmu-let-7e-5p	Igsf9	DIANA	mmu-miR-106b-3p	Cmtm3	Target Scan
mmu-let-7e-5p	Rbms1	DIANA	mmu-miR-106b-3p	Tradd	Target Scan
mmu-let-7e-5p	Nynrin	DIANA	mmu-miR-106b-3p	Dpep3	Target Scan
mmu-let-7e-5p	Brd3	DIANA	mmu-miR-106b-3p	Cyb5b	Target Scan
mmu-let-7e-5p	Trim6	DIANA	mmu-miR-106b-3p	Chst5	Target Scan
mmu-let-7e-5p	Ift122	DIANA	mmu-miR-106b-3p	Arv1	Target Scan
mmu-let-7e-5p	Dicer1	DIANA	mmu-miR-106b-3p	2810004N23Rik	Target Scan
mmu-let-7e-5p	Acsl6	DIANA	mmu-miR-106b-3p	Sprtn	Target Scan
mmu-let-7e-5p	Acvr1c	DIANA	mmu-miR-106b-3p	Nedd4	Target Scan
mmu-let-7e-5p	Naa30	DIANA	mmu-miR-106b-3p	Rora	Target Scan
mmu-let-7e-5p	POU2F1	DIANA	mmu-miR-106b-3p	Calml4	Target Scan
mmu-let-7e-5p	Nlrc5	DIANA	mmu-miR-106b-3p	Phip	Target Scan
mmu-let-7e-5p	Gnai3	Target Scan	mmu-miR-106b-3p	1700017B05Rik	Target Scan
mmu-let-7e-5p	Igf2	Target Scan	mmu-miR-106b-3p	Chrna3	Target Scan
mmu-let-7e-5p	Klf6	Target Scan	mmu-miR-106b-3p	Tspan3	Target Scan
mmu-let-7e-5p	Dlgap4	Target Scan	mmu-miR-106b-3p	Elovl5	Target Scan
mmu-let-7e-5p	Wnt9a	Target Scan	mmu-miR-106b-3p	Spg21	Target Scan
mmu-let-7e-5p	Actr2	Target Scan	mmu-miR-106b-3p	Tfdp2	Target Scan
mmu-let-7e-5p	Fgf23	Target Scan	mmu-miR-106b-3p	Rasa2	Target Scan
mmu-let-7e-5p	Fgf6	Target Scan	mmu-miR-106b-3p	Cmtm6	Target Scan
mmu-let-7e-5p	Ccnd2	Target Scan	mmu-miR-106b-3p	Stt3b	Target Scan
mmu-let-7e-5p	Ncs1	Target Scan	mmu-miR-106b-3p	Smarcc1	Target Scan
mmu-let-7e-5p	Scnn1g	Target Scan	mmu-miR-106b-3p	Slco2a1	Target Scan
mmu-let-7e-5p	Gmpr	Target Scan	mmu-miR-106b-3p	Bsn	Target Scan
mmu-let-7e-5p	Mnt	Target Scan	mmu-miR-106b-3p	Nicn1	Target Scan
mmu-let-7e-5p	Rtca	Target Scan	mmu-miR-106b-3p	Dsel	Target Scan
mmu-let-7e-5p	Tmprss2	Target Scan	mmu-miR-106b-3p	Chchd5	Target Scan
mmu-let-7e-5p	Galnt1	Target Scan	mmu-miR-106b-3p	Camkv	Target Scan
mmu-let-7e-5p	Mkrn2	Target Scan	mmu-miR-106b-3p	Ppp1r9a	Target Scan
mmu-let-7e-5p	Plin2	Target Scan	mmu-miR-106b-3p	Ptpdc1	Target Scan
mmu-let-7e-5p	Pdgfb	Target Scan	mmu-miR-106b-3p	Rassf4	Target Scan
mmu-let-7e-5p	Grasp	Target Scan	mmu-miR-106b-3p	Myo6	Target Scan
mmu-let-7e-5p	Acvr1b	Target Scan	mmu-miR-106b-3p	Egr3	Target Scan
mmu-let-7e-5p	Ovgp1	Target Scan	mmu-miR-106b-3p	Pcdh18	Target Scan
mmu-let-7e-5p	Sox9	Target Scan	mmu-miR-106b-3p	Hsdl1	Target Scan
mmu-let-7e-5p	Sema4f	Target Scan	mmu-miR-106b-3p	Fem1c	Target Scan
mmu-let-7e-5p	Hk2	Target Scan	mmu-miR-106b-3p	Chsy1	Target Scan
mmu-let-7e-5p	Haao	Target Scan	mmu-miR-106b-3p	Cdh6	Target Scan
mmu-let-7e-5p	Loxl3	Target Scan	mmu-miR-106b-3p	Ubac1	Target Scan
mmu-let-7e-5p	Rab5b	Target Scan	mmu-miR-106b-3p	Tmem51	Target Scan
mmu-let-7e-5p	Polr3d	Target Scan	mmu-miR-106b-3p	Obox2	Target Scan
mmu-let-7e-5p	Kcnn3	Target Scan	mmu-miR-106b-3p	Stard8	Target Scan
mmu-let-7e-5p	Fasl	Target Scan	mmu-miR-106b-3p	Lrrc52	Target Scan
mmu-let-7e-5p	Mmp11	Target Scan	mmu-miR-106b-3p	Pxk	Target Scan
mmu-let-7e-5p	Top1mt	Target Scan	mmu-miR-106b-3p	Dennd2a	Target Scan
mmu-let-7e-5p	Oxa1l	Target Scan	mmu-miR-106b-3p	Setd7	Target Scan
mmu-let-7e-5p	Aox1	Target Scan	mmu-miR-106b-3p	Cd226	Target Scan
mmu-let-7e-5p	Tyk2	Target Scan	mmu-miR-106b-3p	Gas2l1	Target Scan
mmu-let-7e-5p	Ern1	Target Scan	mmu-miR-106b-3p	Abhd2	Target Scan
mmu-let-7e-5p	N4bp3	Target Scan	mmu-miR-106b-3p	Rhov	Target Scan
mmu-let-7e-5p	Zfp276	Target Scan	mmu-miR-106b-3p	Scaper	Target Scan
mmu-let-7e-5p	Grk6	Target Scan	mmu-miR-106b-3p	Cacna2d4	Target Scan
mmu-let-7e-5p	Slc13a2	Target Scan	mmu-miR-106b-3p	Senp6	Target Scan
mmu-let-7e-5p	Pcnt	Target Scan	mmu-miR-106b-3p	Rnf146	Target Scan
mmu-let-7e-5p	Mxd1	Target Scan	mmu-miR-106b-3p	Lepr	Target Scan
mmu-let-7e-5p	Snrnp27	Target Scan	mmu-miR-106b-3p	Dennd6a	Target Scan
mmu-let-7e-5p	Ocrl	Target Scan	mmu-miR-106b-3p	Tm7sf3	Target Scan
mmu-let-7e-5p	Agpat3	Target Scan	mmu-miR-106b-3p	Ldlrap1	Target Scan
mmu-let-7e-5p	Slc26a4	Target Scan	mmu-miR-106b-3p	Dnajb5	Target Scan
mmu-let-7e-5p	Slc26a3	Target Scan	mmu-miR-106b-3p	Tmem33	Target Scan
mmu-let-7e-5p	Gramd1a	Target Scan	mmu-miR-106b-3p	Uvrag	Target Scan
mmu-let-7e-5p	Rrp15	Target Scan	mmu-miR-106b-3p	Ccpg1	Target Scan
mmu-let-7e-5p	Cnn1	Target Scan	mmu-miR-106b-3p	Sde2	Target Scan
mmu-let-7e-5p	Sra1	Target Scan	mmu-miR-106b-3p	Fn3krp	Target Scan
mmu-let-7e-5p	Ube2c	Target Scan	mmu-miR-106b-3p	Limch1	Target Scan
mmu-let-7e-5p	Mef2d	Target Scan	mmu-miR-106b-3p	Wdr59	Target Scan
mmu-let-7e-5p	Tmem79	Target Scan	mmu-miR-106b-3p	Dusp5	Target Scan
mmu-let-7e-5p	Npepps	Target Scan	mmu-miR-106b-3p	Fstl5	Target Scan
mmu-let-7e-5p	Vwa5a	Target Scan	mmu-miR-106b-3p	Jph1	Target Scan
mmu-let-7e-5p	Col1a1	Target Scan	mmu-miR-106b-3p	Ric8b	Target Scan
mmu-let-7e-5p	Itfg2	Target Scan	mmu-miR-106b-3p	Rbbp8nl	Target Scan
mmu-let-7e-5p	Nrip2	Target Scan	mmu-miR-106b-3p	Mc3r	Target Scan
mmu-let-7e-5p	Jup	Target Scan	mmu-miR-106b-3p	Cyp24a1	Target Scan
mmu-let-7e-5p	Nom1	Target Scan	mmu-miR-106b-3p	Trhr	Target Scan
mmu-let-7e-5p	Ifrd1	Target Scan	mmu-miR-106b-3p	Fam124a	Target Scan
mmu-let-7e-5p	Hoxc10	Target Scan	mmu-miR-106b-3p	Dock5	Target Scan
mmu-let-7e-5p	Hoxc11	Target Scan	mmu-miR-106b-3p	1810011H11Rik	Target Scan
mmu-let-7e-5p	Tat	Target Scan	mmu-miR-106b-3p	Tob2	Target Scan
mmu-let-7e-5p	Eef1e1	Target Scan	mmu-miR-106b-3p	AA986860	Target Scan
mmu-let-7e-5p	Akt1	Target Scan	mmu-miR-106b-3p	Ntrk3	Target Scan
mmu-let-7e-5p	Pabpc1	Target Scan	mmu-miR-106b-3p	Zc3h12d	Target Scan
mmu-let-7e-5p	Chordc1	Target Scan	mmu-miR-106b-3p	Thbs1	Target Scan
mmu-let-7e-5p	Pwp1	Target Scan	mmu-miR-106b-3p	Mfsd9	Target Scan
mmu-let-7e-5p	Capns1	Target Scan	mmu-miR-106b-3p	3110052M02Rik	Target Scan
mmu-let-7e-5p	Clpb	Target Scan	mmu-miR-106b-3p	Slc41a2	Target Scan
mmu-let-7e-5p	Nacc1	Target Scan	mmu-miR-106b-3p	Leprel1	Target Scan
mmu-let-7e-5p	Siae	Target Scan	mmu-miR-106b-3p	Ube2r2	Target Scan
mmu-let-7e-5p	Esam	Target Scan	mmu-miR-106b-3p	Mios	Target Scan
mmu-let-7e-5p	Spa17	Target Scan	mmu-miR-106b-3p	Nubpl	Target Scan
mmu-let-7e-5p	Ccdc47	Target Scan	mmu-miR-106b-3p	Bend3	Target Scan
mmu-let-7e-5p	Map3k3	Target Scan	mmu-miR-106b-3p	Rorb	Target Scan
mmu-let-7e-5p	Blvra	Target Scan	mmu-miR-106b-3p	Trpc5	Target Scan
mmu-let-7e-5p	Bcap31	Target Scan	mmu-miR-106b-3p	Ska1	Target Scan
mmu-let-7e-5p	Ift46	Target Scan	mmu-miR-106b-3p	Spidr	Target Scan
mmu-let-7e-5p	Cd3g	Target Scan	mmu-miR-106b-3p	Actr1a	Target Scan
mmu-let-7e-5p	Supt6	Target Scan	mmu-miR-106b-3p	Trmt10a	Target Scan
mmu-let-7e-5p	Hsf2bp	Target Scan	mmu-miR-106b-3p	Gns	Target Scan
mmu-let-7e-5p	Acp2	Target Scan	mmu-miR-106b-3p	Atp6v0e2	Target Scan
mmu-let-7e-5p	Sf3a1	Target Scan	mmu-miR-106b-3p	Osbpl2	Target Scan
mmu-let-7e-5p	Clgn	Target Scan	mmu-miR-106b-3p	Utp15	Target Scan
mmu-let-7e-5p	Plaur	Target Scan	mmu-miR-106b-3p	Lnpep	Target Scan
mmu-let-7e-5p	Dbf4	Target Scan	mmu-miR-106b-3p	Fzd8	Target Scan
mmu-let-7e-5p	Dhrs1	Target Scan	mmu-miR-106b-3p	Zfp704	Target Scan
mmu-let-7e-5p	Ndufa11	Target Scan	mmu-miR-106b-3p	Wnt8b	Target Scan
mmu-let-7e-5p	Bmp8b	Target Scan	mmu-miR-106b-3p	Inadl	Target Scan
mmu-let-7e-5p	Braf	Target Scan	mmu-miR-106b-3p	Lyn	Target Scan
mmu-let-7e-5p	Rgs20	Target Scan	mmu-miR-106b-3p	Aagab	Target Scan
mmu-let-7e-5p	Scrib	Target Scan	mmu-miR-106b-3p	Pdxk	Target Scan
mmu-let-7e-5p	Pon1	Target Scan	mmu-miR-106b-3p	Taf4a	Target Scan
mmu-let-7e-5p	Tgfb1	Target Scan	mmu-miR-106b-3p	Usp22	Target Scan
mmu-let-7e-5p	Ccdc97	Target Scan	mmu-miR-106b-3p	Spag9	Target Scan
mmu-let-7e-5p	Akap8	Target Scan	mmu-miR-106b-3p	Cdc42bpb	Target Scan
mmu-let-7e-5p	Cse1l	Target Scan	mmu-miR-106b-3p	Dicer1	Target Scan
mmu-let-7e-5p	Tmed5	Target Scan	mmu-miR-106b-3p	Foxf2	Target Scan
mmu-let-7e-5p	Pex6	Target Scan	mmu-miR-106b-3p	Ttll4	Target Scan
mmu-let-7e-5p	Mea1	Target Scan	mmu-miR-106b-3p	Rmnd1	Target Scan
mmu-let-7e-5p	Abcc6	Target Scan	mmu-miR-106b-3p	Rsf1	Target Scan
mmu-let-7e-5p	Timmdc1	Target Scan	mmu-miR-106b-3p	Echdc3	Target Scan
mmu-let-7e-5p	Pla1a	Target Scan	mmu-miR-106b-3p	Parp14	Target Scan
mmu-let-7e-5p	Il17ra	Target Scan	mmu-miR-106b-3p	Mxd4	Target Scan
mmu-let-7e-5p	Lamb1	Target Scan	mmu-miR-106b-3p	Neurl2	Target Scan
mmu-let-7e-5p	Med25	Target Scan	mmu-miR-106b-3p	Nbl1	Target Scan
mmu-let-7e-5p	Bcam	Target Scan	mmu-miR-106b-3p	Fam210a	Target Scan
mmu-let-7e-5p	Prkd3	Target Scan	mmu-miR-106b-3p	Camk4	Target Scan
mmu-let-7e-5p	Ranbp2	Target Scan	mmu-miR-106b-3p	Arl5c	Target Scan
mmu-let-7e-5p	Grk5	Target Scan	mmu-miR-106b-3p	Tmem30b	Target Scan
mmu-let-7e-5p	Dvl3	Target Scan	mmu-miR-106b-3p	Atg14	Target Scan
mmu-let-7e-5p	Mob3a	Target Scan	mmu-miR-106b-3p	Chst12	Target Scan
mmu-let-7e-5p	Ogdh	Target Scan	mmu-miR-106b-3p	Hydin	Target Scan
mmu-let-7e-5p	Grik5	Target Scan	mmu-miR-106b-3p	Gng12	Target Scan
mmu-let-7e-5p	Elavl3	Target Scan	mmu-miR-106b-3p	Asb4	Target Scan
mmu-let-7e-5p	St8sia6	Target Scan	mmu-miR-106b-3p	Nmnat2	Target Scan
mmu-let-7e-5p	Nosip	Target Scan	mmu-miR-106b-3p	BC018507	Target Scan
mmu-let-7e-5p	Med29	Target Scan	mmu-miR-106b-3p	Scube3	Target Scan
mmu-let-7e-5p	Bicd1	Target Scan	mmu-miR-106b-3p	Sec22a	Target Scan
mmu-let-7e-5p	Phyhip	Target Scan	mmu-miR-106b-3p	Kif27	Target Scan
mmu-let-7e-5p	Prodh	Target Scan	mmu-miR-106b-3p	Mitf	Target Scan
mmu-let-7e-5p	Dgcr14	Target Scan	mmu-miR-106b-3p	Zfhx3	Target Scan
mmu-let-7e-5p	Slc25a1	Target Scan	mmu-miR-106b-3p	Igsf3	Target Scan
mmu-let-7e-5p	Ckm	Target Scan	mmu-miR-106b-3p	Timm8b	Target Scan
mmu-let-7e-5p	Crot	Target Scan	mmu-miR-106b-3p	Mul1	Target Scan
mmu-let-7e-5p	Man1a	Target Scan	mmu-miR-106b-3p	Ago2	Target Scan
mmu-let-7e-5p	Itpkc	Target Scan	mmu-miR-106b-3p	Gltscr2	Target Scan
mmu-let-7e-5p	Mast2	Target Scan	mmu-miR-106b-3p	Tex13	Target Scan
mmu-let-7e-5p	Nqo1	Target Scan	mmu-miR-106b-3p	Tmc7	Target Scan
mmu-let-7e-5p	Gys1	Target Scan	mmu-miR-106b-3p	Rfxap	Target Scan
mmu-let-7e-5p	Efnb3	Target Scan	mmu-miR-106b-3p	Crybg3	Target Scan
mmu-let-7e-5p	Mmd	Target Scan	mmu-miR-106b-3p	Eif4g1	Target Scan
mmu-let-7e-5p	Hlf	Target Scan	mmu-miR-106b-3p	Hs3st6	Target Scan
mmu-let-7e-5p	Kpna1	Target Scan	mmu-miR-106b-3p	Dph1	Target Scan
mmu-let-7e-5p	Fam162a	Target Scan	mmu-miR-106b-3p	Slc30a1	Target Scan
mmu-let-7e-5p	Rpl8	Target Scan	mmu-miR-106b-3p	Ppp1r3a	Target Scan
mmu-let-7e-5p	Cux1	Target Scan	mmu-miR-106b-3p	Pcm1	Target Scan
mmu-let-7e-5p	Gstm7	Target Scan	mmu-miR-106b-3p	Acer2	Target Scan
mmu-let-7e-5p	Col5a3	Target Scan	mmu-miR-106b-3p	Prmt1	Target Scan
mmu-let-7e-5p	Angptl2	Target Scan	mmu-miR-106b-3p	Pygb	Target Scan
mmu-let-7e-5p	Adh1	Target Scan	mmu-miR-106b-3p	Ints7	Target Scan
mmu-let-7e-5p	Dyrk2	Target Scan	mmu-miR-106b-3p	Ppp1r12b	Target Scan
mmu-let-7e-5p	Kifc2	Target Scan	mmu-miR-106b-3p	Slc32a1	Target Scan
mmu-let-7e-5p	Wars2	Target Scan	mmu-miR-106b-3p	Strip2	Target Scan
mmu-let-7e-5p	Clcn5	Target Scan	mmu-miR-106b-3p	Gm7030	Target Scan
mmu-let-7e-5p	Npc1l1	Target Scan	mmu-miR-106b-3p	Fndc3b	Target Scan
mmu-let-7e-5p	Tmed4	Target Scan	mmu-miR-106b-3p	C1qc	Target Scan
mmu-let-7e-5p	Rps5	Target Scan	mmu-miR-106b-3p	Myo1b	Target Scan
mmu-let-7e-5p	Ralb	Target Scan	mmu-miR-106b-3p	Ubr7	Target Scan
mmu-let-7e-5p	Gab2	Target Scan	mmu-miR-106b-3p	Dnph1	Target Scan
mmu-let-7e-5p	Psg17	Target Scan	mmu-miR-106b-3p	Gfer	Target Scan
mmu-let-7e-5p	Psg19	Target Scan	mmu-miR-106b-3p	Fam102b	Target Scan
mmu-let-7e-5p	Ndrg2	Target Scan	mmu-miR-106b-3p	Rnf122	Target Scan
mmu-let-7e-5p	Pnpla6	Target Scan	mmu-miR-106b-3p	D630003M21Rik	Target Scan
mmu-let-7e-5p	Pex11g	Target Scan	mmu-miR-106b-3p	Cables1	Target Scan
mmu-let-7e-5p	Tyr	Target Scan	mmu-miR-106b-3p	Fbxw17	Target Scan
mmu-let-7e-5p	Aqp1	Target Scan	mmu-miR-106b-3p	Ttbk1	Target Scan
mmu-let-7e-5p	Ulk2	Target Scan	mmu-miR-106b-3p	Pif1	Target Scan
mmu-let-7e-5p	Traf6	Target Scan	mmu-miR-106b-3p	Pcnxl2	Target Scan
mmu-let-7e-5p	Plod3	Target Scan	mmu-miR-106b-3p	Kcne2	Target Scan
mmu-let-7e-5p	Brpf3	Target Scan	mmu-miR-106b-3p	Zfp804a	Target Scan
mmu-let-7e-5p	Pax3	Target Scan	mmu-miR-106b-3p	Smarcal1	Target Scan
mmu-let-7e-5p	Lbr	Target Scan	mmu-miR-106b-3p	Actrt3	Target Scan
mmu-let-7e-5p	Hapln2	Target Scan	mmu-miR-106b-3p	Rrp9	Target Scan
mmu-let-7e-5p	Tmem242	Target Scan	mmu-miR-106b-3p	Kif14	Target Scan
mmu-let-7e-5p	Pias4	Target Scan	mmu-miR-106b-3p	Rbfox2	Target Scan
mmu-let-7e-5p	Kdm5a	Target Scan	mmu-miR-106b-3p	Plekha1	Target Scan
mmu-let-7e-5p	Ccdc130	Target Scan	mmu-miR-106b-3p	Nxnl1	Target Scan
mmu-let-7e-5p	Chd5	Target Scan	mmu-miR-106b-3p	Wapal	Target Scan
mmu-let-7e-5p	Slc1a2	Target Scan	mmu-miR-106b-3p	Camsap2	Target Scan
mmu-let-7e-5p	Ndrg1	Target Scan	mmu-miR-106b-3p	Bicd2	Target Scan
mmu-let-7e-5p	Klf5	Target Scan	mmu-miR-106b-3p	Papd4	Target Scan
mmu-let-7e-5p	G6pc2	Target Scan	mmu-miR-106b-3p	Pck2	Target Scan
mmu-let-7e-5p	Letm1	Target Scan	mmu-miR-106b-3p	9130019O22Rik	Target Scan
mmu-let-7e-5p	Txn2	Target Scan	mmu-miR-106b-3p	Lysmd3	Target Scan
mmu-let-7e-5p	Mlxipl	Target Scan	mmu-miR-106b-3p	Fam171a2	Target Scan
mmu-let-7e-5p	Nid1	Target Scan	mmu-miR-106b-3p	Senp7	Target Scan
mmu-let-7e-5p	Cyp2b13	Target Scan	mmu-miR-106b-3p	2410131K14Rik	Target Scan
mmu-let-7e-5p	Igf1r	Target Scan	mmu-miR-106b-3p	Arhgef3	Target Scan
mmu-let-7e-5p	Chmp2a	Target Scan	mmu-miR-106b-3p	Hoxb4	Target Scan
mmu-let-7e-5p	Snx6	Target Scan	mmu-miR-106b-3p	Hoxb7	Target Scan
mmu-let-7e-5p	Pvalb	Target Scan	mmu-miR-106b-3p	Gxylt1	Target Scan
mmu-let-7e-5p	Vav1	Target Scan	mmu-miR-106b-3p	Picalm	Target Scan
mmu-let-7e-5p	Slc30a4	Target Scan	mmu-miR-106b-3p	Cox19	Target Scan
mmu-let-7e-5p	Bloc1s6	Target Scan	mmu-miR-106b-3p	Specc1	Target Scan
mmu-let-7e-5p	Gpr108	Target Scan	mmu-miR-106b-3p	Pofut1	Target Scan
mmu-let-7e-5p	Reep5	Target Scan	mmu-miR-106b-3p	Nupl2	Target Scan
mmu-let-7e-5p	Smpd4	Target Scan	mmu-miR-106b-3p	Gpkow	Target Scan
mmu-let-7e-5p	Ctns	Target Scan	mmu-miR-106b-3p	Otc	Target Scan
mmu-let-7e-5p	Shpk	Target Scan	mmu-miR-106b-3p	Spn	Target Scan
mmu-let-7e-5p	Ephb3	Target Scan	mmu-miR-106b-3p	Sdf4	Target Scan
mmu-let-7e-5p	Rcn1	Target Scan	mmu-miR-106b-3p	Tk2	Target Scan
mmu-let-7e-5p	Ctsb	Target Scan	mmu-miR-106b-3p	Tmem241	Target Scan
mmu-let-7e-5p	Tead4	Target Scan	mmu-miR-106b-3p	Ttc24	Target Scan
mmu-let-7e-5p	Prss16	Target Scan	mmu-miR-106b-3p	Flad1	Target Scan
mmu-let-7e-5p	Cdkal1	Target Scan	mmu-miR-106b-3p	Ccnjl	Target Scan
mmu-let-7e-5p	Clcnkb	Target Scan	mmu-miR-106b-3p	Nfib	Target Scan
mmu-let-7e-5p	Atp6v1b2	Target Scan	mmu-miR-106b-3p	Tvp23a	Target Scan
mmu-let-7e-5p	Upk1a	Target Scan	mmu-miR-106b-3p	Edrf1	Target Scan
mmu-let-7e-5p	Tmem147	Target Scan	mmu-miR-106b-3p	Peg3	Target Scan
mmu-let-7e-5p	Gcat	Target Scan	mmu-miR-106b-3p	Ankrd40	Target Scan
mmu-let-7e-5p	Tpbg	Target Scan	mmu-miR-106b-3p	Dpy19l3	Target Scan
mmu-let-7e-5p	Rbm14	Target Scan	mmu-miR-106b-3p	Fbxo28	Target Scan
mmu-let-7e-5p	Sptbn1	Target Scan	mmu-miR-106b-3p	Aasdhppt	Target Scan
mmu-let-7e-5p	Zdhhc24	Target Scan	mmu-miR-106b-3p	Cit	Target Scan
mmu-let-7e-5p	Slc34a3	Target Scan	mmu-miR-106b-3p	Vkorc1l1	Target Scan
mmu-let-7e-5p	Tmem110	Target Scan	mmu-miR-106b-3p	Abi2	Target Scan
mmu-let-7e-5p	Itih4	Target Scan	mmu-miR-106b-3p	Lrrc38	Target Scan
mmu-let-7e-5p	Wnt10a	Target Scan	mmu-miR-106b-3p	Sc5d	Target Scan
mmu-let-7e-5p	Atp7b	Target Scan	mmu-miR-106b-3p	Mib1	Target Scan
mmu-let-7e-5p	Runx1t1	Target Scan	mmu-miR-106b-3p	Mcmdc2	Target Scan
mmu-let-7e-5p	Snai3	Target Scan	mmu-miR-106b-3p	Ppp1r16b	Target Scan
mmu-let-7e-5p	Slc17a1	Target Scan	mmu-miR-106b-3p	Pik3cg	Target Scan
mmu-let-7e-5p	Tcf23	Target Scan	mmu-miR-106b-3p	Usp42	Target Scan
mmu-let-7e-5p	Qars	Target Scan	mmu-miR-106b-3p	Cradd	Target Scan
mmu-let-7e-5p	Cdk4	Target Scan	mmu-miR-106b-3p	Frrs1l	Target Scan
mmu-let-7e-5p	Mettl1	Target Scan	mmu-miR-106b-3p	Zfp607	Target Scan
mmu-let-7e-5p	Tph2	Target Scan	mmu-miR-106b-3p	Slc35g1	Target Scan
mmu-let-7e-5p	Saa4	Target Scan	mmu-miR-106b-3p	Tmem132e	Target Scan
mmu-let-7e-5p	Krt23	Target Scan	mmu-miR-106b-3p	Zbtb39	Target Scan
mmu-let-7e-5p	Hcn1	Target Scan	mmu-miR-106b-3p	Foxc2	Target Scan
mmu-let-7e-5p	Sod2	Target Scan	mmu-miR-106b-3p	Ercc8	Target Scan
mmu-let-7e-5p	Chrd	Target Scan	mmu-miR-106b-3p	Hrk	Target Scan
mmu-let-7e-5p	Psmd2	Target Scan	mmu-miR-106b-3p	Epb4.1	Target Scan
mmu-let-7e-5p	Vps25	Target Scan	mmu-miR-106b-3p	Eml1	Target Scan
mmu-let-7e-5p	Gatad1	Target Scan	mmu-miR-106b-3p	Fdft1	Target Scan
mmu-let-7e-5p	Ppp2r1a	Target Scan	mmu-miR-106b-3p	Aff1	Target Scan
mmu-let-7e-5p	Gtpbp3	Target Scan	mmu-miR-106b-3p	Sft2d3	Target Scan
mmu-let-7e-5p	Tgfbr1	Target Scan	mmu-miR-106b-3p	Lmbr1	Target Scan
mmu-let-7e-5p	Gabrb2	Target Scan	mmu-miR-106b-3p	Zfp106	Target Scan
mmu-let-7e-5p	Bcl2l1	Target Scan	mmu-miR-106b-3p	Ier5	Target Scan
mmu-let-7e-5p	Khsrp	Target Scan	mmu-miR-106b-3p	Tmem202	Target Scan
mmu-let-7e-5p	Rbm28	Target Scan	mmu-miR-106b-3p	2510002D24Rik	Target Scan
mmu-let-7e-5p	Rplp1	Target Scan	mmu-miR-106b-3p	Lsm10	Target Scan
mmu-let-7e-5p	Hmgcll1	Target Scan	mmu-miR-106b-3p	Ankdd1b	Target Scan
mmu-let-7e-5p	Ift22	Target Scan	mmu-miR-106b-3p	S1pr1	Target Scan
mmu-let-7e-5p	Cers4	Target Scan	mmu-miR-106b-3p	Cyp2j9	Target Scan
mmu-let-7e-5p	Carhsp1	Target Scan	mmu-miR-106b-3p	Ywhag	Target Scan
mmu-let-7e-5p	Rdh13	Target Scan	mmu-miR-106b-3p	Lrfn5	Target Scan
mmu-let-7e-5p	Dnajb6	Target Scan	mmu-miR-106b-3p	Eef1a2	Target Scan
mmu-let-7e-5p	Man1a2	Target Scan	mmu-miR-106b-3p	Sbk1	Target Scan
mmu-let-7e-5p	Sptbn2	Target Scan	mmu-miR-106b-3p	Npas4	Target Scan
mmu-let-7e-5p	Gabpa	Target Scan	mmu-miR-106b-3p	Pacsin2	Target Scan
mmu-let-7e-5p	Ap1b1	Target Scan	mmu-miR-106b-3p	Bhlha9	Target Scan
mmu-let-7e-5p	Derl3	Target Scan	mmu-miR-106b-3p	Nat8l	Target Scan
mmu-let-7e-5p	Bcl2l13	Target Scan	mmu-miR-106b-3p	Pmf1	Target Scan
mmu-let-7e-5p	Trpm5	Target Scan	mmu-miR-106b-3p	Gpr107	Target Scan
mmu-let-7e-5p	Slc16a12	Target Scan	mmu-miR-106b-3p	Zfp459	Target Scan
mmu-let-7e-5p	Syn2	Target Scan	mmu-miR-106b-3p	Fam131a	Target Scan
mmu-let-7e-5p	Elk1	Target Scan	mmu-miR-106b-3p	Zfp830	Target Scan
mmu-let-7e-5p	Kcnc4	Target Scan	mmu-miR-106b-3p	Gldn	Target Scan
mmu-let-7e-5p	Rnmt	Target Scan	mmu-miR-106b-3p	Olig1	Target Scan
mmu-let-7e-5p	Kcnq1	Target Scan	mmu-miR-106b-3p	Prdx6b	Target Scan
mmu-let-7e-5p	G0s2	Target Scan	mmu-miR-106b-3p	Slc34a1	Target Scan
mmu-let-7e-5p	P4ha1	Target Scan	mmu-miR-106b-3p	Nkx2-3	Target Scan
mmu-let-7e-5p	Oit3	Target Scan	mmu-miR-106b-3p	Ghsr	Target Scan
mmu-let-7e-5p	Tfcp2	Target Scan	mmu-miR-106b-3p	Flrt2	Target Scan
mmu-let-7e-5p	Snap47	Target Scan	mmu-miR-106b-3p	Lenep	Target Scan
mmu-let-7e-5p	Wnt3a	Target Scan	mmu-miR-106b-3p	Col26a1	Target Scan
mmu-let-7e-5p	Tmem115	Target Scan	mmu-miR-106b-3p	Zfand3	Target Scan
mmu-let-7e-5p	Ifrd2	Target Scan	mmu-miR-106b-3p	Tcf25	Target Scan
mmu-let-7e-5p	Hyal1	Target Scan	mmu-miR-106b-3p	Gcat	Target Scan
mmu-let-7e-5p	Tusc2	Target Scan	mmu-miR-106b-3p	Tpcn2	Target Scan
mmu-let-7e-5p	Slc22a6	Target Scan	mmu-miR-106b-3p	Tmem212	Target Scan
mmu-let-7e-5p	Wdr77	Target Scan	mmu-miR-106b-3p	Ensa	Target Scan
mmu-let-7e-5p	AI597479	Target Scan	mmu-miR-106b-3p	Leng9	Target Scan
mmu-let-7e-5p	Nedd8	Target Scan	mmu-miR-106b-3p	Serpina9	Target Scan
mmu-let-7e-5p	Wnt2	Target Scan	mmu-miR-106b-3p	Foxd4	Target Scan
mmu-let-7e-5p	Kdelr3	Target Scan	mmu-miR-106b-3p	Cir1	Target Scan
mmu-let-7e-5p	Dnajc19	Target Scan	mmu-miR-106b-3p	Ubqln1	Target Scan
mmu-let-7e-5p	Pdhx	Target Scan	mmu-miR-106b-3p	Fam124b	Target Scan
mmu-let-7e-5p	Fgf11	Target Scan	mmu-miR-106b-3p	Il18	Target Scan
mmu-let-7e-5p	1700026D08Rik	Target Scan	mmu-miR-106b-3p	Brms1l	Target Scan
mmu-let-7e-5p	Brf1	Target Scan	mmu-miR-106b-3p	Tmem29	Target Scan
mmu-let-7e-5p	Thg1l	Target Scan	mmu-miR-106b-3p	Edem3	Target Scan
mmu-let-7e-5p	Acad9	Target Scan	mmu-miR-106b-3p	Nap1l5	Target Scan
mmu-let-7e-5p	Dmrtc2	Target Scan	mmu-miR-106b-3p	Pdp2	Target Scan
mmu-let-7e-5p	Dhdh	Target Scan	mmu-miR-106b-3p	Gm9776	Target Scan
mmu-let-7e-5p	Dennd1c	Target Scan	mmu-miR-106b-3p	Kcnb1	Target Scan
mmu-let-7e-5p	Pgam1	Target Scan	mmu-miR-106b-3p	A430105I19Rik	Target Scan
mmu-let-7e-5p	Gsc2	Target Scan	mmu-miR-106b-3p	Ccdc96	Target Scan
mmu-let-7e-5p	Bmp5	Target Scan	mmu-miR-106b-3p	Cldn23	Target Scan
mmu-let-7e-5p	A530054K11Rik	Target Scan	mmu-miR-106b-3p	Hivep1	Target Scan
mmu-let-7e-5p	Wnt8a	Target Scan	mmu-miR-106b-3p	Ppp1r2	Target Scan
mmu-let-7e-5p	Tmem167	Target Scan	mmu-miR-106b-3p	Fuca2	Target Scan
mmu-let-7e-5p	Kif11	Target Scan	mmu-miR-106b-3p	1700067K01Rik	Target Scan
mmu-let-7e-5p	AA987161	Target Scan	mmu-miR-106b-3p	Lrrc8d	Target Scan
mmu-let-7e-5p	Adh4	Target Scan	mmu-miR-106b-3p	Zfp768	Target Scan
mmu-let-7e-5p	Igf2bp1	Target Scan	mmu-miR-106b-3p	Aff4	Target Scan
mmu-let-7e-5p	Pten	Target Scan	mmu-miR-106b-3p	Tgfbr2	Target Scan
mmu-let-7e-5p	Ly6g6e	Target Scan	mmu-miR-106b-3p	Ptplb	Target Scan
mmu-let-7e-5p	Birc3	Target Scan	mmu-miR-106b-3p	Fam46c	Target Scan
mmu-let-7e-5p	Rnf170	Target Scan	mmu-miR-106b-3p	Tmtc2	Target Scan
mmu-let-7e-5p	Klk10	Target Scan	mmu-miR-106b-3p	C1ql3	Target Scan
mmu-let-7e-5p	Mcemp1	Target Scan	mmu-miR-106b-3p	Unc80	Target Scan
mmu-let-7e-5p	Chp1	Target Scan	mmu-miR-106b-3p	Pcdh20	Target Scan
mmu-let-7e-5p	Pigl	Target Scan	mmu-miR-106b-3p	Itga1	Target Scan
mmu-let-7e-5p	Mertk	Target Scan	mmu-miR-106b-3p	Pcdhb6	Target Scan
mmu-let-7e-5p	Blk	Target Scan	mmu-miR-106b-3p	Zfp775	Target Scan
mmu-let-7e-5p	Ankrd28	Target Scan	mmu-miR-106b-3p	Rab26	Target Scan
mmu-let-7e-5p	Ankrd52	Target Scan	mmu-miR-106b-3p	Gpam	Target Scan
mmu-let-7e-5p	Klra5	Target Scan	mmu-miR-106b-3p	Zfp282	Target Scan
mmu-let-7e-5p	Wdfy2	Target Scan	mmu-miR-106b-3p	Ikbke	Target Scan
mmu-let-7e-5p	Zfyve20	Target Scan	mmu-miR-106b-3p	Pigv	Target Scan
mmu-let-7e-5p	Alx3	Target Scan	mmu-miR-106b-3p	Tlr9	Target Scan
mmu-let-7e-5p	Tex261	Target Scan	mmu-miR-106b-3p	Nucks1	Target Scan
mmu-let-7e-5p	Plekhg4	Target Scan	mmu-miR-106b-3p	Lect2	Target Scan
mmu-let-7e-5p	Surf4	Target Scan	mmu-miR-106b-3p	B3gnt2	Target Scan
mmu-let-7e-5p	Dnajb9	Target Scan	mmu-miR-106b-3p	Htr1f	Target Scan
mmu-let-7e-5p	Limk1	Target Scan	mmu-miR-106b-3p	Zfp217	Target Scan
mmu-let-7e-5p	Efr3a	Target Scan	mmu-miR-106b-3p	Mbtd1	Target Scan
mmu-let-7e-5p	Acsf3	Target Scan	mmu-miR-106b-3p	Eri2	Target Scan
mmu-let-7e-5p	Galns	Target Scan	mmu-miR-106b-3p	Fzd5	Target Scan
mmu-let-7e-5p	Aldh1a3	Target Scan	mmu-miR-106b-3p	Tbl1xr1	Target Scan
mmu-let-7e-5p	Slamf1	Target Scan	mmu-miR-106b-3p	Ptpn4	Target Scan
mmu-let-7e-5p	Xk	Target Scan	mmu-miR-106b-3p	Ppap2b	Target Scan
mmu-let-7e-5p	Pcolce2	Target Scan	mmu-miR-106b-3p	Epha3	Target Scan
mmu-let-7e-5p	Plxnd1	Target Scan	mmu-miR-106b-3p	Gan	Target Scan
mmu-let-7e-5p	Cd83	Target Scan	mmu-miR-106b-3p	Asap2	Target Scan
mmu-let-7e-5p	Mcpt2	Target Scan	mmu-miR-106b-3p	1110051M20Rik	Target Scan
mmu-let-7e-5p	Atf6b	Target Scan	mmu-miR-106b-3p	Zfp365	Target Scan
mmu-let-7e-5p	Prrt1	Target Scan	mmu-miR-106b-3p	5430435G22Rik	Target Scan
mmu-let-7e-5p	Rnf5	Target Scan	mmu-miR-106b-3p	BC004004	Target Scan
mmu-let-7e-5p	Fam163a	Target Scan	mmu-miR-106b-3p	Tmcc3	Target Scan
mmu-let-7e-5p	Nkx2-5	Target Scan	mmu-miR-106b-3p	Scn5a	Target Scan
mmu-let-7e-5p	Bnip1	Target Scan	mmu-miR-106b-3p	Socs4	Target Scan
mmu-let-7e-5p	Gata5	Target Scan	mmu-miR-106b-3p	Nap1l1	Target Scan
mmu-let-7e-5p	Pdzd11	Target Scan	mmu-miR-106b-3p	Rps6ka6	Target Scan
mmu-let-7e-5p	Acadsb	Target Scan	mmu-miR-106b-3p	Abat	Target Scan
mmu-let-7e-5p	Plekho1	Target Scan	mmu-miR-106b-3p	Tmem200a	Target Scan
mmu-let-7e-5p	Ppil4	Target Scan	mmu-miR-106b-3p	Tbcel	Target Scan
mmu-let-7e-5p	Cnih1	Target Scan	mmu-miR-106b-3p	Lif	Target Scan
mmu-let-7e-5p	Sqstm1	Target Scan	mmu-miR-106b-3p	Kcnk3	Target Scan
mmu-let-7e-5p	Fam184b	Target Scan	mmu-miR-106b-3p	Npr3	Target Scan
mmu-let-7e-5p	Lcorl	Target Scan	mmu-miR-106b-3p	Shank3	Target Scan
mmu-let-7e-5p	H2afy	Target Scan	mmu-miR-106b-3p	Umodl1	Target Scan
mmu-let-7e-5p	Actr8	Target Scan	mmu-miR-106b-3p	Car8	Target Scan
mmu-let-7e-5p	Fnta	Target Scan	mmu-miR-106b-3p	Ifi27	Target Scan
mmu-let-7e-5p	Wasf3	Target Scan	mmu-miR-106b-3p	Cd8a	Target Scan
mmu-let-7e-5p	Ppap2a	Target Scan	mmu-miR-106b-3p	Tmem179	Target Scan
mmu-let-7e-5p	Fli1	Target Scan	mmu-miR-106b-3p	Dnah5	Target Scan
mmu-let-7e-5p	Syt14	Target Scan	mmu-miR-106b-3p	Ffar4	Target Scan
mmu-let-7e-5p	Lonrf3	Target Scan	mmu-miR-106b-3p	Arfgap3	Target Scan
mmu-let-7e-5p	Ppdpf	Target Scan	mmu-miR-106b-3p	Obox1	Target Scan
mmu-let-7e-5p	Ptk6	Target Scan	mmu-miR-106b-3p	Nav1	Target Scan
mmu-let-7e-5p	Nkap	Target Scan	mmu-miR-106b-3p	Zfp747	Target Scan
mmu-let-7e-5p	Cd274	Target Scan	mmu-miR-106b-3p	Vapb	Target Scan
mmu-let-7e-5p	Lnx2	Target Scan	mmu-miR-106b-3p	Lclat1	Target Scan
mmu-let-7e-5p	Il10	Target Scan	mmu-miR-106b-3p	Trim65	Target Scan
mmu-let-7e-5p	Lamp2	Target Scan	mmu-miR-106b-3p	Tnrc6b	Target Scan
mmu-let-7e-5p	Ttll1	Target Scan	mmu-miR-106b-3p	9130230L23Rik	Target Scan
mmu-let-7e-5p	Ttll12	Target Scan	mmu-miR-106b-3p	Chn2	Target Scan
mmu-let-7e-5p	Bik	Target Scan	mmu-miR-106b-3p	Lcor	Target Scan
mmu-let-7e-5p	Mrps18c	Target Scan	mmu-miR-106b-3p	Ppm1h	Target Scan
mmu-let-7e-5p	Rbpjl	Target Scan	mmu-miR-106b-3p	Lrrc8c	Target Scan
mmu-let-7e-5p	Sdc4	Target Scan	mmu-miR-106b-3p	Dph3	Target Scan
mmu-let-7e-5p	Rnd3	Target Scan	mmu-miR-106b-3p	Mlxip	Target Scan
mmu-let-7e-5p	Med24	Target Scan	mmu-miR-106b-3p	Anxa13	Target Scan
mmu-let-7e-5p	Casc3	Target Scan	mmu-miR-106b-3p	Sertad3	Target Scan
mmu-let-7e-5p	Taok1	Target Scan	mmu-miR-106b-3p	Wdr86	Target Scan
mmu-let-7e-5p	Cd300lg	Target Scan	mmu-miR-106b-3p	Mar-02	Target Scan
mmu-let-7e-5p	Mpp2	Target Scan	mmu-miR-106b-3p	Eif2d	Target Scan
mmu-let-7e-5p	Traf4	Target Scan	mmu-miR-106b-3p	Rnf144b	Target Scan
mmu-let-7e-5p	Aldoc	Target Scan	mmu-miR-106b-3p	Fam136b-ps	Target Scan
mmu-let-7e-5p	Psmd11	Target Scan	mmu-miR-106b-3p	Gm9970	Target Scan
mmu-let-7e-5p	Rbfox3	Target Scan	mmu-miR-106b-3p	Ago3	Target Scan
mmu-let-7e-5p	C1qtnf1	Target Scan	mmu-miR-106b-3p	Epm2a	Target Scan
mmu-let-7e-5p	Igfbp4	Target Scan	mmu-miR-106b-3p	Mapk1	Target Scan
mmu-let-7e-5p	Suz12	Target Scan	mmu-miR-106b-3p	Zfp46	Target Scan
mmu-let-7e-5p	Rab11fip4	Target Scan	mmu-miR-106b-3p	Mzf1	Target Scan
mmu-let-7e-5p	Hnf4g	Target Scan	mmu-miR-106b-3p	Rras2	Target Scan
mmu-let-7e-5p	Rhbdl3	Target Scan	mmu-miR-106b-3p	Paqr3	Target Scan
mmu-let-7e-5p	Rnf135	Target Scan	mmu-miR-106b-3p	Gemin6	Target Scan
mmu-let-7e-5p	Crk	Target Scan	mmu-miR-106b-3p	A230083G16Rik	Target Scan
mmu-let-7e-5p	Nkiras2	Target Scan	mmu-miR-106b-3p	Gadl1	Target Scan
mmu-let-7e-5p	Ift52	Target Scan	mmu-miR-106b-3p	Nnt	Target Scan
mmu-let-7e-5p	Mybl2	Target Scan	mmu-miR-106b-3p	Mia3	Target Scan
mmu-let-7e-5p	Sgk2	Target Scan	mmu-miR-106b-3p	Atad1	Target Scan
mmu-let-7e-5p	Rrp7a	Target Scan	mmu-miR-106b-3p	Purg	Target Scan
mmu-let-7e-5p	Ints2	Target Scan	mmu-miR-106b-3p	Sdc3	Target Scan
mmu-let-7e-5p	Csnk1d	Target Scan	mmu-miR-106b-3p	1700030J22Rik	Target Scan
mmu-let-7e-5p	Mfng	Target Scan	mmu-miR-106b-3p	Ptafr	Target Scan
mmu-let-7e-5p	Vmp1	Target Scan	mmu-miR-106b-3p	Apol8	Target Scan
mmu-let-7e-5p	Cdc73	Target Scan	mmu-miR-106b-3p	Pank4	Target Scan
mmu-let-7e-5p	Pmp22	Target Scan	mmu-miR-106b-3p	Stat1	Target Scan
mmu-let-7e-5p	Tbx5	Target Scan	mmu-miR-106b-3p	Fam122b	Target Scan
mmu-let-7e-5p	Ksr1	Target Scan	mmu-miR-106b-3p	Ddx1	Target Scan
mmu-let-7e-5p	Ypel2	Target Scan	mmu-miR-106b-3p	Alox5ap	Target Scan
mmu-let-7e-5p	Appbp2	Target Scan	mmu-miR-106b-3p	Olfr1512	Target Scan
mmu-let-7e-5p	Wnt9b	Target Scan	mmu-miR-106b-3p	Agrn	Target Scan
mmu-let-7e-5p	Ncor1	Target Scan	mmu-miR-106b-3p	Pcgf5	Target Scan
mmu-let-7e-5p	Pip4k2b	Target Scan	mmu-miR-106b-3p	Elovl6	Target Scan
mmu-let-7e-5p	Ybx2	Target Scan	mmu-miR-106b-3p	Nhlrc2	Target Scan
mmu-let-7e-5p	Slc2a4	Target Scan	mmu-miR-106b-3p	2310039H08Rik	Target Scan
mmu-let-7e-5p	G3bp1	Target Scan	mmu-miR-106b-3p	Ovca2	Target Scan
mmu-let-7e-5p	Mief2	Target Scan	mmu-miR-106b-3p	Prdx6	Target Scan
mmu-let-7e-5p	Pnpo	Target Scan	mmu-miR-106b-3p	Mtus2	Target Scan
mmu-let-7e-5p	Slc25a35	Target Scan	mmu-miR-106b-3p	Bmper	Target Scan
mmu-let-7e-5p	Brsk2	Target Scan	mmu-miR-106b-3p	Gm10330	Target Scan
mmu-let-7e-5p	Rad51d	Target Scan	mmu-miR-106b-3p	Lrrc40	Target Scan
mmu-let-7e-5p	Tm4sf5	Target Scan	mmu-miR-106b-3p	Dnajc5	Target Scan
mmu-let-7e-5p	Cxcl16	Target Scan	mmu-miR-106b-3p	Exoc3l4	Target Scan
mmu-let-7e-5p	Ccl6	Target Scan	mmu-miR-106b-3p	Arhgef12	Target Scan
mmu-let-7e-5p	Gm16515	Target Scan	mmu-miR-106b-3p	Armc10	Target Scan
mmu-let-7e-5p	Hoxb1	Target Scan	mmu-miR-106b-3p	Cxcl12	Target Scan
mmu-let-7e-5p	Sart3	Target Scan	mmu-miR-106b-3p	Ppp4r1	Target Scan
mmu-let-7e-5p	Slfn3	Target Scan	mmu-miR-106b-3p	Slc52a3	Target Scan
mmu-let-7e-5p	Gga3	Target Scan	mmu-miR-106b-3p	Fam120c	Target Scan
mmu-let-7e-5p	Slc35b4	Target Scan	mmu-miR-106b-3p	Errfi1	Target Scan
mmu-let-7e-5p	Fis1	Target Scan	mmu-miR-106b-3p	Polg	Target Scan
mmu-let-7e-5p	Plod1	Target Scan	mmu-miR-106b-3p	Cnbd2	Target Scan
mmu-let-7e-5p	BC005537	Target Scan	mmu-miR-106b-3p	Myo5b	Target Scan
mmu-let-7e-5p	Bcl2l11	Target Scan	mmu-miR-106b-3p	Zfp825	Target Scan
mmu-let-7e-5p	Lhx9	Target Scan	mmu-miR-106b-3p	Irx2	Target Scan
mmu-let-7e-5p	Tmem129	Target Scan	mmu-miR-106b-3p	Dgkh	Target Scan
mmu-let-7e-5p	Nop9	Target Scan	mmu-miR-106b-3p	Hsph1	Target Scan
mmu-let-7e-5p	Psme3	Target Scan	mmu-miR-106b-3p	Baiap2	Target Scan
mmu-let-7e-5p	Calm3	Target Scan	mmu-miR-106b-3p	Cdh11	Target Scan
mmu-let-7e-5p	Nrbp2	Target Scan	mmu-miR-106b-3p	Exosc1	Target Scan
mmu-let-7e-5p	Gipc1	Target Scan	mmu-miR-106b-3p	Upf1	Target Scan
mmu-let-7e-5p	Ptger1	Target Scan	mmu-miR-106b-3p	Mettl7a2Higd1c	Target Scan
mmu-let-7e-5p	Cdc37	Target Scan	mmu-miR-106b-3p	Ppp2r3a	Target Scan
mmu-let-7e-5p	Cops6	Target Scan	mmu-miR-106b-3p	Cntnap5c	Target Scan
mmu-let-7e-5p	Zkscan1	Target Scan	mmu-miR-106b-3p	Eno1b	Target Scan
mmu-let-7e-5p	Slc9a3r2	Target Scan	mmu-miR-106b-3p	Prdm13	Target Scan
mmu-let-7e-5p	Dusp9	Target Scan	mmu-miR-106b-3p	Gria3	Target Scan
mmu-let-7e-5p	Arid3a	Target Scan	mmu-miR-106b-3p	Ikzf1	Target Scan
mmu-let-7e-5p	Ubxn6	Target Scan	mmu-miR-106b-3p	Efna5	Target Scan
mmu-let-7e-5p	Cyb561	Target Scan	mmu-miR-106b-3p	4930453N24Rik	Target Scan
mmu-let-7e-5p	Hoxd8	Target Scan	mmu-miR-106b-3p	2010109I03Rik	Target Scan
mmu-let-7e-5p	1110001J03Rik	Target Scan	mmu-miR-106b-3p	Polr3b	Target Scan
mmu-let-7e-5p	Gle1	Target Scan	mmu-miR-106b-3p	Ext1	Target Scan
mmu-let-7e-5p	Mtrf1l	Target Scan	mmu-miR-106b-3p	2810006K23Rik	Target Scan
mmu-let-7e-5p	Frk	Target Scan	mmu-miR-106b-3p	Tmem236	Target Scan
mmu-let-7e-5p	Hey2	Target Scan	mmu-miR-106b-3p	Cttnbp2nl	Target Scan
mmu-let-7e-5p	Trmt11	Target Scan	mmu-miR-106b-3p	Eif4a2	Target Scan
mmu-let-7e-5p	Lrp11	Target Scan	mmu-miR-106b-3p	Col4a3bp	Target Scan
mmu-let-7e-5p	1700021F05Rik	Target Scan	mmu-miR-106b-3p	Pik3c2b	Target Scan
mmu-let-7e-5p	Sec63	Target Scan	mmu-miR-106b-3p	Kcng2	Target Scan
mmu-let-7e-5p	Cd164	Target Scan	mmu-miR-106b-3p	Skap2	Target Scan
mmu-let-7e-5p	Ddo	Target Scan	mmu-miR-106b-3p	Nsl1	Target Scan
mmu-let-7e-5p	Traf3ip2	Target Scan	mmu-miR-106b-3p	Memo1	Target Scan
mmu-let-7e-5p	Lama4	Target Scan	mmu-miR-106b-3p	Rtn1	Target Scan
mmu-let-7e-5p	Tnfaip3	Target Scan	mmu-miR-106b-3p	Rnf150	Target Scan
mmu-let-7e-5p	Gje1	Target Scan	mmu-miR-106b-3p	Gpc6	Target Scan
mmu-let-7e-5p	Lims1	Target Scan	mmu-miR-106b-3p	Spen	Target Scan
mmu-let-7e-5p	Cdk1	Target Scan	mmu-miR-106b-3p	Kifc5b	Target Scan
mmu-let-7e-5p	Rhobtb1	Target Scan	mmu-miR-106b-3p	Sox11	Target Scan
mmu-let-7e-5p	Arid5b	Target Scan	mmu-miR-106b-3p	Homer1	Target Scan
mmu-let-7e-5p	Uhrf1bp1l	Target Scan	mmu-miR-106b-3p	Stox2	Target Scan
mmu-let-7e-5p	Dusp6	Target Scan	mmu-miR-106b-3p	Zfp125	Target Scan
mmu-let-7e-5p	Tmpo	Target Scan	mmu-miR-106b-3p	Ablim1	Target Scan
mmu-let-7e-5p	Fgd6	Target Scan	mmu-miR-106b-3p	Lin28b	Target Scan
mmu-let-7e-5p	Nudt4	Target Scan	mmu-miR-106b-3p	Athl1	Target Scan
mmu-let-7e-5p	Nuak1	Target Scan	mmu-miR-106b-3p	Fkbp5	Target Scan
mmu-let-7e-5p	Ascl1	Target Scan	mmu-miR-106b-3p	Zfp422	Target Scan
mmu-let-7e-5p	Ccdc53	Target Scan	mmu-miR-106b-3p	Csnk1g2	Target Scan
mmu-let-7e-5p	Gnptab	Target Scan	mmu-miR-106b-3p	Hdac7	Target Scan
mmu-let-7e-5p	Sycp3	Target Scan	mmu-miR-106b-3p	Slc1a2	Target Scan
mmu-let-7e-5p	Pbld1	Target Scan	mmu-miR-106b-3p	Ing2	Target Scan
mmu-let-7e-5p	Ccar1	Target Scan	mmu-miR-106b-3p	Zfp251	Target Scan
mmu-let-7e-5p	Hkdc1	Target Scan	mmu-miR-106b-3p	Opn1sw	Target Scan
mmu-let-7e-5p	Eif4ebp2	Target Scan	mmu-miR-106b-3p	Rac1	Target Scan
mmu-let-7e-5p	Pald1	Target Scan	mmu-miR-106b-3p	Rnf169	Target Scan
mmu-let-7e-5p	Cand1	Target Scan	mmu-miR-106b-3p	Rpl35	Target Scan
mmu-let-7e-5p	Tbk1	Target Scan	mmu-miR-106b-3p	Eno1	Target Scan
mmu-let-7e-5p	Srgap1	Target Scan	mmu-miR-106b-3p	Ebf1	Target Scan
mmu-let-7e-5p	Egfr	Target Scan	mmu-miR-106b-3p	Rrp1b	Target Scan
mmu-let-7e-5p	Usp15	Target Scan	mmu-miR-106b-3p	Adrb3	Target Scan
mmu-let-7e-5p	Tbc1d15	Target Scan	mmu-miR-106b-3p	Sh3pxd2a	Target Scan
mmu-let-7e-5p	Kcnmb1	Target Scan	mmu-miR-106b-3p	Ttc33	Target Scan
mmu-let-7e-5p	Best3	Target Scan	mmu-miR-106b-3p	0610040J01Rik	Target Scan
mmu-let-7e-5p	Frs2	Target Scan	mmu-miR-106b-3p	Cacul1	Target Scan
mmu-let-7e-5p	Yeats4	Target Scan	mmu-miR-106b-3p	Erbb3	Target Scan
mmu-let-7e-5p	Cpm	Target Scan	mmu-miR-106b-3p	Csmd1	Target Scan
mmu-let-7e-5p	Ap3d1	Target Scan	mmu-miR-106b-3p	Ube2o	Target Scan
mmu-let-7e-5p	Irak3	Target Scan	mmu-miR-106b-3p	mt-Nd6	Target Scan
mmu-let-7e-5p	Hcfc2	Target Scan	mmu-miR-106b-3p	Dio2	Target Scan
mmu-let-7e-5p	Wdr82	Target Scan	mmu-miR-106b-3p	Ank1	Target Scan
mmu-let-7e-5p	Papolg	Target Scan	mmu-miR-106b-3p	H6pd	Target Scan
mmu-let-7e-5p	Hbq1a	Target Scan	mmu-miR-106b-3p	Plekhm2	Target Scan
mmu-let-7e-5p	Cdc34	Target Scan	mmu-miR-106b-3p	Spocd1	Target Scan
mmu-let-7e-5p	Tpgs1	Target Scan	mmu-miR-106b-3p	Cyp4a12a	Target Scan
mmu-let-7e-5p	Prss57	Target Scan	mmu-miR-106b-3p	Cend1	Target Scan
mmu-let-7e-5p	Ccng1	Target Scan	mmu-miR-106b-3p	Fam175b	Target Scan
mmu-let-7e-5p	Ppp2ca	Target Scan	mmu-miR-106b-3p	Tacc1	Target Scan
mmu-let-7e-5p	Il13	Target Scan	mmu-miR-106b-3p	Slc31a2	Target Scan
mmu-let-7e-5p	Ube2b	Target Scan	mmu-miR-106b-3p	6030445D17Rik	Target Scan
mmu-let-7e-5p	Kremen1	Target Scan	mmu-miR-106b-3p	Tex9	Target Scan
mmu-let-7e-5p	Itk	Target Scan	mmu-miR-106b-3p	Usp12	Target Scan
mmu-let-7e-5p	Havcr2	Target Scan	mmu-miR-106b-3p	Mfsd7b	Target Scan
mmu-let-7e-5p	Nipal4	Target Scan	mmu-miR-106b-3p	BC068281	Target Scan
mmu-let-7e-5p	Slu7	Target Scan	mmu-miR-106b-3p	Zfp111	Target Scan
mmu-let-7e-5p	Btg2	Target Scan	mmu-miR-106b-3p	Gbas	Target Scan
mmu-let-7e-5p	Gabra6	Target Scan	mmu-miR-106b-3p	Yap1	Target Scan
mmu-let-7e-5p	4921536K21Rik	Target Scan	mmu-miR-106b-3p	Pitpnb	Target Scan
mmu-let-7e-5p	Obscn	Target Scan	mmu-miR-106b-3p	Plcxd1	Target Scan
mmu-let-7e-5p	Ccdc104	Target Scan	mmu-miR-106b-3p	Pkd2	Target Scan
mmu-let-7e-5p	Pnpt1	Target Scan	mmu-miR-106b-3p	Pot1b	Target Scan
mmu-let-7e-5p	Ska2	Target Scan	mmu-miR-106b-3p	Ociad2	Target Scan
mmu-let-7e-5p	Gdpd1	Target Scan	mmu-miR-106b-3p	Lgi1	Target Scan
mmu-let-7e-5p	Sap30l	Target Scan	mmu-miR-106b-3p	Rbpj	Target Scan
mmu-let-7e-5p	Tom1l1	Target Scan	mmu-miR-106b-3p	Bmpr2	Target Scan
mmu-let-7e-5p	Bzw2	Target Scan	mmu-miR-106b-3p	Fbxl5	Target Scan
mmu-let-7e-5p	Pctp	Target Scan	mmu-miR-106b-3p	Gda	Target Scan
mmu-let-7e-5p	Nampt	Target Scan	mmu-miR-106b-3p	Stx16	Target Scan
mmu-let-7e-5p	Tspan13	Target Scan	mmu-miR-106b-3p	Gm10221	Target Scan
mmu-let-7e-5p	Rock2	Target Scan	mmu-miR-106b-3p	Casp16	Target Scan
mmu-let-7e-5p	E2f6	Target Scan	mmu-miR-106b-3p	Cxx1b	Target Scan
mmu-let-7e-5p	Trib2	Target Scan	mmu-miR-106b-3p	Cxx1a	Target Scan
mmu-let-7e-5p	Fam84a	Target Scan	mmu-miR-106b-3p	Pde10a	Target Scan
mmu-let-7e-5p	Hs1bp3	Target Scan	mmu-miR-106b-3p	Ccdc134	Target Scan
mmu-let-7e-5p	Amz2	Target Scan	mmu-miR-106b-3p	Cbx7	Target Scan
mmu-let-7e-5p	Nrcam	Target Scan	mmu-miR-106b-3p	Vmn1r44	Target Scan
mmu-let-7e-5p	Map2k6	Target Scan	mmu-miR-106b-3p	Il17d	Target Scan
mmu-let-7e-5p	Trappc12	Target Scan	mmu-miR-106b-3p	Aak1	Target Scan
mmu-let-7e-5p	Klhl29	Target Scan	mmu-miR-106b-3p	Snrpg	Target Scan
mmu-let-7e-5p	Rsad2	Target Scan	mmu-miR-106b-3p	Tet3	Target Scan
mmu-let-7e-5p	Rnf144a	Target Scan	mmu-miR-106b-3p	Mmp14	Target Scan
mmu-let-7e-5p	Rrm2	Target Scan	mmu-miR-106b-3p	Dnajb14	Target Scan
mmu-let-7e-5p	Dnajc27	Target Scan	mmu-miR-106b-3p	Hic2	Target Scan
mmu-let-7e-5p	Dnmt3a	Target Scan	mmu-miR-106b-3p	Asb14	Target Scan
mmu-let-7e-5p	Itgb3	Target Scan	mmu-miR-106b-3p	Slmap	Target Scan
mmu-let-7e-5p	Cacng4	Target Scan	mmu-miR-106b-3p	Lmbrd2	Target Scan
mmu-let-7e-5p	Hn1	Target Scan	mmu-miR-106b-3p	Tmem167b	Target Scan
mmu-let-7e-5p	Ten1	Target Scan	mmu-miR-106b-3p	Il3ra	Target Scan
mmu-let-7e-5p	1200014J11Rik	Target Scan	mmu-miR-106b-3p	Rprd2	Target Scan
mmu-let-7e-5p	P2rx1	Target Scan	mmu-miR-106b-3p	Sp9	Target Scan
mmu-let-7e-5p	Sec14l1	Target Scan	mmu-miR-106b-3p	Dap3	Target Scan
mmu-let-7e-5p	Dhrs13	Target Scan	mmu-miR-106b-3p	Orc4	Target Scan
mmu-let-7e-5p	Cpd	Target Scan	mmu-miR-106b-3p	Fcrls	Target Scan
mmu-let-7e-5p	Timm22	Target Scan	mmu-miR-106b-3p	Mfn1	Target Scan
mmu-let-7e-5p	Nxn	Target Scan	mmu-miR-106b-3p	Dnajc1	Target Scan
mmu-let-7e-5p	Fam101b	Target Scan	mmu-miR-106b-3p	Nr2f1	Target Scan
mmu-let-7e-5p	Rph3al	Target Scan	mmu-miR-106b-3p	Zfp85	Target Scan
mmu-let-7e-5p	Luc7l3	Target Scan	mmu-miR-106b-3p	2010111I01Rik	Target Scan
mmu-let-7e-5p	Lrrc59	Target Scan	mmu-miR-106b-3p	Larp4b	Target Scan
mmu-let-7e-5p	Cdc34-ps	Target Scan	mmu-miR-106b-3p	Klhl25	Target Scan
mmu-let-7e-5p	Tac4	Target Scan	mmu-miR-106b-3p	Rnpc3	Target Scan
mmu-let-7e-5p	Gucy2e	Target Scan	mmu-miR-106b-3p	Tmem19	Target Scan
mmu-let-7e-5p	Alox8	Target Scan	mmu-miR-106b-3p	Synrg	Target Scan
mmu-let-7e-5p	Stx8	Target Scan	mmu-miR-106b-3p	Fbp1	Target Scan
mmu-let-7e-5p	Dcakd	Target Scan	mmu-miR-106b-3p	Mobp	Target Scan
mmu-let-7e-5p	Gosr2	Target Scan	mmu-miR-106b-3p	Rassf1	Target Scan
mmu-let-7e-5p	Klhl28	Target Scan	mmu-miR-106b-3p	Zbtb16	Target Scan
mmu-let-7e-5p	Ap4s1	Target Scan	mmu-miR-106b-3p	Cdc27	Target Scan
mmu-let-7e-5p	Tshr	Target Scan	mmu-miR-106b-3p	Gpr179	Target Scan
mmu-let-7e-5p	Gtf2a1	Target Scan	mmu-miR-106b-3p	Ccnd1	Target Scan
mmu-let-7e-5p	Klhdc2	Target Scan	mmu-miR-106b-3p	E030019B06Rik	Target Scan
mmu-let-7e-5p	Gemin2	Target Scan	mmu-miR-106b-3p	Abhd15	Target Scan
mmu-let-7e-5p	Galc	Target Scan	mmu-miR-106b-3p	Tbx6	Target Scan
mmu-let-7e-5p	Psma6	Target Scan	mmu-miR-106b-3p	Mesdc1	Target Scan
mmu-let-7e-5p	Nfkbia	Target Scan	mmu-miR-106b-3p	Lrrc43	Target Scan
mmu-let-7e-5p	Noxred1	Target Scan	mmu-miR-106b-3p	Nfasc	Target Scan
mmu-let-7e-5p	Sptlc2	Target Scan	mmu-miR-106b-3p	Sars2	Target Scan
mmu-let-7e-5p	Nova1	Target Scan	mmu-miR-106b-3p	Ugt2b36	Target Scan
mmu-let-7e-5p	Rab15	Target Scan	mmu-miR-106b-3p	Relb	Target Scan
mmu-let-7e-5p	Ppm1a	Target Scan	mmu-miR-106b-3p	Zfyve28	Target Scan
mmu-let-7e-5p	Glrx5	Target Scan	mmu-miR-106b-3p	Gm12689	Target Scan
mmu-let-7e-5p	Snapc1	Target Scan	mmu-miR-106b-3p	Inip	Target Scan
mmu-let-7e-5p	Atp6v1d	Target Scan	mmu-miR-106b-3p	Gm6040	Target Scan
mmu-let-7e-5p	Vrk1	Target Scan	mmu-miR-106b-3p	Cog8	Target Scan
mmu-let-7e-5p	Plek2	Target Scan	mmu-miR-106b-3p	Lrrc74	Target Scan
mmu-let-7e-5p	Zfyve26	Target Scan	mmu-miR-106b-3p	Akap5	Target Scan
mmu-let-7e-5p	Rdh12	Target Scan	mmu-miR-106b-3p	Egr4	Target Scan
mmu-let-7e-5p	Zfp36l1	Target Scan	mmu-miR-106b-3p	Wdr96	Target Scan
mmu-let-7e-5p	Galnt16	Target Scan	mmu-miR-106b-3p	Pvrl3	Target Scan
mmu-let-7e-5p	Gtpbp4	Target Scan	mmu-miR-106b-3p	Asah2	Target Scan
mmu-let-7e-5p	Psmc1	Target Scan	mmu-miR-106b-3p	Tmprss12	Target Scan
mmu-let-7e-5p	Fbln5	Target Scan	mmu-miR-106b-3p	1810009A15Rik	Target Scan
mmu-let-7e-5p	Atxn3	Target Scan	mmu-miR-106b-3p	Wnk3	Target Scan
mmu-let-7e-5p	Pitrm1	Target Scan	mmu-miR-106b-3p	Ap5b1	Target Scan
mmu-let-7e-5p	Asb2	Target Scan	mmu-miR-106b-3p	Gpr152	Target Scan
mmu-let-7e-5p	Akr1c12	Target Scan	mmu-miR-106b-3p	Tmem28	Target Scan
mmu-let-7e-5p	Entpd5	Target Scan	mmu-miR-106b-3p	Apcdd1	Target Scan
mmu-let-7e-5p	Isca2	Target Scan	mmu-miR-106b-3p	Eml4	Target Scan
mmu-let-7e-5p	Npc2	Target Scan	mmu-miR-106b-3p	Gm10354	Target Scan
mmu-let-7e-5p	Fcf1	Target Scan	mmu-miR-106b-3p	Dppa2	Target Scan
mmu-let-7e-5p	Ylpm1	Target Scan	mmu-miR-106b-3p	Crb3	Target Scan
mmu-let-7e-5p	0610007P14Rik	Target Scan	mmu-miR-106b-3p	Fgfr1op	Target Scan
mmu-let-7e-5p	Angel1	Target Scan	mmu-miR-106b-3p	Serac1	Target Scan
mmu-let-7e-5p	Cyp46a1	Target Scan	mmu-miR-106b-3p	Gm7276	Target Scan
mmu-let-7e-5p	Hhipl1	Target Scan	mmu-miR-106b-3p	Ino80d	Target Scan
mmu-let-7e-5p	Yy1	Target Scan	mmu-miR-106b-3p	Otud3	Target Scan
mmu-let-7e-5p	Gpr132	Target Scan	mmu-miR-106b-3p	Zfp292	Target Scan
mmu-let-7e-5p	Gpr137b	Target Scan	mmu-miR-106b-3p	Trim6	Target Scan
mmu-let-7e-5p	Trim27	Target Scan	mmu-miR-106b-3p	Exoc8	Target Scan
mmu-let-7e-5p	Irf4	Target Scan	mmu-miR-106b-3p	Rbmx	Target Scan
mmu-let-7e-5p	Elovl2	Target Scan	mmu-miR-106b-3p	Zfp827	Target Scan
mmu-let-7e-5p	Edn1	Target Scan	mmu-miR-106b-3p	Pias1	Target Scan
mmu-let-7e-5p	Cap2	Target Scan	mmu-miR-106b-3p	Gm10676	Target Scan
mmu-let-7e-5p	Nup153	Target Scan	mmu-miR-106b-3p	AA386476	Target Scan
mmu-let-7e-5p	Nol8	Target Scan	mmu-miR-106b-3p	Obox5	Target Scan
mmu-let-7e-5p	Ly86	Target Scan	mmu-miR-106b-3p	Zfp606	Target Scan
mmu-let-7e-5p	Ssr1	Target Scan	mmu-miR-106b-3p	Spc24	Target Scan
mmu-let-7e-5p	Tpbpa	Target Scan	mmu-miR-106b-3p	Smarca4	Target Scan
mmu-let-7e-5p	Cts8	Target Scan	mmu-miR-106b-3p	Arfgef2	Target Scan
mmu-let-7e-5p	Shc3	Target Scan	mmu-miR-106b-3p	Ccl28	Target Scan
mmu-let-7e-5p	Gadd45g	Target Scan	mmu-miR-106b-3p	B930041F14Rik	Target Scan
mmu-let-7e-5p	2010111I01Rik	Target Scan	mmu-miR-106b-3p	Cd93	Target Scan
mmu-let-7e-5p	Habp4	Target Scan	mmu-miR-106b-3p	Arrdc3	Target Scan
mmu-let-7e-5p	Ctsl	Target Scan	mmu-miR-106b-3p	Zfp955b	Target Scan
mmu-let-7e-5p	Aaed1	Target Scan	mmu-miR-106b-3p	Hpse2	Target Scan
mmu-let-7e-5p	Cdk20	Target Scan	mmu-miR-106b-3p	Sorbs1	Target Scan
mmu-let-7e-5p	Lman2	Target Scan	mmu-miR-106b-3p	Aven	Target Scan
mmu-let-7e-5p	Mterfd1	Target Scan	mmu-miR-106b-3p	Hist1h2bb	Target Scan
mmu-let-7e-5p	Rsl1	Target Scan	mmu-miR-106b-3p	Tbc1d32	Target Scan
mmu-let-7e-5p	Cetn3	Target Scan	mmu-miR-106b-3p	Prep	Target Scan
mmu-let-7e-5p	Trpc7	Target Scan	mmu-miR-106b-3p	Sesn1	Target Scan
mmu-let-7e-5p	Ccnh	Target Scan	mmu-miR-106b-3p	Nt5dc1	Target Scan
mmu-let-7e-5p	Agtpbp1	Target Scan	mmu-miR-106b-3p	Igf2bp2	Target Scan
mmu-let-7e-5p	Trip13	Target Scan	mmu-miR-106b-3p	Tmem104	Target Scan
mmu-let-7e-5p	Tppp	Target Scan	mmu-miR-106b-3p	Alg10b	Target Scan
mmu-let-7e-5p	Ahrr	Target Scan	mmu-miR-106b-3p	Mrc2	Target Scan
mmu-let-7e-5p	Sdha	Target Scan	mmu-miR-106b-3p	Commd6	Target Scan
mmu-let-7e-5p	Ccdc127	Target Scan	mmu-miR-106b-3p	Gm5464	Target Scan
mmu-let-7e-5p	Lrrc14b	Target Scan	mmu-miR-106b-3p	Tyw1	Target Scan
mmu-let-7e-5p	Glrx	Target Scan	mmu-miR-106b-3p	Samd4	Target Scan
mmu-let-7e-5p	Nsun2	Target Scan	mmu-miR-106b-3p	Gm10382	Target Scan
mmu-let-7e-5p	Med10	Target Scan	mmu-miR-106b-3p	Med13l	Target Scan
mmu-let-7e-5p	Tert	Target Scan	mmu-miR-106b-3p	Dusp16	Target Scan
mmu-let-7e-5p	Slc6a18	Target Scan	mmu-miR-106b-3p	Unc79	Target Scan
mmu-let-7e-5p	Acot12	Target Scan	mmu-miR-106b-3p	Nlrp3	Target Scan
mmu-let-7e-5p	Marveld2	Target Scan	mmu-miR-106b-3p	Tbc1d9b	Target Scan
mmu-let-7e-5p	Hmgcr	Target Scan	mmu-miR-106b-3p	Mgat1	Target Scan
mmu-let-7e-5p	S100z	Target Scan	mmu-miR-106b-3p	Gm7932	Target Scan
mmu-let-7e-5p	Kif2a	Target Scan	mmu-miR-106b-3p	E330009J07Rik	Target Scan
mmu-let-7e-5p	Elovl7	Target Scan	mmu-miR-106b-3p	Magi2	Target Scan
mmu-let-7e-5p	Zfyve16	Target Scan	mmu-miR-106b-3p	Ccdc55	Target Scan
mmu-let-7e-5p	Srek1ip1	Target Scan	mmu-miR-106b-3p	Rap1gap2	Target Scan
mmu-let-7e-5p	Parp8	Target Scan	mmu-miR-106b-3p	Ppp1cc	Target Scan
mmu-let-7e-5p	Emb	Target Scan	mmu-miR-106b-3p	Tcea3	Target Scan
mmu-let-7e-5p	Mrps30	Target Scan	mmu-miR-106b-3p	Kctd10	Target Scan
mmu-let-7e-5p	Atxn7	Target Scan	mmu-miR-106b-3p	Pik3r6	Target Scan
mmu-let-7e-5p	Fezf2	Target Scan	mmu-miR-106b-3p	Akirin1	Target Scan
mmu-let-7e-5p	Ptprg	Target Scan	mmu-miR-106b-3p	Trit1	Target Scan
mmu-let-7e-5p	Pdhb	Target Scan	mmu-miR-106b-3p	Stk39	Target Scan
mmu-let-7e-5p	Kctd6	Target Scan	mmu-miR-106b-3p	Stam2	Target Scan
mmu-let-7e-5p	Ndufs4	Target Scan	mmu-miR-106b-3p	Acot11	Target Scan
mmu-let-7e-5p	Ube2e1	Target Scan	mmu-miR-106b-3p	Cdkn2aipnl	Target Scan
mmu-let-7e-5p	Ngly1	Target Scan	mmu-miR-106b-3p	Ak4	Target Scan
mmu-let-7e-5p	Oxsm	Target Scan	mmu-miR-106b-3p	Gm2000	Target Scan
mmu-let-7e-5p	Dydc2	Target Scan	mmu-miR-106b-3p	Ttc39b	Target Scan
mmu-let-7e-5p	Ldb3	Target Scan	mmu-miR-106b-3p	Crat	Target Scan
mmu-let-7e-5p	Rgr	Target Scan	mmu-miR-106b-3p	Ppp3r1	Target Scan
mmu-let-7e-5p	Nid2	Target Scan	mmu-miR-106b-3p	Palm2	Target Scan
mmu-let-7e-5p	Ero1l	Target Scan	mmu-miR-106b-3p	Dbnl	Target Scan
mmu-let-7e-5p	Ktn1	Target Scan	mmu-miR-106b-3p	Stam	Target Scan
mmu-let-7e-5p	Ppif	Target Scan	mmu-miR-106b-3p	Mob3b	Target Scan
mmu-let-7e-5p	Arf4	Target Scan	mmu-miR-106b-3p	4930452B06Rik	Target Scan
mmu-let-7e-5p	Eaf1	Target Scan	mmu-miR-106b-3p	Kctd2	Target Scan
mmu-let-7e-5p	Fam208a	Target Scan	mmu-miR-106b-3p	Wnk4	Target Scan
mmu-let-7e-5p	Galnt15	Target Scan	mmu-miR-106b-3p	Rprd1b	Target Scan
mmu-let-7e-5p	Parg	Target Scan	mmu-miR-106b-3p	Ikzf3	Target Scan
mmu-let-7e-5p	Ebpl	Target Scan	mmu-miR-106b-3p	Mib2	Target Scan
mmu-let-7e-5p	Spryd7	Target Scan	mmu-miR-106b-3p	Tmem201	Target Scan
mmu-let-7e-5p	Mapk8	Target Scan	mmu-miR-106b-3p	Pex14	Target Scan
mmu-let-7e-5p	Anxa8	Target Scan	mmu-miR-106b-3p	Gm16485	Target Scan
mmu-let-7e-5p	Dcp1a	Target Scan	mmu-miR-106b-3p	Nrarp	Target Scan
mmu-let-7e-5p	Mrpl57	Target Scan	mmu-miR-106b-3p	Fam43b	Target Scan
mmu-let-7e-5p	Hmbox1	Target Scan	mmu-miR-106b-3p	Syt1	Target Scan
mmu-let-7e-5p	Cab39l	Target Scan	mmu-miR-106b-3p	Zfp873	Target Scan
mmu-let-7e-5p	Mtmr6	Target Scan	mmu-miR-106b-3p	Grik2	Target Scan
mmu-let-7e-5p	Gpalpp1	Target Scan	mmu-miR-106b-3p	Col10a1	Target Scan
mmu-let-7e-5p	Naa16	Target Scan	mmu-miR-106b-3p	Ncmap	Target Scan
mmu-let-7e-5p	Diap3	Target Scan	mmu-miR-106b-3p	Rab40b	Target Scan
mmu-let-7e-5p	Ccdc25	Target Scan	mmu-miR-106b-3p	Zmym4	Target Scan
mmu-let-7e-5p	Nefm	Target Scan	mmu-miR-106b-3p	Ebf3	Target Scan
mmu-let-7e-5p	Nefl	Target Scan	mmu-miR-106b-3p	Tnrc6c	Target Scan
mmu-let-7e-5p	Bora	Target Scan	mmu-miR-106b-3p	Kdm4a	Target Scan
mmu-let-7e-5p	Loxl2	Target Scan	mmu-miR-106b-3p	Podn	Target Scan
mmu-let-7e-5p	Bin3	Target Scan	mmu-miR-106b-3p	Cacng5	Target Scan
mmu-let-7e-5p	Pdlim2	Target Scan	mmu-miR-106b-3p	Mroh7	Target Scan
mmu-let-7e-5p	Fam160b2	Target Scan	mmu-miR-106b-3p	Dclre1b	Target Scan
mmu-let-7e-5p	Hr	Target Scan	mmu-miR-106b-3p	Mier1	Target Scan
mmu-let-7e-5p	Dmtn	Target Scan	mmu-miR-106b-3p	Pde4b	Target Scan
mmu-let-7e-5p	Rb1	Target Scan	mmu-miR-106b-3p	Ngf	Target Scan
mmu-let-7e-5p	Cln5	Target Scan	mmu-miR-106b-3p	Arhgef17	Target Scan
mmu-let-7e-5p	Tgds	Target Scan	mmu-miR-106b-3p	Fmo5	Target Scan
mmu-let-7e-5p	Dnajc3	Target Scan	mmu-miR-106b-3p	Tenm4	Target Scan
mmu-let-7e-5p	Gdnf	Target Scan	mmu-miR-106b-3p	Bnipl	Target Scan
mmu-let-7e-5p	Osmr	Target Scan	mmu-miR-106b-3p	Crebzf	Target Scan
mmu-let-7e-5p	C9	Target Scan	mmu-miR-106b-3p	Ptges3l	Target Scan
mmu-let-7e-5p	Rab2b	Target Scan	mmu-miR-106b-3p	Zfp592	Target Scan
mmu-let-7e-5p	Lrp10	Target Scan	mmu-miR-106b-3p	Stat5b	Target Scan
mmu-let-7e-5p	Fbxo4	Target Scan	mmu-miR-106b-3p	Megf9	Target Scan
mmu-let-7e-5p	Psmb5	Target Scan	mmu-miR-106b-3p	Zfp618	Target Scan
mmu-let-7e-5p	Sub1	Target Scan	mmu-miR-106b-3p	Rnf183	Target Scan
mmu-let-7e-5p	Jph4	Target Scan	mmu-miR-106b-3p	Ttc23	Target Scan
mmu-let-7e-5p	Brix1	Target Scan	mmu-miR-106b-3p	Pklr	Target Scan
mmu-let-7e-5p	Ttc23l	Target Scan	mmu-miR-106b-3p	Ube3a	Target Scan
mmu-let-7e-5p	Ugt3a1	Target Scan	mmu-miR-106b-3p	Sp2	Target Scan
mmu-let-7e-5p	Mtdh	Target Scan	mmu-miR-106b-3p	Nfe2l1	Target Scan
mmu-let-7e-5p	Sdc2	Target Scan	mmu-miR-106b-3p	Tmem154	Target Scan
mmu-let-7e-5p	Fam134b	Target Scan	mmu-miR-106b-3p	Itga3	Target Scan
mmu-let-7e-5p	Ywhaz	Target Scan	mmu-miR-106b-3p	Gabbr2	Target Scan
mmu-let-7e-5p	Grhl2	Target Scan	mmu-miR-106b-3p	Slc25a51	Target Scan
mmu-let-7e-5p	Slc25a32	Target Scan	mmu-miR-106b-3p	Clta	Target Scan
mmu-let-7e-5p	Dcstamp	Target Scan	mmu-miR-106b-3p	Stxbp4	Target Scan
mmu-let-7e-5p	Rad21	Target Scan	mmu-miR-106b-3p	Trim25	Target Scan
mmu-let-7e-5p	Shcbp1	Target Scan	mmu-miR-106b-3p	Myh14	Target Scan
mmu-let-7e-5p	Hrsp12	Target Scan	mmu-miR-106b-3p	Fam219a	Target Scan
mmu-let-7e-5p	Fam135b	Target Scan	mmu-miR-106b-3p	Elf2	Target Scan
mmu-let-7e-5p	Emc2	Target Scan	mmu-miR-106b-3p	Prkci	Target Scan
mmu-let-7e-5p	Ebag9	Target Scan	mmu-miR-106b-3p	Gm12353	Target Scan
mmu-let-7e-5p	Kcnv1	Target Scan	mmu-miR-106b-3p	Phf12	Target Scan
mmu-let-7e-5p	Klhl38	Target Scan	mmu-miR-106b-3p	Pafah1b3	Target Scan
mmu-let-7e-5p	Fbxo32	Target Scan	mmu-miR-106b-3p	Pou2f2	Target Scan
mmu-let-7e-5p	L3mbtl2	Target Scan	mmu-miR-106b-3p	Rps19	Target Scan
mmu-let-7e-5p	Adsl	Target Scan	mmu-miR-106b-3p	Slc1a5	Target Scan
mmu-let-7e-5p	Mief1	Target Scan	mmu-miR-106b-3p	Smtnl2	Target Scan
mmu-let-7e-5p	Tab1	Target Scan	mmu-miR-106b-3p	Zfp329	Target Scan
mmu-let-7e-5p	Col14a1	Target Scan	mmu-miR-106b-3p	Zfp444	Target Scan
mmu-let-7e-5p	Npcd	Target Scan	mmu-miR-106b-3p	Gas7	Target Scan
mmu-let-7e-5p	Tomm22	Target Scan	mmu-miR-106b-3p	Zfp286	Target Scan
mmu-let-7e-5p	Cby1	Target Scan	mmu-miR-106b-3p	Hist3h2a	Target Scan
mmu-let-7e-5p	Fam118a	Target Scan	mmu-miR-106b-3p	Gm14327	Target Scan
mmu-let-7e-5p	Samm50	Target Scan	mmu-miR-106b-3p	Gm14288	Target Scan
mmu-let-7e-5p	Cyp2d22	Target Scan	mmu-miR-106b-3p	Gm8923	Target Scan
mmu-let-7e-5p	Srebf2	Target Scan	mmu-miR-106b-3p	Gm14440	Target Scan
mmu-let-7e-5p	Slc38a4	Target Scan	mmu-miR-106b-3p	Gm14444	Target Scan
mmu-let-7e-5p	Aco2	Target Scan	mmu-miR-106b-3p	Gnas	Target Scan
mmu-let-7e-5p	Vdr	Target Scan	mmu-miR-106b-3p	Zfp354a	Target Scan
mmu-let-7e-5p	Shisa9	Target Scan	mmu-miR-106b-3p	Cacnb3	Target Scan
mmu-let-7e-5p	1810013L24Rik	Target Scan	mmu-miR-106b-3p	Snx18	Target Scan
mmu-let-7e-5p	Bcl6	Target Scan	mmu-miR-106b-3p	Slc2a13	Target Scan
mmu-let-7e-5p	Cldn1	Target Scan	mmu-miR-106b-3p	Nln	Target Scan
mmu-let-7e-5p	Il1rap	Target Scan	mmu-miR-106b-3p	Tnpo1	Target Scan
mmu-let-7e-5p	Zfp7	Target Scan	mmu-miR-106b-3p	Cpeb4	Target Scan
mmu-let-7e-5p	Rogdi	Target Scan	mmu-miR-106b-3p	Snhg11	Target Scan
mmu-let-7e-5p	Ercc4	Target Scan	mmu-miR-106b-3p	Nfam1	Target Scan
mmu-let-7e-5p	Slc52a2	Target Scan	mmu-miR-106b-3p	Zfp595	Target Scan
mmu-let-7e-5p	Gpaa1	Target Scan	mmu-miR-106b-3p	H2afv	Target Scan
mmu-let-7e-5p	Lynx1	Target Scan	mmu-miR-106b-3p	Agtpbp1	Target Scan
mmu-let-7e-5p	Arc	Target Scan	mmu-miR-106b-3p	Wars	Target Scan
mmu-let-7e-5p	Cep97	Target Scan	mmu-miR-106b-3p	Plcb1	Target Scan
mmu-let-7e-5p	Mapk8ip2	Target Scan	mmu-miR-106b-3p	4930402H24Rik	Target Scan
mmu-let-7e-5p	Acr	Target Scan	mmu-miR-106b-3p	Itpripl1	Target Scan
mmu-let-7e-5p	Pvrl3	Target Scan	mmu-miR-106b-3p	Zmynd11	Target Scan
mmu-let-7e-5p	Gcsam	Target Scan	mmu-miR-106b-3p	Arhgap5	Target Scan
mmu-let-7e-5p	Cd200	Target Scan	mmu-miR-106b-3p	Rpap1	Target Scan
mmu-let-7e-5p	Pdxdc1	Target Scan	mmu-miR-106b-3p	Tmem184a	Target Scan
mmu-let-7e-5p	Bfar	Target Scan	mmu-miR-106b-3p	Ephb4	Target Scan
mmu-let-7e-5p	Pmm2	Target Scan	mmu-miR-106b-3p	B230118H07Rik	Target Scan
mmu-let-7e-5p	Cldn25	Target Scan	mmu-miR-106b-3p	Alx4	Target Scan
mmu-let-7e-5p	Snap29	Target Scan	mmu-miR-106b-3p	Prdm11	Target Scan
mmu-let-7e-5p	Ccdc116	Target Scan	mmu-miR-106b-3p	Caln1	Target Scan
mmu-let-7e-5p	Ppil2	Target Scan	mmu-miR-106b-3p	Rimbp2	Target Scan
mmu-let-7e-5p	Senp5	Target Scan	mmu-miR-106b-3p	Uap1	Target Scan
mmu-let-7e-5p	Dnm1l	Target Scan	mmu-miR-106b-3p	Klhl20	Target Scan
mmu-let-7e-5p	Igsf11	Target Scan	mmu-miR-106b-3p	Sspn	Target Scan
mmu-let-7e-5p	B4galt4	Target Scan	mmu-miR-106b-3p	Tctn1	Target Scan
mmu-let-7e-5p	Lmln	Target Scan	mmu-miR-106b-3p	Sox5	Target Scan
mmu-let-7e-5p	Klhl24	Target Scan	mmu-miR-106b-3p	Cux2	Target Scan
mmu-let-7e-5p	Umps	Target Scan	mmu-miR-106b-3p	Tmppe	Target Scan
mmu-let-7e-5p	Rabl3	Target Scan	mmu-miR-106b-3p	8430419L09Rik	Target Scan
mmu-let-7e-5p	Ccdc14	Target Scan	mmu-miR-106b-3p	Fam35a	Target Scan
mmu-let-7e-5p	Iqcb1	Target Scan	mmu-miR-106b-3p	Cutc	Target Scan
mmu-let-7e-5p	Dirc2	Target Scan	mmu-miR-106b-3p	Dync1i2	Target Scan
mmu-let-7e-5p	Ehhadh	Target Scan	mmu-miR-106b-3p	Kdm5b	Target Scan
mmu-let-7e-5p	Senp2	Target Scan	mmu-miR-106b-3p	G6pc2	Target Scan
mmu-let-7e-5p	Tmem41a	Target Scan	mmu-miR-106b-3p	Map4k3	Target Scan
mmu-let-7e-5p	Ahsg	Target Scan	mmu-miR-106b-3p	Uhrf2	Target Scan
mmu-let-7e-5p	Robo1	Target Scan	mmu-miR-106b-3p	Klf8	Target Scan
mmu-let-7e-5p	Adamts5	Target Scan	mmu-miR-106b-3p	Galnt13	Target Scan
mmu-let-7e-5p	Dyrk1a	Target Scan	mmu-miR-106b-3p	Zbtb14	Target Scan
mmu-let-7e-5p	Dscr3	Target Scan	mmu-miR-106b-3p	Dcp1b	Target Scan
mmu-let-7e-5p	Slc15a2	Target Scan	mmu-miR-106b-3p	Acsl4	Target Scan
mmu-let-7e-5p	Ildr1	Target Scan	mmu-miR-106b-3p	Col4a5	Target Scan
mmu-let-7e-5p	Runx1	Target Scan	mmu-miR-106b-3p	Bmp2k	Target Scan
mmu-let-7e-5p	Atp5o	Target Scan	mmu-miR-106b-3p	Catsperd	Target Scan
mmu-let-7e-5p	Donson	Target Scan	mmu-miR-106b-3p	1190002N15Rik	Target Scan
mmu-let-7e-5p	Ifnar1	Target Scan	mmu-miR-106b-3p	Shroom3	Target Scan
mmu-let-7e-5p	Il10rb	Target Scan	mmu-miR-106b-3p	Foxp4	Target Scan
mmu-let-7e-5p	Zfp641	Target Scan	mmu-miR-106b-3p	B3gnt7	Target Scan
mmu-let-7e-5p	Lalba	Target Scan	mmu-miR-106b-3p	Col4a3	Target Scan
mmu-let-7e-5p	Wnt1	Target Scan	mmu-miR-106b-3p	Gfpt1	Target Scan
mmu-let-7e-5p	Dhh	Target Scan	mmu-miR-106b-3p	Mx1	Target Scan
mmu-let-7e-5p	Aqp2	Target Scan	mmu-miR-106b-3p	Brwd1	Target Scan
mmu-let-7e-5p	Aqp6	Target Scan	mmu-miR-106b-3p	Apoo	Target Scan
mmu-let-7e-5p	Smarcd1	Target Scan	mmu-miR-106b-3p	Klhl15	Target Scan
mmu-let-7e-5p	Cox14	Target Scan	mmu-miR-106b-3p	Il1rapl1	Target Scan
mmu-let-7e-5p	Cela1	Target Scan	mmu-miR-106b-3p	Slc5a3	Target Scan
mmu-let-7e-5p	Slc4a8	Target Scan	mmu-miR-106b-3p	Tnip3	Target Scan
mmu-let-7e-5p	Nr4a1	Target Scan	mmu-miR-106b-3p	Hnrnpa2b1	Target Scan
mmu-let-7e-5p	Krt6b	Target Scan	mmu-miR-106b-3p	Plet1	Target Scan
mmu-let-7e-5p	Krt6a	Target Scan	mmu-miR-106b-3p	Zfp467	Target Scan
mmu-let-7e-5p	Csad	Target Scan	mmu-miR-106b-3p	Mtmr1	Target Scan
mmu-let-7e-5p	Soat2	Target Scan	mmu-miR-106b-3p	Atp6v1a	Target Scan
mmu-let-7e-5p	Tarbp2	Target Scan	mmu-miR-106b-3p	Zbtb20	Target Scan
mmu-let-7e-5p	Calcoco1	Target Scan	mmu-miR-106b-3p	Tmem25	Target Scan
mmu-let-7e-5p	Rttn	Target Scan	mmu-miR-106b-3p	Dpysl5	Target Scan
mmu-let-7e-5p	Slc10a2	Target Scan	mmu-miR-106b-3p	Ssbp1	Target Scan
mmu-let-7e-5p	Sult1c2	Target Scan	mmu-miR-106b-3p	Il1r1	Target Scan
mmu-let-7e-5p	Nagpa	Target Scan	mmu-miR-106b-3p	Mkrn1	Target Scan
mmu-let-7e-5p	Wrb	Target Scan	mmu-miR-106b-3p	Casr	Target Scan
mmu-let-7e-5p	Ceacam14	Target Scan	mmu-miR-106b-3p	Sfmbt2	Target Scan
mmu-let-7e-5p	Grm2	Target Scan	mmu-miR-106b-3p	Rbm33	Target Scan
mmu-let-7e-5p	Ccl25	Target Scan	mmu-miR-106b-3p	Kalrn	Target Scan
mmu-let-7e-5p	Kcnk5	Target Scan	mmu-miR-106b-3p	Sema4c	Target Scan
mmu-let-7e-5p	Gnb3	Target Scan	mmu-miR-106b-3p	Slc37a2	Target Scan
mmu-let-7e-5p	Acbd4	Target Scan	mmu-miR-106b-3p	Abcb8	Target Scan
mmu-let-7e-5p	Slc22a1	Target Scan	mmu-miR-106b-3p	Plxna4	Target Scan
mmu-let-7e-5p	Igf2r	Target Scan	mmu-miR-106b-3p	1700021K19Rik	Target Scan
mmu-let-7e-5p	Flywch2	Target Scan	mmu-miR-106b-3p	Muc20	Target Scan
mmu-let-7e-5p	Slc25a27	Target Scan	mmu-miR-106b-3p	Tmem209	Target Scan
mmu-let-7e-5p	Cd2ap	Target Scan	mmu-miR-106b-3p	Nrf1	Target Scan
mmu-let-7e-5p	Efhb	Target Scan	mmu-miR-106b-3p	Zbtb44	Target Scan
mmu-let-7e-5p	Cdc5l	Target Scan	mmu-miR-106b-3p	Zfp800	Target Scan
mmu-let-7e-5p	Aars2	Target Scan	mmu-miR-106b-3p	Pot1a	Target Scan
mmu-let-7e-5p	Mrpl14	Target Scan	mmu-miR-106b-3p	Steap2	Target Scan
mmu-let-7e-5p	Gtpbp2	Target Scan	mmu-miR-106b-3p	Cdk14	Target Scan
mmu-let-7e-5p	Polh	Target Scan	mmu-miR-106b-3p	Ube2l3	Target Scan
mmu-let-7e-5p	Prph2	Target Scan	mmu-miR-106b-3p	Nrg2	Target Scan
mmu-let-7e-5p	Guca1b	Target Scan	mmu-miR-106b-3p	Dtna	Target Scan
mmu-let-7e-5p	Med20	Target Scan	mmu-miR-106b-3p	Xylt2	Target Scan
mmu-let-7e-5p	Usp49	Target Scan	mmu-miR-106b-3p	Hnrnpk	Target Scan
mmu-let-7e-5p	Bysl	Target Scan	mmu-miR-106b-3p	Mrpl39	Target Scan
mmu-let-7e-5p	Pim1	Target Scan	mmu-miR-106b-3p	Pld3	Target Scan
mmu-let-7e-5p	Rnf8	Target Scan	mmu-miR-106b-3p	Mep1a	Target Scan
mmu-let-7e-5p	Glo1	Target Scan	mmu-miR-106b-3p	Ube2w	Target Scan
mmu-let-7e-5p	Abcg1	Target Scan	mmu-miR-106b-3p	Otud6b	Target Scan
mmu-let-7e-5p	Sik1	Target Scan	mmu-miR-106b-3p	Slc39a3	Target Scan
mmu-let-7e-5p	Arhgap28	Target Scan	mmu-miR-106b-3p	Stard5	Target Scan
mmu-let-7e-5p	Lbh	Target Scan	mmu-miR-106b-3p	Ecm1	Target Scan
mmu-let-7e-5p	Vapa	Target Scan	mmu-miR-106b-3p	Bcl7a	Target Scan
mmu-let-7e-5p	Twsg1	Target Scan	mmu-miR-106b-3p	Naf1	Target Scan
mmu-let-7e-5p	Ntn3	Target Scan	mmu-miR-106b-3p	Ankrd42	Target Scan
mmu-let-7e-5p	Rhoq	Target Scan	mmu-miR-106b-3p	Rtkn2	Target Scan
mmu-let-7e-5p	Caskin1	Target Scan	mmu-miR-106b-3p	Phtf2	Target Scan
mmu-let-7e-5p	Mcfd2	Target Scan	mmu-miR-106b-3p	Il23r	Target Scan
mmu-let-7e-5p	Hn1l	Target Scan	mmu-miR-106b-3p	Impa1	Target Scan
mmu-let-7e-5p	St6gal2	Target Scan	mmu-miR-106b-3p	Lrp1	Target Scan
mmu-let-7e-5p	Nme4	Target Scan	mmu-miR-106b-3p	Grm4	Target Scan
mmu-let-7e-5p	Rgs11	Target Scan	mmu-miR-106b-3p	Rab4a	Target Scan
mmu-let-7e-5p	Dusp1	Target Scan	mmu-miR-106b-3p	1700052N19Rik	Target Scan
mmu-let-7e-5p	1700061G19Rik	Target Scan	mmu-miR-106b-3p	Lmtk3	Target Scan
mmu-let-7e-5p	Mllt1	Target Scan	mmu-miR-106b-3p	Celf5	Target Scan
mmu-let-7e-5p	Nudt12	Target Scan	mmu-miR-106b-3p	Mapre2	Target Scan
mmu-let-7e-5p	Tmem178	Target Scan	mmu-miR-106b-3p	Rab11fip3	Target Scan
mmu-let-7e-5p	Elp2	Target Scan	mmu-miR-106b-3p	Rhoj	Target Scan
mmu-let-7e-5p	Thoc1	Target Scan	mmu-miR-106b-3p	Prkch	Target Scan
mmu-let-7e-5p	Tapbp	Target Scan	mmu-miR-106b-3p	Tpm3	Target Scan
mmu-let-7e-5p	Ring1	Target Scan	mmu-miR-106b-3p	Thsd7a	Target Scan
mmu-let-7e-5p	Tap2	Target Scan	mmu-miR-106b-3p	6330408A02Rik	Target Scan
mmu-let-7e-5p	Kcnc1	Target Scan	mmu-miR-106b-3p	Kbtbd8	Target Scan
mmu-let-7e-5p	Dnajc18	Target Scan	mmu-miR-106b-3p	Mrps10	Target Scan
mmu-let-7e-5p	Iws1	Target Scan	mmu-miR-106b-3p	Glyat	Target Scan
mmu-let-7e-5p	Riok3	Target Scan	mmu-miR-106b-3p	Syk	Target Scan
mmu-let-7e-5p	Psors1c2	Target Scan	mmu-miR-106b-3p	Hoxa1	Target Scan
mmu-let-7e-5p	Npc1	Target Scan	mmu-miR-106b-3p	Peli3	Target Scan
mmu-let-7e-5p	Zfp521	Target Scan	mmu-miR-106b-3p	Kif3a	Target Scan
mmu-let-7e-5p	Impact	Target Scan	mmu-miR-106b-3p	Ccdc114	Target Scan
mmu-let-7e-5p	Spry4	Target Scan	mmu-miR-106b-3p	Hecw2	Target Scan
mmu-let-7e-5p	0610009O20Rik	Target Scan	mmu-miR-106b-3p	Srsf11	Target Scan
mmu-let-7e-5p	4833403I15Rik	Target Scan	mmu-miR-106b-3p	Sep-08	Target Scan
mmu-let-7e-5p	Yipf5	Target Scan	mmu-miR-106b-3p	Cacna1a	Target Scan
mmu-let-7e-5p	Tcerg1	Target Scan	mmu-miR-106b-3p	Reep1	Target Scan
mmu-let-7e-5p	Cplx4	Target Scan	mmu-miR-106b-3p	Rab27b	Target Scan
mmu-let-7e-5p	Pmaip1	Target Scan	mmu-miR-106b-3p	Tmc5	Target Scan
mmu-let-7e-5p	Gnal	Target Scan	mmu-miR-106b-3p	Dpysl3	Target Scan
mmu-let-7e-5p	Srfbp1	Target Scan	mmu-miR-106b-3p	Spock2	Target Scan
mmu-let-7e-5p	Afg3l2	Target Scan	mmu-miR-106b-3p	Gm14306	Target Scan
mmu-let-7e-5p	Seh1l	Target Scan	mmu-miR-106b-3p	Syt2	Target Scan
mmu-let-7e-5p	Setbp1	Target Scan	mmu-miR-106b-3p	Cspp1	Target Scan
mmu-let-7e-5p	Slc14a2	Target Scan	mmu-miR-106b-3p	Casz1	Target Scan
mmu-let-7e-5p	Napg	Target Scan	mmu-miR-106b-3p	Gk5	Target Scan
mmu-let-7e-5p	C330018D20Rik	Target Scan	mmu-miR-106b-3p	Ptpn2	Target Scan
mmu-let-7e-5p	Prrc1	Target Scan	mmu-miR-106b-3p	Zfr	Target Scan
mmu-let-7e-5p	Slc27a6	Target Scan	mmu-miR-106b-3p	Elp4	Target Scan
mmu-let-7e-5p	Tmx3	Target Scan	mmu-miR-106b-3p	Uhmk1	Target Scan
mmu-let-7e-5p	Pdgfrb	Target Scan	mmu-miR-106b-3p	Akap11	Target Scan
mmu-let-7e-5p	Gnaq	Target Scan	mmu-miR-106b-3p	Slc4a3	Target Scan
mmu-let-7e-5p	Timm21	Target Scan	mmu-miR-106b-3p	Trdmt1	Target Scan
mmu-let-7e-5p	Incenp	Target Scan	mmu-miR-106b-3p	Rapgef3	Target Scan
mmu-let-7e-5p	Sdhaf2	Target Scan	mmu-miR-106b-3p	Gm14435	Target Scan
mmu-let-7e-5p	Cd5	Target Scan	mmu-miR-106b-3p	Dad1	Target Scan
mmu-let-7e-5p	Keg1	Target Scan	mmu-miR-106b-3p	Smyd3	Target Scan
mmu-let-7e-5p	Ostf1	Target Scan	mmu-miR-106b-3p	Fktn	Target Scan
mmu-let-7e-5p	2410127L17Rik	Target Scan	mmu-miR-106b-3p	Actr3b	Target Scan
mmu-let-7e-5p	Ccdc86	Target Scan	mmu-miR-106b-3p	Zfp629	Target Scan
mmu-let-7e-5p	Ddb1	Target Scan	mmu-miR-106b-3p	Tbc1d2b	Target Scan
mmu-let-7e-5p	Zfand5	Target Scan	mmu-miR-106b-3p	Lsm11	Target Scan
mmu-let-7e-5p	Naa40	Target Scan	mmu-miR-106b-3p	Ccbe1	Target Scan
mmu-let-7e-5p	Ehd1	Target Scan	mmu-miR-106b-3p	Fbxo7	Target Scan
mmu-let-7e-5p	Cdca5	Target Scan	mmu-miR-106b-3p	Cebpg	Target Scan
mmu-let-7e-5p	Frmd8	Target Scan	mmu-miR-106b-3p	Srpk1	Target Scan
mmu-let-7e-5p	Tnks2	Target Scan	mmu-miR-106b-3p	Becn1	Target Scan
mmu-let-7e-5p	Slc25a45	Target Scan	mmu-miR-106b-3p	Rnf213	Target Scan
mmu-let-7e-5p	Uhrf2	Target Scan	mmu-miR-106b-3p	Arfip2	Target Scan
mmu-let-7e-5p	Mrpl21	Target Scan	mmu-miR-106b-3p	Fign	Target Scan
mmu-let-7e-5p	Ighmbp2	Target Scan	mmu-miR-106b-3p	Caps2	Target Scan
mmu-let-7e-5p	Eif1ad	Target Scan	mmu-miR-106b-3p	4930529M08Rik	Target Scan
mmu-let-7e-5p	Gldc	Target Scan	mmu-miR-106b-3p	Dlgap1	Target Scan
mmu-let-7e-5p	Pacs1	Target Scan	mmu-miR-106b-3p	Sox3	Target Scan
mmu-let-7e-5p	Slc29a2	Target Scan	mmu-miR-106b-3p	Chst3	Target Scan
mmu-let-7e-5p	Apba1	Target Scan	mmu-miR-106b-3p	Gprin1	Target Scan
mmu-let-7e-5p	Mrpl11	Target Scan	mmu-miR-106b-3p	Ccdc13	Target Scan
mmu-let-7e-5p	Mtl5	Target Scan	mmu-miR-106b-3p	Ergic2	Target Scan
mmu-let-7e-5p	Dpp3	Target Scan	mmu-miR-106b-3p	Pla2g16	Target Scan
mmu-let-7e-5p	Rela	Target Scan	mmu-miR-106b-3p	Mar-10	Target Scan
mmu-let-7e-5p	Prdx5	Target Scan	mmu-miR-106b-3p	Gm12258	Target Scan
mmu-let-7e-5p	Vegfb	Target Scan	mmu-miR-106b-3p	Fam73b	Target Scan
mmu-let-7e-5p	AI846148	Target Scan	mmu-miR-106b-3p	Adck2	Target Scan
mmu-let-7e-5p	Smc3	Target Scan	mmu-miR-106b-3p	Haghl	Target Scan
mmu-let-7e-5p	Cyp2c39	Target Scan	mmu-miR-106b-3p	Adamtsl1	Target Scan
mmu-let-7e-5p	Tctn3	Target Scan	mmu-miR-106b-3p	Saal1	Target Scan
mmu-let-7e-5p	Ccnj	Target Scan	mmu-miR-106b-3p	Rpl27a	Target Scan
mmu-let-7e-5p	Tm9sf3	Target Scan	mmu-miR-106b-3p	Pitpna	Target Scan
mmu-let-7e-5p	Smndc1	Target Scan	mmu-miR-106b-3p	Minos1	Target Scan
mmu-let-7e-5p	Maoa	Target Scan	mmu-miR-106b-3p	Cdk5rap2	Target Scan
mmu-let-7e-5p	Taf5	Target Scan	mmu-miR-106b-3p	Srrm3	Target Scan
mmu-let-7e-5p	Gyk	Target Scan	mmu-miR-106b-3p	Rabepk	Target Scan
mmu-let-7e-5p	Slk	Target Scan	mmu-miR-106b-3p	Slc26a2	Target Scan
mmu-let-7e-5p	Casp7	Target Scan	mmu-miR-106b-3p	Tab2	Target Scan
mmu-let-7e-5p	Trub1	Target Scan	mmu-miR-106b-3p	Zdhhc3	Target Scan
mmu-let-7e-5p	Gfra1	Target Scan	mmu-miR-106b-3p	Lyrm9	Target Scan
mmu-let-7e-5p	3110040N11Rik	Target Scan	mmu-miR-106b-3p	Gm13889	Target Scan
mmu-let-7e-5p	Gcgr	Target Scan	mmu-miR-106b-3p	Zfp473	Target Scan
mmu-let-7e-5p	Alyref	Target Scan	mmu-miR-106b-3p	Mrpl48	Target Scan
mmu-let-7e-5p	Cbr2	Target Scan	mmu-miR-106b-3p	Gm14325	Target Scan
mmu-let-7e-5p	Arhgap19	Target Scan	mmu-miR-106b-3p	Ube2e2	Target Scan
mmu-let-7e-5p	Rfng	Target Scan	mmu-miR-106b-3p	Slc45a4	Target Scan
mmu-let-7e-5p	Wdr45b	Target Scan	mmu-miR-106b-3p	Tdg	Target Scan
mmu-let-7e-5p	Loxl4	Target Scan	mmu-miR-106b-3p	Prkrip1	Target Scan
mmu-let-7e-5p	Abcc2	Target Scan	mmu-miR-106b-3p	Mgat4a	Target Scan
mmu-let-7e-5p	Cwf19l1	Target Scan	mmu-miR-106b-3p	Slc35e1	Target Scan
mmu-let-7e-5p	Scd2	Target Scan	mmu-miR-106b-3p	Tnfrsf23	Target Scan
mmu-let-7e-5p	Sema4g	Target Scan	mmu-miR-106b-3p	Tbl2	Target Scan
mmu-let-7e-5p	Limd1	Target Scan	mmu-miR-106b-3p	Chid1	Target Scan
mmu-let-7e-5p	Sacm1l	Target Scan	mmu-miR-106b-3p	l7Rn6	Target Scan
mmu-let-7e-5p	Slc6a20b	Target Scan	mmu-miR-106b-3p	Ict1	Target Scan
mmu-let-7e-5p	Polr3a	Target Scan	mmu-miR-106b-3p	Ap3m1	Target Scan
mmu-let-7e-5p	Itgb8	Target Scan	mmu-miR-106b-3p	Dcaf10	Target Scan
mmu-let-7e-5p	Sp4	Target Scan	mmu-miR-106b-3p	Slc1a3	Target Scan
mmu-let-7e-5p	Padi3	Target Scan	mmu-miR-106b-3p	Zfp871	Target Scan
mmu-let-7e-5p	Gdf11	Target Scan	mmu-miR-106b-3p	Gm10176	Target Scan
mmu-let-7e-5p	Dgka	Target Scan	mmu-miR-106b-3p	Stac3	Target Scan
mmu-let-7e-5p	Pa2g4	Target Scan	mmu-miR-106b-3p	Gsx2	Target Scan
mmu-let-7e-5p	Esyt1	Target Scan	mmu-miR-106b-3p	Usp7	Target Scan
mmu-let-7e-5p	Hsd17b6	Target Scan	mmu-miR-106b-3p	Kcnc1	Target Scan
mmu-let-7e-5p	Inhbc	Target Scan	mmu-miR-106b-3p	Zfp945	Target Scan
mmu-let-7e-5p	Ier3ip1	Target Scan	mmu-miR-106b-3p	Ubn2	Target Scan
mmu-let-7e-5p	Rnf165	Target Scan	mmu-miR-106b-3p	Plch1	Target Scan
mmu-let-7e-5p	Avil	Target Scan	mmu-miR-106b-3p	Stxbp2	Target Scan
mmu-let-7e-5p	Caly	Target Scan	mmu-miR-106b-3p	Mfap3l	Target Scan
mmu-let-7e-5p	Adam8	Target Scan	mmu-miR-106b-3p	Fbll1	Target Scan
mmu-let-7e-5p	Gpr123	Target Scan	mmu-miR-106b-3p	Gm28048	Target Scan
mmu-let-7e-5p	Inpp5a	Target Scan	mmu-miR-106b-3p	Klhl3	Target Scan
mmu-let-7e-5p	Ptdss2	Target Scan	mmu-miR-106b-3p	Commd2	Target Scan
mmu-let-7e-5p	Hras	Target Scan	mmu-miR-106b-3p	Usf1	Target Scan
mmu-let-7e-5p	Pidd1	Target Scan	mmu-miR-106b-3p	Reln	Target Scan
mmu-let-7e-5p	Chm	Target Scan	mmu-miR-106b-3p	Glcci1	Target Scan
mmu-let-7e-5p	Farp1	Target Scan	mmu-miR-106b-3p	Eapp	Target Scan
mmu-let-7e-5p	Cbx2	Target Scan	mmu-miR-106b-3p	Hipk2	Target Scan
mmu-let-7e-5p	Cbx8	Target Scan	mmu-miR-106b-3p	Glis3	Target Scan
mmu-let-7e-5p	Eif4a3	Target Scan	mmu-miR-106b-3p	Txndc9	Target Scan
mmu-let-7e-5p	Nat1	Target Scan	mmu-miR-106b-3p	Exoc5	Target Scan
mmu-let-7e-5p	Zfp202	Target Scan	mmu-miR-106b-3p	Ciapin1	Target Scan
mmu-let-7e-5p	Mkln1	Target Scan	mmu-miR-106b-3p	Zfp27	Target Scan
mmu-let-7e-5p	Map3k7cl	Target Scan	mmu-miR-106b-3p	Hsd11b1	Target Scan
mmu-let-7e-5p	Bach1	Target Scan	mmu-miR-106b-3p	Setd1b	Target Scan
mmu-let-7e-5p	Shisa5	Target Scan	mmu-miR-106b-3p	Arf1	Target Scan
mmu-let-7e-5p	Tmem47	Target Scan	mmu-miR-106b-3p	C530008M17Rik	Target Scan
mmu-let-7e-5p	Alox5	Target Scan	mmu-miR-106b-3p	Gm17349	Target Scan
mmu-let-7e-5p	Slc28a1	Target Scan	mmu-miR-106b-3p	Nup155	Target Scan
mmu-let-7e-5p	Prps2	Target Scan	mmu-miR-106b-3p	Shc2	Target Scan
mmu-let-7e-5p	Il6	Target Scan	mmu-miR-106b-3p	4930523C07Rik	Target Scan
mmu-let-7e-5p	Mfsd8	Target Scan	mmu-miR-106b-3p	Pspc1	Target Scan
mmu-let-7e-5p	Jade1	Target Scan	mmu-miR-106b-3p	Mest	Target Scan
mmu-let-7e-5p	Ly96	Target Scan	mmu-miR-106b-3p	Cby3	Target Scan
mmu-let-7e-5p	Itih5	Target Scan	mmu-miR-106b-3p	Sla	Target Scan
mmu-let-7e-5p	St8sia2	Target Scan	mmu-miR-106b-3p	Rasgrp3	Target Scan
mmu-let-7e-5p	Slco3a1	Target Scan	mmu-miR-106b-3p	Sugp2	Target Scan
mmu-let-7e-5p	Slc25a10	Target Scan	mmu-miR-106b-3p	Clec9a	Target Scan
mmu-let-7e-5p	Rassf3	Target Scan	mmu-miR-106b-3p	Mcc	Target Scan
mmu-let-7e-5p	Homer2	Target Scan	mmu-miR-106b-3p	Cdh18	Target Scan
mmu-let-7e-5p	Dhtkd1	Target Scan	mmu-miR-106b-3p	Tssk4	Target Scan
mmu-let-7e-5p	Nudt5	Target Scan	mmu-miR-106b-3p	Mocs2	Target Scan
mmu-let-7e-5p	Cplx2	Target Scan	mmu-miR-106b-3p	Cdk6	Target Scan
mmu-let-7e-5p	Arl10	Target Scan	mmu-miR-106b-3p	Lrrc32	Target Scan
mmu-let-7e-5p	Thoc3	Target Scan	mmu-miR-106b-3p	Zfp148	Target Scan
mmu-let-7e-5p	Unc5a	Target Scan	mmu-miR-106b-3p	Comt	Target Scan
mmu-let-7e-5p	Casp12	Target Scan	mmu-miR-106b-3p	Zc3h12c	Target Scan
mmu-let-7e-5p	Sox17	Target Scan	mmu-miR-106b-3p	Micu1	Target Scan
mmu-let-7e-5p	Lypla1	Target Scan	mmu-miR-106b-3p	Rfx3	Target Scan
mmu-let-7e-5p	Rdh10	Target Scan	mmu-miR-106b-3p	Sec14l5	Target Scan
mmu-let-7e-5p	Tfap2b	Target Scan	mmu-miR-106b-3p	Mecom	Target Scan
mmu-let-7e-5p	Tram1	Target Scan	mmu-miR-106b-3p	Nell2	Target Scan
mmu-let-7e-5p	Lactb2	Target Scan	mmu-miR-106b-3p	Abl2	Target Scan
mmu-let-7e-5p	9430016H08Rik	Target Scan	mmu-miR-1198-5p	Inpp1	DIANA
mmu-let-7e-5p	Rftn2	Target Scan	mmu-miR-1198-5p	BC048403	DIANA
mmu-let-7e-5p	Wdr75	Target Scan	mmu-miR-1198-5p	Sla2	DIANA
mmu-let-7e-5p	Cps1	Target Scan	mmu-miR-1198-5p	Pus7	DIANA
mmu-let-7e-5p	Ikzf2	Target Scan	mmu-miR-1198-5p	Zfp120	DIANA
mmu-let-7e-5p	Cd28	Target Scan	mmu-miR-1198-5p	Mast1	DIANA
mmu-let-7e-5p	Raph1	Target Scan	mmu-miR-1198-5p	Dcun1d3	DIANA
mmu-let-7e-5p	Als2	Target Scan	mmu-miR-1198-5p	Strbp	DIANA
mmu-let-7e-5p	Stradb	Target Scan	mmu-miR-1198-5p	Ppp1r9a	DIANA
mmu-let-7e-5p	Tex30	Target Scan	mmu-miR-1198-5p	Ywhaz	DIANA
mmu-let-7e-5p	Slc9a2	Target Scan	mmu-miR-1198-5p	Slc44a1	DIANA
mmu-let-7e-5p	Slc9a4	Target Scan	mmu-miR-1198-5p	Gm14419	DIANA
mmu-let-7e-5p	Il18rap	Target Scan	mmu-miR-1198-5p	Vmn2r30	DIANA
mmu-let-7e-5p	Chst10	Target Scan	mmu-miR-1198-5p	Cdk14	DIANA
mmu-let-7e-5p	Eif5b	Target Scan	mmu-miR-1198-5p	Nlgn3	DIANA
mmu-let-7e-5p	Asnsd1	Target Scan	mmu-miR-1198-5p	Gm9978	DIANA
mmu-let-7e-5p	Ormdl1	Target Scan	mmu-miR-1198-5p	Rorb	DIANA
mmu-let-7e-5p	Inpp1	Target Scan	mmu-miR-1198-5p	Gm10439	DIANA
mmu-let-7e-5p	Nabp1	Target Scan	mmu-miR-1198-5p	Irs4	DIANA
mmu-let-7e-5p	Coa5	Target Scan	mmu-miR-1198-5p	AA792892	DIANA
mmu-let-7e-5p	Vwa3b	Target Scan	mmu-miR-1198-5p	Tjp1	DIANA
mmu-let-7e-5p	Zap70	Target Scan	mmu-miR-1198-5p	Onecut2	DIANA
mmu-let-7e-5p	Plekhb2	Target Scan	mmu-miR-1198-5p	Atxn2	DIANA
mmu-let-7e-5p	Imp4	Target Scan	mmu-miR-1198-5p	Usp16	DIANA
mmu-let-7e-5p	Rhbdd1	Target Scan	mmu-miR-1198-5p	Zfp65	DIANA
mmu-let-7e-5p	Smap1	Target Scan	mmu-miR-1198-5p	Malt1	DIANA
mmu-let-7e-5p	Ogfrl1	Target Scan	mmu-miR-1198-5p	Mycbp	DIANA
mmu-let-7e-5p	Vil1	Target Scan	mmu-miR-1198-5p	Rora	DIANA
mmu-let-7e-5p	Slc11a1	Target Scan	mmu-miR-1198-5p	Zdbf2	DIANA
mmu-let-7e-5p	Cxcr2	Target Scan	mmu-miR-1198-5p	Gabrg1	DIANA
mmu-let-7e-5p	Ppm1f	Target Scan	mmu-miR-1198-5p	Fam160a2	DIANA
mmu-let-7e-5p	Igfbp5	Target Scan	mmu-miR-1198-5p	Il7	DIANA
mmu-let-7e-5p	Pecr	Target Scan	mmu-miR-1198-5p	Stox2	DIANA
mmu-let-7e-5p	Atic	Target Scan	mmu-miR-1198-5p	Gm17067	DIANA
mmu-let-7e-5p	Stk11ip	Target Scan	mmu-miR-1198-5p	Mmp17	DIANA
mmu-let-7e-5p	Slc16a14	Target Scan	mmu-miR-1198-5p	Slc16a7	DIANA
mmu-let-7e-5p	Psmd1	Target Scan	mmu-miR-1198-5p	Ube2i	DIANA
mmu-let-7e-5p	Armc9	Target Scan	mmu-miR-1198-5p	Zfp937	DIANA
mmu-let-7e-5p	Ncl	Target Scan	mmu-miR-1198-5p	Erbb4	DIANA
mmu-let-7e-5p	Epha4	Target Scan	mmu-miR-1198-5p	Dgcr8	DIANA
mmu-let-7e-5p	Serpine2	Target Scan	mmu-miR-1198-5p	2610021A01Rik	DIANA
mmu-let-7e-5p	Rnpepl1	Target Scan	mmu-miR-1198-5p	Smyd3	DIANA
mmu-let-7e-5p	Ppp1r7	Target Scan	mmu-miR-1198-5p	Cbwd1	DIANA
mmu-let-7e-5p	Atg4b	Target Scan	mmu-miR-1198-5p	Zfp677	DIANA
mmu-let-7e-5p	Ing5	Target Scan	mmu-miR-1198-5p	Rps6ka3	DIANA
mmu-let-7e-5p	Pdcd1	Target Scan	mmu-miR-1198-5p	Pdzrn4	DIANA
mmu-let-7e-5p	Atg16l1	Target Scan	mmu-miR-1198-5p	Zfp830	DIANA
mmu-let-7e-5p	Agap1	Target Scan	mmu-miR-1198-5p	Ric8b	DIANA
mmu-let-7e-5p	Klhl30	Target Scan	mmu-miR-1198-5p	Zfp442	DIANA
mmu-let-7e-5p	Cln8	Target Scan	mmu-miR-1198-5p	Zrsr1	DIANA
mmu-let-7e-5p	Htr4	Target Scan	mmu-miR-1198-5p	Ppm1l	DIANA
mmu-let-7e-5p	Slco6c1	Target Scan	mmu-miR-1198-5p	Vps54	DIANA
mmu-let-7e-5p	Ccnt2	Target Scan	mmu-miR-1198-5p	Slco3a1	DIANA
mmu-let-7e-5p	Ubxn4	Target Scan	mmu-miR-1198-5p	Ptbp3	DIANA
mmu-let-7e-5p	Dars	Target Scan	mmu-miR-1198-5p	Celf4	DIANA
mmu-let-7e-5p	Rgs18	Target Scan	mmu-miR-1198-5p	Grm7	DIANA
mmu-let-7e-5p	Tsn	Target Scan	mmu-miR-1198-5p	Zfp345	DIANA
mmu-let-7e-5p	Tfcp2l1	Target Scan	mmu-miR-1198-5p	Cacnb4	DIANA
mmu-let-7e-5p	Nek7	Target Scan	mmu-miR-1198-5p	Tmem229a	DIANA
mmu-let-7e-5p	Atp6v1g3	Target Scan	mmu-miR-1198-5p	Negr1	DIANA
mmu-let-7e-5p	Pkp1	Target Scan	mmu-miR-1198-5p	Dclk1	DIANA
mmu-let-7e-5p	Fcamr	Target Scan	mmu-miR-1198-5p	Cdk7	DIANA
mmu-let-7e-5p	Pigr	Target Scan	mmu-miR-1198-5p	AF251705	DIANA
mmu-let-7e-5p	Cdk18	Target Scan	mmu-miR-1198-5p	Txlnb	DIANA
mmu-let-7e-5p	Rbbp5	Target Scan	mmu-miR-1198-5p	Il2ra	DIANA
mmu-let-7e-5p	Cyb5r1	Target Scan	mmu-miR-1198-5p	Gm14139	DIANA
mmu-let-7e-5p	Zbed6	Target Scan	mmu-miR-1198-5p	Oaf	DIANA
mmu-let-7e-5p	Stx6	Target Scan	mmu-miR-1198-5p	4930523C07Rik	DIANA
mmu-let-7e-5p	Rgs16	Target Scan	mmu-miR-1198-5p	Shroom2	DIANA
mmu-let-7e-5p	A530064D06Rik	Target Scan	mmu-miR-1198-5p	Svil	DIANA
mmu-let-7e-5p	Ahctf1	Target Scan	mmu-miR-1198-5p	Nlrp4a	DIANA
mmu-let-7e-5p	Tfb2m	Target Scan	mmu-miR-1198-5p	Skiv2l	DIANA
mmu-let-7e-5p	Efcab2	Target Scan	mmu-miR-1198-5p	Mroh1	DIANA
mmu-let-7e-5p	Parp1	Target Scan	mmu-miR-1198-5p	Nupr1l	DIANA
mmu-let-7e-5p	Acbd3	Target Scan	mmu-miR-1198-5p	Pcolce2	DIANA
mmu-let-7e-5p	Cox20	Target Scan	mmu-miR-1198-5p	Il18r1	DIANA
mmu-let-7e-5p	Sdccag8	Target Scan	mmu-miR-1198-5p	St3gal6	DIANA
mmu-let-7e-5p	Nvl	Target Scan	mmu-miR-1198-5p	Zfp141	DIANA
mmu-let-7e-5p	Dusp23	Target Scan	mmu-miR-1198-5p	Cpxm2	DIANA
mmu-let-7e-5p	Copa	Target Scan	mmu-miR-1198-5p	Enpp6	DIANA
mmu-let-7e-5p	Vangl2	Target Scan	mmu-miR-1198-5p	Gm14124	DIANA
mmu-let-7e-5p	Fmo9	Target Scan	mmu-miR-1198-5p	Zfp750	DIANA
mmu-let-7e-5p	Dcaf6	Target Scan	mmu-miR-1198-5p	Tcf4	DIANA
mmu-let-7e-5p	Tbx19	Target Scan	mmu-miR-1198-5p	Pthlh	DIANA
mmu-let-7e-5p	Scyl3	Target Scan	mmu-miR-1198-5p	Spock3	DIANA
mmu-let-7e-5p	Kifap3	Target Scan	mmu-miR-1198-5p	BC061194	DIANA
mmu-let-7e-5p	Prrx1	Target Scan	mmu-miR-1198-5p	Ssr3	DIANA
mmu-let-7e-5p	Ptpn14	Target Scan	mmu-miR-1198-5p	Phka1	DIANA
mmu-let-7e-5p	Esrrg	Target Scan	mmu-miR-1198-5p	Cyp2c55	DIANA
mmu-let-7e-5p	Bpnt1	Target Scan	mmu-miR-1198-5p	Arrdc3	DIANA
mmu-let-7e-5p	Mark1	Target Scan	mmu-miR-1198-5p	Car10	DIANA
mmu-let-7e-5p	Dtl	Target Scan	mmu-miR-1198-5p	Slc6a19	DIANA
mmu-let-7e-5p	Plxna2	Target Scan	mmu-miR-1198-5p	Whsc1	DIANA
mmu-let-7e-5p	Suv39h2	Target Scan	mmu-miR-1198-5p	Tead1	DIANA
mmu-let-7e-5p	Dusp12	Target Scan	mmu-miR-1198-5p	Tox3	DIANA
mmu-let-7e-5p	Phyh	Target Scan	mmu-miR-1198-5p	Aqp4	DIANA
mmu-let-7e-5p	Optn	Target Scan	mmu-miR-1198-5p	4930579G24Rik	DIANA
mmu-let-7e-5p	Ccdc3	Target Scan	mmu-miR-1198-5p	Fech	DIANA
mmu-let-7e-5p	Nsun6	Target Scan	mmu-miR-1198-5p	Kcnv1	DIANA
mmu-let-7e-5p	Cenpl	Target Scan	mmu-miR-1198-5p	Chek2	DIANA
mmu-let-7e-5p	Rabgap1l	Target Scan	mmu-miR-1198-5p	Tceal1	DIANA
mmu-let-7e-5p	Stam	Target Scan	mmu-miR-1198-5p	Gm2381	DIANA
mmu-let-7e-5p	Rsu1	Target Scan	mmu-miR-1198-5p	Colec10	DIANA
mmu-let-7e-5p	Orc4	Target Scan	mmu-miR-1198-5p	Pcdhb19	DIANA
mmu-let-7e-5p	Kif5c	Target Scan	mmu-miR-1198-5p	Rock2	DIANA
mmu-let-7e-5p	Itga8	Target Scan	mmu-miR-1198-5p	Zfp871	DIANA
mmu-let-7e-5p	Yme1l1	Target Scan	mmu-miR-1198-5p	P4ha3	DIANA
mmu-let-7e-5p	Gad2	Target Scan	mmu-miR-1198-5p	Nhs	DIANA
mmu-let-7e-5p	Zbtb43	Target Scan	mmu-miR-1198-5p	Rab6a	DIANA
mmu-let-7e-5p	Slc2a8	Target Scan	mmu-miR-1198-5p	Cux1	DIANA
mmu-let-7e-5p	Fpgs	Target Scan	mmu-miR-1198-5p	Bbx	DIANA
mmu-let-7e-5p	Tsc1	Target Scan	mmu-miR-1198-5p	Brsk2	DIANA
mmu-let-7e-5p	Ralgds	Target Scan	mmu-miR-1198-5p	Magohb	DIANA
mmu-let-7e-5p	Acvr1c	Target Scan	mmu-miR-1198-5p	Shoc2	DIANA
mmu-let-7e-5p	Lamc3	Target Scan	mmu-miR-1198-5p	Gm14440	DIANA
mmu-let-7e-5p	Fibcd1	Target Scan	mmu-miR-1198-5p	Stxbp6	DIANA
mmu-let-7e-5p	Abl1	Target Scan	mmu-miR-1198-5p	Zbtb20	DIANA
mmu-let-7e-5p	Dolpp1	Target Scan	mmu-miR-1198-5p	2210418O10Rik	DIANA
mmu-let-7e-5p	Fbxw2	Target Scan	mmu-miR-1198-5p	Rnf152	DIANA
mmu-let-7e-5p	Kynu	Target Scan	mmu-miR-1198-5p	Zfp334	DIANA
mmu-let-7e-5p	Cntrl	Target Scan	mmu-miR-1198-5p	Decr2	DIANA
mmu-let-7e-5p	Ttll11	Target Scan	mmu-miR-1198-5p	Tmem245	DIANA
mmu-let-7e-5p	Strbp	Target Scan	mmu-miR-1198-5p	Jakmip3	DIANA
mmu-let-7e-5p	Brd3	Target Scan	mmu-miR-1198-5p	Gm4631	DIANA
mmu-let-7e-5p	Dnlz	Target Scan	mmu-miR-1198-5p	Tsc22d2	DIANA
mmu-let-7e-5p	1700019N19Rik	Target Scan	mmu-miR-1198-5p	Lpp	DIANA
mmu-let-7e-5p	Sapcd2	Target Scan	mmu-miR-1198-5p	Robo2	DIANA
mmu-let-7e-5p	Rbms1	Target Scan	mmu-miR-1198-5p	Gng12	DIANA
mmu-let-7e-5p	Pax8	Target Scan	mmu-miR-1198-5p	Mab21l2	DIANA
mmu-let-7e-5p	Il1f5	Target Scan	mmu-miR-1198-5p	Ngfr	DIANA
mmu-let-7e-5p	Nup35	Target Scan	mmu-miR-1198-5p	Ppp1r3f	DIANA
mmu-let-7e-5p	Dusp19	Target Scan	mmu-miR-1198-5p	Ms4a1	DIANA
mmu-let-7e-5p	Dnajc10	Target Scan	mmu-miR-1198-5p	Gm8369	DIANA
mmu-let-7e-5p	Ube2e3	Target Scan	mmu-miR-1198-5p	Osbp	DIANA
mmu-let-7e-5p	Xirp2	Target Scan	mmu-miR-1198-5p	Zfp960	DIANA
mmu-let-7e-5p	Phospho2	Target Scan	mmu-miR-1198-5p	Cse1l	DIANA
mmu-let-7e-5p	Itgav	Target Scan	mmu-miR-1198-5p	Gm5595	DIANA
mmu-let-7e-5p	Mtx2	Target Scan	mmu-miR-1198-5p	Zfp810	DIANA
mmu-let-7e-5p	Chrna1	Target Scan	mmu-miR-1198-5p	Zfand4	DIANA
mmu-let-7e-5p	Kif18a	Target Scan	mmu-miR-1198-5p	Zeb2	DIANA
mmu-let-7e-5p	Katnbl1	Target Scan	mmu-miR-1198-5p	Rab30	DIANA
mmu-let-7e-5p	Lin7c	Target Scan	mmu-miR-1198-5p	Kpna4	DIANA
mmu-let-7e-5p	Commd9	Target Scan	mmu-miR-1198-5p	Nup88	DIANA
mmu-let-7e-5p	Cat	Target Scan	mmu-miR-1198-5p	Gm15128	DIANA
mmu-let-7e-5p	Ext2	Target Scan	mmu-miR-1198-5p	Treml2	DIANA
mmu-let-7e-5p	Gatm	Target Scan	mmu-miR-1198-5p	Npy6r	DIANA
mmu-let-7e-5p	Galk2	Target Scan	mmu-miR-1198-5p	Spry2	DIANA
mmu-let-7e-5p	Meis2	Target Scan	mmu-miR-1198-5p	Hipk3	DIANA
mmu-let-7e-5p	Dph6	Target Scan	mmu-miR-1198-5p	Foxk1	DIANA
mmu-let-7e-5p	Eif3j1	Target Scan	mmu-miR-1198-5p	Zfp335	DIANA
mmu-let-7e-5p	Ubox5	Target Scan	mmu-miR-1198-5p	Nbeal1	DIANA
mmu-let-7e-5p	Nusap1	Target Scan	mmu-miR-1198-5p	Rbbp6	DIANA
mmu-let-7e-5p	Chac1	Target Scan	mmu-miR-1198-5p	Kpna3	DIANA
mmu-let-7e-5p	Siglec1	Target Scan	mmu-miR-1198-5p	Itgam	DIANA
mmu-let-7e-5p	Rad51	Target Scan	mmu-miR-1198-5p	Tmeff2	DIANA
mmu-let-7e-5p	Rpusd2	Target Scan	mmu-miR-1198-5p	Cyp4x1	DIANA
mmu-let-7e-5p	Spef1	Target Scan	mmu-miR-1198-5p	D1Ertd622e	DIANA
mmu-let-7e-5p	Casc5	Target Scan	mmu-miR-1198-5p	Tm4sf1	DIANA
mmu-let-7e-5p	Slc23a2	Target Scan	mmu-miR-1198-5p	Gm14393	DIANA
mmu-let-7e-5p	Gpcpd1	Target Scan	mmu-miR-1198-5p	P4hb	DIANA
mmu-let-7e-5p	Sppl2a	Target Scan	mmu-miR-1198-5p	Pck2	DIANA
mmu-let-7e-5p	Kcnip3	Target Scan	mmu-miR-1198-5p	Fam78b	DIANA
mmu-let-7e-5p	Prom2	Target Scan	mmu-miR-1198-5p	Bud13	DIANA
mmu-let-7e-5p	Bub1	Target Scan	mmu-miR-1198-5p	Gm14295	DIANA
mmu-let-7e-5p	Slc20a1	Target Scan	mmu-miR-1198-5p	Bach2	DIANA
mmu-let-7e-5p	Il1a	Target Scan	mmu-miR-1198-5p	Cd53	DIANA
mmu-let-7e-5p	Csrp2bp	Target Scan	mmu-miR-1198-5p	D630023F18Rik	DIANA
mmu-let-7e-5p	Acss1	Target Scan	mmu-miR-1198-5p	Zdhhc20	DIANA
mmu-let-7e-5p	Gins1	Target Scan	mmu-miR-1198-5p	Brwd3	DIANA
mmu-let-7e-5p	Mapre1	Target Scan	mmu-miR-1198-5p	Ankrd29	DIANA
mmu-let-7e-5p	Rtfdc1	Target Scan	mmu-miR-1198-5p	Aldh1l2	DIANA
mmu-let-7e-5p	Zbp1	Target Scan	mmu-miR-1198-5p	Twsg1	DIANA
mmu-let-7e-5p	Fabp12	Target Scan	mmu-miR-1198-5p	Sema3a	DIANA
mmu-let-7e-5p	Chmp4c	Target Scan	mmu-miR-1198-5p	Adamts5	DIANA
mmu-let-7e-5p	E2f5	Target Scan	mmu-miR-1198-5p	Eya4	DIANA
mmu-let-7e-5p	Car2	Target Scan	mmu-miR-1198-5p	Gm8898	DIANA
mmu-let-7e-5p	Ntsr1	Target Scan	mmu-miR-1198-5p	Strip2	DIANA
mmu-let-7e-5p	Ogfr	Target Scan	mmu-miR-1198-5p	Ereg	DIANA
mmu-let-7e-5p	Gid8	Target Scan	mmu-miR-1198-5p	Garem	DIANA
mmu-let-7e-5p	Arfgap1	Target Scan	mmu-miR-1198-5p	Gm15107	DIANA
mmu-let-7e-5p	Zbtb46	Target Scan	mmu-miR-1198-5p	Wwox	DIANA
mmu-let-7e-5p	Armc1	Target Scan	mmu-miR-1198-5p	D3Bwg0562e	DIANA
mmu-let-7e-5p	Itch	Target Scan	mmu-miR-1198-5p	Sdpr	DIANA
mmu-let-7e-5p	Ggt7	Target Scan	mmu-miR-1198-5p	Hspa2	DIANA
mmu-let-7e-5p	Sla2	Target Scan	mmu-miR-1198-5p	A530053G22Rik	DIANA
mmu-let-7e-5p	Zfp639	Target Scan	mmu-miR-1198-5p	Cftr	DIANA
mmu-let-7e-5p	Slc2a2	Target Scan	mmu-miR-1198-5p	Esr2	DIANA
mmu-let-7e-5p	Sec62	Target Scan	mmu-miR-1198-5p	Met	DIANA
mmu-let-7e-5p	Il21	Target Scan	mmu-miR-1198-5p	Zfp91	DIANA
mmu-let-7e-5p	Slc7a11	Target Scan	mmu-miR-1198-5p	Nova1	DIANA
mmu-let-7e-5p	Naa15	Target Scan	mmu-miR-1198-5p	Eif1a	DIANA
mmu-let-7e-5p	Aadac	Target Scan	mmu-miR-1198-5p	Vldlr	DIANA
mmu-let-7e-5p	Sucnr1	Target Scan	mmu-miR-1198-5p	Yaf2	DIANA
mmu-let-7e-5p	Dhx36	Target Scan	mmu-miR-1198-5p	Rc3h1	DIANA
mmu-let-7e-5p	Il12a	Target Scan	mmu-miR-1198-5p	Ep400	DIANA
mmu-let-7e-5p	Kpna4	Target Scan	mmu-miR-1198-5p	Plcz1	DIANA
mmu-let-7e-5p	Bche	Target Scan	mmu-miR-1198-5p	Golga7	DIANA
mmu-let-7e-5p	4930579G24Rik	Target Scan	mmu-miR-1198-5p	Tnfaip8	DIANA
mmu-let-7e-5p	Slc33a1	Target Scan	mmu-miR-1198-5p	Larp4	DIANA
mmu-let-7e-5p	Gmps	Target Scan	mmu-miR-1198-5p	Rmdn1	DIANA
mmu-let-7e-5p	Syt10	Target Scan	mmu-miR-1198-5p	Pde10a	DIANA
mmu-let-7e-5p	Trim33	Target Scan	mmu-miR-1198-5p	Phf14	DIANA
mmu-let-7e-5p	Nras	Target Scan	mmu-miR-1198-5p	Zfp719	DIANA
mmu-let-7e-5p	Sike1	Target Scan	mmu-miR-1198-5p	Zfp97	DIANA
mmu-let-7e-5p	Tspan2	Target Scan	mmu-miR-1198-5p	Kpna1	DIANA
mmu-let-7e-5p	Casq2	Target Scan	mmu-miR-1198-5p	Pla2r1	DIANA
mmu-let-7e-5p	Gdap2	Target Scan	mmu-miR-1198-5p	Adam3	DIANA
mmu-let-7e-5p	Hsd3b6	Target Scan	mmu-miR-1198-5p	Zfp932	DIANA
mmu-let-7e-5p	Hao2	Target Scan	mmu-miR-1198-5p	Socs6	DIANA
mmu-let-7e-5p	Slc25a24	Target Scan	mmu-miR-1198-5p	Lin7a	DIANA
mmu-let-7e-5p	Prpf38b	Target Scan	mmu-miR-1198-5p	Gm933	DIANA
mmu-let-7e-5p	Sypl2	Target Scan	mmu-miR-1198-5p	Gm3604	DIANA
mmu-let-7e-5p	Gstm4	Target Scan	mmu-miR-1198-5p	Zfp960	miRDB
mmu-let-7e-5p	Slc16a4	Target Scan	mmu-miR-1198-5p	Zfp97	miRDB
mmu-let-7e-5p	Dennd2d	Target Scan	mmu-miR-1198-5p	Zfp935	miRDB
mmu-let-7e-5p	S100a11	Target Scan	mmu-miR-1198-5p	Gm14440	miRDB
mmu-let-7e-5p	Crct1	Target Scan	mmu-miR-1198-5p	Gm14296	miRDB
mmu-let-7e-5p	Npr1	Target Scan	mmu-miR-1198-5p	2210418O10Rik	miRDB
mmu-let-7e-5p	Ubap2l	Target Scan	mmu-miR-1198-5p	Treml2	miRDB
mmu-let-7e-5p	Il6ra	Target Scan	mmu-miR-1198-5p	Zfp936	miRDB
mmu-let-7e-5p	Chrnb2	Target Scan	mmu-miR-1198-5p	Aqp4	miRDB
mmu-let-7e-5p	Fam198b	Target Scan	mmu-miR-1198-5p	Pdzrn4	miRDB
mmu-let-7e-5p	Sass6	Target Scan	mmu-miR-1198-5p	Gnb4	miRDB
mmu-let-7e-5p	Extl2	Target Scan	mmu-miR-1198-5p	Tnfaip8	miRDB
mmu-let-7e-5p	1700006A11Rik	Target Scan	mmu-miR-1198-5p	Sema3a	miRDB
mmu-let-7e-5p	Prss12	Target Scan	mmu-miR-1198-5p	Chml	miRDB
mmu-let-7e-5p	Casp6	Target Scan	mmu-miR-1198-5p	Enpp6	miRDB
mmu-let-7e-5p	Fga	Target Scan	mmu-miR-1198-5p	Zfand3	miRDB
mmu-let-7e-5p	Snx7	Target Scan	mmu-miR-1198-5p	Nr4a1	miRDB
mmu-let-7e-5p	Tdo2	Target Scan	mmu-miR-1198-5p	6720489N17Rik	miRDB
mmu-let-7e-5p	Ctso	Target Scan	mmu-miR-1198-5p	Mab21l2	miRDB
mmu-let-7e-5p	Ints12	Target Scan	mmu-miR-1198-5p	Nagk	miRDB
mmu-let-7e-5p	Gstcd	Target Scan	mmu-miR-1198-5p	Cbwd1	miRDB
mmu-let-7e-5p	Pdgfc	Target Scan	mmu-miR-1198-5p	Zfand4	miRDB
mmu-let-7e-5p	Egf	Target Scan	mmu-miR-1198-5p	Rab32	miRDB
mmu-let-7e-5p	Alpk1	Target Scan	mmu-miR-1198-5p	Kcne4	miRDB
mmu-let-7e-5p	Rit1	Target Scan	mmu-miR-1198-5p	Plppr4	miRDB
mmu-let-7e-5p	Cd1d1	Target Scan	mmu-miR-1198-5p	Tmem196	miRDB
mmu-let-7e-5p	Gpr89	Target Scan	mmu-miR-1198-5p	Rock2	miRDB
mmu-let-7e-5p	Rnf115	Target Scan	mmu-miR-1198-5p	Mycbp	miRDB
mmu-let-7e-5p	Polr3c	Target Scan	mmu-miR-1198-5p	Celf4	miRDB
mmu-let-7e-5p	Hormad1	Target Scan	mmu-miR-1198-5p	Rmdn1	miRDB
mmu-let-7e-5p	Myoz2	Target Scan	mmu-miR-1198-5p	Rdh16	miRDB
mmu-let-7e-5p	Gclm	Target Scan	mmu-miR-1198-5p	Tsc22d2	miRDB
mmu-let-7e-5p	Abcd3	Target Scan	mmu-miR-1198-5p	Zfp951	miRDB
mmu-let-7e-5p	Ptbp2	Target Scan	mmu-miR-1198-5p	Evi2a	miRDB
mmu-let-7e-5p	Snx27	Target Scan	mmu-miR-1198-5p	Cplx2	miRDB
mmu-let-7e-5p	Tspan5	Target Scan	mmu-miR-1198-5p	Rdh9	miRDB
mmu-let-7e-5p	Eif4e	Target Scan	mmu-miR-1198-5p	Gm6712	miRDB
mmu-let-7e-5p	Ddah1	Target Scan	mmu-miR-1198-5p	Ccnc	miRDB
mmu-let-7e-5p	Col24a1	Target Scan	mmu-miR-1198-5p	Gabrg1	miRDB
mmu-let-7e-5p	Trp53inp1	Target Scan	mmu-miR-1198-5p	Zswim2	miRDB
mmu-let-7e-5p	Calb1	Target Scan	mmu-miR-1198-5p	Cyp2c55	miRDB
mmu-let-7e-5p	Decr1	Target Scan	mmu-miR-1198-5p	Sptbn1	miRDB
mmu-let-7e-5p	Mmp16	Target Scan	mmu-miR-1198-5p	Foxk1	miRDB
mmu-let-7e-5p	Rmdn1	Target Scan	mmu-miR-1198-5p	Sgk3	miRDB
mmu-let-7e-5p	Ubxn2b	Target Scan	mmu-miR-1198-5p	Dact1	miRDB
mmu-let-7e-5p	Faxc	Target Scan	mmu-miR-1198-5p	Npy6r	miRDB
mmu-let-7e-5p	Coq3	Target Scan	mmu-miR-1198-5p	Eif4g3	miRDB
mmu-let-7e-5p	Pnisr	Target Scan	mmu-miR-1198-5p	Pcsk2	miRDB
mmu-let-7e-5p	Tstd3	Target Scan	mmu-miR-1198-5p	Zfp976	miRDB
mmu-let-7e-5p	Gtf2b	Target Scan	mmu-miR-1198-5p	Phka1	miRDB
mmu-let-7e-5p	Epha7	Target Scan	mmu-miR-1198-5p	Zfp120	miRDB
mmu-let-7e-5p	Rars2	Target Scan	mmu-miR-1198-5p	Rab7	miRDB
mmu-let-7e-5p	Aldob	Target Scan	mmu-miR-1198-5p	Shank2	miRDB
mmu-let-7e-5p	Rnf20	Target Scan	mmu-miR-1198-5p	Zfp970	miRDB
mmu-let-7e-5p	Ncbp1	Target Scan	mmu-miR-1198-5p	Gabrb3	miRDB
mmu-let-7e-5p	5830415F09Rik	Target Scan	mmu-miR-1198-5p	Bud13	miRDB
mmu-let-7e-5p	Coro2a	Target Scan	mmu-miR-1198-5p	Taf2	miRDB
mmu-let-7e-5p	Erp44	Target Scan	mmu-miR-1198-5p	En2	miRDB
mmu-let-7e-5p	Invs	Target Scan	mmu-miR-1198-5p	Irs4	miRDB
mmu-let-7e-5p	Murc	Target Scan	mmu-miR-1198-5p	Zfp931	miRDB
mmu-let-7e-5p	Brinp1	Target Scan	mmu-miR-1198-5p	Dach2	miRDB
mmu-let-7e-5p	Fmn2	Target Scan	mmu-miR-1198-5p	Acvr2b	miRDB
mmu-let-7e-5p	Ptgr1	Target Scan	mmu-miR-1198-5p	Ten1	miRDB
mmu-let-7e-5p	Ugcg	Target Scan	mmu-miR-1198-5p	Ndufaf7	miRDB
mmu-let-7e-5p	Snx30	Target Scan	mmu-miR-1198-5p	Eif4h	miRDB
mmu-let-7e-5p	Pole3	Target Scan	mmu-miR-1198-5p	Fut9	miRDB
mmu-let-7e-5p	Tmem261	Target Scan	mmu-miR-1198-5p	Spry2	miRDB
mmu-let-7e-5p	Zdhhc21	Target Scan	mmu-miR-1198-5p	Rslcan18	miRDB
mmu-let-7e-5p	Aptx	Target Scan	mmu-miR-1198-5p	Relch	miRDB
mmu-let-7e-5p	Tmem38b	Target Scan	mmu-miR-1198-5p	Ankrd29	miRDB
mmu-let-7e-5p	Ikbkap	Target Scan	mmu-miR-1198-5p	BC048403	miRDB
mmu-let-7e-5p	Stoml2	Target Scan	mmu-miR-1198-5p	Nox4	miRDB
mmu-let-7e-5p	Sit1	Target Scan	mmu-miR-1198-5p	Rora	miRDB
mmu-let-7e-5p	Tpm2	Target Scan	mmu-miR-1198-5p	Yaf2	miRDB
mmu-let-7e-5p	Tln1	Target Scan	mmu-miR-1198-5p	EU599041	miRDB
mmu-let-7e-5p	Npr2	Target Scan	mmu-miR-1198-5p	Ugt2b36	miRDB
mmu-let-7e-5p	Reck	Target Scan	mmu-miR-1198-5p	Zfp971	miRDB
mmu-let-7e-5p	Fam154a	Target Scan	mmu-miR-1198-5p	Vps37a	miRDB
mmu-let-7e-5p	Ptplad2	Target Scan	mmu-miR-1198-5p	Syt15	miRDB
mmu-let-7e-5p	Prkaa2	Target Scan	mmu-miR-1198-5p	Nap1l4	miRDB
mmu-let-7e-5p	2610528J11Rik	Target Scan	mmu-miR-1198-5p	Psma4	miRDB
mmu-let-7e-5p	Atg4c	Target Scan	mmu-miR-1198-5p	Sema5a	miRDB
mmu-let-7e-5p	Angptl3	Target Scan	mmu-miR-1198-5p	Il7	miRDB
mmu-let-7e-5p	Inadl	Target Scan	mmu-miR-1198-5p	Kpna1	miRDB
mmu-let-7e-5p	Cyp2j5	Target Scan	mmu-miR-1198-5p	Slc35f1	miRDB
mmu-let-7e-5p	Cyp2j6	Target Scan	mmu-miR-1198-5p	Zfp967	miRDB
mmu-let-7e-5p	Hook1	Target Scan	mmu-miR-1198-5p	Rhot1	miRDB
mmu-let-7e-5p	Ift74	Target Scan	mmu-miR-1198-5p	Negr1	miRDB
mmu-let-7e-5p	Pdpn	Target Scan	mmu-miR-1198-5p	Zfp966	miRDB
mmu-let-7e-5p	Cc2d1b	Target Scan	mmu-miR-1198-5p	Strbp	miRDB
mmu-let-7e-5p	Gpx7	Target Scan	mmu-miR-1198-5p	Gm9	miRDB
mmu-let-7e-5p	Tnfrsf1b	Target Scan	mmu-miR-1198-5p	Lamtor5	miRDB
mmu-let-7e-5p	Ssbp3	Target Scan	mmu-miR-1198-5p	Ppm1l	miRDB
mmu-let-7e-5p	Kcnq4	Target Scan	mmu-miR-1198-5p	Pthlh	miRDB
mmu-let-7e-5p	Rragc	Target Scan	mmu-miR-1198-5p	Ces2e	miRDB
mmu-let-7e-5p	Mycbp	Target Scan	mmu-miR-1198-5p	D630023F18Rik	miRDB
mmu-let-7e-5p	Epha8	Target Scan	mmu-miR-1198-5p	Igf2	miRDB
mmu-let-7e-5p	Tceb3	Target Scan	mmu-miR-1198-5p	Kcnmb2	miRDB
mmu-let-7e-5p	Hmgcl	Target Scan	mmu-miR-1198-5p	Adamts5	miRDB
mmu-let-7e-5p	Fuca1	Target Scan	mmu-miR-1198-5p	Kcnv1	miRDB
mmu-let-7e-5p	Ptch2	Target Scan	mmu-miR-1198-5p	Zdhhc20	miRDB
mmu-let-7e-5p	Ccdc163	Target Scan	mmu-miR-1198-5p	Olfr44	miRDB
mmu-let-7e-5p	Mmachc	Target Scan	mmu-miR-1198-5p	Ifit2	miRDB
mmu-let-7e-5p	Tspan1	Target Scan	mmu-miR-1198-5p	Camk2d	miRDB
mmu-let-7e-5p	Lurap1	Target Scan	mmu-miR-1198-5p	P2ry1	miRDB
mmu-let-7e-5p	Nsun4	Target Scan	mmu-miR-1198-5p	Ano3	miRDB
mmu-let-7e-5p	Mob3c	Target Scan	mmu-miR-1198-5p	Agfg1	miRDB
mmu-let-7e-5p	Cyp4a14	Target Scan	mmu-miR-1198-5p	Gng12	miRDB
mmu-let-7e-5p	Stil	Target Scan	mmu-miR-1198-5p	Amotl1	miRDB
mmu-let-7e-5p	Pla2g2f	Target Scan	mmu-miR-1198-5p	Milr1	miRDB
mmu-let-7e-5p	Pla2g2e	Target Scan	mmu-miR-1198-5p	Hexim1	miRDB
mmu-let-7e-5p	Cda	Target Scan	mmu-miR-1198-5p	Ccdc89	miRDB
mmu-let-7e-5p	Ddost	Target Scan	mmu-miR-1198-5p	Arrdc3	miRDB
mmu-let-7e-5p	Kif17	Target Scan	mmu-miR-1198-5p	Gabra2	miRDB
mmu-let-7e-5p	Sema3c	Target Scan	mmu-miR-1198-5p	Gpc6	miRDB
mmu-let-7e-5p	Ak2	Target Scan	mmu-miR-1198-5p	Car10	miRDB
mmu-let-7e-5p	A3galt2	Target Scan	mmu-miR-1198-5p	Tcf4	miRDB
mmu-let-7e-5p	Phc2	Target Scan	mmu-miR-1198-5p	Zrsr1	miRDB
mmu-let-7e-5p	Extl1	Target Scan	mmu-miR-1198-5p	Onecut3	miRDB
mmu-let-7e-5p	Zfp593	Target Scan	mmu-miR-1198-5p	Stxbp6	miRDB
mmu-let-7e-5p	Gpatch3	Target Scan	mmu-miR-1198-5p	Malt1	miRDB
mmu-let-7e-5p	Slc9a1	Target Scan	mmu-miR-1198-5p	Zfp830	miRDB
mmu-let-7e-5p	Hgf	Target Scan	mmu-miR-1198-5p	Trpc6	miRDB
mmu-let-7e-5p	Fgr	Target Scan	mmu-miR-1198-5p	Adcyap1	miRDB
mmu-let-7e-5p	Sema3a	Target Scan	mmu-miR-1198-5p	Tmem52b	miRDB
mmu-let-7e-5p	Mtf1	Target Scan	mmu-miR-1198-5p	Ptprn2	miRDB
mmu-let-7e-5p	Fbxo42	Target Scan	mmu-miR-1198-5p	Fech	miRDB
mmu-let-7e-5p	Necap2	Target Scan	mmu-miR-1198-5p	Ptbp3	miRDB
mmu-let-7e-5p	Hes2	Target Scan	mmu-miR-1198-5p	Phf20l1	miRDB
mmu-let-7e-5p	Rheb	Target Scan	mmu-miR-1198-5p	Il18r1	miRDB
mmu-let-7e-5p	Vamp3	Target Scan	mmu-miR-1198-5p	St6galnac3	miRDB
mmu-let-7e-5p	Kif1b	Target Scan	mmu-miR-1198-5p	Larp4	miRDB
mmu-let-7e-5p	Dffa	Target Scan	mmu-miR-1198-5p	Bean1	miRDB
mmu-let-7e-5p	Klhl7	Target Scan	mmu-miR-1198-5p	Igf2	Target Scan
mmu-let-7e-5p	Fam126a	Target Scan	mmu-miR-1198-5p	Klf6	Target Scan
mmu-let-7e-5p	Rint1	Target Scan	mmu-miR-1198-5p	Tbx4	Target Scan
mmu-let-7e-5p	Agtrap	Target Scan	mmu-miR-1198-5p	Ngfr	Target Scan
mmu-let-7e-5p	Pmpcb	Target Scan	mmu-miR-1198-5p	Wnt9a	Target Scan
mmu-let-7e-5p	Tprgl	Target Scan	mmu-miR-1198-5p	Fer	Target Scan
mmu-let-7e-5p	Arhgef16	Target Scan	mmu-miR-1198-5p	Actr2	Target Scan
mmu-let-7e-5p	Atad3a	Target Scan	mmu-miR-1198-5p	Gna12	Target Scan
mmu-let-7e-5p	Gabrd	Target Scan	mmu-miR-1198-5p	Itgb2l	Target Scan
mmu-let-7e-5p	Mxra8	Target Scan	mmu-miR-1198-5p	Fgf23	Target Scan
mmu-let-7e-5p	Tas1r3	Target Scan	mmu-miR-1198-5p	Fgf6	Target Scan
mmu-let-7e-5p	Gltpd1	Target Scan	mmu-miR-1198-5p	Ccnd2	Target Scan
mmu-let-7e-5p	Nelfa	Target Scan	mmu-miR-1198-5p	Slfn4	Target Scan
mmu-let-7e-5p	Man2b2	Target Scan	mmu-miR-1198-5p	Gmpr	Target Scan
mmu-let-7e-5p	Ppp2r2c	Target Scan	mmu-miR-1198-5p	Glra3	Target Scan
mmu-let-7e-5p	Ociad1	Target Scan	mmu-miR-1198-5p	Mnt	Target Scan
mmu-let-7e-5p	Yipf7	Target Scan	mmu-miR-1198-5p	Hddc2	Target Scan
mmu-let-7e-5p	Khk	Target Scan	mmu-miR-1198-5p	Cdh4	Target Scan
mmu-let-7e-5p	Agbl5	Target Scan	mmu-miR-1198-5p	Alox12	Target Scan
mmu-let-7e-5p	Mapre3	Target Scan	mmu-miR-1198-5p	Ccl11	Target Scan
mmu-let-7e-5p	Sepsecs	Target Scan	mmu-miR-1198-5p	Rtca	Target Scan
mmu-let-7e-5p	Fam114a1	Target Scan	mmu-miR-1198-5p	Dbt	Target Scan
mmu-let-7e-5p	Pi4k2b	Target Scan	mmu-miR-1198-5p	Dazap2	Target Scan
mmu-let-7e-5p	Sel1l3	Target Scan	mmu-miR-1198-5p	Rem1	Target Scan
mmu-let-7e-5p	Tada2b	Target Scan	mmu-miR-1198-5p	Egfl6	Target Scan
mmu-let-7e-5p	Grpel1	Target Scan	mmu-miR-1198-5p	Mkrn2	Target Scan
mmu-let-7e-5p	Lias	Target Scan	mmu-miR-1198-5p	Plin2	Target Scan
mmu-let-7e-5p	Rhoh	Target Scan	mmu-miR-1198-5p	Grasp	Target Scan
mmu-let-7e-5p	Gabra4	Target Scan	mmu-miR-1198-5p	Acvr1b	Target Scan
mmu-let-7e-5p	Gabrb1	Target Scan	mmu-miR-1198-5p	Gabra2	Target Scan
mmu-let-7e-5p	Slc10a4	Target Scan	mmu-miR-1198-5p	Adora3	Target Scan
mmu-let-7e-5p	Srd5a3	Target Scan	mmu-miR-1198-5p	Sox9	Target Scan
mmu-let-7e-5p	1700023E05Rik	Target Scan	mmu-miR-1198-5p	C1d	Target Scan
mmu-let-7e-5p	Ugt2a3	Target Scan	mmu-miR-1198-5p	Clcn4-2	Target Scan
mmu-let-7e-5p	Sult1b1	Target Scan	mmu-miR-1198-5p	Hk2	Target Scan
mmu-let-7e-5p	Tgfbr3	Target Scan	mmu-miR-1198-5p	Sez6	Target Scan
mmu-let-7e-5p	Zfp326	Target Scan	mmu-miR-1198-5p	Loxl3	Target Scan
mmu-let-7e-5p	Rufy3	Target Scan	mmu-miR-1198-5p	Kat2b	Target Scan
mmu-let-7e-5p	Slc10a6	Target Scan	mmu-miR-1198-5p	Rab5b	Target Scan
mmu-let-7e-5p	Cds1	Target Scan	mmu-miR-1198-5p	Polr3d	Target Scan
mmu-let-7e-5p	Rasgef1b	Target Scan	mmu-miR-1198-5p	Il12rb1	Target Scan
mmu-let-7e-5p	Bmp3	Target Scan	mmu-miR-1198-5p	Kcnn3	Target Scan
mmu-let-7e-5p	Fgf5	Target Scan	mmu-miR-1198-5p	Mmp11	Target Scan
mmu-let-7e-5p	Wsb2	Target Scan	mmu-miR-1198-5p	Smarcb1	Target Scan
mmu-let-7e-5p	Rassf6	Target Scan	mmu-miR-1198-5p	Hip1r	Target Scan
mmu-let-7e-5p	Cxcl15	Target Scan	mmu-miR-1198-5p	Top1mt	Target Scan
mmu-let-7e-5p	Ereg	Target Scan	mmu-miR-1198-5p	Hoxa1	Target Scan
mmu-let-7e-5p	Cdk2ap1	Target Scan	mmu-miR-1198-5p	Ilf2	Target Scan
mmu-let-7e-5p	Snrnp35	Target Scan	mmu-miR-1198-5p	Ern1	Target Scan
mmu-let-7e-5p	Abcb9	Target Scan	mmu-miR-1198-5p	N4bp3	Target Scan
mmu-let-7e-5p	Sdad1	Target Scan	mmu-miR-1198-5p	Zfp276	Target Scan
mmu-let-7e-5p	Slc15a4	Target Scan	mmu-miR-1198-5p	Grk6	Target Scan
mmu-let-7e-5p	Vps33a	Target Scan	mmu-miR-1198-5p	Slc13a2	Target Scan
mmu-let-7e-5p	Mmp17	Target Scan	mmu-miR-1198-5p	Col6a1	Target Scan
mmu-let-7e-5p	Mapkapk5	Target Scan	mmu-miR-1198-5p	Pcbp3	Target Scan
mmu-let-7e-5p	Atp2a2	Target Scan	mmu-miR-1198-5p	Cnnm3	Target Scan
mmu-let-7e-5p	Rnf34	Target Scan	mmu-miR-1198-5p	Ankrd39	Target Scan
mmu-let-7e-5p	Kdm2b	Target Scan	mmu-miR-1198-5p	Pcnt	Target Scan
mmu-let-7e-5p	Aacs	Target Scan	mmu-miR-1198-5p	Col6a2	Target Scan
mmu-let-7e-5p	Triap1	Target Scan	mmu-miR-1198-5p	Mxd1	Target Scan
mmu-let-7e-5p	2210016L21Rik	Target Scan	mmu-miR-1198-5p	Gmcl1	Target Scan
mmu-let-7e-5p	Oasl2	Target Scan	mmu-miR-1198-5p	Snrnp27	Target Scan
mmu-let-7e-5p	Lfng	Target Scan	mmu-miR-1198-5p	Ocrl	Target Scan
mmu-let-7e-5p	Mmab	Target Scan	mmu-miR-1198-5p	Agpat3	Target Scan
mmu-let-7e-5p	Rbm19	Target Scan	mmu-miR-1198-5p	D10Jhu81e	Target Scan
mmu-let-7e-5p	Rpl6	Target Scan	mmu-miR-1198-5p	Slc26a4	Target Scan
mmu-let-7e-5p	Ptcd1	Target Scan	mmu-miR-1198-5p	Sema6b	Target Scan
mmu-let-7e-5p	Zkscan14	Target Scan	mmu-miR-1198-5p	Gramd1a	Target Scan
mmu-let-7e-5p	Cdk8	Target Scan	mmu-miR-1198-5p	Efnb2	Target Scan
mmu-let-7e-5p	Tex26	Target Scan	mmu-miR-1198-5p	Sp1	Target Scan
mmu-let-7e-5p	Col1a2	Target Scan	mmu-miR-1198-5p	Rrp15	Target Scan
mmu-let-7e-5p	Ing3	Target Scan	mmu-miR-1198-5p	Cnn1	Target Scan
mmu-let-7e-5p	Wasl	Target Scan	mmu-miR-1198-5p	Ccdc132	Target Scan
mmu-let-7e-5p	Cul1	Target Scan	mmu-miR-1198-5p	Mef2d	Target Scan
mmu-let-7e-5p	Aass	Target Scan	mmu-miR-1198-5p	Tmem79	Target Scan
mmu-let-7e-5p	Gigyf1	Target Scan	mmu-miR-1198-5p	Npepps	Target Scan
mmu-let-7e-5p	Tfr2	Target Scan	mmu-miR-1198-5p	Cyp51	Target Scan
mmu-let-7e-5p	Ppp1r35	Target Scan	mmu-miR-1198-5p	Tubb6	Target Scan
mmu-let-7e-5p	Mepce	Target Scan	mmu-miR-1198-5p	Afg3l1	Target Scan
mmu-let-7e-5p	Cyp3a13	Target Scan	mmu-miR-1198-5p	Sost	Target Scan
mmu-let-7e-5p	Calu	Target Scan	mmu-miR-1198-5p	Pax9	Target Scan
mmu-let-7e-5p	Fkbp9	Target Scan	mmu-miR-1198-5p	Vwa5a	Target Scan
mmu-let-7e-5p	Cep41	Target Scan	mmu-miR-1198-5p	Nrip2	Target Scan
mmu-let-7e-5p	Herc6	Target Scan	mmu-miR-1198-5p	Tulp3	Target Scan
mmu-let-7e-5p	Igf2bp3	Target Scan	mmu-miR-1198-5p	Ell2	Target Scan
mmu-let-7e-5p	Trim24	Target Scan	mmu-miR-1198-5p	Jup	Target Scan
mmu-let-7e-5p	Mtpn	Target Scan	mmu-miR-1198-5p	Nom1	Target Scan
mmu-let-7e-5p	Slc13a4	Target Scan	mmu-miR-1198-5p	Fxr1	Target Scan
mmu-let-7e-5p	Fam115c	Target Scan	mmu-miR-1198-5p	Ifrd1	Target Scan
mmu-let-7e-5p	Fam131b	Target Scan	mmu-miR-1198-5p	Stk38l	Target Scan
mmu-let-7e-5p	Smarcad1	Target Scan	mmu-miR-1198-5p	Cabin1	Target Scan
mmu-let-7e-5p	Tgfa	Target Scan	mmu-miR-1198-5p	Gstt1	Target Scan
mmu-let-7e-5p	Add2	Target Scan	mmu-miR-1198-5p	Gstt3	Target Scan
mmu-let-7e-5p	Dusp11	Target Scan	mmu-miR-1198-5p	Tat	Target Scan
mmu-let-7e-5p	Cml5	Target Scan	mmu-miR-1198-5p	Marveld3	Target Scan
mmu-let-7e-5p	Zfml	Target Scan	mmu-miR-1198-5p	Akt1	Target Scan
mmu-let-7e-5p	Prickle2	Target Scan	mmu-miR-1198-5p	Il16	Target Scan
mmu-let-7e-5p	Fbxl14	Target Scan	mmu-miR-1198-5p	Pabpc1	Target Scan
mmu-let-7e-5p	Mrpl19	Target Scan	mmu-miR-1198-5p	Smo	Target Scan
mmu-let-7e-5p	Bmp10	Target Scan	mmu-miR-1198-5p	Chordc1	Target Scan
mmu-let-7e-5p	Nup210	Target Scan	mmu-miR-1198-5p	Pwp1	Target Scan
mmu-let-7e-5p	Slc6a6	Target Scan	mmu-miR-1198-5p	Capns1	Target Scan
mmu-let-7e-5p	Sumf1	Target Scan	mmu-miR-1198-5p	Evx2	Target Scan
mmu-let-7e-5p	Slc6a12	Target Scan	mmu-miR-1198-5p	Hoxd13	Target Scan
mmu-let-7e-5p	Gdf3	Target Scan	mmu-miR-1198-5p	Clpb	Target Scan
mmu-let-7e-5p	Cops7a	Target Scan	mmu-miR-1198-5p	Zdhhc4	Target Scan
mmu-let-7e-5p	Klrb1f	Target Scan	mmu-miR-1198-5p	Aif1l	Target Scan
mmu-let-7e-5p	Gabarapl1	Target Scan	mmu-miR-1198-5p	Ltbp1	Target Scan
mmu-let-7e-5p	Olr1	Target Scan	mmu-miR-1198-5p	Ace	Target Scan
mmu-let-7e-5p	Adipor2	Target Scan	mmu-miR-1198-5p	Nacc1	Target Scan
mmu-let-7e-5p	Ybx3	Target Scan	mmu-miR-1198-5p	Ceacam9	Target Scan
mmu-let-7e-5p	Bcl2l14	Target Scan	mmu-miR-1198-5p	Spa17	Target Scan
mmu-let-7e-5p	Lrp6	Target Scan	mmu-miR-1198-5p	Ccdc47	Target Scan
mmu-let-7e-5p	Atf7ip	Target Scan	mmu-miR-1198-5p	Taco1	Target Scan
mmu-let-7e-5p	Golt1b	Target Scan	mmu-miR-1198-5p	Ltbp2	Target Scan
mmu-let-7e-5p	Bhlhe41	Target Scan	mmu-miR-1198-5p	Plxnb3	Target Scan
mmu-let-7e-5p	Thumpd3	Target Scan	mmu-miR-1198-5p	Pdzd4	Target Scan
mmu-let-7e-5p	Bcat1	Target Scan	mmu-miR-1198-5p	Bcap31	Target Scan
mmu-let-7e-5p	Etnk1	Target Scan	mmu-miR-1198-5p	Ift46	Target Scan
mmu-let-7e-5p	St8sia1	Target Scan	mmu-miR-1198-5p	Hsf2bp	Target Scan
mmu-let-7e-5p	Asun	Target Scan	mmu-miR-1198-5p	Acp2	Target Scan
mmu-let-7e-5p	Sec13	Target Scan	mmu-miR-1198-5p	Celf2	Target Scan
mmu-let-7e-5p	Far2	Target Scan	mmu-miR-1198-5p	Sf3a1	Target Scan
mmu-let-7e-5p	Slc6a1	Target Scan	mmu-miR-1198-5p	Clgn	Target Scan
mmu-let-7e-5p	Vgll4	Target Scan	mmu-miR-1198-5p	Paxip1	Target Scan
mmu-let-7e-5p	Rho	Target Scan	mmu-miR-1198-5p	Rmnd5a	Target Scan
mmu-let-7e-5p	Klrb1b	Target Scan	mmu-miR-1198-5p	Kdm7a	Target Scan
mmu-let-7e-5p	Slc2a3	Target Scan	mmu-miR-1198-5p	Def6	Target Scan
mmu-let-7e-5p	Necap1	Target Scan	mmu-miR-1198-5p	Zim1	Target Scan
mmu-let-7e-5p	Mrpl51	Target Scan	mmu-miR-1198-5p	Narfl	Target Scan
mmu-let-7e-5p	Vamp1	Target Scan	mmu-miR-1198-5p	Mdp1	Target Scan
mmu-let-7e-5p	D6Wsu163e	Target Scan	mmu-miR-1198-5p	Ncan	Target Scan
mmu-let-7e-5p	Fkbp4	Target Scan	mmu-miR-1198-5p	Braf	Target Scan
mmu-let-7e-5p	Clec2h	Target Scan	mmu-miR-1198-5p	Hltf	Target Scan
mmu-let-7e-5p	Zik1	Target Scan	mmu-miR-1198-5p	Prpf6	Target Scan
mmu-let-7e-5p	Vasp	Target Scan	mmu-miR-1198-5p	Rgs20	Target Scan
mmu-let-7e-5p	Qpctl	Target Scan	mmu-miR-1198-5p	Scrib	Target Scan
mmu-let-7e-5p	Nova2	Target Scan	mmu-miR-1198-5p	Pon1	Target Scan
mmu-let-7e-5p	Zfp12	Target Scan	mmu-miR-1198-5p	Axl	Target Scan
mmu-let-7e-5p	Prmt3	Target Scan	mmu-miR-1198-5p	Tgfb1	Target Scan
mmu-let-7e-5p	Mtmr10	Target Scan	mmu-miR-1198-5p	Shh	Target Scan
mmu-let-7e-5p	Chrna7	Target Scan	mmu-miR-1198-5p	Cox16	Target Scan
mmu-let-7e-5p	Sema4b	Target Scan	mmu-miR-1198-5p	Cse1l	Target Scan
mmu-let-7e-5p	Pex11a	Target Scan	mmu-miR-1198-5p	Tmed5	Target Scan
mmu-let-7e-5p	Nr2f2	Target Scan	mmu-miR-1198-5p	Ppp2r5d	Target Scan
mmu-let-7e-5p	Ctsc	Target Scan	mmu-miR-1198-5p	Abcc6	Target Scan
mmu-let-7e-5p	Zfp790	Target Scan	mmu-miR-1198-5p	Kdelr1	Target Scan
mmu-let-7e-5p	Tyrobp	Target Scan	mmu-miR-1198-5p	Top3a	Target Scan
mmu-let-7e-5p	2200002D01Rik	Target Scan	mmu-miR-1198-5p	Pla1a	Target Scan
mmu-let-7e-5p	Rasgrp4	Target Scan	mmu-miR-1198-5p	Il17ra	Target Scan
mmu-let-7e-5p	Mfge8	Target Scan	mmu-miR-1198-5p	Lamb1	Target Scan
mmu-let-7e-5p	Det1	Target Scan	mmu-miR-1198-5p	Med25	Target Scan
mmu-let-7e-5p	Me3	Target Scan	mmu-miR-1198-5p	Cdkn1b	Target Scan
mmu-let-7e-5p	Rab30	Target Scan	mmu-miR-1198-5p	Rab8a	Target Scan
mmu-let-7e-5p	Smg1	Target Scan	mmu-miR-1198-5p	Cyp2c29	Target Scan
mmu-let-7e-5p	Xylt1	Target Scan	mmu-miR-1198-5p	Lipe	Target Scan
mmu-let-7e-5p	Nucb2	Target Scan	mmu-miR-1198-5p	Irf3	Target Scan
mmu-let-7e-5p	Ipo5	Target Scan	mmu-miR-1198-5p	Bcl2l12	Target Scan
mmu-let-7e-5p	Cyp2r1	Target Scan	mmu-miR-1198-5p	Grk5	Target Scan
mmu-let-7e-5p	Pde3b	Target Scan	mmu-miR-1198-5p	Abcf3	Target Scan
mmu-let-7e-5p	Aldoa	Target Scan	mmu-miR-1198-5p	Eif2b5	Target Scan
mmu-let-7e-5p	Nupr1	Target Scan	mmu-miR-1198-5p	Amph	Target Scan
mmu-let-7e-5p	Ppme1	Target Scan	mmu-miR-1198-5p	Plag1	Target Scan
mmu-let-7e-5p	Lipt2	Target Scan	mmu-miR-1198-5p	Cyp4f39	Target Scan
mmu-let-7e-5p	Pold3	Target Scan	mmu-miR-1198-5p	Mknk2	Target Scan
mmu-let-7e-5p	Sh2b1	Target Scan	mmu-miR-1198-5p	Elavl3	Target Scan
mmu-let-7e-5p	Slco2b1	Target Scan	mmu-miR-1198-5p	St8sia6	Target Scan
mmu-let-7e-5p	Prss8	Target Scan	mmu-miR-1198-5p	Nosip	Target Scan
mmu-let-7e-5p	Il21r	Target Scan	mmu-miR-1198-5p	Ncstn	Target Scan
mmu-let-7e-5p	Il4ra	Target Scan	mmu-miR-1198-5p	Crhr2	Target Scan
mmu-let-7e-5p	Prkrir	Target Scan	mmu-miR-1198-5p	Gars	Target Scan
mmu-let-7e-5p	Kdm8	Target Scan	mmu-miR-1198-5p	Slc25a1	Target Scan
mmu-let-7e-5p	Acer3	Target Scan	mmu-miR-1198-5p	Ckm	Target Scan
mmu-let-7e-5p	Parva	Target Scan	mmu-miR-1198-5p	Rnf215	Target Scan
mmu-let-7e-5p	Dkk3	Target Scan	mmu-miR-1198-5p	Sec14l2	Target Scan
mmu-let-7e-5p	Pak1	Target Scan	mmu-miR-1198-5p	Cp	Target Scan
mmu-let-7e-5p	Lyve1	Target Scan	mmu-miR-1198-5p	Abcb4	Target Scan
mmu-let-7e-5p	Itgad	Target Scan	mmu-miR-1198-5p	Crot	Target Scan
mmu-let-7e-5p	Pycard	Target Scan	mmu-miR-1198-5p	Brd4	Target Scan
mmu-let-7e-5p	Vkorc1	Target Scan	mmu-miR-1198-5p	Insig2	Target Scan
mmu-let-7e-5p	Rnf40	Target Scan	mmu-miR-1198-5p	Man1a	Target Scan
mmu-let-7e-5p	Sergef	Target Scan	mmu-miR-1198-5p	Mxi1	Target Scan
mmu-let-7e-5p	Ate1	Target Scan	mmu-miR-1198-5p	Brd8	Target Scan
mmu-let-7e-5p	Cpxm2	Target Scan	mmu-miR-1198-5p	Mast2	Target Scan
mmu-let-7e-5p	Chp2	Target Scan	mmu-miR-1198-5p	Nqo1	Target Scan
mmu-let-7e-5p	Ndufab1	Target Scan	mmu-miR-1198-5p	Gys1	Target Scan
mmu-let-7e-5p	Ubfd1	Target Scan	mmu-miR-1198-5p	Il7r	Target Scan
mmu-let-7e-5p	Ears2	Target Scan	mmu-miR-1198-5p	Mmd	Target Scan
mmu-let-7e-5p	Tpp1	Target Scan	mmu-miR-1198-5p	Hlf	Target Scan
mmu-let-7e-5p	Thumpd1	Target Scan	mmu-miR-1198-5p	Kpna1	Target Scan
mmu-let-7e-5p	Mettl10	Target Scan	mmu-miR-1198-5p	Rpl8	Target Scan
mmu-let-7e-5p	Trim21	Target Scan	mmu-miR-1198-5p	Ssbp2	Target Scan
mmu-let-7e-5p	Rrm1	Target Scan	mmu-miR-1198-5p	Cux1	Target Scan
mmu-let-7e-5p	Stim1	Target Scan	mmu-miR-1198-5p	Fancl	Target Scan
mmu-let-7e-5p	Swap70	Target Scan	mmu-miR-1198-5p	Brinp2	Target Scan
mmu-let-7e-5p	Wee1	Target Scan	mmu-miR-1198-5p	Gstm7	Target Scan
mmu-let-7e-5p	Tmem9b	Target Scan	mmu-miR-1198-5p	Cdip1	Target Scan
mmu-let-7e-5p	Tub	Target Scan	mmu-miR-1198-5p	Angptl2	Target Scan
mmu-let-7e-5p	Usp11	Target Scan	mmu-miR-1198-5p	Hira	Target Scan
mmu-let-7e-5p	Oraov1	Target Scan	mmu-miR-1198-5p	Dyrk2	Target Scan
mmu-let-7e-5p	Fgf15	Target Scan	mmu-miR-1198-5p	G6pdx	Target Scan
mmu-let-7e-5p	Fadd	Target Scan	mmu-miR-1198-5p	Wars2	Target Scan
mmu-let-7e-5p	Cttn	Target Scan	mmu-miR-1198-5p	Ptpn6	Target Scan
mmu-let-7e-5p	Dock11	Target Scan	mmu-miR-1198-5p	Irf5	Target Scan
mmu-let-7e-5p	2610018G03Rik	Target Scan	mmu-miR-1198-5p	Clcn5	Target Scan
mmu-let-7e-5p	Gpc4	Target Scan	mmu-miR-1198-5p	Tmed4	Target Scan
mmu-let-7e-5p	Slc9a9	Target Scan	mmu-miR-1198-5p	Bid	Target Scan
mmu-let-7e-5p	Arhgef6	Target Scan	mmu-miR-1198-5p	Ralb	Target Scan
mmu-let-7e-5p	Otud5	Target Scan	mmu-miR-1198-5p	Tbccd1	Target Scan
mmu-let-7e-5p	Timm17b	Target Scan	mmu-miR-1198-5p	Gab2	Target Scan
mmu-let-7e-5p	Gata1	Target Scan	mmu-miR-1198-5p	Ndrg2	Target Scan
mmu-let-7e-5p	Ftsj1	Target Scan	mmu-miR-1198-5p	Pnpla6	Target Scan
mmu-let-7e-5p	Dynlt3	Target Scan	mmu-miR-1198-5p	Arhgef18	Target Scan
mmu-let-7e-5p	Vbp1	Target Scan	mmu-miR-1198-5p	Pex11g	Target Scan
mmu-let-7e-5p	Fundc2	Target Scan	mmu-miR-1198-5p	Mospd2	Target Scan
mmu-let-7e-5p	Brcc3	Target Scan	mmu-miR-1198-5p	Cd33	Target Scan
mmu-let-7e-5p	Asb12	Target Scan	mmu-miR-1198-5p	Wwox	Target Scan
mmu-let-7e-5p	Gpr165	Target Scan	mmu-miR-1198-5p	Cnn2	Target Scan
mmu-let-7e-5p	Pgr15l	Target Scan	mmu-miR-1198-5p	Cd244	Target Scan
mmu-let-7e-5p	Ophn1	Target Scan	mmu-miR-1198-5p	Ulk2	Target Scan
mmu-let-7e-5p	Awat2	Target Scan	mmu-miR-1198-5p	Traf6	Target Scan
mmu-let-7e-5p	Fgf16	Target Scan	mmu-miR-1198-5p	Pou1f1	Target Scan
mmu-let-7e-5p	Cox7b	Target Scan	mmu-miR-1198-5p	Chmp2b	Target Scan
mmu-let-7e-5p	Magt1	Target Scan	mmu-miR-1198-5p	Plod3	Target Scan
mmu-let-7e-5p	Sytl4	Target Scan	mmu-miR-1198-5p	Lbr	Target Scan
mmu-let-7e-5p	Gla	Target Scan	mmu-miR-1198-5p	Hapln2	Target Scan
mmu-let-7e-5p	Dcx	Target Scan	mmu-miR-1198-5p	U2af2	Target Scan
mmu-let-7e-5p	Rps6ka3	Target Scan	mmu-miR-1198-5p	Tmem242	Target Scan
mmu-let-7e-5p	Msl3	Target Scan	mmu-miR-1198-5p	Thop1	Target Scan
mmu-let-7e-5p	Zfp92	Target Scan	mmu-miR-1198-5p	Map2k1	Target Scan
mmu-let-7e-5p	Slc6a8	Target Scan	mmu-miR-1198-5p	Sgta	Target Scan
mmu-let-7e-5p	Hcfc1	Target Scan	mmu-miR-1198-5p	Nmrk2	Target Scan
mmu-let-7e-5p	Opn1mw	Target Scan	mmu-miR-1198-5p	Kdm5a	Target Scan
mmu-let-7e-5p	Mpp1	Target Scan	mmu-miR-1198-5p	Chd5	Target Scan
mmu-let-7e-5p	Plp1	Target Scan	mmu-miR-1198-5p	Sh2b2	Target Scan
mmu-let-7e-5p	Zcchc18	Target Scan	mmu-miR-1198-5p	Cd44	Target Scan
mmu-let-7e-5p	Prps1	Target Scan	mmu-miR-1198-5p	Wisp1	Target Scan
mmu-let-7e-5p	Morc4	Target Scan	mmu-miR-1198-5p	Ndrg1	Target Scan
mmu-let-7e-5p	Atp11a	Target Scan	mmu-miR-1198-5p	4930550C14Rik	Target Scan
mmu-let-7e-5p	Proz	Target Scan	mmu-miR-1198-5p	Shbg	Target Scan
mmu-let-7e-5p	Adprhl1	Target Scan	mmu-miR-1198-5p	App	Target Scan
mmu-let-7e-5p	Grk1	Target Scan	mmu-miR-1198-5p	Msh6	Target Scan
mmu-let-7e-5p	Agpat5	Target Scan	mmu-miR-1198-5p	Mlxipl	Target Scan
mmu-let-7e-5p	Nek3	Target Scan	mmu-miR-1198-5p	Rfx1	Target Scan
mmu-let-7e-5p	Vps36	Target Scan	mmu-miR-1198-5p	Il27ra	Target Scan
mmu-let-7e-5p	Erlin2	Target Scan	mmu-miR-1198-5p	Dnajb1	Target Scan
mmu-let-7e-5p	Rab11fip1	Target Scan	mmu-miR-1198-5p	Cyp2b13	Target Scan
mmu-let-7e-5p	Eif4ebp1	Target Scan	mmu-miR-1198-5p	Igf1r	Target Scan
mmu-let-7e-5p	Chrna6	Target Scan	mmu-miR-1198-5p	Chmp2a	Target Scan
mmu-let-7e-5p	Cd209e	Target Scan	mmu-miR-1198-5p	Ctr9	Target Scan
mmu-let-7e-5p	Tnfsf13b	Target Scan	mmu-miR-1198-5p	Mrvi1	Target Scan
mmu-let-7e-5p	Col4a1	Target Scan	mmu-miR-1198-5p	Cabp5	Target Scan
mmu-let-7e-5p	Col4a2	Target Scan	mmu-miR-1198-5p	Ampd3	Target Scan
mmu-let-7e-5p	Leprotl1	Target Scan	mmu-miR-1198-5p	Pvalb	Target Scan
mmu-let-7e-5p	Gpm6a	Target Scan	mmu-miR-1198-5p	Psmb4	Target Scan
mmu-let-7e-5p	Dlc1	Target Scan	mmu-miR-1198-5p	Mmp12	Target Scan
mmu-let-7e-5p	Dusp4	Target Scan	mmu-miR-1198-5p	Slc30a4	Target Scan
mmu-let-7e-5p	Dkk4	Target Scan	mmu-miR-1198-5p	Sqrdl	Target Scan
mmu-let-7e-5p	Gsr	Target Scan	mmu-miR-1198-5p	Bloc1s6	Target Scan
mmu-let-7e-5p	Asah1	Target Scan	mmu-miR-1198-5p	Gpr108	Target Scan
mmu-let-7e-5p	Galnt7	Target Scan	mmu-miR-1198-5p	Tnfsf14	Target Scan
mmu-let-7e-5p	Scrg1	Target Scan	mmu-miR-1198-5p	Cnga2	Target Scan
mmu-let-7e-5p	Tmem184c	Target Scan	mmu-miR-1198-5p	Otx1	Target Scan
mmu-let-7e-5p	4933411K20Rik	Target Scan	mmu-miR-1198-5p	P2rx5	Target Scan
mmu-let-7e-5p	Slc25a4	Target Scan	mmu-miR-1198-5p	Kptn	Target Scan
mmu-let-7e-5p	Cbr4	Target Scan	mmu-miR-1198-5p	Napa	Target Scan
mmu-let-7e-5p	Sh3rf1	Target Scan	mmu-miR-1198-5p	Vps54	Target Scan
mmu-let-7e-5p	F11	Target Scan	mmu-miR-1198-5p	Ctsb	Target Scan
mmu-let-7e-5p	N4bp1	Target Scan	mmu-miR-1198-5p	Inpp5k	Target Scan
mmu-let-7e-5p	Brd7	Target Scan	mmu-miR-1198-5p	Crkl	Target Scan
mmu-let-7e-5p	Nkd1	Target Scan	mmu-miR-1198-5p	Prss16	Target Scan
mmu-let-7e-5p	Eif2ak3	Target Scan	mmu-miR-1198-5p	Cdkal1	Target Scan
mmu-let-7e-5p	1700011L22Rik	Target Scan	mmu-miR-1198-5p	Clcnkb	Target Scan
mmu-let-7e-5p	Slc10a7	Target Scan	mmu-miR-1198-5p	Fblim1	Target Scan
mmu-let-7e-5p	Man2b1	Target Scan	mmu-miR-1198-5p	Tep1	Target Scan
mmu-let-7e-5p	Vps35	Target Scan	mmu-miR-1198-5p	Ttc5	Target Scan
mmu-let-7e-5p	Dnaja2	Target Scan	mmu-miR-1198-5p	Rps9	Target Scan
mmu-let-7e-5p	Il15	Target Scan	mmu-miR-1198-5p	Gcat	Target Scan
mmu-let-7e-5p	Txnl4b	Target Scan	mmu-miR-1198-5p	Hyi	Target Scan
mmu-let-7e-5p	Pmfbp1	Target Scan	mmu-miR-1198-5p	Sptbn1	Target Scan
mmu-let-7e-5p	Ces1d	Target Scan	mmu-miR-1198-5p	Gvin1	Target Scan
mmu-let-7e-5p	Phlpp2	Target Scan	mmu-miR-1198-5p	Pdk1	Target Scan
mmu-let-7e-5p	Ces1f	Target Scan	mmu-miR-1198-5p	Itih4	Target Scan
mmu-let-7e-5p	Ces1c	Target Scan	mmu-miR-1198-5p	Itih1	Target Scan
mmu-let-7e-5p	Nudt21	Target Scan	mmu-miR-1198-5p	Atp7b	Target Scan
mmu-let-7e-5p	Mt1	Target Scan	mmu-miR-1198-5p	Rundc3a	Target Scan
mmu-let-7e-5p	Slc12a3	Target Scan	mmu-miR-1198-5p	Runx1t1	Target Scan
mmu-let-7e-5p	Ccl22	Target Scan	mmu-miR-1198-5p	Snai3	Target Scan
mmu-let-7e-5p	Mmp15	Target Scan	mmu-miR-1198-5p	Slc17a2	Target Scan
mmu-let-7e-5p	Tmem38a	Target Scan	mmu-miR-1198-5p	Ncr1	Target Scan
mmu-let-7e-5p	Klhl36	Target Scan	mmu-miR-1198-5p	Nphs1	Target Scan
mmu-let-7e-5p	Mphosph6	Target Scan	mmu-miR-1198-5p	Acot13	Target Scan
mmu-let-7e-5p	Hsd17b2	Target Scan	mmu-miR-1198-5p	Pip4k2a	Target Scan
mmu-let-7e-5p	Lpar2	Target Scan	mmu-miR-1198-5p	Mettl1	Target Scan
mmu-let-7e-5p	Pla2g15	Target Scan	mmu-miR-1198-5p	Ttc25	Target Scan
mmu-let-7e-5p	Has3	Target Scan	mmu-miR-1198-5p	Hcn1	Target Scan
mmu-let-7e-5p	Cog8	Target Scan	mmu-miR-1198-5p	Sod2	Target Scan
mmu-let-7e-5p	Cep57	Target Scan	mmu-miR-1198-5p	Ap2m1	Target Scan
mmu-let-7e-5p	Cyb5b	Target Scan	mmu-miR-1198-5p	Neu1	Target Scan
mmu-let-7e-5p	Ankrd49	Target Scan	mmu-miR-1198-5p	Ly6g6d	Target Scan
mmu-let-7e-5p	Vstm5	Target Scan	mmu-miR-1198-5p	Scube2	Target Scan
mmu-let-7e-5p	Taf1d	Target Scan	mmu-miR-1198-5p	Gatad1	Target Scan
mmu-let-7e-5p	Adat1	Target Scan	mmu-miR-1198-5p	Hapln4	Target Scan
mmu-let-7e-5p	Tmem231	Target Scan	mmu-miR-1198-5p	Gtpbp3	Target Scan
mmu-let-7e-5p	Tmem170	Target Scan	mmu-miR-1198-5p	Gabrb2	Target Scan
mmu-let-7e-5p	Cfdp1	Target Scan	mmu-miR-1198-5p	Hnrnpa0	Target Scan
mmu-let-7e-5p	Aars	Target Scan	mmu-miR-1198-5p	Rplp1	Target Scan
mmu-let-7e-5p	Ccsap	Target Scan	mmu-miR-1198-5p	Hmgcll1	Target Scan
mmu-let-7e-5p	Acta1	Target Scan	mmu-miR-1198-5p	Ift22	Target Scan
mmu-let-7e-5p	Urb2	Target Scan	mmu-miR-1198-5p	Cers4	Target Scan
mmu-let-7e-5p	Galnt2	Target Scan	mmu-miR-1198-5p	Phax	Target Scan
mmu-let-7e-5p	Cog2	Target Scan	mmu-miR-1198-5p	Relt	Target Scan
mmu-let-7e-5p	Arv1	Target Scan	mmu-miR-1198-5p	Elk3	Target Scan
mmu-let-7e-5p	Gnpat	Target Scan	mmu-miR-1198-5p	Fut1	Target Scan
mmu-let-7e-5p	Vps26b	Target Scan	mmu-miR-1198-5p	Mgst1	Target Scan
mmu-let-7e-5p	Jam3	Target Scan	mmu-miR-1198-5p	Dnajb6	Target Scan
mmu-let-7e-5p	Mmp1a	Target Scan	mmu-miR-1198-5p	Zfp955a	Target Scan
mmu-let-7e-5p	Dcun1d5	Target Scan	mmu-miR-1198-5p	Gprc5b	Target Scan
mmu-let-7e-5p	Sesn3	Target Scan	mmu-miR-1198-5p	Man1a2	Target Scan
mmu-let-7e-5p	Clmp	Target Scan	mmu-miR-1198-5p	Acyp1	Target Scan
mmu-let-7e-5p	Nxpe2	Target Scan	mmu-miR-1198-5p	Hdac5	Target Scan
mmu-let-7e-5p	Dcps	Target Scan	mmu-miR-1198-5p	Gabpa	Target Scan
mmu-let-7e-5p	Srpr	Target Scan	mmu-miR-1198-5p	Bmp7	Target Scan
mmu-let-7e-5p	Acat1	Target Scan	mmu-miR-1198-5p	Pdcl	Target Scan
mmu-let-7e-5p	Ppp2r1b	Target Scan	mmu-miR-1198-5p	Derl3	Target Scan
mmu-let-7e-5p	Alg9	Target Scan	mmu-miR-1198-5p	Bcl2l13	Target Scan
mmu-let-7e-5p	Pts	Target Scan	mmu-miR-1198-5p	Dgcr8	Target Scan
mmu-let-7e-5p	Treh	Target Scan	mmu-miR-1198-5p	Serpinb2	Target Scan
mmu-let-7e-5p	Ddx25	Target Scan	mmu-miR-1198-5p	Pttg1ip	Target Scan
mmu-let-7e-5p	Pdzd3	Target Scan	mmu-miR-1198-5p	Slc16a12	Target Scan
mmu-let-7e-5p	Zfp558	Target Scan	mmu-miR-1198-5p	Syn2	Target Scan
mmu-let-7e-5p	Mfrp	Target Scan	mmu-miR-1198-5p	Rnmt	Target Scan
mmu-let-7e-5p	Pin1	Target Scan	mmu-miR-1198-5p	Kcnq1	Target Scan
mmu-let-7e-5p	Slc44a2	Target Scan	mmu-miR-1198-5p	St6galnac1	Target Scan
mmu-let-7e-5p	Scg3	Target Scan	mmu-miR-1198-5p	Ppp2cb	Target Scan
mmu-let-7e-5p	Rsl24d1	Target Scan	mmu-miR-1198-5p	G0s2	Target Scan
mmu-let-7e-5p	Gcnt3	Target Scan	mmu-miR-1198-5p	Oit3	Target Scan
mmu-let-7e-5p	Rora	Target Scan	mmu-miR-1198-5p	Kcnd1	Target Scan
mmu-let-7e-5p	Calml4	Target Scan	mmu-miR-1198-5p	Snap47	Target Scan
mmu-let-7e-5p	Elovl4	Target Scan	mmu-miR-1198-5p	Kdsr	Target Scan
mmu-let-7e-5p	Imp3	Target Scan	mmu-miR-1198-5p	Tktl1	Target Scan
mmu-let-7e-5p	Ptpn9	Target Scan	mmu-miR-1198-5p	Tusc2	Target Scan
mmu-let-7e-5p	Ireb2	Target Scan	mmu-miR-1198-5p	Cacna2d2	Target Scan
mmu-let-7e-5p	1700017B05Rik	Target Scan	mmu-miR-1198-5p	Slc22a6	Target Scan
mmu-let-7e-5p	Chrnb4	Target Scan	mmu-miR-1198-5p	Slc22a8	Target Scan
mmu-let-7e-5p	Mpi	Target Scan	mmu-miR-1198-5p	Slc47a1	Target Scan
mmu-let-7e-5p	Csk	Target Scan	mmu-miR-1198-5p	Wdr77	Target Scan
mmu-let-7e-5p	Tspan3	Target Scan	mmu-miR-1198-5p	Pifo	Target Scan
mmu-let-7e-5p	Tmem30a	Target Scan	mmu-miR-1198-5p	Tnfrsf13b	Target Scan
mmu-let-7e-5p	Hmg20a	Target Scan	mmu-miR-1198-5p	Fdx1l	Target Scan
mmu-let-7e-5p	Cox7a2	Target Scan	mmu-miR-1198-5p	2610507B11Rik	Target Scan
mmu-let-7e-5p	Stoml1	Target Scan	mmu-miR-1198-5p	AI597479	Target Scan
mmu-let-7e-5p	Tinag	Target Scan	mmu-miR-1198-5p	Rdm1	Target Scan
mmu-let-7e-5p	Ctsh	Target Scan	mmu-miR-1198-5p	Gosr1	Target Scan
mmu-let-7e-5p	Lactb	Target Scan	mmu-miR-1198-5p	Dazl	Target Scan
mmu-let-7e-5p	Aph1b	Target Scan	mmu-miR-1198-5p	Plcd1	Target Scan
mmu-let-7e-5p	Plscr4	Target Scan	mmu-miR-1198-5p	Wnt2	Target Scan
mmu-let-7e-5p	Fam96a	Target Scan	mmu-miR-1198-5p	Dnajc19	Target Scan
mmu-let-7e-5p	Ppib	Target Scan	mmu-miR-1198-5p	Apip	Target Scan
mmu-let-7e-5p	Csnk1g1	Target Scan	mmu-miR-1198-5p	Pdhx	Target Scan
mmu-let-7e-5p	Igdcc3	Target Scan	mmu-miR-1198-5p	Mcoln2	Target Scan
mmu-let-7e-5p	Lctl	Target Scan	mmu-miR-1198-5p	Panx3	Target Scan
mmu-let-7e-5p	Tfdp2	Target Scan	mmu-miR-1198-5p	Fgf11	Target Scan
mmu-let-7e-5p	Rasa2	Target Scan	mmu-miR-1198-5p	1700026D08Rik	Target Scan
mmu-let-7e-5p	Nt5e	Target Scan	mmu-miR-1198-5p	Brf1	Target Scan
mmu-let-7e-5p	Stt3b	Target Scan	mmu-miR-1198-5p	Thg1l	Target Scan
mmu-let-7e-5p	Trim42	Target Scan	mmu-miR-1198-5p	Adam19	Target Scan
mmu-let-7e-5p	Pik3cb	Target Scan	mmu-miR-1198-5p	Exoc3l2	Target Scan
mmu-let-7e-5p	Armc8	Target Scan	mmu-miR-1198-5p	Acad9	Target Scan
mmu-let-7e-5p	Nme6	Target Scan	mmu-miR-1198-5p	Dhdh	Target Scan
mmu-let-7e-5p	Smarcc1	Target Scan	mmu-miR-1198-5p	Cpb1	Target Scan
mmu-let-7e-5p	Ngp	Target Scan	mmu-miR-1198-5p	Ttn	Target Scan
mmu-let-7e-5p	Ptgs2	Target Scan	mmu-miR-1198-5p	Gltp	Target Scan
mmu-let-7e-5p	Tdgf1	Target Scan	mmu-miR-1198-5p	Scarf2	Target Scan
mmu-let-7e-5p	Lrrc2	Target Scan	mmu-miR-1198-5p	A530054K11Rik	Target Scan
mmu-let-7e-5p	Mlh1	Target Scan	mmu-miR-1198-5p	Wnt8a	Target Scan
mmu-let-7e-5p	Myd88	Target Scan	mmu-miR-1198-5p	Tmem167	Target Scan
mmu-let-7e-5p	Exog	Target Scan	mmu-miR-1198-5p	Hps3	Target Scan
mmu-let-7e-5p	Gorasp1	Target Scan	mmu-miR-1198-5p	Kif11	Target Scan
mmu-let-7e-5p	Ttc21a	Target Scan	mmu-miR-1198-5p	Tnpo3	Target Scan
mmu-let-7e-5p	Rpsa	Target Scan	mmu-miR-1198-5p	Retn	Target Scan
mmu-let-7e-5p	Vipr1	Target Scan	mmu-miR-1198-5p	AA987161	Target Scan
mmu-let-7e-5p	Cck	Target Scan	mmu-miR-1198-5p	Strn3	Target Scan
mmu-let-7e-5p	Slco2a1	Target Scan	mmu-miR-1198-5p	Gfod2	Target Scan
mmu-let-7e-5p	1110059G10Rik	Target Scan	mmu-miR-1198-5p	Adh6a	Target Scan
mmu-let-7e-5p	Rab6b	Target Scan	mmu-miR-1198-5p	Adh4	Target Scan
mmu-let-7e-5p	Nphp3	Target Scan	mmu-miR-1198-5p	4931406B18Rik	Target Scan
mmu-let-7e-5p	Mrpl3	Target Scan	mmu-miR-1198-5p	Igf2bp1	Target Scan
mmu-let-7e-5p	Aste1	Target Scan	mmu-miR-1198-5p	Fgfrl1	Target Scan
mmu-let-7e-5p	Bsn	Target Scan	mmu-miR-1198-5p	Commd8	Target Scan
mmu-let-7e-5p	Prkar2a	Target Scan	mmu-miR-1198-5p	Snx31	Target Scan
mmu-let-7e-5p	Klhdc8b	Target Scan	mmu-miR-1198-5p	Cad	Target Scan
mmu-let-7e-5p	Usp4	Target Scan	mmu-miR-1198-5p	Pten	Target Scan
mmu-let-7e-5p	Stab2	Target Scan	mmu-miR-1198-5p	Pea15a	Target Scan
mmu-let-7e-5p	Degs1	Target Scan	mmu-miR-1198-5p	Timm23	Target Scan
mmu-let-7e-5p	Atp6v1g1	Target Scan	mmu-miR-1198-5p	Tnfaip8l2	Target Scan
mmu-let-7e-5p	Il17rd	Target Scan	mmu-miR-1198-5p	Birc3	Target Scan
mmu-let-7e-5p	Adamts20	Target Scan	mmu-miR-1198-5p	Pip4k2c	Target Scan
mmu-let-7e-5p	Nol4l	Target Scan	mmu-miR-1198-5p	Rnf170	Target Scan
mmu-let-7e-5p	Sv2a	Target Scan	mmu-miR-1198-5p	Mcemp1	Target Scan
mmu-let-7e-5p	Ascl3	Target Scan	mmu-miR-1198-5p	Cacybp	Target Scan
mmu-let-7e-5p	3110001I22Rik	Target Scan	mmu-miR-1198-5p	Pigl	Target Scan
mmu-let-7e-5p	Lama1	Target Scan	mmu-miR-1198-5p	Ankrd17	Target Scan
mmu-let-7e-5p	Chchd5	Target Scan	mmu-miR-1198-5p	Plg	Target Scan
mmu-let-7e-5p	Cdv3	Target Scan	mmu-miR-1198-5p	Ankrd28	Target Scan
mmu-let-7e-5p	Cyp2c38	Target Scan	mmu-miR-1198-5p	Pkd2l2	Target Scan
mmu-let-7e-5p	Acbd6	Target Scan	mmu-miR-1198-5p	Klra5	Target Scan
mmu-let-7e-5p	Pkd1	Target Scan	mmu-miR-1198-5p	Hoxa2	Target Scan
mmu-let-7e-5p	Cyp3a59	Target Scan	mmu-miR-1198-5p	Psmb1	Target Scan
mmu-let-7e-5p	Fbxo21	Target Scan	mmu-miR-1198-5p	Nol3	Target Scan
mmu-let-7e-5p	Sppl2b	Target Scan	mmu-miR-1198-5p	Stc1	Target Scan
mmu-let-7e-5p	Ascc3	Target Scan	mmu-miR-1198-5p	Surf4	Target Scan
mmu-let-7e-5p	Cyp7b1	Target Scan	mmu-miR-1198-5p	Dnajb9	Target Scan
mmu-let-7e-5p	4930480E11Rik	Target Scan	mmu-miR-1198-5p	Ppp1cb	Target Scan
mmu-let-7e-5p	Ppl	Target Scan	mmu-miR-1198-5p	Eln	Target Scan
mmu-let-7e-5p	Ankrd6	Target Scan	mmu-miR-1198-5p	Trappc2l	Target Scan
mmu-let-7e-5p	Prpf18	Target Scan	mmu-miR-1198-5p	Acsf3	Target Scan
mmu-let-7e-5p	Brk1	Target Scan	mmu-miR-1198-5p	Edf1	Target Scan
mmu-let-7e-5p	Nfatc1	Target Scan	mmu-miR-1198-5p	Fbxw5	Target Scan
mmu-let-7e-5p	Cdo1	Target Scan	mmu-miR-1198-5p	Slc25a13	Target Scan
mmu-let-7e-5p	Ttl	Target Scan	mmu-miR-1198-5p	Lrrk1	Target Scan
mmu-let-7e-5p	1700028P14Rik	Target Scan	mmu-miR-1198-5p	Cnksr3	Target Scan
mmu-let-7e-5p	Npat	Target Scan	mmu-miR-1198-5p	Nipsnap3b	Target Scan
mmu-let-7e-5p	Slc7a13	Target Scan	mmu-miR-1198-5p	Lage3	Target Scan
mmu-let-7e-5p	Bloc1s5	Target Scan	mmu-miR-1198-5p	Sash1	Target Scan
mmu-let-7e-5p	Egr3	Target Scan	mmu-miR-1198-5p	Slamf1	Target Scan
mmu-let-7e-5p	Cyp3a11	Target Scan	mmu-miR-1198-5p	Cybb	Target Scan
mmu-let-7e-5p	Exoc3	Target Scan	mmu-miR-1198-5p	Xk	Target Scan
mmu-let-7e-5p	Haus8	Target Scan	mmu-miR-1198-5p	Pcolce2	Target Scan
mmu-let-7e-5p	Map3k9	Target Scan	mmu-miR-1198-5p	Plxnd1	Target Scan
mmu-let-7e-5p	Txndc5	Target Scan	mmu-miR-1198-5p	Atf6b	Target Scan
mmu-let-7e-5p	Hnrnpa1	Target Scan	mmu-miR-1198-5p	Fam163a	Target Scan
mmu-let-7e-5p	Fras1	Target Scan	mmu-miR-1198-5p	Lpl	Target Scan
mmu-let-7e-5p	Ccdc93	Target Scan	mmu-miR-1198-5p	Nkx2-5	Target Scan
mmu-let-7e-5p	Gsap	Target Scan	mmu-miR-1198-5p	Acadsb	Target Scan
mmu-let-7e-5p	Leap2	Target Scan	mmu-miR-1198-5p	Plekho1	Target Scan
mmu-let-7e-5p	Hsdl1	Target Scan	mmu-miR-1198-5p	Bhmt2	Target Scan
mmu-let-7e-5p	Isl1	Target Scan	mmu-miR-1198-5p	Rxrg	Target Scan
mmu-let-7e-5p	Mamdc2	Target Scan	mmu-miR-1198-5p	Fam184b	Target Scan
mmu-let-7e-5p	Fam101a	Target Scan	mmu-miR-1198-5p	Lcorl	Target Scan
mmu-let-7e-5p	Tbc1d16	Target Scan	mmu-miR-1198-5p	Rrbp1	Target Scan
mmu-let-7e-5p	Cops8	Target Scan	mmu-miR-1198-5p	Gtf2ird2	Target Scan
mmu-let-7e-5p	Sgpp2	Target Scan	mmu-miR-1198-5p	Gatsl2	Target Scan
mmu-let-7e-5p	Slc9a3	Target Scan	mmu-miR-1198-5p	Actr8	Target Scan
mmu-let-7e-5p	Poglut1	Target Scan	mmu-miR-1198-5p	Wasf3	Target Scan
mmu-let-7e-5p	Fem1c	Target Scan	mmu-miR-1198-5p	Fli1	Target Scan
mmu-let-7e-5p	Htr5a	Target Scan	mmu-miR-1198-5p	Syt14	Target Scan
mmu-let-7e-5p	Chst2	Target Scan	mmu-miR-1198-5p	Lonrf3	Target Scan
mmu-let-7e-5p	Col27a1	Target Scan	mmu-miR-1198-5p	Tubb1	Target Scan
mmu-let-7e-5p	Gria1	Target Scan	mmu-miR-1198-5p	Slmo2	Target Scan
mmu-let-7e-5p	Zdhhc23	Target Scan	mmu-miR-1198-5p	H2-M2	Target Scan
mmu-let-7e-5p	Neu3	Target Scan	mmu-miR-1198-5p	Ube2a	Target Scan
mmu-let-7e-5p	Prkx	Target Scan	mmu-miR-1198-5p	Atp1b4	Target Scan
mmu-let-7e-5p	Cdnf	Target Scan	mmu-miR-1198-5p	Ptk6	Target Scan
mmu-let-7e-5p	Phldb2	Target Scan	mmu-miR-1198-5p	Nkap	Target Scan
mmu-let-7e-5p	Chmp7	Target Scan	mmu-miR-1198-5p	Pds5b	Target Scan
mmu-let-7e-5p	Glyctk	Target Scan	mmu-miR-1198-5p	Cd34	Target Scan
mmu-let-7e-5p	Wdr78	Target Scan	mmu-miR-1198-5p	Cd274	Target Scan
mmu-let-7e-5p	Rsbn1l	Target Scan	mmu-miR-1198-5p	Lnx2	Target Scan
mmu-let-7e-5p	Arl5a	Target Scan	mmu-miR-1198-5p	Mapkapk2	Target Scan
mmu-let-7e-5p	Tmem51	Target Scan	mmu-miR-1198-5p	Lamp2	Target Scan
mmu-let-7e-5p	Bahd1	Target Scan	mmu-miR-1198-5p	Cul4b	Target Scan
mmu-let-7e-5p	Vps13d	Target Scan	mmu-miR-1198-5p	Phf21b	Target Scan
mmu-let-7e-5p	Pank1	Target Scan	mmu-miR-1198-5p	Ttll1	Target Scan
mmu-let-7e-5p	1700034J05Rik	Target Scan	mmu-miR-1198-5p	Rnd3	Target Scan
mmu-let-7e-5p	Stard8	Target Scan	mmu-miR-1198-5p	Med24	Target Scan
mmu-let-7e-5p	Ctdspl2	Target Scan	mmu-miR-1198-5p	Exosc10	Target Scan
mmu-let-7e-5p	Coil	Target Scan	mmu-miR-1198-5p	Glod4	Target Scan
mmu-let-7e-5p	Thap3	Target Scan	mmu-miR-1198-5p	Taok1	Target Scan
mmu-let-7e-5p	Adra2a	Target Scan	mmu-miR-1198-5p	Cd300lg	Target Scan
mmu-let-7e-5p	Gm5884	Target Scan	mmu-miR-1198-5p	Mpp2	Target Scan
mmu-let-7e-5p	BC016579	Target Scan	mmu-miR-1198-5p	Traf4	Target Scan
mmu-let-7e-5p	Colec10	Target Scan	mmu-miR-1198-5p	Aldoc	Target Scan
mmu-let-7e-5p	Metrnl	Target Scan	mmu-miR-1198-5p	Pipox	Target Scan
mmu-let-7e-5p	Slc38a8	Target Scan	mmu-miR-1198-5p	Cyba	Target Scan
mmu-let-7e-5p	Fstl4	Target Scan	mmu-miR-1198-5p	Cant1	Target Scan
mmu-let-7e-5p	Plekhj1	Target Scan	mmu-miR-1198-5p	Top2b	Target Scan
mmu-let-7e-5p	Efhd2	Target Scan	mmu-miR-1198-5p	Igfbp4	Target Scan
mmu-let-7e-5p	Cog5	Target Scan	mmu-miR-1198-5p	Suz12	Target Scan
mmu-let-7e-5p	Wipi2	Target Scan	mmu-miR-1198-5p	Rab11fip4	Target Scan
mmu-let-7e-5p	Klf9	Target Scan	mmu-miR-1198-5p	Cd40	Target Scan
mmu-let-7e-5p	Rnf139	Target Scan	mmu-miR-1198-5p	Hnf4g	Target Scan
mmu-let-7e-5p	3632451O06Rik	Target Scan	mmu-miR-1198-5p	Rhbdl3	Target Scan
mmu-let-7e-5p	Letmd1	Target Scan	mmu-miR-1198-5p	Serinc3	Target Scan
mmu-let-7e-5p	Kcna4	Target Scan	mmu-miR-1198-5p	Zswim1	Target Scan
mmu-let-7e-5p	9430020K01Rik	Target Scan	mmu-miR-1198-5p	Crk	Target Scan
mmu-let-7e-5p	Atp13a2	Target Scan	mmu-miR-1198-5p	Dhx58	Target Scan
mmu-let-7e-5p	Fhod3	Target Scan	mmu-miR-1198-5p	Ift52	Target Scan
mmu-let-7e-5p	Cd226	Target Scan	mmu-miR-1198-5p	Mybl2	Target Scan
mmu-let-7e-5p	Lyl1	Target Scan	mmu-miR-1198-5p	Sgk2	Target Scan
mmu-let-7e-5p	Hook3	Target Scan	mmu-miR-1198-5p	Ptgis	Target Scan
mmu-let-7e-5p	Rasl10a	Target Scan	mmu-miR-1198-5p	Cyb5r3	Target Scan
mmu-let-7e-5p	Xkr7	Target Scan	mmu-miR-1198-5p	Ints2	Target Scan
mmu-let-7e-5p	Ccs	Target Scan	mmu-miR-1198-5p	Hist1h2bc	Target Scan
mmu-let-7e-5p	Zfp623	Target Scan	mmu-miR-1198-5p	Mafk	Target Scan
mmu-let-7e-5p	Ccdc15	Target Scan	mmu-miR-1198-5p	Stard3	Target Scan
mmu-let-7e-5p	Abhd2	Target Scan	mmu-miR-1198-5p	Vmp1	Target Scan
mmu-let-7e-5p	Tbc1d19	Target Scan	mmu-miR-1198-5p	Uchl5	Target Scan
mmu-let-7e-5p	Nhsl1	Target Scan	mmu-miR-1198-5p	Cdc73	Target Scan
mmu-let-7e-5p	Naa30	Target Scan	mmu-miR-1198-5p	Stk4	Target Scan
mmu-let-7e-5p	Gab3	Target Scan	mmu-miR-1198-5p	Wfdc15b	Target Scan
mmu-let-7e-5p	Eps8l3	Target Scan	mmu-miR-1198-5p	Krt33a	Target Scan
mmu-let-7e-5p	1110057K04Rik	Target Scan	mmu-miR-1198-5p	Tbx5	Target Scan
mmu-let-7e-5p	Cd99l2	Target Scan	mmu-miR-1198-5p	Pfn1	Target Scan
mmu-let-7e-5p	Tmed8	Target Scan	mmu-miR-1198-5p	Stk3	Target Scan
mmu-let-7e-5p	Pramel1	Target Scan	mmu-miR-1198-5p	Ksr1	Target Scan
mmu-let-7e-5p	Cacna2d4	Target Scan	mmu-miR-1198-5p	Vezf1	Target Scan
mmu-let-7e-5p	Zfp109	Target Scan	mmu-miR-1198-5p	Mrm1	Target Scan
mmu-let-7e-5p	Wipf2	Target Scan	mmu-miR-1198-5p	Dhx40	Target Scan
mmu-let-7e-5p	Clec1a	Target Scan	mmu-miR-1198-5p	Ypel2	Target Scan
mmu-let-7e-5p	Agpat1	Target Scan	mmu-miR-1198-5p	Myh4	Target Scan
mmu-let-7e-5p	Fam117a	Target Scan	mmu-miR-1198-5p	Ncor1	Target Scan
mmu-let-7e-5p	Rnf167	Target Scan	mmu-miR-1198-5p	Trpv2	Target Scan
mmu-let-7e-5p	P2ry2	Target Scan	mmu-miR-1198-5p	Pip4k2b	Target Scan
mmu-let-7e-5p	Rnf146	Target Scan	mmu-miR-1198-5p	Dnah17	Target Scan
mmu-let-7e-5p	Dennd6a	Target Scan	mmu-miR-1198-5p	Sparc	Target Scan
mmu-let-7e-5p	Map3k7	Target Scan	mmu-miR-1198-5p	Shmt1	Target Scan
mmu-let-7e-5p	Aldh5a1	Target Scan	mmu-miR-1198-5p	Mmp8	Target Scan
mmu-let-7e-5p	Banf2	Target Scan	mmu-miR-1198-5p	Tada2a	Target Scan
mmu-let-7e-5p	Nlrp4c	Target Scan	mmu-miR-1198-5p	Myl4	Target Scan
mmu-let-7e-5p	Ccdc174	Target Scan	mmu-miR-1198-5p	Lhx1	Target Scan
mmu-let-7e-5p	Ubald1	Target Scan	mmu-miR-1198-5p	Ap2b1	Target Scan
mmu-let-7e-5p	Ly6g5c	Target Scan	mmu-miR-1198-5p	Slc25a35	Target Scan
mmu-let-7e-5p	Kdelc2	Target Scan	mmu-miR-1198-5p	Brsk2	Target Scan
mmu-let-7e-5p	Trpm3	Target Scan	mmu-miR-1198-5p	Rad51d	Target Scan
mmu-let-7e-5p	Tmem177	Target Scan	mmu-miR-1198-5p	Pank3	Target Scan
mmu-let-7e-5p	Rmi2	Target Scan	mmu-miR-1198-5p	Cxcl16	Target Scan
mmu-let-7e-5p	Sdr42e1	Target Scan	mmu-miR-1198-5p	Pelp1	Target Scan
mmu-let-7e-5p	Arhgap29	Target Scan	mmu-miR-1198-5p	Med11	Target Scan
mmu-let-7e-5p	Zdhhc9	Target Scan	mmu-miR-1198-5p	Alox15	Target Scan
mmu-let-7e-5p	Uvrag	Target Scan	mmu-miR-1198-5p	Ccl6	Target Scan
mmu-let-7e-5p	Slfn1	Target Scan	mmu-miR-1198-5p	Gm16515	Target Scan
mmu-let-7e-5p	Tram2	Target Scan	mmu-miR-1198-5p	Map2k3	Target Scan
mmu-let-7e-5p	Lpp	Target Scan	mmu-miR-1198-5p	Slfn3	Target Scan
mmu-let-7e-5p	Socs1	Target Scan	mmu-miR-1198-5p	Gga3	Target Scan
mmu-let-7e-5p	Hrh2	Target Scan	mmu-miR-1198-5p	Slc35b4	Target Scan
mmu-let-7e-5p	Ankrd12	Target Scan	mmu-miR-1198-5p	Plod1	Target Scan
mmu-let-7e-5p	Gm7008	Target Scan	mmu-miR-1198-5p	Ccl9	Target Scan
mmu-let-7e-5p	Slfn8	Target Scan	mmu-miR-1198-5p	BC005537	Target Scan
mmu-let-7e-5p	Clec16a	Target Scan	mmu-miR-1198-5p	Cacng2	Target Scan
mmu-let-7e-5p	Pbx2	Target Scan	mmu-miR-1198-5p	Tmem160	Target Scan
mmu-let-7e-5p	Mtmr12	Target Scan	mmu-miR-1198-5p	Lhx9	Target Scan
mmu-let-7e-5p	Stxbp5	Target Scan	mmu-miR-1198-5p	Dpep1	Target Scan
mmu-let-7e-5p	Tmx4	Target Scan	mmu-miR-1198-5p	Dsg4	Target Scan
mmu-let-7e-5p	Fermt1	Target Scan	mmu-miR-1198-5p	Nop9	Target Scan
mmu-let-7e-5p	B4galnt2	Target Scan	mmu-miR-1198-5p	Hsd17b1	Target Scan
mmu-let-7e-5p	Ube2q1	Target Scan	mmu-miR-1198-5p	Psmc3ip	Target Scan
mmu-let-7e-5p	2210018M11Rik	Target Scan	mmu-miR-1198-5p	Grb7	Target Scan
mmu-let-7e-5p	Mgat5	Target Scan	mmu-miR-1198-5p	Psme3	Target Scan
mmu-let-7e-5p	Btg1	Target Scan	mmu-miR-1198-5p	Sec14l4	Target Scan
mmu-let-7e-5p	Skint3	Target Scan	mmu-miR-1198-5p	Calm3	Target Scan
mmu-let-7e-5p	Raver2	Target Scan	mmu-miR-1198-5p	Ptger1	Target Scan
mmu-let-7e-5p	Pygo1	Target Scan	mmu-miR-1198-5p	Cdc37	Target Scan
mmu-let-7e-5p	Crp	Target Scan	mmu-miR-1198-5p	Cd70	Target Scan
mmu-let-7e-5p	Bag4	Target Scan	mmu-miR-1198-5p	Ubb	Target Scan
mmu-let-7e-5p	Nipsnap1	Target Scan	mmu-miR-1198-5p	Zkscan1	Target Scan
mmu-let-7e-5p	Tlk1	Target Scan	mmu-miR-1198-5p	Armc6	Target Scan
mmu-let-7e-5p	Idi2	Target Scan	mmu-miR-1198-5p	Dusp9	Target Scan
mmu-let-7e-5p	Zfp91	Target Scan	mmu-miR-1198-5p	Pdk4	Target Scan
mmu-let-7e-5p	Rrp12	Target Scan	mmu-miR-1198-5p	Cyb561	Target Scan
mmu-let-7e-5p	Kcna2	Target Scan	mmu-miR-1198-5p	Sema6a	Target Scan
mmu-let-7e-5p	Ppp1r9b	Target Scan	mmu-miR-1198-5p	Ccdc12	Target Scan
mmu-let-7e-5p	Ap5z1	Target Scan	mmu-miR-1198-5p	1110001J03Rik	Target Scan
mmu-let-7e-5p	Zfp324	Target Scan	mmu-miR-1198-5p	Gle1	Target Scan
mmu-let-7e-5p	Nudcd1	Target Scan	mmu-miR-1198-5p	Zfp451	Target Scan
mmu-let-7e-5p	Ccdc114	Target Scan	mmu-miR-1198-5p	L3hypdh	Target Scan
mmu-let-7e-5p	Rtp1	Target Scan	mmu-miR-1198-5p	Calr3	Target Scan
mmu-let-7e-5p	Cyp24a1	Target Scan	mmu-miR-1198-5p	Iyd	Target Scan
mmu-let-7e-5p	Lars2	Target Scan	mmu-miR-1198-5p	Fbxo5	Target Scan
mmu-let-7e-5p	Scai	Target Scan	mmu-miR-1198-5p	Mtrf1l	Target Scan
mmu-let-7e-5p	Gpr63	Target Scan	mmu-miR-1198-5p	Frk	Target Scan
mmu-let-7e-5p	Baz1a	Target Scan	mmu-miR-1198-5p	Sec63	Target Scan
mmu-let-7e-5p	Adrb1	Target Scan	mmu-miR-1198-5p	Aig1	Target Scan
mmu-let-7e-5p	Lrrc18	Target Scan	mmu-miR-1198-5p	Adat2	Target Scan
mmu-let-7e-5p	Psd3	Target Scan	mmu-miR-1198-5p	Pex3	Target Scan
mmu-let-7e-5p	Syngr4	Target Scan	mmu-miR-1198-5p	Ccdc162	Target Scan
mmu-let-7e-5p	Zic5	Target Scan	mmu-miR-1198-5p	Rab32	Target Scan
mmu-let-7e-5p	Dock5	Target Scan	mmu-miR-1198-5p	Lama4	Target Scan
mmu-let-7e-5p	Dhx8	Target Scan	mmu-miR-1198-5p	Tnfaip3	Target Scan
mmu-let-7e-5p	Thyn1	Target Scan	mmu-miR-1198-5p	D10Bwg1379e	Target Scan
mmu-let-7e-5p	Prdm1	Target Scan	mmu-miR-1198-5p	Asf1a	Target Scan
mmu-let-7e-5p	Galm	Target Scan	mmu-miR-1198-5p	Nmbr	Target Scan
mmu-let-7e-5p	Sectm1b	Target Scan	mmu-miR-1198-5p	Reep3	Target Scan
mmu-let-7e-5p	Cdc14b	Target Scan	mmu-miR-1198-5p	Fabp7	Target Scan
mmu-let-7e-5p	Dagla	Target Scan	mmu-miR-1198-5p	Echdc1	Target Scan
mmu-let-7e-5p	Pdpr	Target Scan	mmu-miR-1198-5p	Ros1	Target Scan
mmu-let-7e-5p	Uba6	Target Scan	mmu-miR-1198-5p	Ccdc59	Target Scan
mmu-let-7e-5p	Ddx26b	Target Scan	mmu-miR-1198-5p	Lin7a	Target Scan
mmu-let-7e-5p	Arl4d	Target Scan	mmu-miR-1198-5p	Lims1	Target Scan
mmu-let-7e-5p	Mcph1	Target Scan	mmu-miR-1198-5p	Rhobtb1	Target Scan
mmu-let-7e-5p	Igsf10	Target Scan	mmu-miR-1198-5p	Atp2b1	Target Scan
mmu-let-7e-5p	Kctd12b	Target Scan	mmu-miR-1198-5p	Uhrf1bp1l	Target Scan
mmu-let-7e-5p	Ntrk3	Target Scan	mmu-miR-1198-5p	Tmpo	Target Scan
mmu-let-7e-5p	Ltn1	Target Scan	mmu-miR-1198-5p	Ikbip	Target Scan
mmu-let-7e-5p	Zswim4	Target Scan	mmu-miR-1198-5p	Arg1	Target Scan
mmu-let-7e-5p	Syde2	Target Scan	mmu-miR-1198-5p	Pde7b	Target Scan
mmu-let-7e-5p	Thbs1	Target Scan	mmu-miR-1198-5p	Enpp3	Target Scan
mmu-let-7e-5p	Tmem106a	Target Scan	mmu-miR-1198-5p	Stx7	Target Scan
mmu-let-7e-5p	Stard3nl	Target Scan	mmu-miR-1198-5p	Pex7	Target Scan
mmu-let-7e-5p	3110052M02Rik	Target Scan	mmu-miR-1198-5p	Ifngr1	Target Scan
mmu-let-7e-5p	Hykk	Target Scan	mmu-miR-1198-5p	Fgd6	Target Scan
mmu-let-7e-5p	Cd276	Target Scan	mmu-miR-1198-5p	Socs2	Target Scan
mmu-let-7e-5p	Gucd1	Target Scan	mmu-miR-1198-5p	Nuak1	Target Scan
mmu-let-7e-5p	Xpot	Target Scan	mmu-miR-1198-5p	Tcp11l2	Target Scan
mmu-let-7e-5p	Zmym5	Target Scan	mmu-miR-1198-5p	Timp3	Target Scan
mmu-let-7e-5p	Aldh4a1	Target Scan	mmu-miR-1198-5p	Gnptab	Target Scan
mmu-let-7e-5p	Tbc1d25	Target Scan	mmu-miR-1198-5p	Sycp3	Target Scan
mmu-let-7e-5p	Prorsd1	Target Scan	mmu-miR-1198-5p	Chpt1	Target Scan
mmu-let-7e-5p	Upb1	Target Scan	mmu-miR-1198-5p	Slc5a8	Target Scan
mmu-let-7e-5p	Dusp8	Target Scan	mmu-miR-1198-5p	Herc4	Target Scan
mmu-let-7e-5p	Plekhh1	Target Scan	mmu-miR-1198-5p	Hnrnph3	Target Scan
mmu-let-7e-5p	Eme1	Target Scan	mmu-miR-1198-5p	Pbld1	Target Scan
mmu-let-7e-5p	Slc41a2	Target Scan	mmu-miR-1198-5p	Ccar1	Target Scan
mmu-let-7e-5p	Leprel1	Target Scan	mmu-miR-1198-5p	Ddx50	Target Scan
mmu-let-7e-5p	Slc12a9	Target Scan	mmu-miR-1198-5p	Hkdc1	Target Scan
mmu-let-7e-5p	Fbxo27	Target Scan	mmu-miR-1198-5p	Tacr2	Target Scan
mmu-let-7e-5p	Mios	Target Scan	mmu-miR-1198-5p	Npffr1	Target Scan
mmu-let-7e-5p	Tln2	Target Scan	mmu-miR-1198-5p	Pald1	Target Scan
mmu-let-7e-5p	Polr2f	Target Scan	mmu-miR-1198-5p	Cand1	Target Scan
mmu-let-7e-5p	Nubpl	Target Scan	mmu-miR-1198-5p	Tbk1	Target Scan
mmu-let-7e-5p	Hand2	Target Scan	mmu-miR-1198-5p	Pno1	Target Scan
mmu-let-7e-5p	Atp8b4	Target Scan	mmu-miR-1198-5p	Avpr1a	Target Scan
mmu-let-7e-5p	Rorb	Target Scan	mmu-miR-1198-5p	Egfr	Target Scan
mmu-let-7e-5p	C1galt1	Target Scan	mmu-miR-1198-5p	Usp15	Target Scan
mmu-let-7e-5p	Mat2b	Target Scan	mmu-miR-1198-5p	Rab21	Target Scan
mmu-let-7e-5p	Trpc5	Target Scan	mmu-miR-1198-5p	Thap2	Target Scan
mmu-let-7e-5p	Tyw1	Target Scan	mmu-miR-1198-5p	Lgr5	Target Scan
mmu-let-7e-5p	Tsen2	Target Scan	mmu-miR-1198-5p	Rab1	Target Scan
mmu-let-7e-5p	Ddx19b	Target Scan	mmu-miR-1198-5p	Kcnmb1	Target Scan
mmu-let-7e-5p	Spidr	Target Scan	mmu-miR-1198-5p	Mum1	Target Scan
mmu-let-7e-5p	Slc25a23	Target Scan	mmu-miR-1198-5p	Gabrp	Target Scan
mmu-let-7e-5p	39873	Target Scan	mmu-miR-1198-5p	Uqcr11	Target Scan
mmu-let-7e-5p	Trmt10a	Target Scan	mmu-miR-1198-5p	Best3	Target Scan
mmu-let-7e-5p	Slc22a23	Target Scan	mmu-miR-1198-5p	Frs2	Target Scan
mmu-let-7e-5p	Gns	Target Scan	mmu-miR-1198-5p	9530003J23Rik	Target Scan
mmu-let-7e-5p	Arsi	Target Scan	mmu-miR-1198-5p	Snrpd3	Target Scan
mmu-let-7e-5p	Atp6v0e2	Target Scan	mmu-miR-1198-5p	Cpm	Target Scan
mmu-let-7e-5p	Tmem258	Target Scan	mmu-miR-1198-5p	Mdm2	Target Scan
mmu-let-7e-5p	Ncoa5	Target Scan	mmu-miR-1198-5p	Ap3d1	Target Scan
mmu-let-7e-5p	Ddx19a	Target Scan	mmu-miR-1198-5p	Wif1	Target Scan
mmu-let-7e-5p	Usp45	Target Scan	mmu-miR-1198-5p	Helb	Target Scan
mmu-let-7e-5p	Tbcc	Target Scan	mmu-miR-1198-5p	Nfic	Target Scan
mmu-let-7e-5p	Thap11	Target Scan	mmu-miR-1198-5p	Glt8d2	Target Scan
mmu-let-7e-5p	Hif1an	Target Scan	mmu-miR-1198-5p	D10Wsu102e	Target Scan
mmu-let-7e-5p	Mfsd7c	Target Scan	mmu-miR-1198-5p	Wdr82	Target Scan
mmu-let-7e-5p	Slc38a7	Target Scan	mmu-miR-1198-5p	Pofut2	Target Scan
mmu-let-7e-5p	Trpm6	Target Scan	mmu-miR-1198-5p	Adarb1	Target Scan
mmu-let-7e-5p	Rnf39	Target Scan	mmu-miR-1198-5p	Aldh1l2	Target Scan
mmu-let-7e-5p	Irs2	Target Scan	mmu-miR-1198-5p	Slc36a1	Target Scan
mmu-let-7e-5p	Apopt1	Target Scan	mmu-miR-1198-5p	Sumo3	Target Scan
mmu-let-7e-5p	Adamts2	Target Scan	mmu-miR-1198-5p	Mpg	Target Scan
mmu-let-7e-5p	Pak4	Target Scan	mmu-miR-1198-5p	Nprl3	Target Scan
mmu-let-7e-5p	Batf	Target Scan	mmu-miR-1198-5p	Hbq1a	Target Scan
mmu-let-7e-5p	Rundc1	Target Scan	mmu-miR-1198-5p	Stc2	Target Scan
mmu-let-7e-5p	Zc3h10	Target Scan	mmu-miR-1198-5p	Asb3	Target Scan
mmu-let-7e-5p	Parm1	Target Scan	mmu-miR-1198-5p	Ccng1	Target Scan
mmu-let-7e-5p	Heatr5a	Target Scan	mmu-miR-1198-5p	Fgf22	Target Scan
mmu-let-7e-5p	Lsm3	Target Scan	mmu-miR-1198-5p	Nudcd2	Target Scan
mmu-let-7e-5p	Kctd7	Target Scan	mmu-miR-1198-5p	Hmmr	Target Scan
mmu-let-7e-5p	Sec1	Target Scan	mmu-miR-1198-5p	Slc22a4	Target Scan
mmu-let-7e-5p	Pbx3	Target Scan	mmu-miR-1198-5p	Ppp2ca	Target Scan
mmu-let-7e-5p	Fgf1	Target Scan	mmu-miR-1198-5p	Flt4	Target Scan
mmu-let-7e-5p	Zfp300	Target Scan	mmu-miR-1198-5p	Gfpt2	Target Scan
mmu-let-7e-5p	Cnst	Target Scan	mmu-miR-1198-5p	Gnb2l1	Target Scan
mmu-let-7e-5p	Mustn1	Target Scan	mmu-miR-1198-5p	Rad50	Target Scan
mmu-let-7e-5p	Tmed10	Target Scan	mmu-miR-1198-5p	Ube2b	Target Scan
mmu-let-7e-5p	Ankrd13c	Target Scan	mmu-miR-1198-5p	Kremen1	Target Scan
mmu-let-7e-5p	Acn9	Target Scan	mmu-miR-1198-5p	Itk	Target Scan
mmu-let-7e-5p	H2-Ab1	Target Scan	mmu-miR-1198-5p	Havcr2	Target Scan
mmu-let-7e-5p	Tmem98	Target Scan	mmu-miR-1198-5p	Slu7	Target Scan
mmu-let-7e-5p	Krtcap2	Target Scan	mmu-miR-1198-5p	Hus1	Target Scan
mmu-let-7e-5p	Hist1h1c	Target Scan	mmu-miR-1198-5p	Igfbp1	Target Scan
mmu-let-7e-5p	Vps37b	Target Scan	mmu-miR-1198-5p	Adcy1	Target Scan
mmu-let-7e-5p	Nek9	Target Scan	mmu-miR-1198-5p	4921536K21Rik	Target Scan
mmu-let-7e-5p	Aox3	Target Scan	mmu-miR-1198-5p	Drg1	Target Scan
mmu-let-7e-5p	Tfb1m	Target Scan	mmu-miR-1198-5p	Smek2	Target Scan
mmu-let-7e-5p	Fntb	Target Scan	mmu-miR-1198-5p	Pnpt1	Target Scan
mmu-let-7e-5p	Ipo9	Target Scan	mmu-miR-1198-5p	Dynll2	Target Scan
mmu-let-7e-5p	Orai2	Target Scan	mmu-miR-1198-5p	Ccdc117	Target Scan
mmu-let-7e-5p	Atg2b	Target Scan	mmu-miR-1198-5p	Ska2	Target Scan
mmu-let-7e-5p	Ppp2r2d	Target Scan	mmu-miR-1198-5p	Sap30l	Target Scan
mmu-let-7e-5p	Sfmbt2	Target Scan	mmu-miR-1198-5p	Rnft1	Target Scan
mmu-let-7e-5p	Trim67	Target Scan	mmu-miR-1198-5p	Ppm1d	Target Scan
mmu-let-7e-5p	Ss18l1	Target Scan	mmu-miR-1198-5p	Myo19	Target Scan
mmu-let-7e-5p	Elac1	Target Scan	mmu-miR-1198-5p	Tom1l1	Target Scan
mmu-let-7e-5p	Rab8b	Target Scan	mmu-miR-1198-5p	Twistnb	Target Scan
mmu-let-7e-5p	Gng10	Target Scan	mmu-miR-1198-5p	Nampt	Target Scan
mmu-let-7e-5p	Ptger3	Target Scan	mmu-miR-1198-5p	Tspan13	Target Scan
mmu-let-7e-5p	Ccdc81	Target Scan	mmu-miR-1198-5p	Matn3	Target Scan
mmu-let-7e-5p	Muc3	Target Scan	mmu-miR-1198-5p	Rock2	Target Scan
mmu-let-7e-5p	Acad12	Target Scan	mmu-miR-1198-5p	Sdc1	Target Scan
mmu-let-7e-5p	Paip2	Target Scan	mmu-miR-1198-5p	Trib2	Target Scan
mmu-let-7e-5p	Scd1	Target Scan	mmu-miR-1198-5p	Fam84a	Target Scan
mmu-let-7e-5p	Mavs	Target Scan	mmu-miR-1198-5p	Hs1bp3	Target Scan
mmu-let-7e-5p	Dcaf15	Target Scan	mmu-miR-1198-5p	Fam20a	Target Scan
mmu-let-7e-5p	Txlng	Target Scan	mmu-miR-1198-5p	Rdh14	Target Scan
mmu-let-7e-5p	Fuk	Target Scan	mmu-miR-1198-5p	Map2k6	Target Scan
mmu-let-7e-5p	Ranbp10	Target Scan	mmu-miR-1198-5p	Trappc12	Target Scan
mmu-let-7e-5p	Epgn	Target Scan	mmu-miR-1198-5p	Ubxn2a	Target Scan
mmu-let-7e-5p	Trmt13	Target Scan	mmu-miR-1198-5p	Pfn4	Target Scan
mmu-let-7e-5p	Aagab	Target Scan	mmu-miR-1198-5p	Cmpk2	Target Scan
mmu-let-7e-5p	Mvb12b	Target Scan	mmu-miR-1198-5p	Dus4l	Target Scan
mmu-let-7e-5p	Necab1	Target Scan	mmu-miR-1198-5p	Rrm2	Target Scan
mmu-let-7e-5p	Pdxk	Target Scan	mmu-miR-1198-5p	Dnmt3a	Target Scan
mmu-let-7e-5p	Lipt1	Target Scan	mmu-miR-1198-5p	Kif3c	Target Scan
mmu-let-7e-5p	Enc1	Target Scan	mmu-miR-1198-5p	Rab10	Target Scan
mmu-let-7e-5p	Gtf3c3	Target Scan	mmu-miR-1198-5p	Hnf1b	Target Scan
mmu-let-7e-5p	Pcif1	Target Scan	mmu-miR-1198-5p	Itgb3	Target Scan
mmu-let-7e-5p	Prss22	Target Scan	mmu-miR-1198-5p	Mettl2	Target Scan
mmu-let-7e-5p	Btn1a1	Target Scan	mmu-miR-1198-5p	Lig3	Target Scan
mmu-let-7e-5p	Usp22	Target Scan	mmu-miR-1198-5p	Cct6b	Target Scan
mmu-let-7e-5p	Neurod2	Target Scan	mmu-miR-1198-5p	Asic2	Target Scan
mmu-let-7e-5p	Lmx1b	Target Scan	mmu-miR-1198-5p	Adap2	Target Scan
mmu-let-7e-5p	Hdac11	Target Scan	mmu-miR-1198-5p	Scn4a	Target Scan
mmu-let-7e-5p	Hmgxb4	Target Scan	mmu-miR-1198-5p	Cacng1	Target Scan
mmu-let-7e-5p	Tbc1d2b	Target Scan	mmu-miR-1198-5p	Slc9a3r1	Target Scan
mmu-let-7e-5p	Dync1li2	Target Scan	mmu-miR-1198-5p	Slc25a19	Target Scan
mmu-let-7e-5p	Rgs8	Target Scan	mmu-miR-1198-5p	Pafah1b1	Target Scan
mmu-let-7e-5p	Zfp174	Target Scan	mmu-miR-1198-5p	Recql5	Target Scan
mmu-let-7e-5p	Lmtk2	Target Scan	mmu-miR-1198-5p	Aspa	Target Scan
mmu-let-7e-5p	Rnf13	Target Scan	mmu-miR-1198-5p	Ten1	Target Scan
mmu-let-7e-5p	Gdpd4	Target Scan	mmu-miR-1198-5p	1200014J11Rik	Target Scan
mmu-let-7e-5p	Dicer1	Target Scan	mmu-miR-1198-5p	P2rx1	Target Scan
mmu-let-7e-5p	Iapp	Target Scan	mmu-miR-1198-5p	Ube2g1	Target Scan
mmu-let-7e-5p	Scara3	Target Scan	mmu-miR-1198-5p	Txndc17	Target Scan
mmu-let-7e-5p	Foxf2	Target Scan	mmu-miR-1198-5p	Cygb	Target Scan
mmu-let-7e-5p	Midn	Target Scan	mmu-miR-1198-5p	Cpd	Target Scan
mmu-let-7e-5p	Map3k13	Target Scan	mmu-miR-1198-5p	Timm22	Target Scan
mmu-let-7e-5p	C3ar1	Target Scan	mmu-miR-1198-5p	Nxn	Target Scan
mmu-let-7e-5p	Cdh26	Target Scan	mmu-miR-1198-5p	Nme2	Target Scan
mmu-let-7e-5p	Slco1a1	Target Scan	mmu-miR-1198-5p	Dlx4	Target Scan
mmu-let-7e-5p	Ttll4	Target Scan	mmu-miR-1198-5p	Gucy2e	Target Scan
mmu-let-7e-5p	Trpm4	Target Scan	mmu-miR-1198-5p	Per1	Target Scan
mmu-let-7e-5p	Vwa1	Target Scan	mmu-miR-1198-5p	Pfas	Target Scan
mmu-let-7e-5p	Calm4	Target Scan	mmu-miR-1198-5p	Pik3r5	Target Scan
mmu-let-7e-5p	Rmnd1	Target Scan	mmu-miR-1198-5p	Tmem101	Target Scan
mmu-let-7e-5p	Slc2a12	Target Scan	mmu-miR-1198-5p	Kif18b	Target Scan
mmu-let-7e-5p	Asb13	Target Scan	mmu-miR-1198-5p	Nmt1	Target Scan
mmu-let-7e-5p	Kcnh5	Target Scan	mmu-miR-1198-5p	Gosr2	Target Scan
mmu-let-7e-5p	Fsd2	Target Scan	mmu-miR-1198-5p	Klhl28	Target Scan
mmu-let-7e-5p	Zmat4	Target Scan	mmu-miR-1198-5p	Ap4s1	Target Scan
mmu-let-7e-5p	Capsl	Target Scan	mmu-miR-1198-5p	Dtd2	Target Scan
mmu-let-7e-5p	Fdxacb1	Target Scan	mmu-miR-1198-5p	Tshr	Target Scan
mmu-let-7e-5p	Rsf1	Target Scan	mmu-miR-1198-5p	Gtf2a1	Target Scan
mmu-let-7e-5p	Rmi1	Target Scan	mmu-miR-1198-5p	Sel1l	Target Scan
mmu-let-7e-5p	Zkscan2	Target Scan	mmu-miR-1198-5p	Dnaaf2	Target Scan
mmu-let-7e-5p	Ccdc115	Target Scan	mmu-miR-1198-5p	Pole2	Target Scan
mmu-let-7e-5p	Ppip5k2	Target Scan	mmu-miR-1198-5p	Nemf	Target Scan
mmu-let-7e-5p	Gucy2f	Target Scan	mmu-miR-1198-5p	Atp5s	Target Scan
mmu-let-7e-5p	Ano10	Target Scan	mmu-miR-1198-5p	Cdkl1	Target Scan
mmu-let-7e-5p	A4gnt	Target Scan	mmu-miR-1198-5p	Gemin2	Target Scan
mmu-let-7e-5p	Slc43a2	Target Scan	mmu-miR-1198-5p	Trappc6b	Target Scan
mmu-let-7e-5p	6430571L13Rik	Target Scan	mmu-miR-1198-5p	Srp54a	Target Scan
mmu-let-7e-5p	Dhx38	Target Scan	mmu-miR-1198-5p	Ppp2r3c	Target Scan
mmu-let-7e-5p	Ralgps1	Target Scan	mmu-miR-1198-5p	Psma6	Target Scan
mmu-let-7e-5p	Plekhg6	Target Scan	mmu-miR-1198-5p	Nfkbia	Target Scan
mmu-let-7e-5p	Echdc3	Target Scan	mmu-miR-1198-5p	Noxred1	Target Scan
mmu-let-7e-5p	Parp14	Target Scan	mmu-miR-1198-5p	Sptlc2	Target Scan
mmu-let-7e-5p	Slc39a5	Target Scan	mmu-miR-1198-5p	Nova1	Target Scan
mmu-let-7e-5p	Mxd4	Target Scan	mmu-miR-1198-5p	Ppp2r5e	Target Scan
mmu-let-7e-5p	Fam173b	Target Scan	mmu-miR-1198-5p	Sav1	Target Scan
mmu-let-7e-5p	Smim3	Target Scan	mmu-miR-1198-5p	Tmx1	Target Scan
mmu-let-7e-5p	Usp38	Target Scan	mmu-miR-1198-5p	Actr10	Target Scan
mmu-let-7e-5p	Slitrk5	Target Scan	mmu-miR-1198-5p	Ppm1a	Target Scan
mmu-let-7e-5p	Neurl2	Target Scan	mmu-miR-1198-5p	Six6	Target Scan
mmu-let-7e-5p	Hspb2	Target Scan	mmu-miR-1198-5p	Glrx5	Target Scan
mmu-let-7e-5p	Herc1	Target Scan	mmu-miR-1198-5p	Mnat1	Target Scan
mmu-let-7e-5p	Svep1	Target Scan	mmu-miR-1198-5p	Prkch	Target Scan
mmu-let-7e-5p	Fam210a	Target Scan	mmu-miR-1198-5p	Snapc1	Target Scan
mmu-let-7e-5p	Camk4	Target Scan	mmu-miR-1198-5p	Atp6v1d	Target Scan
mmu-let-7e-5p	Setd5	Target Scan	mmu-miR-1198-5p	Vrk1	Target Scan
mmu-let-7e-5p	Plcl1	Target Scan	mmu-miR-1198-5p	Zfyve26	Target Scan
mmu-let-7e-5p	Atg14	Target Scan	mmu-miR-1198-5p	Rdh12	Target Scan
mmu-let-7e-5p	Serbp1	Target Scan	mmu-miR-1198-5p	Zfp36l1	Target Scan
mmu-let-7e-5p	Fam198a	Target Scan	mmu-miR-1198-5p	Actn1	Target Scan
mmu-let-7e-5p	Tmco4	Target Scan	mmu-miR-1198-5p	Galnt16	Target Scan
mmu-let-7e-5p	Sema7a	Target Scan	mmu-miR-1198-5p	Gtpbp4	Target Scan
mmu-let-7e-5p	Thrsp	Target Scan	mmu-miR-1198-5p	Fbln5	Target Scan
mmu-let-7e-5p	Hydin	Target Scan	mmu-miR-1198-5p	Atxn3	Target Scan
mmu-let-7e-5p	Grap2	Target Scan	mmu-miR-1198-5p	Pitrm1	Target Scan
mmu-let-7e-5p	Arel1	Target Scan	mmu-miR-1198-5p	Akr1c6	Target Scan
mmu-let-7e-5p	Rarg	Target Scan	mmu-miR-1198-5p	Akr1c12	Target Scan
mmu-let-7e-5p	Gcfc2	Target Scan	mmu-miR-1198-5p	Dcaf4	Target Scan
mmu-let-7e-5p	Smap2	Target Scan	mmu-miR-1198-5p	Acot4	Target Scan
mmu-let-7e-5p	Wdtc1	Target Scan	mmu-miR-1198-5p	Vsx2	Target Scan
mmu-let-7e-5p	Nmnat2	Target Scan	mmu-miR-1198-5p	Abcd4	Target Scan
mmu-let-7e-5p	Dnajc12	Target Scan	mmu-miR-1198-5p	Fcf1	Target Scan
mmu-let-7e-5p	Hs2st1	Target Scan	mmu-miR-1198-5p	Ylpm1	Target Scan
mmu-let-7e-5p	Sft2d2	Target Scan	mmu-miR-1198-5p	Vash1	Target Scan
mmu-let-7e-5p	Grid1	Target Scan	mmu-miR-1198-5p	Hhipl1	Target Scan
mmu-let-7e-5p	Tmem156	Target Scan	mmu-miR-1198-5p	Yy1	Target Scan
mmu-let-7e-5p	Mycn	Target Scan	mmu-miR-1198-5p	Xrcc3	Target Scan
mmu-let-7e-5p	Dennd3	Target Scan	mmu-miR-1198-5p	Gpr132	Target Scan
mmu-let-7e-5p	Igsf23	Target Scan	mmu-miR-1198-5p	Gng4	Target Scan
mmu-let-7e-5p	Scube3	Target Scan	mmu-miR-1198-5p	Gpr137b	Target Scan
mmu-let-7e-5p	Pvr	Target Scan	mmu-miR-1198-5p	Aoah	Target Scan
mmu-let-7e-5p	Sec22a	Target Scan	mmu-miR-1198-5p	Slc17a4	Target Scan
mmu-let-7e-5p	Cyld	Target Scan	mmu-miR-1198-5p	Mrs2	Target Scan
mmu-let-7e-5p	Ankib1	Target Scan	mmu-miR-1198-5p	Irf4	Target Scan
mmu-let-7e-5p	1700063H04Rik	Target Scan	mmu-miR-1198-5p	Edn1	Target Scan
mmu-let-7e-5p	Kif16b	Target Scan	mmu-miR-1198-5p	Mcur1	Target Scan
mmu-let-7e-5p	Kif27	Target Scan	mmu-miR-1198-5p	Cap2	Target Scan
mmu-let-7e-5p	C030046E11Rik	Target Scan	mmu-miR-1198-5p	Nup153	Target Scan
mmu-let-7e-5p	Pla2g4c	Target Scan	mmu-miR-1198-5p	Dek	Target Scan
mmu-let-7e-5p	Zyg11b	Target Scan	mmu-miR-1198-5p	Id4	Target Scan
mmu-let-7e-5p	Med13	Target Scan	mmu-miR-1198-5p	Aspn	Target Scan
mmu-let-7e-5p	Mrpl12	Target Scan	mmu-miR-1198-5p	Ogn	Target Scan
mmu-let-7e-5p	Fam222a	Target Scan	mmu-miR-1198-5p	Nxnl2	Target Scan
mmu-let-7e-5p	Rhbdd2	Target Scan	mmu-miR-1198-5p	Nqo2	Target Scan
mmu-let-7e-5p	Gna15	Target Scan	mmu-miR-1198-5p	Fars2	Target Scan
mmu-let-7e-5p	2310007B03Rik	Target Scan	mmu-miR-1198-5p	Ssr1	Target Scan
mmu-let-7e-5p	Cntnap5a	Target Scan	mmu-miR-1198-5p	Cts7	Target Scan
mmu-let-7e-5p	Elovl3	Target Scan	mmu-miR-1198-5p	Shc3	Target Scan
mmu-let-7e-5p	Pkn2	Target Scan	mmu-miR-1198-5p	Auh	Target Scan
mmu-let-7e-5p	Nudt15	Target Scan	mmu-miR-1198-5p	Ptch1	Target Scan
mmu-let-7e-5p	Macrod2	Target Scan	mmu-miR-1198-5p	Msx2	Target Scan
mmu-let-7e-5p	Lasp1	Target Scan	mmu-miR-1198-5p	Habp4	Target Scan
mmu-let-7e-5p	Ncapd2	Target Scan	mmu-miR-1198-5p	Drd1a	Target Scan
mmu-let-7e-5p	Polr2l	Target Scan	mmu-miR-1198-5p	Ctsl	Target Scan
mmu-let-7e-5p	Lrrn3	Target Scan	mmu-miR-1198-5p	Aaed1	Target Scan
mmu-let-7e-5p	Serpina12	Target Scan	mmu-miR-1198-5p	Cdk20	Target Scan
mmu-let-7e-5p	Ano5	Target Scan	mmu-miR-1198-5p	Lman2	Target Scan
mmu-let-7e-5p	Actr1b	Target Scan	mmu-miR-1198-5p	Prelid1	Target Scan
mmu-let-7e-5p	Edc3	Target Scan	mmu-miR-1198-5p	Cxcl14	Target Scan
mmu-let-7e-5p	Atf7ip2	Target Scan	mmu-miR-1198-5p	Ptdss1	Target Scan
mmu-let-7e-5p	Camk1d	Target Scan	mmu-miR-1198-5p	Rsl1	Target Scan
mmu-let-7e-5p	Fkbp1a	Target Scan	mmu-miR-1198-5p	Cetn3	Target Scan
mmu-let-7e-5p	Slc19a2	Target Scan	mmu-miR-1198-5p	Adcy2	Target Scan
mmu-let-7e-5p	Rag2	Target Scan	mmu-miR-1198-5p	2210016F16Rik	Target Scan
mmu-let-7e-5p	Phf21a	Target Scan	mmu-miR-1198-5p	Slc28a3	Target Scan
mmu-let-7e-5p	Shprh	Target Scan	mmu-miR-1198-5p	Naa35	Target Scan
mmu-let-7e-5p	Mul1	Target Scan	mmu-miR-1198-5p	Agtpbp1	Target Scan
mmu-let-7e-5p	Papd7	Target Scan	mmu-miR-1198-5p	Slc6a19	Target Scan
mmu-let-7e-5p	Dapk1	Target Scan	mmu-miR-1198-5p	Nkd2	Target Scan
mmu-let-7e-5p	Rras	Target Scan	mmu-miR-1198-5p	Tppp	Target Scan
mmu-let-7e-5p	Ago2	Target Scan	mmu-miR-1198-5p	Ahrr	Target Scan
mmu-let-7e-5p	Gltscr2	Target Scan	mmu-miR-1198-5p	Pdcd6	Target Scan
mmu-let-7e-5p	Itga9	Target Scan	mmu-miR-1198-5p	Ccdc127	Target Scan
mmu-let-7e-5p	4930578C19Rik	Target Scan	mmu-miR-1198-5p	Pcsk1	Target Scan
mmu-let-7e-5p	Tmc7	Target Scan	mmu-miR-1198-5p	Glrx	Target Scan
mmu-let-7e-5p	Sart1	Target Scan	mmu-miR-1198-5p	Lpcat1	Target Scan
mmu-let-7e-5p	Serpina10	Target Scan	mmu-miR-1198-5p	Tert	Target Scan
mmu-let-7e-5p	Nploc4	Target Scan	mmu-miR-1198-5p	Slc6a18	Target Scan
mmu-let-7e-5p	Chmp4b	Target Scan	mmu-miR-1198-5p	Xrcc4	Target Scan
mmu-let-7e-5p	St6galnac5	Target Scan	mmu-miR-1198-5p	Atg10	Target Scan
mmu-let-7e-5p	Cerk	Target Scan	mmu-miR-1198-5p	Acot12	Target Scan
mmu-let-7e-5p	Sepw1	Target Scan	mmu-miR-1198-5p	Zcchc9	Target Scan
mmu-let-7e-5p	Foxa1	Target Scan	mmu-miR-1198-5p	Ak6	Target Scan
mmu-let-7e-5p	Aldh1b1	Target Scan	mmu-miR-1198-5p	Cartpt	Target Scan
mmu-let-7e-5p	Ccbl2	Target Scan	mmu-miR-1198-5p	Hmgcr	Target Scan
mmu-let-7e-5p	Npepl1	Target Scan	mmu-miR-1198-5p	S100z	Target Scan
mmu-let-7e-5p	Brip1	Target Scan	mmu-miR-1198-5p	Aggf1	Target Scan
mmu-let-7e-5p	Ptk7	Target Scan	mmu-miR-1198-5p	Otp	Target Scan
mmu-let-7e-5p	Zfp451	Target Scan	mmu-miR-1198-5p	Scamp1	Target Scan
mmu-let-7e-5p	Nars2	Target Scan	mmu-miR-1198-5p	Dimt1	Target Scan
mmu-let-7e-5p	Rftn1	Target Scan	mmu-miR-1198-5p	Elovl7	Target Scan
mmu-let-7e-5p	Pde1c	Target Scan	mmu-miR-1198-5p	Plk2	Target Scan
mmu-let-7e-5p	Smyd4	Target Scan	mmu-miR-1198-5p	Zfyve16	Target Scan
mmu-let-7e-5p	Dock3	Target Scan	mmu-miR-1198-5p	Erbb2ip	Target Scan
mmu-let-7e-5p	Ick	Target Scan	mmu-miR-1198-5p	Srek1ip1	Target Scan
mmu-let-7e-5p	Tbc1d13	Target Scan	mmu-miR-1198-5p	Emb	Target Scan
mmu-let-7e-5p	Crlf2	Target Scan	mmu-miR-1198-5p	Mrps30	Target Scan
mmu-let-7e-5p	1700025G04Rik	Target Scan	mmu-miR-1198-5p	Fgf10	Target Scan
mmu-let-7e-5p	Ces1g	Target Scan	mmu-miR-1198-5p	Atxn7	Target Scan
mmu-let-7e-5p	Crybg3	Target Scan	mmu-miR-1198-5p	Ptprg	Target Scan
mmu-let-7e-5p	Brca2	Target Scan	mmu-miR-1198-5p	Acox2	Target Scan
mmu-let-7e-5p	Epg5	Target Scan	mmu-miR-1198-5p	Skiv2l2	Target Scan
mmu-let-7e-5p	Slc25a21	Target Scan	mmu-miR-1198-5p	Ndufs4	Target Scan
mmu-let-7e-5p	Cysltr2	Target Scan	mmu-miR-1198-5p	Oxsm	Target Scan
mmu-let-7e-5p	Cdk19	Target Scan	mmu-miR-1198-5p	Dydc2	Target Scan
mmu-let-7e-5p	Arl6ip5	Target Scan	mmu-miR-1198-5p	Glud1	Target Scan
mmu-let-7e-5p	Helq	Target Scan	mmu-miR-1198-5p	Ldb3	Target Scan
mmu-let-7e-5p	Atp6v0a1	Target Scan	mmu-miR-1198-5p	Cdhr1	Target Scan
mmu-let-7e-5p	Tcta	Target Scan	mmu-miR-1198-5p	Rgr	Target Scan
mmu-let-7e-5p	Mllt6	Target Scan	mmu-miR-1198-5p	Ecd	Target Scan
mmu-let-7e-5p	Rims4	Target Scan	mmu-miR-1198-5p	Dnajc9	Target Scan
mmu-let-7e-5p	4930402H24Rik	Target Scan	mmu-miR-1198-5p	Vcl	Target Scan
mmu-let-7e-5p	Foxn4	Target Scan	mmu-miR-1198-5p	Ktn1	Target Scan
mmu-let-7e-5p	Zswim5	Target Scan	mmu-miR-1198-5p	1700011H14Rik	Target Scan
mmu-let-7e-5p	Lgr6	Target Scan	mmu-miR-1198-5p	Ppif	Target Scan
mmu-let-7e-5p	Mfsd12	Target Scan	mmu-miR-1198-5p	Rnase4	Target Scan
mmu-let-7e-5p	Trappc5	Target Scan	mmu-miR-1198-5p	Hacl1	Target Scan
mmu-let-7e-5p	Hs3st6	Target Scan	mmu-miR-1198-5p	Galnt15	Target Scan
mmu-let-7e-5p	Slc30a1	Target Scan	mmu-miR-1198-5p	Oxnad1	Target Scan
mmu-let-7e-5p	Fkbp6	Target Scan	mmu-miR-1198-5p	Parg	Target Scan
mmu-let-7e-5p	Slc25a16	Target Scan	mmu-miR-1198-5p	Kpna3	Target Scan
mmu-let-7e-5p	Bahcc1	Target Scan	mmu-miR-1198-5p	Spryd7	Target Scan
mmu-let-7e-5p	Galnt12	Target Scan	mmu-miR-1198-5p	Rnaseh2b	Target Scan
mmu-let-7e-5p	Cplx3	Target Scan	mmu-miR-1198-5p	Mapk8	Target Scan
mmu-let-7e-5p	Ppp1r3a	Target Scan	mmu-miR-1198-5p	Pspc1	Target Scan
mmu-let-7e-5p	Dstyk	Target Scan	mmu-miR-1198-5p	Zmym2	Target Scan
mmu-let-7e-5p	Rpf2	Target Scan	mmu-miR-1198-5p	Tkt	Target Scan
mmu-let-7e-5p	Wfdc5	Target Scan	mmu-miR-1198-5p	Lats2	Target Scan
mmu-let-7e-5p	Fam115a	Target Scan	mmu-miR-1198-5p	Mrpl57	Target Scan
mmu-let-7e-5p	Pik3ip1	Target Scan	mmu-miR-1198-5p	Micu2	Target Scan
mmu-let-7e-5p	Acer2	Target Scan	mmu-miR-1198-5p	Extl3	Target Scan
mmu-let-7e-5p	Zkscan8	Target Scan	mmu-miR-1198-5p	Amer2	Target Scan
mmu-let-7e-5p	B630005N14Rik	Target Scan	mmu-miR-1198-5p	Mtmr6	Target Scan
mmu-let-7e-5p	Wdr18	Target Scan	mmu-miR-1198-5p	4930564B18Rik	Target Scan
mmu-let-7e-5p	Ak5	Target Scan	mmu-miR-1198-5p	Slc25a30	Target Scan
mmu-let-7e-5p	Tmem59l	Target Scan	mmu-miR-1198-5p	Gpalpp1	Target Scan
mmu-let-7e-5p	Tgfb2	Target Scan	mmu-miR-1198-5p	Nufip1	Target Scan
mmu-let-7e-5p	Adk	Target Scan	mmu-miR-1198-5p	Tsc22d1	Target Scan
mmu-let-7e-5p	Pygb	Target Scan	mmu-miR-1198-5p	Rgcc	Target Scan
mmu-let-7e-5p	Ints7	Target Scan	mmu-miR-1198-5p	Wbp4	Target Scan
mmu-let-7e-5p	Fam207a	Target Scan	mmu-miR-1198-5p	Scara5	Target Scan
mmu-let-7e-5p	Rhou	Target Scan	mmu-miR-1198-5p	Ccdc25	Target Scan
mmu-let-7e-5p	Dtx4	Target Scan	mmu-miR-1198-5p	Adam2	Target Scan
mmu-let-7e-5p	Chrm4	Target Scan	mmu-miR-1198-5p	Trim35	Target Scan
mmu-let-7e-5p	Socs7	Target Scan	mmu-miR-1198-5p	Nefm	Target Scan
mmu-let-7e-5p	Xkr8	Target Scan	mmu-miR-1198-5p	Nefl	Target Scan
mmu-let-7e-5p	Actr5	Target Scan	mmu-miR-1198-5p	Bora	Target Scan
mmu-let-7e-5p	Btbd7	Target Scan	mmu-miR-1198-5p	Tnfrsf10b	Target Scan
mmu-let-7e-5p	Ppp1r12b	Target Scan	mmu-miR-1198-5p	Rhobtb2	Target Scan
mmu-let-7e-5p	Ppapdc2	Target Scan	mmu-miR-1198-5p	Klhl1	Target Scan
mmu-let-7e-5p	Smyd5	Target Scan	mmu-miR-1198-5p	Pdlim2	Target Scan
mmu-let-7e-5p	Prkab2	Target Scan	mmu-miR-1198-5p	Fam160b2	Target Scan
mmu-let-7e-5p	Wnt4	Target Scan	mmu-miR-1198-5p	Bmp1	Target Scan
mmu-let-7e-5p	Pdk3	Target Scan	mmu-miR-1198-5p	Dok2	Target Scan
mmu-let-7e-5p	AI182371	Target Scan	mmu-miR-1198-5p	Rb1	Target Scan
mmu-let-7e-5p	Gpr26	Target Scan	mmu-miR-1198-5p	Spry2	Target Scan
mmu-let-7e-5p	Sfxn5	Target Scan	mmu-miR-1198-5p	Ednrb	Target Scan
mmu-let-7e-5p	Erf	Target Scan	mmu-miR-1198-5p	Fbxl3	Target Scan
mmu-let-7e-5p	Ddx21	Target Scan	mmu-miR-1198-5p	Cln5	Target Scan
mmu-let-7e-5p	2310014L17Rik	Target Scan	mmu-miR-1198-5p	Dnajc3	Target Scan
mmu-let-7e-5p	Cisd1	Target Scan	mmu-miR-1198-5p	C9	Target Scan
mmu-let-7e-5p	Zbed3	Target Scan	mmu-miR-1198-5p	Rab2b	Target Scan
mmu-let-7e-5p	Tnfrsf14	Target Scan	mmu-miR-1198-5p	Tox4	Target Scan
mmu-let-7e-5p	Limd2	Target Scan	mmu-miR-1198-5p	Psmb5	Target Scan
mmu-let-7e-5p	Zfp458	Target Scan	mmu-miR-1198-5p	Pabpn1	Target Scan
mmu-let-7e-5p	Gpc1	Target Scan	mmu-miR-1198-5p	Efs	Target Scan
mmu-let-7e-5p	Nol10	Target Scan	mmu-miR-1198-5p	Khnyn	Target Scan
mmu-let-7e-5p	Strip2	Target Scan	mmu-miR-1198-5p	C1qtnf3	Target Scan
mmu-let-7e-5p	Slc25a28	Target Scan	mmu-miR-1198-5p	Mtdh	Target Scan
mmu-let-7e-5p	Klhdc8a	Target Scan	mmu-miR-1198-5p	Laptm4b	Target Scan
mmu-let-7e-5p	Uroc1	Target Scan	mmu-miR-1198-5p	Sdc2	Target Scan
mmu-let-7e-5p	Fndc3b	Target Scan	mmu-miR-1198-5p	Ank	Target Scan
mmu-let-7e-5p	Spon2	Target Scan	mmu-miR-1198-5p	Fam134b	Target Scan
mmu-let-7e-5p	Slc16a1	Target Scan	mmu-miR-1198-5p	Ywhaz	Target Scan
mmu-let-7e-5p	Bbox1	Target Scan	mmu-miR-1198-5p	Grhl2	Target Scan
mmu-let-7e-5p	Elmsan1	Target Scan	mmu-miR-1198-5p	Rrm2b	Target Scan
mmu-let-7e-5p	Lpcat2	Target Scan	mmu-miR-1198-5p	Atp6v1c1	Target Scan
mmu-let-7e-5p	Lrig2	Target Scan	mmu-miR-1198-5p	Slc25a32	Target Scan
mmu-let-7e-5p	Tmem214	Target Scan	mmu-miR-1198-5p	Dpys	Target Scan
mmu-let-7e-5p	Iqsec3	Target Scan	mmu-miR-1198-5p	Rad21	Target Scan
mmu-let-7e-5p	Tnfsf10	Target Scan	mmu-miR-1198-5p	Shcbp1	Target Scan
mmu-let-7e-5p	Myo1b	Target Scan	mmu-miR-1198-5p	Fam135b	Target Scan
mmu-let-7e-5p	Txlna	Target Scan	mmu-miR-1198-5p	Eif3e	Target Scan
mmu-let-7e-5p	Dok4	Target Scan	mmu-miR-1198-5p	Emc2	Target Scan
mmu-let-7e-5p	Gtpbp1	Target Scan	mmu-miR-1198-5p	Kcnv1	Target Scan
mmu-let-7e-5p	Gjb5	Target Scan	mmu-miR-1198-5p	Ndufb9	Target Scan
mmu-let-7e-5p	Rad54l2	Target Scan	mmu-miR-1198-5p	Klhl38	Target Scan
mmu-let-7e-5p	Nceh1	Target Scan	mmu-miR-1198-5p	Derl1	Target Scan
mmu-let-7e-5p	Btnl9	Target Scan	mmu-miR-1198-5p	Slc22a22	Target Scan
mmu-let-7e-5p	Kremen2	Target Scan	mmu-miR-1198-5p	Adcy8	Target Scan
mmu-let-7e-5p	Lgr4	Target Scan	mmu-miR-1198-5p	Wnt7b	Target Scan
mmu-let-7e-5p	Apobec2	Target Scan	mmu-miR-1198-5p	L3mbtl2	Target Scan
mmu-let-7e-5p	AW549877	Target Scan	mmu-miR-1198-5p	Slc25a17	Target Scan
mmu-let-7e-5p	Mfsd4	Target Scan	mmu-miR-1198-5p	Fam83f	Target Scan
mmu-let-7e-5p	Dcbld2	Target Scan	mmu-miR-1198-5p	Mief1	Target Scan
mmu-let-7e-5p	2810474O19Rik	Target Scan	mmu-miR-1198-5p	Tab1	Target Scan
mmu-let-7e-5p	Ift57	Target Scan	mmu-miR-1198-5p	Josd1	Target Scan
mmu-let-7e-5p	Slc16a9	Target Scan	mmu-miR-1198-5p	Cby1	Target Scan
mmu-let-7e-5p	Fnip1	Target Scan	mmu-miR-1198-5p	Dmc1	Target Scan
mmu-let-7e-5p	Foxn3	Target Scan	mmu-miR-1198-5p	Samm50	Target Scan
mmu-let-7e-5p	Hsd3b7	Target Scan	mmu-miR-1198-5p	Parvb	Target Scan
mmu-let-7e-5p	Vav3	Target Scan	mmu-miR-1198-5p	Wbp2nl	Target Scan
mmu-let-7e-5p	Fbxw4	Target Scan	mmu-miR-1198-5p	Sep-03	Target Scan
mmu-let-7e-5p	Uggt1	Target Scan	mmu-miR-1198-5p	Slc38a2	Target Scan
mmu-let-7e-5p	Rassf7	Target Scan	mmu-miR-1198-5p	Slc38a4	Target Scan
mmu-let-7e-5p	Trim14	Target Scan	mmu-miR-1198-5p	Vdr	Target Scan
mmu-let-7e-5p	Fam102b	Target Scan	mmu-miR-1198-5p	Itga5	Target Scan
mmu-let-7e-5p	Usp31	Target Scan	mmu-miR-1198-5p	Ppp1r1a	Target Scan
mmu-let-7e-5p	Phf8	Target Scan	mmu-miR-1198-5p	Shisa9	Target Scan
mmu-let-7e-5p	Wdr92	Target Scan	mmu-miR-1198-5p	Litaf	Target Scan
mmu-let-7e-5p	Fbxw17	Target Scan	mmu-miR-1198-5p	Ciita	Target Scan
mmu-let-7e-5p	Pcgf3	Target Scan	mmu-miR-1198-5p	1810013L24Rik	Target Scan
mmu-let-7e-5p	Eltd1	Target Scan	mmu-miR-1198-5p	Bcl6	Target Scan
mmu-let-7e-5p	Abhd11	Target Scan	mmu-miR-1198-5p	Il1rap	Target Scan
mmu-let-7e-5p	A930016O22Rik	Target Scan	mmu-miR-1198-5p	Crebbp	Target Scan
mmu-let-7e-5p	Thoc2	Target Scan	mmu-miR-1198-5p	Ercc4	Target Scan
mmu-let-7e-5p	Mbl1	Target Scan	mmu-miR-1198-5p	Cyc1	Target Scan
mmu-let-7e-5p	Pif1	Target Scan	mmu-miR-1198-5p	Sharpin	Target Scan
mmu-let-7e-5p	5031439G07Rik	Target Scan	mmu-miR-1198-5p	Dgat1	Target Scan
mmu-let-7e-5p	Trim41	Target Scan	mmu-miR-1198-5p	Slc52a2	Target Scan
mmu-let-7e-5p	Igsf6	Target Scan	mmu-miR-1198-5p	Ly6i	Target Scan
mmu-let-7e-5p	Rdh7	Target Scan	mmu-miR-1198-5p	Lynx1	Target Scan
mmu-let-7e-5p	Dzip1	Target Scan	mmu-miR-1198-5p	Gm9747	Target Scan
mmu-let-7e-5p	Reep4	Target Scan	mmu-miR-1198-5p	Rpl24	Target Scan
mmu-let-7e-5p	Pcnxl2	Target Scan	mmu-miR-1198-5p	Cep97	Target Scan
mmu-let-7e-5p	Hectd2	Target Scan	mmu-miR-1198-5p	Acr	Target Scan
mmu-let-7e-5p	Katnal1	Target Scan	mmu-miR-1198-5p	Alcam	Target Scan
mmu-let-7e-5p	2310036O22Rik	Target Scan	mmu-miR-1198-5p	Pvrl3	Target Scan
mmu-let-7e-5p	Lgi3	Target Scan	mmu-miR-1198-5p	Gcsam	Target Scan
mmu-let-7e-5p	Nckap1l	Target Scan	mmu-miR-1198-5p	Slc35a5	Target Scan
mmu-let-7e-5p	Vash2	Target Scan	mmu-miR-1198-5p	Prkdc	Target Scan
mmu-let-7e-5p	Mrps6	Target Scan	mmu-miR-1198-5p	Mcm4	Target Scan
mmu-let-7e-5p	Mansc1	Target Scan	mmu-miR-1198-5p	Fopnl	Target Scan
mmu-let-7e-5p	Creb5	Target Scan	mmu-miR-1198-5p	Nde1	Target Scan
mmu-let-7e-5p	Ndst2	Target Scan	mmu-miR-1198-5p	Mina	Target Scan
mmu-let-7e-5p	Cercam	Target Scan	mmu-miR-1198-5p	Cldn25	Target Scan
mmu-let-7e-5p	Gpbp1	Target Scan	mmu-miR-1198-5p	Tbc1d23	Target Scan
mmu-let-7e-5p	Slc25a43	Target Scan	mmu-miR-1198-5p	Tmem45a	Target Scan
mmu-let-7e-5p	Cct2	Target Scan	mmu-miR-1198-5p	Snap29	Target Scan
mmu-let-7e-5p	Ccdc18	Target Scan	mmu-miR-1198-5p	Ncbp2	Target Scan
mmu-let-7e-5p	Zfp281	Target Scan	mmu-miR-1198-5p	Top3b	Target Scan
mmu-let-7e-5p	Rpgrip1l	Target Scan	mmu-miR-1198-5p	Pak2	Target Scan
mmu-let-7e-5p	Hoxd1	Target Scan	mmu-miR-1198-5p	Spag6	Target Scan
mmu-let-7e-5p	Kif14	Target Scan	mmu-miR-1198-5p	Dnm1l	Target Scan
mmu-let-7e-5p	Scaf11	Target Scan	mmu-miR-1198-5p	Igsf11	Target Scan
mmu-let-7e-5p	Fam199x	Target Scan	mmu-miR-1198-5p	B4galt4	Target Scan
mmu-let-7e-5p	Eef2k	Target Scan	mmu-miR-1198-5p	Arhgap31	Target Scan
mmu-let-7e-5p	Dok3	Target Scan	mmu-miR-1198-5p	Lrch3	Target Scan
mmu-let-7e-5p	Nt5dc1	Target Scan	mmu-miR-1198-5p	Lmln	Target Scan
mmu-let-7e-5p	Mmp1b	Target Scan	mmu-miR-1198-5p	Snx4	Target Scan
mmu-let-7e-5p	Colgalt1	Target Scan	mmu-miR-1198-5p	Nr1i2	Target Scan
mmu-let-7e-5p	Ttc22	Target Scan	mmu-miR-1198-5p	Gsk3b	Target Scan
mmu-let-7e-5p	Acsm1	Target Scan	mmu-miR-1198-5p	Klhl24	Target Scan
mmu-let-7e-5p	Cmklr1	Target Scan	mmu-miR-1198-5p	Umps	Target Scan
mmu-let-7e-5p	Dmgdh	Target Scan	mmu-miR-1198-5p	Ndufb4	Target Scan
mmu-let-7e-5p	Hoxa11	Target Scan	mmu-miR-1198-5p	Rabl3	Target Scan
mmu-let-7e-5p	Coro2b	Target Scan	mmu-miR-1198-5p	Mylk	Target Scan
mmu-let-7e-5p	Trub2	Target Scan	mmu-miR-1198-5p	Dirc2	Target Scan
mmu-let-7e-5p	Tmem45b	Target Scan	mmu-miR-1198-5p	Hspbap1	Target Scan
mmu-let-7e-5p	Arrdc4	Target Scan	mmu-miR-1198-5p	Ehhadh	Target Scan
mmu-let-7e-5p	Pigs	Target Scan	mmu-miR-1198-5p	Senp2	Target Scan
mmu-let-7e-5p	Tmem194	Target Scan	mmu-miR-1198-5p	Tmprss15	Target Scan
mmu-let-7e-5p	Slc7a1	Target Scan	mmu-miR-1198-5p	Cxadr	Target Scan
mmu-let-7e-5p	Myrip	Target Scan	mmu-miR-1198-5p	Usp25	Target Scan
mmu-let-7e-5p	Rbfox2	Target Scan	mmu-miR-1198-5p	Adipoq	Target Scan
mmu-let-7e-5p	Pdcd7	Target Scan	mmu-miR-1198-5p	Robo1	Target Scan
mmu-let-7e-5p	Ppp1r14a	Target Scan	mmu-miR-1198-5p	Adamts1	Target Scan
mmu-let-7e-5p	Phf20l1	Target Scan	mmu-miR-1198-5p	Adamts5	Target Scan
mmu-let-7e-5p	Haus1	Target Scan	mmu-miR-1198-5p	Ets2	Target Scan
mmu-let-7e-5p	Nxnl1	Target Scan	mmu-miR-1198-5p	Slc15a2	Target Scan
mmu-let-7e-5p	Fgb	Target Scan	mmu-miR-1198-5p	Ildr1	Target Scan
mmu-let-7e-5p	Lman1	Target Scan	mmu-miR-1198-5p	Pros1	Target Scan
mmu-let-7e-5p	Wapal	Target Scan	mmu-miR-1198-5p	Ripply3	Target Scan
mmu-let-7e-5p	Asb10	Target Scan	mmu-miR-1198-5p	Runx1	Target Scan
mmu-let-7e-5p	C130074G19Rik	Target Scan	mmu-miR-1198-5p	Atp5o	Target Scan
mmu-let-7e-5p	Tango6	Target Scan	mmu-miR-1198-5p	Donson	Target Scan
mmu-let-7e-5p	Tmem71	Target Scan	mmu-miR-1198-5p	Tmem50b	Target Scan
mmu-let-7e-5p	Fam102a	Target Scan	mmu-miR-1198-5p	Ifngr2	Target Scan
mmu-let-7e-5p	Clspn	Target Scan	mmu-miR-1198-5p	Ifnar1	Target Scan
mmu-let-7e-5p	Elmod1	Target Scan	mmu-miR-1198-5p	Il10rb	Target Scan
mmu-let-7e-5p	BC037034	Target Scan	mmu-miR-1198-5p	1110004E09Rik	Target Scan
mmu-let-7e-5p	Cer1	Target Scan	mmu-miR-1198-5p	Sod1	Target Scan
mmu-let-7e-5p	Prelp	Target Scan	mmu-miR-1198-5p	Krt82	Target Scan
mmu-let-7e-5p	Plvap	Target Scan	mmu-miR-1198-5p	Zfp641	Target Scan
mmu-let-7e-5p	36951	Target Scan	mmu-miR-1198-5p	Dhh	Target Scan
mmu-let-7e-5p	Sln	Target Scan	mmu-miR-1198-5p	Tmbim6	Target Scan
mmu-let-7e-5p	Abhd14b	Target Scan	mmu-miR-1198-5p	Faim2	Target Scan
mmu-let-7e-5p	Trim60	Target Scan	mmu-miR-1198-5p	Aqp6	Target Scan
mmu-let-7e-5p	4921522P10Rik	Target Scan	mmu-miR-1198-5p	Asic1	Target Scan
mmu-let-7e-5p	Pnp	Target Scan	mmu-miR-1198-5p	Gpd1	Target Scan
mmu-let-7e-5p	Crtac1	Target Scan	mmu-miR-1198-5p	Cox14	Target Scan
mmu-let-7e-5p	Ubash3a	Target Scan	mmu-miR-1198-5p	Cers5	Target Scan
mmu-let-7e-5p	Sec24c	Target Scan	mmu-miR-1198-5p	Atf1	Target Scan
mmu-let-7e-5p	Pm20d1	Target Scan	mmu-miR-1198-5p	Cela1	Target Scan
mmu-let-7e-5p	Hoxa9	Target Scan	mmu-miR-1198-5p	Slc4a8	Target Scan
mmu-let-7e-5p	Ptchd4	Target Scan	mmu-miR-1198-5p	Nr4a1	Target Scan
mmu-let-7e-5p	Papd4	Target Scan	mmu-miR-1198-5p	Krt6b	Target Scan
mmu-let-7e-5p	Orc3	Target Scan	mmu-miR-1198-5p	Csad	Target Scan
mmu-let-7e-5p	Mmaa	Target Scan	mmu-miR-1198-5p	Prr13	Target Scan
mmu-let-7e-5p	2610034B18Rik	Target Scan	mmu-miR-1198-5p	Map3k12	Target Scan
mmu-let-7e-5p	Sh3bgr	Target Scan	mmu-miR-1198-5p	Calcoco1	Target Scan
mmu-let-7e-5p	Ccr8	Target Scan	mmu-miR-1198-5p	Rttn	Target Scan
mmu-let-7e-5p	Pck2	Target Scan	mmu-miR-1198-5p	Rgn	Target Scan
mmu-let-7e-5p	Trem1	Target Scan	mmu-miR-1198-5p	Slc10a2	Target Scan
mmu-let-7e-5p	Prrg3	Target Scan	mmu-miR-1198-5p	Lrrc71	Target Scan
mmu-let-7e-5p	Macc1	Target Scan	mmu-miR-1198-5p	Msrb2	Target Scan
mmu-let-7e-5p	Icmt	Target Scan	mmu-miR-1198-5p	Gm853	Target Scan
mmu-let-7e-5p	Fbrs	Target Scan	mmu-miR-1198-5p	Wrb	Target Scan
mmu-let-7e-5p	Mrpl34	Target Scan	mmu-miR-1198-5p	Ivns1abp	Target Scan
mmu-let-7e-5p	Spred3	Target Scan	mmu-miR-1198-5p	Rpp14	Target Scan
mmu-let-7e-5p	Atp2b4	Target Scan	mmu-miR-1198-5p	Ceacam14	Target Scan
mmu-let-7e-5p	Ptpn13	Target Scan	mmu-miR-1198-5p	Ccl25	Target Scan
mmu-let-7e-5p	Gucy1a3	Target Scan	mmu-miR-1198-5p	Scg5	Target Scan
mmu-let-7e-5p	Greb1l	Target Scan	mmu-miR-1198-5p	Kcnk5	Target Scan
mmu-let-7e-5p	Prickle1	Target Scan	mmu-miR-1198-5p	Acy1	Target Scan
mmu-let-7e-5p	Polr3g	Target Scan	mmu-miR-1198-5p	Cd4	Target Scan
mmu-let-7e-5p	Bmpr1a	Target Scan	mmu-miR-1198-5p	Mar-05	Target Scan
mmu-let-7e-5p	Zfp532	Target Scan	mmu-miR-1198-5p	4921501E09Rik	Target Scan
mmu-let-7e-5p	Slc26a9	Target Scan	mmu-miR-1198-5p	Nfatc4	Target Scan
mmu-let-7e-5p	Lysmd3	Target Scan	mmu-miR-1198-5p	Gm13011	Target Scan
mmu-let-7e-5p	Cox10	Target Scan	mmu-miR-1198-5p	Acbd4	Target Scan
mmu-let-7e-5p	Ptprh	Target Scan	mmu-miR-1198-5p	Slc22a3	Target Scan
mmu-let-7e-5p	Pphln1	Target Scan	mmu-miR-1198-5p	Slc22a1	Target Scan
mmu-let-7e-5p	Senp7	Target Scan	mmu-miR-1198-5p	Igf2r	Target Scan
mmu-let-7e-5p	Styk1	Target Scan	mmu-miR-1198-5p	Mmp25	Target Scan
mmu-let-7e-5p	Tldc1	Target Scan	mmu-miR-1198-5p	Flywch2	Target Scan
mmu-let-7e-5p	Bet1	Target Scan	mmu-miR-1198-5p	Slc25a27	Target Scan
mmu-let-7e-5p	Ushbp1	Target Scan	mmu-miR-1198-5p	Pla2g7	Target Scan
mmu-let-7e-5p	Ybey	Target Scan	mmu-miR-1198-5p	Tnfrsf21	Target Scan
mmu-let-7e-5p	Gc	Target Scan	mmu-miR-1198-5p	Tbc1d5	Target Scan
mmu-let-7e-5p	Hoxb4	Target Scan	mmu-miR-1198-5p	Efhb	Target Scan
mmu-let-7e-5p	Lrrc20	Target Scan	mmu-miR-1198-5p	Cdc5l	Target Scan
mmu-let-7e-5p	Setmar	Target Scan	mmu-miR-1198-5p	Mrpl14	Target Scan
mmu-let-7e-5p	Cpa4	Target Scan	mmu-miR-1198-5p	Sult1c1	Target Scan
mmu-let-7e-5p	Garem	Target Scan	mmu-miR-1198-5p	Vegfa	Target Scan
mmu-let-7e-5p	Zfp692	Target Scan	mmu-miR-1198-5p	Gtpbp2	Target Scan
mmu-let-7e-5p	Pnrc1	Target Scan	mmu-miR-1198-5p	Polh	Target Scan
mmu-let-7e-5p	Obfc1	Target Scan	mmu-miR-1198-5p	Enpp4	Target Scan
mmu-let-7e-5p	Zdhhc2	Target Scan	mmu-miR-1198-5p	Fbxl17	Target Scan
mmu-let-7e-5p	Zfp113	Target Scan	mmu-miR-1198-5p	Med20	Target Scan
mmu-let-7e-5p	Apex1	Target Scan	mmu-miR-1198-5p	Usp49	Target Scan
mmu-let-7e-5p	Ptpn7	Target Scan	mmu-miR-1198-5p	Mocs1	Target Scan
mmu-let-7e-5p	Gxylt1	Target Scan	mmu-miR-1198-5p	Ppil1	Target Scan
mmu-let-7e-5p	Zrsr1	Target Scan	mmu-miR-1198-5p	Cpne5	Target Scan
mmu-let-7e-5p	Ccdc141	Target Scan	mmu-miR-1198-5p	Cmtr1	Target Scan
mmu-let-7e-5p	Zbtb40	Target Scan	mmu-miR-1198-5p	Rnf8	Target Scan
mmu-let-7e-5p	Fahd1	Target Scan	mmu-miR-1198-5p	Glo1	Target Scan
mmu-let-7e-5p	Kbtbd3	Target Scan	mmu-miR-1198-5p	Tmprss3	Target Scan
mmu-let-7e-5p	Tmem215	Target Scan	mmu-miR-1198-5p	Arhgap28	Target Scan
mmu-let-7e-5p	Pskh1	Target Scan	mmu-miR-1198-5p	Emilin2	Target Scan
mmu-let-7e-5p	Smim4	Target Scan	mmu-miR-1198-5p	Clip4	Target Scan
mmu-let-7e-5p	Zbtb33	Target Scan	mmu-miR-1198-5p	Galnt14	Target Scan
mmu-let-7e-5p	Mplkip	Target Scan	mmu-miR-1198-5p	Xdh	Target Scan
mmu-let-7e-5p	Epx	Target Scan	mmu-miR-1198-5p	Yipf4	Target Scan
mmu-let-7e-5p	Zfp11	Target Scan	mmu-miR-1198-5p	Eif2ak2	Target Scan
mmu-let-7e-5p	Lrrn4	Target Scan	mmu-miR-1198-5p	Ndufaf7	Target Scan
mmu-let-7e-5p	Cep120	Target Scan	mmu-miR-1198-5p	Cyp1b1	Target Scan
mmu-let-7e-5p	Yod1	Target Scan	mmu-miR-1198-5p	Twsg1	Target Scan
mmu-let-7e-5p	Specc1	Target Scan	mmu-miR-1198-5p	Atp6v0c	Target Scan
mmu-let-7e-5p	Pofut1	Target Scan	mmu-miR-1198-5p	Eci1	Target Scan
mmu-let-7e-5p	Nupl2	Target Scan	mmu-miR-1198-5p	Epas1	Target Scan
mmu-let-7e-5p	Otc	Target Scan	mmu-miR-1198-5p	Rhoq	Target Scan
mmu-let-7e-5p	Spn	Target Scan	mmu-miR-1198-5p	Cript	Target Scan
mmu-let-7e-5p	Scn3b	Target Scan	mmu-miR-1198-5p	Hn1l	Target Scan
mmu-let-7e-5p	Rimkla	Target Scan	mmu-miR-1198-5p	St6gal2	Target Scan
mmu-let-7e-5p	Prokr2	Target Scan	mmu-miR-1198-5p	Emr4	Target Scan
mmu-let-7e-5p	Rnf125	Target Scan	mmu-miR-1198-5p	Rgs11	Target Scan
mmu-let-7e-5p	Nov	Target Scan	mmu-miR-1198-5p	Kdm4b	Target Scan
mmu-let-7e-5p	Dnajb4	Target Scan	mmu-miR-1198-5p	1700061G19Rik	Target Scan
mmu-let-7e-5p	Lancl2	Target Scan	mmu-miR-1198-5p	Nudt3	Target Scan
mmu-let-7e-5p	Zfp322a	Target Scan	mmu-miR-1198-5p	Mllt1	Target Scan
mmu-let-7e-5p	Neurog3	Target Scan	mmu-miR-1198-5p	Anks1	Target Scan
mmu-let-7e-5p	Gprc5a	Target Scan	mmu-miR-1198-5p	Nudt12	Target Scan
mmu-let-7e-5p	Kctd4	Target Scan	mmu-miR-1198-5p	Bambi	Target Scan
mmu-let-7e-5p	Ccdc60	Target Scan	mmu-miR-1198-5p	Mtpap	Target Scan
mmu-let-7e-5p	Jrk	Target Scan	mmu-miR-1198-5p	Kif5b	Target Scan
mmu-let-7e-5p	Ttc24	Target Scan	mmu-miR-1198-5p	Tmem178	Target Scan
mmu-let-7e-5p	1700056E22Rik	Target Scan	mmu-miR-1198-5p	Thumpd2	Target Scan
mmu-let-7e-5p	Crb2	Target Scan	mmu-miR-1198-5p	Celf4	Target Scan
mmu-let-7e-5p	Tssk6	Target Scan	mmu-miR-1198-5p	Thoc1	Target Scan
mmu-let-7e-5p	Tmem174	Target Scan	mmu-miR-1198-5p	Tapbp	Target Scan
mmu-let-7e-5p	Flad1	Target Scan	mmu-miR-1198-5p	Cdh2	Target Scan
mmu-let-7e-5p	Tob2	Target Scan	mmu-miR-1198-5p	Wdr46	Target Scan
mmu-let-7e-5p	Uspl1	Target Scan	mmu-miR-1198-5p	Vps52	Target Scan
mmu-let-7e-5p	C87436	Target Scan	mmu-miR-1198-5p	Btnl2	Target Scan
mmu-let-7e-5p	Ascc1	Target Scan	mmu-miR-1198-5p	Dnajc18	Target Scan
mmu-let-7e-5p	Has2	Target Scan	mmu-miR-1198-5p	Spata24	Target Scan
mmu-let-7e-5p	Bzw1	Target Scan	mmu-miR-1198-5p	Etf1	Target Scan
mmu-let-7e-5p	Mau2	Target Scan	mmu-miR-1198-5p	Stard4	Target Scan
mmu-let-7e-5p	1700019D03Rik	Target Scan	mmu-miR-1198-5p	Ercc3	Target Scan
mmu-let-7e-5p	A730020M07Rik	Target Scan	mmu-miR-1198-5p	Pou5f1	Target Scan
mmu-let-7e-5p	Cep68	Target Scan	mmu-miR-1198-5p	Npc1	Target Scan
mmu-let-7e-5p	Sirpb1c	Target Scan	mmu-miR-1198-5p	Impact	Target Scan
mmu-let-7e-5p	Ttc19	Target Scan	mmu-miR-1198-5p	Ndfip1	Target Scan
mmu-let-7e-5p	Gpr135	Target Scan	mmu-miR-1198-5p	Spry4	Target Scan
mmu-let-7e-5p	Pcsk5	Target Scan	mmu-miR-1198-5p	Pcdh12	Target Scan
mmu-let-7e-5p	Gm5422	Target Scan	mmu-miR-1198-5p	0610009O20Rik	Target Scan
mmu-let-7e-5p	A930002H24Rik	Target Scan	mmu-miR-1198-5p	Rpp21	Target Scan
mmu-let-7e-5p	Cml3	Target Scan	mmu-miR-1198-5p	Gabbr1	Target Scan
mmu-let-7e-5p	Mterfd3	Target Scan	mmu-miR-1198-5p	Myot	Target Scan
mmu-let-7e-5p	Ino80e	Target Scan	mmu-miR-1198-5p	Pggt1b	Target Scan
mmu-let-7e-5p	Trim32	Target Scan	mmu-miR-1198-5p	Mal2	Target Scan
mmu-let-7e-5p	Nfib	Target Scan	mmu-miR-1198-5p	4833403I15Rik	Target Scan
mmu-let-7e-5p	Eif4e2	Target Scan	mmu-miR-1198-5p	Yipf5	Target Scan
mmu-let-7e-5p	Prokr1	Target Scan	mmu-miR-1198-5p	Pou4f3	Target Scan
mmu-let-7e-5p	Neu4	Target Scan	mmu-miR-1198-5p	Ftmt	Target Scan
mmu-let-7e-5p	Tmie	Target Scan	mmu-miR-1198-5p	Smad4	Target Scan
mmu-let-7e-5p	4932411E22Rik	Target Scan	mmu-miR-1198-5p	Sec11c	Target Scan
mmu-let-7e-5p	Tmem198b	Target Scan	mmu-miR-1198-5p	Cplx4	Target Scan
mmu-let-7e-5p	Exph5	Target Scan	mmu-miR-1198-5p	Gnal	Target Scan
mmu-let-7e-5p	Zc2hc1a	Target Scan	mmu-miR-1198-5p	Impa2	Target Scan
mmu-let-7e-5p	Gprin3	Target Scan	mmu-miR-1198-5p	Srfbp1	Target Scan
mmu-let-7e-5p	Hist2h2bb	Target Scan	mmu-miR-1198-5p	Sncaip	Target Scan
mmu-let-7e-5p	Gm6583	Target Scan	mmu-miR-1198-5p	Snx24	Target Scan
mmu-let-7e-5p	Prop1	Target Scan	mmu-miR-1198-5p	Seh1l	Target Scan
mmu-let-7e-5p	Kcnrg	Target Scan	mmu-miR-1198-5p	Setbp1	Target Scan
mmu-let-7e-5p	Peg3	Target Scan	mmu-miR-1198-5p	Me2	Target Scan
mmu-let-7e-5p	Ankrd40	Target Scan	mmu-miR-1198-5p	Rbfa	Target Scan
mmu-let-7e-5p	Foxl2	Target Scan	mmu-miR-1198-5p	Pde6a	Target Scan
mmu-let-7e-5p	D830039M14Rik	Target Scan	mmu-miR-1198-5p	Txnl1	Target Scan
mmu-let-7e-5p	Mfsd5	Target Scan	mmu-miR-1198-5p	Fech	Target Scan
mmu-let-7e-5p	Marveld3	Target Scan	mmu-miR-1198-5p	C330018D20Rik	Target Scan
mmu-let-7e-5p	Synpo2	Target Scan	mmu-miR-1198-5p	Prrc1	Target Scan
mmu-let-7e-5p	Fam171b	Target Scan	mmu-miR-1198-5p	Pdgfrb	Target Scan
mmu-let-7e-5p	Cdc42	Target Scan	mmu-miR-1198-5p	Gnaq	Target Scan
mmu-let-7e-5p	Kcng3	Target Scan	mmu-miR-1198-5p	Timm21	Target Scan
mmu-let-7e-5p	Idnk	Target Scan	mmu-miR-1198-5p	Incenp	Target Scan
mmu-let-7e-5p	Ecm2	Target Scan	mmu-miR-1198-5p	Fads2	Target Scan
mmu-let-7e-5p	Chd7	Target Scan	mmu-miR-1198-5p	Tmem138	Target Scan
mmu-let-7e-5p	Sdpr	Target Scan	mmu-miR-1198-5p	Tmem216	Target Scan
mmu-let-7e-5p	Aasdhppt	Target Scan	mmu-miR-1198-5p	Sdhaf2	Target Scan
mmu-let-7e-5p	Depdc1b	Target Scan	mmu-miR-1198-5p	Ms4a7	Target Scan
mmu-let-7e-5p	Lin28a	Target Scan	mmu-miR-1198-5p	Ms4a4d	Target Scan
mmu-let-7e-5p	Slc26a1	Target Scan	mmu-miR-1198-5p	Osbp	Target Scan
mmu-let-7e-5p	Onecut3	Target Scan	mmu-miR-1198-5p	Keg1	Target Scan
mmu-let-7e-5p	Cyp2c70	Target Scan	mmu-miR-1198-5p	Lpxn	Target Scan
mmu-let-7e-5p	Slc9b2	Target Scan	mmu-miR-1198-5p	Pcsk5	Target Scan
mmu-let-7e-5p	Champ1	Target Scan	mmu-miR-1198-5p	Ostf1	Target Scan
mmu-let-7e-5p	Pfkfb4	Target Scan	mmu-miR-1198-5p	Ms4a8a	Target Scan
mmu-let-7e-5p	Tle4	Target Scan	mmu-miR-1198-5p	Ccdc86	Target Scan
mmu-let-7e-5p	Phka1	Target Scan	mmu-miR-1198-5p	Zfand5	Target Scan
mmu-let-7e-5p	Rbp1	Target Scan	mmu-miR-1198-5p	Lipn	Target Scan
mmu-let-7e-5p	Pard6b	Target Scan	mmu-miR-1198-5p	Ehd1	Target Scan
mmu-let-7e-5p	Mc2r	Target Scan	mmu-miR-1198-5p	Ankrd22	Target Scan
mmu-let-7e-5p	Pcdhb14	Target Scan	mmu-miR-1198-5p	Ak3	Target Scan
mmu-let-7e-5p	Epb4.1l5	Target Scan	mmu-miR-1198-5p	Snx15	Target Scan
mmu-let-7e-5p	E130308A19Rik	Target Scan	mmu-miR-1198-5p	Cdca5	Target Scan
mmu-let-7e-5p	Pigm	Target Scan	mmu-miR-1198-5p	Tnks2	Target Scan
mmu-let-7e-5p	Lrrc38	Target Scan	mmu-miR-1198-5p	Mrpl21	Target Scan
mmu-let-7e-5p	Dmrta1	Target Scan	mmu-miR-1198-5p	Eif1ad	Target Scan
mmu-let-7e-5p	Slc38a9	Target Scan	mmu-miR-1198-5p	Cst6	Target Scan
mmu-let-7e-5p	Ppp1r15b	Target Scan	mmu-miR-1198-5p	Gldc	Target Scan
mmu-let-7e-5p	Lrp1b	Target Scan	mmu-miR-1198-5p	Mbl2	Target Scan
mmu-let-7e-5p	Snai1	Target Scan	mmu-miR-1198-5p	Dkk1	Target Scan
mmu-let-7e-5p	Hoxb8	Target Scan	mmu-miR-1198-5p	Cbwd1	Target Scan
mmu-let-7e-5p	Amer3	Target Scan	mmu-miR-1198-5p	Rin1	Target Scan
mmu-let-7e-5p	H2afx	Target Scan	mmu-miR-1198-5p	Apba1	Target Scan
mmu-let-7e-5p	1600012H06Rik	Target Scan	mmu-miR-1198-5p	Dock8	Target Scan
mmu-let-7e-5p	Tgs1	Target Scan	mmu-miR-1198-5p	Papss2	Target Scan
mmu-let-7e-5p	Zfp759	Target Scan	mmu-miR-1198-5p	Ctsw	Target Scan
mmu-let-7e-5p	Sc5d	Target Scan	mmu-miR-1198-5p	Fosl1	Target Scan
mmu-let-7e-5p	2410015M20Rik	Target Scan	mmu-miR-1198-5p	Smarca2	Target Scan
mmu-let-7e-5p	Ar	Target Scan	mmu-miR-1198-5p	Rela	Target Scan
mmu-let-7e-5p	Mib1	Target Scan	mmu-miR-1198-5p	4430402I18Rik	Target Scan
mmu-let-7e-5p	Ppp1r16b	Target Scan	mmu-miR-1198-5p	Slc1a1	Target Scan
mmu-let-7e-5p	Pde12	Target Scan	mmu-miR-1198-5p	Sssca1	Target Scan
mmu-let-7e-5p	Nipbl	Target Scan	mmu-miR-1198-5p	Pla2g16	Target Scan
mmu-let-7e-5p	Ston2	Target Scan	mmu-miR-1198-5p	Smc3	Target Scan
mmu-let-7e-5p	Neurl1b	Target Scan	mmu-miR-1198-5p	Tectb	Target Scan
mmu-let-7e-5p	D1Ertd622e	Target Scan	mmu-miR-1198-5p	C1qtnf9	Target Scan
mmu-let-7e-5p	Pcdhb7	Target Scan	mmu-miR-1198-5p	Rbp4	Target Scan
mmu-let-7e-5p	Fndc7	Target Scan	mmu-miR-1198-5p	Eif3a	Target Scan
mmu-let-7e-5p	Dmrt2	Target Scan	mmu-miR-1198-5p	Hells	Target Scan
mmu-let-7e-5p	Nf2	Target Scan	mmu-miR-1198-5p	Cyp2c55	Target Scan
mmu-let-7e-5p	Nlrc5	Target Scan	mmu-miR-1198-5p	Cyp2c39	Target Scan
mmu-let-7e-5p	Klhl23	Target Scan	mmu-miR-1198-5p	Tctn3	Target Scan
mmu-let-7e-5p	Fbxo46	Target Scan	mmu-miR-1198-5p	Sfxn2	Target Scan
mmu-let-7e-5p	Wdfy3	Target Scan	mmu-miR-1198-5p	Cyp17a1	Target Scan
mmu-let-7e-5p	Ulk3	Target Scan	mmu-miR-1198-5p	Msr1	Target Scan
mmu-let-7e-5p	Sstr3	Target Scan	mmu-miR-1198-5p	Gyk	Target Scan
mmu-let-7e-5p	Mcm3	Target Scan	mmu-miR-1198-5p	Vwa2	Target Scan
mmu-let-7e-5p	Cdr2l	Target Scan	mmu-miR-1198-5p	Trub1	Target Scan
mmu-let-7e-5p	Zscan12	Target Scan	mmu-miR-1198-5p	Slc18a2	Target Scan
mmu-let-7e-5p	Ranbp3l	Target Scan	mmu-miR-1198-5p	3110040N11Rik	Target Scan
mmu-let-7e-5p	Creg2	Target Scan	mmu-miR-1198-5p	Bnc1	Target Scan
mmu-let-7e-5p	Gprc5c	Target Scan	mmu-miR-1198-5p	Gcgr	Target Scan
mmu-let-7e-5p	P2ry4	Target Scan	mmu-miR-1198-5p	P4hb	Target Scan
mmu-let-7e-5p	Zfp689	Target Scan	mmu-miR-1198-5p	Alyref	Target Scan
mmu-let-7e-5p	Alkbh8	Target Scan	mmu-miR-1198-5p	Aspscr1	Target Scan
mmu-let-7e-5p	Pptc7	Target Scan	mmu-miR-1198-5p	Arhgap19	Target Scan
mmu-let-7e-5p	Zbtb22	Target Scan	mmu-miR-1198-5p	Rfng	Target Scan
mmu-let-7e-5p	Gm9887	Target Scan	mmu-miR-1198-5p	Ubtd1	Target Scan
mmu-let-7e-5p	38961	Target Scan	mmu-miR-1198-5p	Wdr45b	Target Scan
mmu-let-7e-5p	Rd3	Target Scan	mmu-miR-1198-5p	Loxl4	Target Scan
mmu-let-7e-5p	Eea1	Target Scan	mmu-miR-1198-5p	Cpn1	Target Scan
mmu-let-7e-5p	Lingo1	Target Scan	mmu-miR-1198-5p	Cyp2c44	Target Scan
mmu-let-7e-5p	Swsap1	Target Scan	mmu-miR-1198-5p	Chuk	Target Scan
mmu-let-7e-5p	Rap2c	Target Scan	mmu-miR-1198-5p	Scd3	Target Scan
mmu-let-7e-5p	Adrb2	Target Scan	mmu-miR-1198-5p	Scd2	Target Scan
mmu-let-7e-5p	B3gnt1	Target Scan	mmu-miR-1198-5p	Sema4g	Target Scan
mmu-let-7e-5p	Clrn3	Target Scan	mmu-miR-1198-5p	Tlx1	Target Scan
mmu-let-7e-5p	Zfp607	Target Scan	mmu-miR-1198-5p	Adpgk	Target Scan
mmu-let-7e-5p	Epha5	Target Scan	mmu-miR-1198-5p	Limd1	Target Scan
mmu-let-7e-5p	Duox2	Target Scan	mmu-miR-1198-5p	Slc6a20b	Target Scan
mmu-let-7e-5p	Utp14b	Target Scan	mmu-miR-1198-5p	Lztfl1	Target Scan
mmu-let-7e-5p	Foxo1	Target Scan	mmu-miR-1198-5p	Huwe1	Target Scan
mmu-let-7e-5p	Dlst	Target Scan	mmu-miR-1198-5p	Dnase1l3	Target Scan
mmu-let-7e-5p	Ddit4l	Target Scan	mmu-miR-1198-5p	Polr3a	Target Scan
mmu-let-7e-5p	Pqlc2	Target Scan	mmu-miR-1198-5p	Acot9	Target Scan
mmu-let-7e-5p	Grin2b	Target Scan	mmu-miR-1198-5p	4933436I01Rik	Target Scan
mmu-let-7e-5p	Oas2	Target Scan	mmu-miR-1198-5p	Itgb8	Target Scan
mmu-let-7e-5p	Ccny	Target Scan	mmu-miR-1198-5p	Sp4	Target Scan
mmu-let-7e-5p	Vwc2l	Target Scan	mmu-miR-1198-5p	Gpr143	Target Scan
mmu-let-7e-5p	Olfr159	Target Scan	mmu-miR-1198-5p	Gdf11	Target Scan
mmu-let-7e-5p	Polq	Target Scan	mmu-miR-1198-5p	Dnajc14	Target Scan
mmu-let-7e-5p	Fam60a	Target Scan	mmu-miR-1198-5p	Cnpy2	Target Scan
mmu-let-7e-5p	Arhgef38	Target Scan	mmu-miR-1198-5p	Mip	Target Scan
mmu-let-7e-5p	Kctd21	Target Scan	mmu-miR-1198-5p	Prim1	Target Scan
mmu-let-7e-5p	Dcaf5	Target Scan	mmu-miR-1198-5p	Hsd17b6	Target Scan
mmu-let-7e-5p	Rpl18a	Target Scan	mmu-miR-1198-5p	Nab2	Target Scan
mmu-let-7e-5p	Sfmbt1	Target Scan	mmu-miR-1198-5p	Mbd6	Target Scan
mmu-let-7e-5p	Dbx2	Target Scan	mmu-miR-1198-5p	Rnf165	Target Scan
mmu-let-7e-5p	Wdr37	Target Scan	mmu-miR-1198-5p	Atp5a1	Target Scan
mmu-let-7e-5p	Sp100	Target Scan	mmu-miR-1198-5p	Crisp1	Target Scan
mmu-let-7e-5p	Eno4	Target Scan	mmu-miR-1198-5p	Crisp3	Target Scan
mmu-let-7e-5p	Zbtb39	Target Scan	mmu-miR-1198-5p	Avil	Target Scan
mmu-let-7e-5p	Coa4	Target Scan	mmu-miR-1198-5p	Xrcc6bp1	Target Scan
mmu-let-7e-5p	Akt1s1	Target Scan	mmu-miR-1198-5p	Clns1a	Target Scan
mmu-let-7e-5p	Eogt	Target Scan	mmu-miR-1198-5p	Usp33	Target Scan
mmu-let-7e-5p	Trim56	Target Scan	mmu-miR-1198-5p	Paox	Target Scan
mmu-let-7e-5p	Rab33b	Target Scan	mmu-miR-1198-5p	Gpr123	Target Scan
mmu-let-7e-5p	Ccr4	Target Scan	mmu-miR-1198-5p	Syce1	Target Scan
mmu-let-7e-5p	Zfp668	Target Scan	mmu-miR-1198-5p	Bet1l	Target Scan
mmu-let-7e-5p	Pdcd2	Target Scan	mmu-miR-1198-5p	Ric8	Target Scan
mmu-let-7e-5p	Tmem201	Target Scan	mmu-miR-1198-5p	Hras	Target Scan
mmu-let-7e-5p	Bsnd	Target Scan	mmu-miR-1198-5p	Pidd1	Target Scan
mmu-let-7e-5p	Iba57	Target Scan	mmu-miR-1198-5p	Tmem192	Target Scan
mmu-let-7e-5p	Arhgef39	Target Scan	mmu-miR-1198-5p	Crcp	Target Scan
mmu-let-7e-5p	Nkx1-2	Target Scan	mmu-miR-1198-5p	Tm9sf2	Target Scan
mmu-let-7e-5p	Col9a1	Target Scan	mmu-miR-1198-5p	Farp1	Target Scan
mmu-let-7e-5p	Thnsl1	Target Scan	mmu-miR-1198-5p	Tmc6	Target Scan
mmu-let-7e-5p	Zfp444	Target Scan	mmu-miR-1198-5p	Cbx2	Target Scan
mmu-let-7e-5p	Dpagt1	Target Scan	mmu-miR-1198-5p	Cbx4	Target Scan
mmu-let-7e-5p	Vtcn1	Target Scan	mmu-miR-1198-5p	Eif4a3	Target Scan
mmu-let-7e-5p	Mettl21e	Target Scan	mmu-miR-1198-5p	Rptor	Target Scan
mmu-let-7e-5p	A330021E22Rik	Target Scan	mmu-miR-1198-5p	Tma16	Target Scan
mmu-let-7e-5p	Pou3f3	Target Scan	mmu-miR-1198-5p	Mkln1	Target Scan
mmu-let-7e-5p	Cldn2	Target Scan	mmu-miR-1198-5p	Map3k7cl	Target Scan
mmu-let-7e-5p	Sugt1	Target Scan	mmu-miR-1198-5p	Bach1	Target Scan
mmu-let-7e-5p	Epb4.1	Target Scan	mmu-miR-1198-5p	Usp16	Target Scan
mmu-let-7e-5p	AI464131	Target Scan	mmu-miR-1198-5p	Tmem47	Target Scan
mmu-let-7e-5p	Dnajb13	Target Scan	mmu-miR-1198-5p	Sec11a	Target Scan
mmu-let-7e-5p	Emc6	Target Scan	mmu-miR-1198-5p	Hadhb	Target Scan
mmu-let-7e-5p	Aff1	Target Scan	mmu-miR-1198-5p	Agbl1	Target Scan
mmu-let-7e-5p	Sft2d3	Target Scan	mmu-miR-1198-5p	Mfsd8	Target Scan
mmu-let-7e-5p	Trim16	Target Scan	mmu-miR-1198-5p	Ly96	Target Scan
mmu-let-7e-5p	Lpar1	Target Scan	mmu-miR-1198-5p	Itih5	Target Scan
mmu-let-7e-5p	Zbtb5	Target Scan	mmu-miR-1198-5p	Taf3	Target Scan
mmu-let-7e-5p	Odf3l1	Target Scan	mmu-miR-1198-5p	Clec3b	Target Scan
mmu-let-7e-5p	Rhot1	Target Scan	mmu-miR-1198-5p	St8sia2	Target Scan
mmu-let-7e-5p	Ifi27l2a	Target Scan	mmu-miR-1198-5p	Slco3a1	Target Scan
mmu-let-7e-5p	Palm3	Target Scan	mmu-miR-1198-5p	Slc25a10	Target Scan
mmu-let-7e-5p	Tmem86b	Target Scan	mmu-miR-1198-5p	Rassf3	Target Scan
mmu-let-7e-5p	3110062M04Rik	Target Scan	mmu-miR-1198-5p	Ccr1	Target Scan
mmu-let-7e-5p	Vwce	Target Scan	mmu-miR-1198-5p	Nrp1	Target Scan
mmu-let-7e-5p	Arl11	Target Scan	mmu-miR-1198-5p	Homer2	Target Scan
mmu-let-7e-5p	Kcna1	Target Scan	mmu-miR-1198-5p	Dhtkd1	Target Scan
mmu-let-7e-5p	Lmbr1	Target Scan	mmu-miR-1198-5p	Nudt5	Target Scan
mmu-let-7e-5p	Olfr30	Target Scan	mmu-miR-1198-5p	Heatr2	Target Scan
mmu-let-7e-5p	Lrrc3b	Target Scan	mmu-miR-1198-5p	Cplx2	Target Scan
mmu-let-7e-5p	Kcnk12	Target Scan	mmu-miR-1198-5p	4833439L19Rik	Target Scan
mmu-let-7e-5p	Zfp106	Target Scan	mmu-miR-1198-5p	Thoc3	Target Scan
mmu-let-7e-5p	Clptm1	Target Scan	mmu-miR-1198-5p	Unc5a	Target Scan
mmu-let-7e-5p	Mob1a	Target Scan	mmu-miR-1198-5p	Casp12	Target Scan
mmu-let-7e-5p	Polr1a	Target Scan	mmu-miR-1198-5p	Gria4	Target Scan
mmu-let-7e-5p	Mettl6	Target Scan	mmu-miR-1198-5p	Rb1cc1	Target Scan
mmu-let-7e-5p	Als2cr12	Target Scan	mmu-miR-1198-5p	Prex2	Target Scan
mmu-let-7e-5p	Pdf	Target Scan	mmu-miR-1198-5p	Tfap2b	Target Scan
mmu-let-7e-5p	Gfod1	Target Scan	mmu-miR-1198-5p	Eya1	Target Scan
mmu-let-7e-5p	BC106179	Target Scan	mmu-miR-1198-5p	Lactb2	Target Scan
mmu-let-7e-5p	Xxylt1	Target Scan	mmu-miR-1198-5p	4933402D24Rik	Target Scan
mmu-let-7e-5p	Rhoj	Target Scan	mmu-miR-1198-5p	Fastkd2	Target Scan
mmu-let-7e-5p	Spsb4	Target Scan	mmu-miR-1198-5p	9430016H08Rik	Target Scan
mmu-let-7e-5p	Ppm1e	Target Scan	mmu-miR-1198-5p	Coq10b	Target Scan
mmu-let-7e-5p	Cdc42ep2	Target Scan	mmu-miR-1198-5p	Slc39a10	Target Scan
mmu-let-7e-5p	Taf9b	Target Scan	mmu-miR-1198-5p	Wdr75	Target Scan
mmu-let-7e-5p	Pik3r1	Target Scan	mmu-miR-1198-5p	Cps1	Target Scan
mmu-let-7e-5p	Prtg	Target Scan	mmu-miR-1198-5p	Ikzf2	Target Scan
mmu-let-7e-5p	Zfp526	Target Scan	mmu-miR-1198-5p	Lancl1	Target Scan
mmu-let-7e-5p	Hic1	Target Scan	mmu-miR-1198-5p	Acadl	Target Scan
mmu-let-7e-5p	Clrn1	Target Scan	mmu-miR-1198-5p	Ctla4	Target Scan
mmu-let-7e-5p	Lrtm1	Target Scan	mmu-miR-1198-5p	Cd28	Target Scan
mmu-let-7e-5p	S1pr1	Target Scan	mmu-miR-1198-5p	Raph1	Target Scan
mmu-let-7e-5p	Cyp2j9	Target Scan	mmu-miR-1198-5p	Ica1l	Target Scan
mmu-let-7e-5p	BC025446	Target Scan	mmu-miR-1198-5p	Wdr12	Target Scan
mmu-let-7e-5p	Cyp2d40	Target Scan	mmu-miR-1198-5p	Stradb	Target Scan
mmu-let-7e-5p	Tnfrsf26	Target Scan	mmu-miR-1198-5p	Trak2	Target Scan
mmu-let-7e-5p	Tsc22d3	Target Scan	mmu-miR-1198-5p	Casp8	Target Scan
mmu-let-7e-5p	Nlrp10	Target Scan	mmu-miR-1198-5p	Orc2	Target Scan
mmu-let-7e-5p	AI314180	Target Scan	mmu-miR-1198-5p	Sgol2	Target Scan
mmu-let-7e-5p	Lurap1l	Target Scan	mmu-miR-1198-5p	Khdrbs2	Target Scan
mmu-let-7e-5p	Gabra3	Target Scan	mmu-miR-1198-5p	Pih1d3	Target Scan
mmu-let-7e-5p	Onecut1	Target Scan	mmu-miR-1198-5p	Ptp4a1	Target Scan
mmu-let-7e-5p	Sbk1	Target Scan	mmu-miR-1198-5p	Slc9a4	Target Scan
mmu-let-7e-5p	Pyhin1	Target Scan	mmu-miR-1198-5p	Il18rap	Target Scan
mmu-let-7e-5p	Zfp697	Target Scan	mmu-miR-1198-5p	Eif5b	Target Scan
mmu-let-7e-5p	Dscam	Target Scan	mmu-miR-1198-5p	Mrpl30	Target Scan
mmu-let-7e-5p	Dlk1	Target Scan	mmu-miR-1198-5p	Stk17b	Target Scan
mmu-let-7e-5p	Acer1	Target Scan	mmu-miR-1198-5p	Ormdl1	Target Scan
mmu-let-7e-5p	Itga2	Target Scan	mmu-miR-1198-5p	Pms1	Target Scan
mmu-let-7e-5p	Kcnj10	Target Scan	mmu-miR-1198-5p	Mstn	Target Scan
mmu-let-7e-5p	Fads6	Target Scan	mmu-miR-1198-5p	Inpp1	Target Scan
mmu-let-7e-5p	Mlkl	Target Scan	mmu-miR-1198-5p	Nabp1	Target Scan
mmu-let-7e-5p	Gm9804	Target Scan	mmu-miR-1198-5p	Inpp4a	Target Scan
mmu-let-7e-5p	4933415A04Rik	Target Scan	mmu-miR-1198-5p	Cnga3	Target Scan
mmu-let-7e-5p	Serinc4	Target Scan	mmu-miR-1198-5p	Zap70	Target Scan
mmu-let-7e-5p	Oprd1	Target Scan	mmu-miR-1198-5p	Plekhb2	Target Scan
mmu-let-7e-5p	Vwc2	Target Scan	mmu-miR-1198-5p	Imp4	Target Scan
mmu-let-7e-5p	Nat8l	Target Scan	mmu-miR-1198-5p	Prim2	Target Scan
mmu-let-7e-5p	Lsm8	Target Scan	mmu-miR-1198-5p	Rhbdd1	Target Scan
mmu-let-7e-5p	Gm9845	Target Scan	mmu-miR-1198-5p	Vil1	Target Scan
mmu-let-7e-5p	Rbfox1	Target Scan	mmu-miR-1198-5p	Ctdsp1	Target Scan
mmu-let-7e-5p	Gpr107	Target Scan	mmu-miR-1198-5p	Slc11a1	Target Scan
mmu-let-7e-5p	Slc6a5	Target Scan	mmu-miR-1198-5p	Cxcr2	Target Scan
mmu-let-7e-5p	Zfp445	Target Scan	mmu-miR-1198-5p	Tmem169	Target Scan
mmu-let-7e-5p	Hrh3	Target Scan	mmu-miR-1198-5p	Pecr	Target Scan
mmu-let-7e-5p	Itsn1	Target Scan	mmu-miR-1198-5p	Bard1	Target Scan
mmu-let-7e-5p	2900011O08Rik	Target Scan	mmu-miR-1198-5p	Stk16	Target Scan
mmu-let-7e-5p	Myoz3	Target Scan	mmu-miR-1198-5p	Slc16a14	Target Scan
mmu-let-7e-5p	Vps53	Target Scan	mmu-miR-1198-5p	Itm2c	Target Scan
mmu-let-7e-5p	Tmem72	Target Scan	mmu-miR-1198-5p	Psmd1	Target Scan
mmu-let-7e-5p	Fam154b	Target Scan	mmu-miR-1198-5p	Armc9	Target Scan
mmu-let-7e-5p	Nhlrc3	Target Scan	mmu-miR-1198-5p	Ncl	Target Scan
mmu-let-7e-5p	Chd4	Target Scan	mmu-miR-1198-5p	Epha4	Target Scan
mmu-let-7e-5p	Fbxl22	Target Scan	mmu-miR-1198-5p	Gigyf2	Target Scan
mmu-let-7e-5p	Smcr8	Target Scan	mmu-miR-1198-5p	Rnpepl1	Target Scan
mmu-let-7e-5p	Bend7	Target Scan	mmu-miR-1198-5p	Agxt	Target Scan
mmu-let-7e-5p	Csnk2a2	Target Scan	mmu-miR-1198-5p	Pask	Target Scan
mmu-let-7e-5p	Plagl2	Target Scan	mmu-miR-1198-5p	Ppp1r7	Target Scan
mmu-let-7e-5p	Rin3	Target Scan	mmu-miR-1198-5p	Stk25	Target Scan
mmu-let-7e-5p	Runx3	Target Scan	mmu-miR-1198-5p	Atg4b	Target Scan
mmu-let-7e-5p	Cdadc1	Target Scan	mmu-miR-1198-5p	Pdcd1	Target Scan
mmu-let-7e-5p	Slc4a7	Target Scan	mmu-miR-1198-5p	Atg16l1	Target Scan
mmu-let-7e-5p	Osr1	Target Scan	mmu-miR-1198-5p	Agap1	Target Scan
mmu-let-7e-5p	Cep170	Target Scan	mmu-miR-1198-5p	Mlph	Target Scan
mmu-let-7e-5p	Zfp456	Target Scan	mmu-miR-1198-5p	Rab17	Target Scan
mmu-let-7e-5p	Prdx6b	Target Scan	mmu-miR-1198-5p	Scly	Target Scan
mmu-let-7e-5p	Synpo2l	Target Scan	mmu-miR-1198-5p	Cln8	Target Scan
mmu-let-7e-5p	Eif3j2	Target Scan	mmu-miR-1198-5p	Htr4	Target Scan
mmu-let-7e-5p	Ttbk2	Target Scan	mmu-miR-1198-5p	Gpr39	Target Scan
mmu-let-7e-5p	Tmem18	Target Scan	mmu-miR-1198-5p	Ubxn4	Target Scan
mmu-let-7e-5p	Slc34a1	Target Scan	mmu-miR-1198-5p	Gm4788	Target Scan
mmu-let-7e-5p	Cnr1	Target Scan	mmu-miR-1198-5p	F13b	Target Scan
mmu-let-7e-5p	Pabpc6	Target Scan	mmu-miR-1198-5p	Tsn	Target Scan
mmu-let-7e-5p	Lrrc75a	Target Scan	mmu-miR-1198-5p	Tfcp2l1	Target Scan
mmu-let-7e-5p	Nup62	Target Scan	mmu-miR-1198-5p	Nek7	Target Scan
mmu-let-7e-5p	Mrps9	Target Scan	mmu-miR-1198-5p	Atp6v1g3	Target Scan
mmu-let-7e-5p	Pcdhb9	Target Scan	mmu-miR-1198-5p	Nr5a2	Target Scan
mmu-let-7e-5p	Olfr456	Target Scan	mmu-miR-1198-5p	C4bp	Target Scan
mmu-let-7e-5p	6030458C11Rik	Target Scan	mmu-miR-1198-5p	Fcamr	Target Scan
mmu-let-7e-5p	4932438A13Rik	Target Scan	mmu-miR-1198-5p	Pigr	Target Scan
mmu-let-7e-5p	B4galnt3	Target Scan	mmu-miR-1198-5p	Avpr1b	Target Scan
mmu-let-7e-5p	Sfn	Target Scan	mmu-miR-1198-5p	Rab29	Target Scan
mmu-let-7e-5p	Flrt2	Target Scan	mmu-miR-1198-5p	Cdk18	Target Scan
mmu-let-7e-5p	Rab11b	Target Scan	mmu-miR-1198-5p	Zbed6	Target Scan
mmu-let-7e-5p	Lenep	Target Scan	mmu-miR-1198-5p	Xpr1	Target Scan
mmu-let-7e-5p	Vcpip1	Target Scan	mmu-miR-1198-5p	Mr1	Target Scan
mmu-let-7e-5p	Cd200r1	Target Scan	mmu-miR-1198-5p	Lamc1	Target Scan
mmu-let-7e-5p	Col26a1	Target Scan	mmu-miR-1198-5p	Adck3	Target Scan
mmu-let-7e-5p	Rnf7	Target Scan	mmu-miR-1198-5p	Tfb2m	Target Scan
mmu-let-7e-5p	Daam2	Target Scan	mmu-miR-1198-5p	Efcab2	Target Scan
mmu-let-7e-5p	Gdf6	Target Scan	mmu-miR-1198-5p	Mixl1	Target Scan
mmu-let-7e-5p	Lmnb2	Target Scan	mmu-miR-1198-5p	Acbd3	Target Scan
mmu-let-7e-5p	Spata2	Target Scan	mmu-miR-1198-5p	Cox20	Target Scan
mmu-let-7e-5p	Sgsm2	Target Scan	mmu-miR-1198-5p	Desi2	Target Scan
mmu-let-7e-5p	Larp4	Target Scan	mmu-miR-1198-5p	Sdccag8	Target Scan
mmu-let-7e-5p	Ubald2	Target Scan	mmu-miR-1198-5p	Srp9	Target Scan
mmu-let-7e-5p	Gltpd2	Target Scan	mmu-miR-1198-5p	Cnih3	Target Scan
mmu-let-7e-5p	Upk1b	Target Scan	mmu-miR-1198-5p	Nvl	Target Scan
mmu-let-7e-5p	Klhl31	Target Scan	mmu-miR-1198-5p	Rgs7	Target Scan
mmu-let-7e-5p	Pon2	Target Scan	mmu-miR-1198-5p	Apcs	Target Scan
mmu-let-7e-5p	Kcnj4	Target Scan	mmu-miR-1198-5p	Dusp23	Target Scan
mmu-let-7e-5p	Mrpl50	Target Scan	mmu-miR-1198-5p	Vangl2	Target Scan
mmu-let-7e-5p	Rprml	Target Scan	mmu-miR-1198-5p	Uck2	Target Scan
mmu-let-7e-5p	Zfand3	Target Scan	mmu-miR-1198-5p	Dcaf6	Target Scan
mmu-let-7e-5p	Sall3	Target Scan	mmu-miR-1198-5p	Dpt	Target Scan
mmu-let-7e-5p	Rxfp3	Target Scan	mmu-miR-1198-5p	Atp1b1	Target Scan
mmu-let-7e-5p	Tpcn2	Target Scan	mmu-miR-1198-5p	Blzf1	Target Scan
mmu-let-7e-5p	Clec4g	Target Scan	mmu-miR-1198-5p	Kifap3	Target Scan
mmu-let-7e-5p	Bod1	Target Scan	mmu-miR-1198-5p	Nphs2	Target Scan
mmu-let-7e-5p	Tmem212	Target Scan	mmu-miR-1198-5p	Esrrg	Target Scan
mmu-let-7e-5p	Mrgprg	Target Scan	mmu-miR-1198-5p	Bpnt1	Target Scan
mmu-let-7e-5p	Fam187b	Target Scan	mmu-miR-1198-5p	Nek2	Target Scan
mmu-let-7e-5p	Mbtps2	Target Scan	mmu-miR-1198-5p	Dtl	Target Scan
mmu-let-7e-5p	F2rl3	Target Scan	mmu-miR-1198-5p	Tmem206	Target Scan
mmu-let-7e-5p	Zfp719	Target Scan	mmu-miR-1198-5p	Atf3	Target Scan
mmu-let-7e-5p	Gm527	Target Scan	mmu-miR-1198-5p	Suv39h2	Target Scan
mmu-let-7e-5p	Ticam1	Target Scan	mmu-miR-1198-5p	Fcgr2b	Target Scan
mmu-let-7e-5p	Lor	Target Scan	mmu-miR-1198-5p	Dusp12	Target Scan
mmu-let-7e-5p	Tmtc3	Target Scan	mmu-miR-1198-5p	Sephs1	Target Scan
mmu-let-7e-5p	Cnrip1	Target Scan	mmu-miR-1198-5p	Atf6	Target Scan
mmu-let-7e-5p	Mafg	Target Scan	mmu-miR-1198-5p	Optn	Target Scan
mmu-let-7e-5p	9930012K11Rik	Target Scan	mmu-miR-1198-5p	Ccdc3	Target Scan
mmu-let-7e-5p	Ccdc137	Target Scan	mmu-miR-1198-5p	Hsd17b7	Target Scan
mmu-let-7e-5p	Mycs	Target Scan	mmu-miR-1198-5p	Rgs4	Target Scan
mmu-let-7e-5p	Dcaf7	Target Scan	mmu-miR-1198-5p	Enkur	Target Scan
mmu-let-7e-5p	Otud7a	Target Scan	mmu-miR-1198-5p	Rgs5	Target Scan
mmu-let-7e-5p	Ccdc135	Target Scan	mmu-miR-1198-5p	Aldh9a1	Target Scan
mmu-let-7e-5p	Zc3hav1l	Target Scan	mmu-miR-1198-5p	Mgst3	Target Scan
mmu-let-7e-5p	Gpr149	Target Scan	mmu-miR-1198-5p	Mettl13	Target Scan
mmu-let-7e-5p	Proser1	Target Scan	mmu-miR-1198-5p	Myoc	Target Scan
mmu-let-7e-5p	Ucn3	Target Scan	mmu-miR-1198-5p	Tnfsf4	Target Scan
mmu-let-7e-5p	Cir1	Target Scan	mmu-miR-1198-5p	Nsun6	Target Scan
mmu-let-7e-5p	Mtmr9	Target Scan	mmu-miR-1198-5p	Mrc1	Target Scan
mmu-let-7e-5p	Ano7	Target Scan	mmu-miR-1198-5p	Rabgap1l	Target Scan
mmu-let-7e-5p	Ubqln1	Target Scan	mmu-miR-1198-5p	Stam	Target Scan
mmu-let-7e-5p	Fam124b	Target Scan	mmu-miR-1198-5p	Rsu1	Target Scan
mmu-let-7e-5p	Fzd4	Target Scan	mmu-miR-1198-5p	Vim	Target Scan
mmu-let-7e-5p	Kdm4d	Target Scan	mmu-miR-1198-5p	Pter	Target Scan
mmu-let-7e-5p	Klhl6	Target Scan	mmu-miR-1198-5p	Bmi1	Target Scan
mmu-let-7e-5p	Zfp786	Target Scan	mmu-miR-1198-5p	Nebl	Target Scan
mmu-let-7e-5p	Pdzk1	Target Scan	mmu-miR-1198-5p	Plxdc2	Target Scan
mmu-let-7e-5p	Ntf5	Target Scan	mmu-miR-1198-5p	Ppp6c	Target Scan
mmu-let-7e-5p	Pars2	Target Scan	mmu-miR-1198-5p	Orc4	Target Scan
mmu-let-7e-5p	Ankrd34a	Target Scan	mmu-miR-1198-5p	Kif5c	Target Scan
mmu-let-7e-5p	Krtap4-2	Target Scan	mmu-miR-1198-5p	Fam188a	Target Scan
mmu-let-7e-5p	Tram1l1	Target Scan	mmu-miR-1198-5p	Itga8	Target Scan
mmu-let-7e-5p	Abi3	Target Scan	mmu-miR-1198-5p	Il2ra	Target Scan
mmu-let-7e-5p	Trim12c	Target Scan	mmu-miR-1198-5p	Pfkfb3	Target Scan
mmu-let-7e-5p	Gtf2i	Target Scan	mmu-miR-1198-5p	Yme1l1	Target Scan
mmu-let-7e-5p	Best2	Target Scan	mmu-miR-1198-5p	Acbd5	Target Scan
mmu-let-7e-5p	Fam43a	Target Scan	mmu-miR-1198-5p	Lrsam1	Target Scan
mmu-let-7e-5p	Il18	Target Scan	mmu-miR-1198-5p	Coq4	Target Scan
mmu-let-7e-5p	Coa6	Target Scan	mmu-miR-1198-5p	Nr4a2	Target Scan
mmu-let-7e-5p	Pstpip1	Target Scan	mmu-miR-1198-5p	Ralgds	Target Scan
mmu-let-7e-5p	Sprn	Target Scan	mmu-miR-1198-5p	Cytip	Target Scan
mmu-let-7e-5p	Brms1l	Target Scan	mmu-miR-1198-5p	Acvr1c	Target Scan
mmu-let-7e-5p	Tmem29	Target Scan	mmu-miR-1198-5p	Lamc3	Target Scan
mmu-let-7e-5p	St7l	Target Scan	mmu-miR-1198-5p	Fibcd1	Target Scan
mmu-let-7e-5p	Lmod1	Target Scan	mmu-miR-1198-5p	Abl1	Target Scan
mmu-let-7e-5p	Sigmar1	Target Scan	mmu-miR-1198-5p	Tor1b	Target Scan
mmu-let-7e-5p	Rnf24	Target Scan	mmu-miR-1198-5p	BC005624	Target Scan
mmu-let-7e-5p	Pced1b	Target Scan	mmu-miR-1198-5p	Fbxw2	Target Scan
mmu-let-7e-5p	Ces2b	Target Scan	mmu-miR-1198-5p	Kynu	Target Scan
mmu-let-7e-5p	Zfp831	Target Scan	mmu-miR-1198-5p	Psmd5	Target Scan
mmu-let-7e-5p	Fam58b	Target Scan	mmu-miR-1198-5p	Phf19	Target Scan
mmu-let-7e-5p	Edem3	Target Scan	mmu-miR-1198-5p	Rab14	Target Scan
mmu-let-7e-5p	Pcdhb19	Target Scan	mmu-miR-1198-5p	Mrrf	Target Scan
mmu-let-7e-5p	Pdp2	Target Scan	mmu-miR-1198-5p	Rbm18	Target Scan
mmu-let-7e-5p	Prkca	Target Scan	mmu-miR-1198-5p	Grb14	Target Scan
mmu-let-7e-5p	Utp23	Target Scan	mmu-miR-1198-5p	Gca	Target Scan
mmu-let-7e-5p	Rbm12	Target Scan	mmu-miR-1198-5p	Ifih1	Target Scan
mmu-let-7e-5p	Npsr1	Target Scan	mmu-miR-1198-5p	Strbp	Target Scan
mmu-let-7e-5p	Pik3ap1	Target Scan	mmu-miR-1198-5p	Col5a1	Target Scan
mmu-let-7e-5p	Golph3	Target Scan	mmu-miR-1198-5p	Lcn4	Target Scan
mmu-let-7e-5p	4632415L05Rik	Target Scan	mmu-miR-1198-5p	Agpat2	Target Scan
mmu-let-7e-5p	Tead1	Target Scan	mmu-miR-1198-5p	Dnlz	Target Scan
mmu-let-7e-5p	Kcnb1	Target Scan	mmu-miR-1198-5p	1700019N19Rik	Target Scan
mmu-let-7e-5p	Dcun1d3	Target Scan	mmu-miR-1198-5p	Traf2	Target Scan
mmu-let-7e-5p	Rinl	Target Scan	mmu-miR-1198-5p	Dpp7	Target Scan
mmu-let-7e-5p	Adig	Target Scan	mmu-miR-1198-5p	Arl6ip6	Target Scan
mmu-let-7e-5p	Mmgt1	Target Scan	mmu-miR-1198-5p	Rbms1	Target Scan
mmu-let-7e-5p	1110037F02Rik	Target Scan	mmu-miR-1198-5p	Zmynd19	Target Scan
mmu-let-7e-5p	Gm597	Target Scan	mmu-miR-1198-5p	Dph7	Target Scan
mmu-let-7e-5p	Yars2	Target Scan	mmu-miR-1198-5p	Scn2a1	Target Scan
mmu-let-7e-5p	Fam174a	Target Scan	mmu-miR-1198-5p	Galnt3	Target Scan
mmu-let-7e-5p	Rpl37a	Target Scan	mmu-miR-1198-5p	Nup35	Target Scan
mmu-let-7e-5p	A430105I19Rik	Target Scan	mmu-miR-1198-5p	Dusp19	Target Scan
mmu-let-7e-5p	Exd1	Target Scan	mmu-miR-1198-5p	Nckap1	Target Scan
mmu-let-7e-5p	Haus3	Target Scan	mmu-miR-1198-5p	Frzb	Target Scan
mmu-let-7e-5p	Pygo2	Target Scan	mmu-miR-1198-5p	Dnajc10	Target Scan
mmu-let-7e-5p	Scn4b	Target Scan	mmu-miR-1198-5p	Ube2e3	Target Scan
mmu-let-7e-5p	Cldn23	Target Scan	mmu-miR-1198-5p	Cybrd1	Target Scan
mmu-let-7e-5p	A530053G22Rik	Target Scan	mmu-miR-1198-5p	Xirp2	Target Scan
mmu-let-7e-5p	Hivep1	Target Scan	mmu-miR-1198-5p	Cers6	Target Scan
mmu-let-7e-5p	BC030336	Target Scan	mmu-miR-1198-5p	P2rx3	Target Scan
mmu-let-7e-5p	Ppp1r2	Target Scan	mmu-miR-1198-5p	Phospho2	Target Scan
mmu-let-7e-5p	Fuca2	Target Scan	mmu-miR-1198-5p	Itgav	Target Scan
mmu-let-7e-5p	Tmem125	Target Scan	mmu-miR-1198-5p	Mtx2	Target Scan
mmu-let-7e-5p	Sh2d7	Target Scan	mmu-miR-1198-5p	Chrna1	Target Scan
mmu-let-7e-5p	Fem1a	Target Scan	mmu-miR-1198-5p	Itga6	Target Scan
mmu-let-7e-5p	Zfp473	Target Scan	mmu-miR-1198-5p	Slc12a6	Target Scan
mmu-let-7e-5p	Hip1	Target Scan	mmu-miR-1198-5p	Emc4	Target Scan
mmu-let-7e-5p	Golph3l	Target Scan	mmu-miR-1198-5p	Nop10	Target Scan
mmu-let-7e-5p	Fgf4	Target Scan	mmu-miR-1198-5p	Prrg4	Target Scan
mmu-let-7e-5p	Rspry1	Target Scan	mmu-miR-1198-5p	Hipk3	Target Scan
mmu-let-7e-5p	Slc25a46	Target Scan	mmu-miR-1198-5p	Caprin1	Target Scan
mmu-let-7e-5p	Sepn1	Target Scan	mmu-miR-1198-5p	Cat	Target Scan
mmu-let-7e-5p	Clec4a1	Target Scan	mmu-miR-1198-5p	Pamr1	Target Scan
mmu-let-7e-5p	Eif5a2	Target Scan	mmu-miR-1198-5p	Api5	Target Scan
mmu-let-7e-5p	Lrrc8d	Target Scan	mmu-miR-1198-5p	Hsd17b12	Target Scan
mmu-let-7e-5p	Lpar4	Target Scan	mmu-miR-1198-5p	Dph6	Target Scan
mmu-let-7e-5p	Rpusd3	Target Scan	mmu-miR-1198-5p	Syt13	Target Scan
mmu-let-7e-5p	Eny2	Target Scan	mmu-miR-1198-5p	Eif3j1	Target Scan
mmu-let-7e-5p	Nod1	Target Scan	mmu-miR-1198-5p	F2	Target Scan
mmu-let-7e-5p	Gm5084	Target Scan	mmu-miR-1198-5p	Lrp4	Target Scan
mmu-let-7e-5p	Epm2aip1	Target Scan	mmu-miR-1198-5p	Adal	Target Scan
mmu-let-7e-5p	S100a1	Target Scan	mmu-miR-1198-5p	Hao1	Target Scan
mmu-let-7e-5p	Bhlha15	Target Scan	mmu-miR-1198-5p	Tgm5	Target Scan
mmu-let-7e-5p	Zfp397	Target Scan	mmu-miR-1198-5p	Ubr1	Target Scan
mmu-let-7e-5p	Zfp768	Target Scan	mmu-miR-1198-5p	Jag1	Target Scan
mmu-let-7e-5p	Ptrf	Target Scan	mmu-miR-1198-5p	Capn3	Target Scan
mmu-let-7e-5p	Rab11fip5	Target Scan	mmu-miR-1198-5p	Ptpra	Target Scan
mmu-let-7e-5p	Erich5	Target Scan	mmu-miR-1198-5p	Nusap1	Target Scan
mmu-let-7e-5p	Dusp28	Target Scan	mmu-miR-1198-5p	Atrn	Target Scan
mmu-let-7e-5p	Aff4	Target Scan	mmu-miR-1198-5p	Rad51	Target Scan
mmu-let-7e-5p	Sorl1	Target Scan	mmu-miR-1198-5p	Rpusd2	Target Scan
mmu-let-7e-5p	Tspan31	Target Scan	mmu-miR-1198-5p	Spef1	Target Scan
mmu-let-7e-5p	Kif2b	Target Scan	mmu-miR-1198-5p	Casc5	Target Scan
mmu-let-7e-5p	Sntn	Target Scan	mmu-miR-1198-5p	Rassf2	Target Scan
mmu-let-7e-5p	Kif9	Target Scan	mmu-miR-1198-5p	Slc23a2	Target Scan
mmu-let-7e-5p	Ptplb	Target Scan	mmu-miR-1198-5p	Spred1	Target Scan
mmu-let-7e-5p	Gp5	Target Scan	mmu-miR-1198-5p	Crls1	Target Scan
mmu-let-7e-5p	Ccdc71	Target Scan	mmu-miR-1198-5p	Usp50	Target Scan
mmu-let-7e-5p	1500011B03Rik	Target Scan	mmu-miR-1198-5p	Sppl2a	Target Scan
mmu-let-7e-5p	Fat4	Target Scan	mmu-miR-1198-5p	Kcnip3	Target Scan
mmu-let-7e-5p	Gpr156	Target Scan	mmu-miR-1198-5p	Mrps5	Target Scan
mmu-let-7e-5p	Crlf3	Target Scan	mmu-miR-1198-5p	Mal	Target Scan
mmu-let-7e-5p	Fgfbp1	Target Scan	mmu-miR-1198-5p	Slc20a1	Target Scan
mmu-let-7e-5p	Adamts12	Target Scan	mmu-miR-1198-5p	Il1a	Target Scan
mmu-let-7e-5p	Mars2	Target Scan	mmu-miR-1198-5p	Tgm6	Target Scan
mmu-let-7e-5p	Atp13a3	Target Scan	mmu-miR-1198-5p	Idh3b	Target Scan
mmu-let-7e-5p	Fkrp	Target Scan	mmu-miR-1198-5p	Pcsk2	Target Scan
mmu-let-7e-5p	Ccdc89	Target Scan	mmu-miR-1198-5p	Mgme1	Target Scan
mmu-let-7e-5p	Csrnp2	Target Scan	mmu-miR-1198-5p	Csrp2bp	Target Scan
mmu-let-7e-5p	Fpr1	Target Scan	mmu-miR-1198-5p	Polr3f	Target Scan
mmu-let-7e-5p	Usp20	Target Scan	mmu-miR-1198-5p	Rbbp9	Target Scan
mmu-let-7e-5p	Rps6kc1	Target Scan	mmu-miR-1198-5p	Xrn2	Target Scan
mmu-let-7e-5p	Zfp280b	Target Scan	mmu-miR-1198-5p	Napb	Target Scan
mmu-let-7e-5p	Patl1	Target Scan	mmu-miR-1198-5p	Gzf1	Target Scan
mmu-let-7e-5p	Unc80	Target Scan	mmu-miR-1198-5p	Cst8	Target Scan
mmu-let-7e-5p	Pcdh20	Target Scan	mmu-miR-1198-5p	Cst3	Target Scan
mmu-let-7e-5p	Trhde	Target Scan	mmu-miR-1198-5p	Acss1	Target Scan
mmu-let-7e-5p	Spty2d1	Target Scan	mmu-miR-1198-5p	Pdrg1	Target Scan
mmu-let-7e-5p	Rictor	Target Scan	mmu-miR-1198-5p	Kif3b	Target Scan
mmu-let-7e-5p	Itga1	Target Scan	mmu-miR-1198-5p	Mapre1	Target Scan
mmu-let-7e-5p	E2f2	Target Scan	mmu-miR-1198-5p	Fam210b	Target Scan
mmu-let-7e-5p	Tmem178b	Target Scan	mmu-miR-1198-5p	Pkia	Target Scan
mmu-let-7e-5p	4933440M02Rik	Target Scan	mmu-miR-1198-5p	Stmn2	Target Scan
mmu-let-7e-5p	Mab21l3	Target Scan	mmu-miR-1198-5p	Rab22a	Target Scan
mmu-let-7e-5p	Tmem136	Target Scan	mmu-miR-1198-5p	Edn3	Target Scan
mmu-let-7e-5p	Gpam	Target Scan	mmu-miR-1198-5p	Fabp12	Target Scan
mmu-let-7e-5p	1700001C19Rik	Target Scan	mmu-miR-1198-5p	Chmp4c	Target Scan
mmu-let-7e-5p	Zfp282	Target Scan	mmu-miR-1198-5p	Ptpn1	Target Scan
mmu-let-7e-5p	1110034G24Rik	Target Scan	mmu-miR-1198-5p	Car2	Target Scan
mmu-let-7e-5p	Pisd	Target Scan	mmu-miR-1198-5p	Gid8	Target Scan
mmu-let-7e-5p	Plcxd3	Target Scan	mmu-miR-1198-5p	Arfgap1	Target Scan
mmu-let-7e-5p	Ctbs	Target Scan	mmu-miR-1198-5p	Zbtb46	Target Scan
mmu-let-7e-5p	Gm15698	Target Scan	mmu-miR-1198-5p	Pcmtd2	Target Scan
mmu-let-7e-5p	Spryd4	Target Scan	mmu-miR-1198-5p	Armc1	Target Scan
mmu-let-7e-5p	Zcchc5	Target Scan	mmu-miR-1198-5p	Itch	Target Scan
mmu-let-7e-5p	Ccdc144b	Target Scan	mmu-miR-1198-5p	Ggt7	Target Scan
mmu-let-7e-5p	Lix1l	Target Scan	mmu-miR-1198-5p	Trim55	Target Scan
mmu-let-7e-5p	Lamtor4	Target Scan	mmu-miR-1198-5p	Eif6	Target Scan
mmu-let-7e-5p	Ptgs1	Target Scan	mmu-miR-1198-5p	Fam83c	Target Scan
mmu-let-7e-5p	Cdca4	Target Scan	mmu-miR-1198-5p	Aar2	Target Scan
mmu-let-7e-5p	Ikbke	Target Scan	mmu-miR-1198-5p	Sla2	Target Scan
mmu-let-7e-5p	Defb12	Target Scan	mmu-miR-1198-5p	Rbl1	Target Scan
mmu-let-7e-5p	Pigv	Target Scan	mmu-miR-1198-5p	Src	Target Scan
mmu-let-7e-5p	4933430I17Rik	Target Scan	mmu-miR-1198-5p	Tti1	Target Scan
mmu-let-7e-5p	Mcts2	Target Scan	mmu-miR-1198-5p	Dhx35	Target Scan
mmu-let-7e-5p	Zfp146	Target Scan	mmu-miR-1198-5p	Wisp2	Target Scan
mmu-let-7e-5p	Sned1	Target Scan	mmu-miR-1198-5p	Zmat3	Target Scan
mmu-let-7e-5p	Sfxn3	Target Scan	mmu-miR-1198-5p	Pik3ca	Target Scan
mmu-let-7e-5p	Tnfsf15	Target Scan	mmu-miR-1198-5p	Zfp639	Target Scan
mmu-let-7e-5p	Clec14a	Target Scan	mmu-miR-1198-5p	Slc13a3	Target Scan
mmu-let-7e-5p	Nucks1	Target Scan	mmu-miR-1198-5p	Ccdc39	Target Scan
mmu-let-7e-5p	Lrrc4	Target Scan	mmu-miR-1198-5p	Slc2a2	Target Scan
mmu-let-7e-5p	Tlr6	Target Scan	mmu-miR-1198-5p	Sec62	Target Scan
mmu-let-7e-5p	Marcksl1	Target Scan	mmu-miR-1198-5p	Mccc1	Target Scan
mmu-let-7e-5p	Kcnj9	Target Scan	mmu-miR-1198-5p	Exosc9	Target Scan
mmu-let-7e-5p	Cdcp2	Target Scan	mmu-miR-1198-5p	Il21	Target Scan
mmu-let-7e-5p	Rnf149	Target Scan	mmu-miR-1198-5p	Il2	Target Scan
mmu-let-7e-5p	Zkscan4	Target Scan	mmu-miR-1198-5p	Slc7a11	Target Scan
mmu-let-7e-5p	Tmem64	Target Scan	mmu-miR-1198-5p	Naa15	Target Scan
mmu-let-7e-5p	Acp1	Target Scan	mmu-miR-1198-5p	Trpc4	Target Scan
mmu-let-7e-5p	Klf17	Target Scan	mmu-miR-1198-5p	Aadac	Target Scan
mmu-let-7e-5p	Loh12cr1	Target Scan	mmu-miR-1198-5p	Sucnr1	Target Scan
mmu-let-7e-5p	Zfp583	Target Scan	mmu-miR-1198-5p	P2ry1	Target Scan
mmu-let-7e-5p	Lect2	Target Scan	mmu-miR-1198-5p	Kpna4	Target Scan
mmu-let-7e-5p	Ercc2	Target Scan	mmu-miR-1198-5p	Ppm1l	Target Scan
mmu-let-7e-5p	B3gnt2	Target Scan	mmu-miR-1198-5p	Nmd3	Target Scan
mmu-let-7e-5p	Mier2	Target Scan	mmu-miR-1198-5p	Bche	Target Scan
mmu-let-7e-5p	Gdpgp1	Target Scan	mmu-miR-1198-5p	Sohlh2	Target Scan
mmu-let-7e-5p	Gja8	Target Scan	mmu-miR-1198-5p	Smad9	Target Scan
mmu-let-7e-5p	Grpel2	Target Scan	mmu-miR-1198-5p	Tm4sf4	Target Scan
mmu-let-7e-5p	Chrdl1	Target Scan	mmu-miR-1198-5p	Wwtr1	Target Scan
mmu-let-7e-5p	Xbp1	Target Scan	mmu-miR-1198-5p	Ppid	Target Scan
mmu-let-7e-5p	Gstz1	Target Scan	mmu-miR-1198-5p	Serp1	Target Scan
mmu-let-7e-5p	Tmem150c	Target Scan	mmu-miR-1198-5p	4930579G24Rik	Target Scan
mmu-let-7e-5p	Agt	Target Scan	mmu-miR-1198-5p	Med12l	Target Scan
mmu-let-7e-5p	Cdkl3	Target Scan	mmu-miR-1198-5p	Mme	Target Scan
mmu-let-7e-5p	Slc16a7	Target Scan	mmu-miR-1198-5p	Slc33a1	Target Scan
mmu-let-7e-5p	Lmf1	Target Scan	mmu-miR-1198-5p	Ppfia2	Target Scan
mmu-let-7e-5p	Tbc1d22a	Target Scan	mmu-miR-1198-5p	Ssr3	Target Scan
mmu-let-7e-5p	Ptprr	Target Scan	mmu-miR-1198-5p	Ccnl1	Target Scan
mmu-let-7e-5p	Rspo2	Target Scan	mmu-miR-1198-5p	Veph1	Target Scan
mmu-let-7e-5p	Dclre1b	Target Scan	mmu-miR-1198-5p	Serpini1	Target Scan
mmu-let-7e-5p	Mipep	Target Scan	mmu-miR-1198-5p	Wnt2b	Target Scan
mmu-let-7e-5p	Sec31b	Target Scan	mmu-miR-1198-5p	Olfml3	Target Scan
mmu-let-7e-5p	Radil	Target Scan	mmu-miR-1198-5p	Syt10	Target Scan
mmu-let-7e-5p	Btla	Target Scan	mmu-miR-1198-5p	Trim33	Target Scan
mmu-let-7e-5p	B3gat2	Target Scan	mmu-miR-1198-5p	Nras	Target Scan
mmu-let-7e-5p	Dhrs9	Target Scan	mmu-miR-1198-5p	Sike1	Target Scan
mmu-let-7e-5p	Klf13	Target Scan	mmu-miR-1198-5p	Tspan2	Target Scan
mmu-let-7e-5p	Stpg1	Target Scan	mmu-miR-1198-5p	Vangl1	Target Scan
mmu-let-7e-5p	Zfp217	Target Scan	mmu-miR-1198-5p	Casq2	Target Scan
mmu-let-7e-5p	Mbtd1	Target Scan	mmu-miR-1198-5p	Gdap2	Target Scan
mmu-let-7e-5p	Gnpda1	Target Scan	mmu-miR-1198-5p	Hao2	Target Scan
mmu-let-7e-5p	D630039A03Rik	Target Scan	mmu-miR-1198-5p	Prpf38b	Target Scan
mmu-let-7e-5p	F10	Target Scan	mmu-miR-1198-5p	1700013F07Rik	Target Scan
mmu-let-7e-5p	Dcun1d4	Target Scan	mmu-miR-1198-5p	Sypl2	Target Scan
mmu-let-7e-5p	Acvr2a	Target Scan	mmu-miR-1198-5p	Slc16a4	Target Scan
mmu-let-7e-5p	Sp8	Target Scan	mmu-miR-1198-5p	Dennd2d	Target Scan
mmu-let-7e-5p	Art2b	Target Scan	mmu-miR-1198-5p	Lce1a2	Target Scan
mmu-let-7e-5p	Opa3	Target Scan	mmu-miR-1198-5p	Jtb	Target Scan
mmu-let-7e-5p	Ppp1r36	Target Scan	mmu-miR-1198-5p	Il6ra	Target Scan
mmu-let-7e-5p	Zkscan7	Target Scan	mmu-miR-1198-5p	Fam198b	Target Scan
mmu-let-7e-5p	Fzd5	Target Scan	mmu-miR-1198-5p	Slc35a3	Target Scan
mmu-let-7e-5p	Scrt2	Target Scan	mmu-miR-1198-5p	Hiat1	Target Scan
mmu-let-7e-5p	Smug1	Target Scan	mmu-miR-1198-5p	Sass6	Target Scan
mmu-let-7e-5p	Tnni3k	Target Scan	mmu-miR-1198-5p	Lrrc39	Target Scan
mmu-let-7e-5p	Ppp6r1	Target Scan	mmu-miR-1198-5p	Extl2	Target Scan
mmu-let-7e-5p	Doc2a	Target Scan	mmu-miR-1198-5p	Neurog2	Target Scan
mmu-let-7e-5p	Ttc39a	Target Scan	mmu-miR-1198-5p	Prss12	Target Scan
mmu-let-7e-5p	Dcaf17	Target Scan	mmu-miR-1198-5p	Hadh	Target Scan
mmu-let-7e-5p	Cx3cr1	Target Scan	mmu-miR-1198-5p	Ccdc109b	Target Scan
mmu-let-7e-5p	Gpr20	Target Scan	mmu-miR-1198-5p	Casp6	Target Scan
mmu-let-7e-5p	Tmem106c	Target Scan	mmu-miR-1198-5p	Pla2g12a	Target Scan
mmu-let-7e-5p	Mogat2	Target Scan	mmu-miR-1198-5p	Fga	Target Scan
mmu-let-7e-5p	Cbll1	Target Scan	mmu-miR-1198-5p	Lrat	Target Scan
mmu-let-7e-5p	Tchh	Target Scan	mmu-miR-1198-5p	Npy2r	Target Scan
mmu-let-7e-5p	Pla2g3	Target Scan	mmu-miR-1198-5p	Asic5	Target Scan
mmu-let-7e-5p	A330008L17Rik	Target Scan	mmu-miR-1198-5p	Tdo2	Target Scan
mmu-let-7e-5p	Olfr536	Target Scan	mmu-miR-1198-5p	Egf	Target Scan
mmu-let-7e-5p	Rcl1	Target Scan	mmu-miR-1198-5p	Glrb	Target Scan
mmu-let-7e-5p	Epha3	Target Scan	mmu-miR-1198-5p	Pitx2	Target Scan
mmu-let-7e-5p	Tmod2	Target Scan	mmu-miR-1198-5p	Enpep	Target Scan
mmu-let-7e-5p	Maneal	Target Scan	mmu-miR-1198-5p	Alpk1	Target Scan
mmu-let-7e-5p	Gan	Target Scan	mmu-miR-1198-5p	Dkk2	Target Scan
mmu-let-7e-5p	D930048N14Rik	Target Scan	mmu-miR-1198-5p	Papss1	Target Scan
mmu-let-7e-5p	Lnp	Target Scan	mmu-miR-1198-5p	Kcnq5	Target Scan
mmu-let-7e-5p	Pcdh15	Target Scan	mmu-miR-1198-5p	Ptgfr	Target Scan
mmu-let-7e-5p	Afap1	Target Scan	mmu-miR-1198-5p	Efna4	Target Scan
mmu-let-7e-5p	Slc6a13	Target Scan	mmu-miR-1198-5p	Rit1	Target Scan
mmu-let-7e-5p	Asap2	Target Scan	mmu-miR-1198-5p	Lmna	Target Scan
mmu-let-7e-5p	Lrrc15	Target Scan	mmu-miR-1198-5p	Cd1d1	Target Scan
mmu-let-7e-5p	Rnf103	Target Scan	mmu-miR-1198-5p	Gpr89	Target Scan
mmu-let-7e-5p	1110051M20Rik	Target Scan	mmu-miR-1198-5p	Rnf115	Target Scan
mmu-let-7e-5p	Rap1b	Target Scan	mmu-miR-1198-5p	Polr3c	Target Scan
mmu-let-7e-5p	5430435G22Rik	Target Scan	mmu-miR-1198-5p	Itga10	Target Scan
mmu-let-7e-5p	Phc3	Target Scan	mmu-miR-1198-5p	Fcgr1	Target Scan
mmu-let-7e-5p	Map1b	Target Scan	mmu-miR-1198-5p	Myoz2	Target Scan
mmu-let-7e-5p	Swt1	Target Scan	mmu-miR-1198-5p	Gclm	Target Scan
mmu-let-7e-5p	Cpn2	Target Scan	mmu-miR-1198-5p	Abcd3	Target Scan
mmu-let-7e-5p	Plekha2	Target Scan	mmu-miR-1198-5p	Cnn3	Target Scan
mmu-let-7e-5p	Pias3	Target Scan	mmu-miR-1198-5p	Ptbp2	Target Scan
mmu-let-7e-5p	Espl1	Target Scan	mmu-miR-1198-5p	Tspan5	Target Scan
mmu-let-7e-5p	Prkcb	Target Scan	mmu-miR-1198-5p	Eif4e	Target Scan
mmu-let-7e-5p	Arhgef15	Target Scan	mmu-miR-1198-5p	Metap1	Target Scan
mmu-let-7e-5p	Rsrc1	Target Scan	mmu-miR-1198-5p	Nfkb1	Target Scan
mmu-let-7e-5p	C2cd2l	Target Scan	mmu-miR-1198-5p	Tacr3	Target Scan
mmu-let-7e-5p	Gas1	Target Scan	mmu-miR-1198-5p	Dnase2b	Target Scan
mmu-let-7e-5p	Mrpl35	Target Scan	mmu-miR-1198-5p	Bcl10	Target Scan
mmu-let-7e-5p	Adamts15	Target Scan	mmu-miR-1198-5p	Cryz	Target Scan
mmu-let-7e-5p	4930451C15Rik	Target Scan	mmu-miR-1198-5p	Trp53inp1	Target Scan
mmu-let-7e-5p	Ntpcr	Target Scan	mmu-miR-1198-5p	Ccne2	Target Scan
mmu-let-7e-5p	Gatad2a	Target Scan	mmu-miR-1198-5p	Calb1	Target Scan
mmu-let-7e-5p	Scn5a	Target Scan	mmu-miR-1198-5p	Decr1	Target Scan
mmu-let-7e-5p	Kcnk18	Target Scan	mmu-miR-1198-5p	Nbn	Target Scan
mmu-let-7e-5p	Srr	Target Scan	mmu-miR-1198-5p	Mmp16	Target Scan
mmu-let-7e-5p	Rnf222	Target Scan	mmu-miR-1198-5p	Cpne3	Target Scan
mmu-let-7e-5p	Cd8b1	Target Scan	mmu-miR-1198-5p	Rmdn1	Target Scan
mmu-let-7e-5p	Sbno1	Target Scan	mmu-miR-1198-5p	Atp6v0d2	Target Scan
mmu-let-7e-5p	Fam204a	Target Scan	mmu-miR-1198-5p	Cyp7a1	Target Scan
mmu-let-7e-5p	Rtn3	Target Scan	mmu-miR-1198-5p	Ubxn2b	Target Scan
mmu-let-7e-5p	Tmem248	Target Scan	mmu-miR-1198-5p	Faxc	Target Scan
mmu-let-7e-5p	Nup214	Target Scan	mmu-miR-1198-5p	Coq3	Target Scan
mmu-let-7e-5p	Ly6c1	Target Scan	mmu-miR-1198-5p	Pnisr	Target Scan
mmu-let-7e-5p	Cdh22	Target Scan	mmu-miR-1198-5p	Fhl5	Target Scan
mmu-let-7e-5p	Gpr21	Target Scan	mmu-miR-1198-5p	Ndufaf4	Target Scan
mmu-let-7e-5p	Arhgap20	Target Scan	mmu-miR-1198-5p	Clca2	Target Scan
mmu-let-7e-5p	Kdm3a	Target Scan	mmu-miR-1198-5p	Gbp3	Target Scan
mmu-let-7e-5p	Zfp672	Target Scan	mmu-miR-1198-5p	Gtf2b	Target Scan
mmu-let-7e-5p	Def8	Target Scan	mmu-miR-1198-5p	Epha7	Target Scan
mmu-let-7e-5p	Jmy	Target Scan	mmu-miR-1198-5p	Rars2	Target Scan
mmu-let-7e-5p	Socs4	Target Scan	mmu-miR-1198-5p	Aldob	Target Scan
mmu-let-7e-5p	Ddx10	Target Scan	mmu-miR-1198-5p	Rnf20	Target Scan
mmu-let-7e-5p	Ficd	Target Scan	mmu-miR-1198-5p	Ppp3r2	Target Scan
mmu-let-7e-5p	Adamts6	Target Scan	mmu-miR-1198-5p	Exosc3	Target Scan
mmu-let-7e-5p	Chst1	Target Scan	mmu-miR-1198-5p	Abca1	Target Scan
mmu-let-7e-5p	Nap1l1	Target Scan	mmu-miR-1198-5p	Ncbp1	Target Scan
mmu-let-7e-5p	Impa1	Target Scan	mmu-miR-1198-5p	Erp44	Target Scan
mmu-let-7e-5p	Usp21	Target Scan	mmu-miR-1198-5p	Tmeff1	Target Scan
mmu-let-7e-5p	Syt5	Target Scan	mmu-miR-1198-5p	Murc	Target Scan
mmu-let-7e-5p	Pld5	Target Scan	mmu-miR-1198-5p	Brinp1	Target Scan
mmu-let-7e-5p	Acss2	Target Scan	mmu-miR-1198-5p	Fmn2	Target Scan
mmu-let-7e-5p	Rps6ka6	Target Scan	mmu-miR-1198-5p	Tnfsf8	Target Scan
mmu-let-7e-5p	Cstf2t	Target Scan	mmu-miR-1198-5p	Txn1	Target Scan
mmu-let-7e-5p	3110082I17Rik	Target Scan	mmu-miR-1198-5p	Ugcg	Target Scan
mmu-let-7e-5p	Rabgap1	Target Scan	mmu-miR-1198-5p	Ptbp3	Target Scan
mmu-let-7e-5p	Mapkbp1	Target Scan	mmu-miR-1198-5p	Snx30	Target Scan
mmu-let-7e-5p	Tbkbp1	Target Scan	mmu-miR-1198-5p	Tmem261	Target Scan
mmu-let-7e-5p	Fate1	Target Scan	mmu-miR-1198-5p	Zdhhc21	Target Scan
mmu-let-7e-5p	Taf7	Target Scan	mmu-miR-1198-5p	Aptx	Target Scan
mmu-let-7e-5p	Kcnk3	Target Scan	mmu-miR-1198-5p	Tmem38b	Target Scan
mmu-let-7e-5p	Chchd3	Target Scan	mmu-miR-1198-5p	Rad23b	Target Scan
mmu-let-7e-5p	Agtr1a	Target Scan	mmu-miR-1198-5p	Ikbkap	Target Scan
mmu-let-7e-5p	Scn3a	Target Scan	mmu-miR-1198-5p	Nudt2	Target Scan
mmu-let-7e-5p	Acsm5	Target Scan	mmu-miR-1198-5p	Fancg	Target Scan
mmu-let-7e-5p	Camk2d	Target Scan	mmu-miR-1198-5p	Stoml2	Target Scan
mmu-let-7e-5p	Cers3	Target Scan	mmu-miR-1198-5p	Unc13a	Target Scan
mmu-let-7e-5p	Zfp191	Target Scan	mmu-miR-1198-5p	Tpm2	Target Scan
mmu-let-7e-5p	Npr3	Target Scan	mmu-miR-1198-5p	Tln1	Target Scan
mmu-let-7e-5p	Gm9925	Target Scan	mmu-miR-1198-5p	Reck	Target Scan
mmu-let-7e-5p	Acox1	Target Scan	mmu-miR-1198-5p	Gne	Target Scan
mmu-let-7e-5p	Sh2d4a	Target Scan	mmu-miR-1198-5p	Psip1	Target Scan
mmu-let-7e-5p	Klhl26	Target Scan	mmu-miR-1198-5p	Prkaa2	Target Scan
mmu-let-7e-5p	Kidins220	Target Scan	mmu-miR-1198-5p	2610528J11Rik	Target Scan
mmu-let-7e-5p	Mtif3	Target Scan	mmu-miR-1198-5p	Dph2	Target Scan
mmu-let-7e-5p	Shisa6	Target Scan	mmu-miR-1198-5p	Slc6a9	Target Scan
mmu-let-7e-5p	Dmp1	Target Scan	mmu-miR-1198-5p	Atg4c	Target Scan
mmu-let-7e-5p	Pde5a	Target Scan	mmu-miR-1198-5p	Rnf11	Target Scan
mmu-let-7e-5p	Gm9930	Target Scan	mmu-miR-1198-5p	Inadl	Target Scan
mmu-let-7e-5p	Ercc6	Target Scan	mmu-miR-1198-5p	Cyp2j5	Target Scan
mmu-let-7e-5p	Cfh	Target Scan	mmu-miR-1198-5p	Cyp2j13	Target Scan
mmu-let-7e-5p	Pfkfb2	Target Scan	mmu-miR-1198-5p	Hook1	Target Scan
mmu-let-7e-5p	Pfn2	Target Scan	mmu-miR-1198-5p	Ift74	Target Scan
mmu-let-7e-5p	Gtf2h2	Target Scan	mmu-miR-1198-5p	Pum1	Target Scan
mmu-let-7e-5p	Zdhhc25	Target Scan	mmu-miR-1198-5p	Pdpn	Target Scan
mmu-let-7e-5p	Abhd10	Target Scan	mmu-miR-1198-5p	Cc2d1b	Target Scan
mmu-let-7e-5p	Zbtb26	Target Scan	mmu-miR-1198-5p	Pramef12	Target Scan
mmu-let-7e-5p	Dnah5	Target Scan	mmu-miR-1198-5p	Gpx7	Target Scan
mmu-let-7e-5p	Pigw	Target Scan	mmu-miR-1198-5p	Tnfrsf1b	Target Scan
mmu-let-7e-5p	Gm9938	Target Scan	mmu-miR-1198-5p	Tnfrsf8	Target Scan
mmu-let-7e-5p	Nepn	Target Scan	mmu-miR-1198-5p	Tmem59	Target Scan
mmu-let-7e-5p	Kcnj3	Target Scan	mmu-miR-1198-5p	Mrpl37	Target Scan
mmu-let-7e-5p	Adra1b	Target Scan	mmu-miR-1198-5p	Ctps	Target Scan
mmu-let-7e-5p	Mrps21	Target Scan	mmu-miR-1198-5p	4930538K18Rik	Target Scan
mmu-let-7e-5p	2310022A10Rik	Target Scan	mmu-miR-1198-5p	Rragc	Target Scan
mmu-let-7e-5p	B3gntl1	Target Scan	mmu-miR-1198-5p	Mycbp	Target Scan
mmu-let-7e-5p	Dgkk	Target Scan	mmu-miR-1198-5p	Mfsd2a	Target Scan
mmu-let-7e-5p	Cdkn3	Target Scan	mmu-miR-1198-5p	Cdc42	Target Scan
mmu-let-7e-5p	Sema5a	Target Scan	mmu-miR-1198-5p	Tceb3	Target Scan
mmu-let-7e-5p	Spcs3	Target Scan	mmu-miR-1198-5p	Fuca1	Target Scan
mmu-let-7e-5p	Slc30a7	Target Scan	mmu-miR-1198-5p	Pnrc2	Target Scan
mmu-let-7e-5p	Gimap4	Target Scan	mmu-miR-1198-5p	Rnf220	Target Scan
mmu-let-7e-5p	Sytl5	Target Scan	mmu-miR-1198-5p	Mmachc	Target Scan
mmu-let-7e-5p	Trib1	Target Scan	mmu-miR-1198-5p	Tspan1	Target Scan
mmu-let-7e-5p	Tmem62	Target Scan	mmu-miR-1198-5p	Lurap1	Target Scan
mmu-let-7e-5p	Chdh	Target Scan	mmu-miR-1198-5p	Mob3c	Target Scan
mmu-let-7e-5p	Dram2	Target Scan	mmu-miR-1198-5p	Cyp4a14	Target Scan
mmu-let-7e-5p	Slc35c1	Target Scan	mmu-miR-1198-5p	Pax7	Target Scan
mmu-let-7e-5p	Adam12	Target Scan	mmu-miR-1198-5p	Vwa5b1	Target Scan
mmu-let-7e-5p	Tnrc6b	Target Scan	mmu-miR-1198-5p	Cda	Target Scan
mmu-let-7e-5p	Ccser2	Target Scan	mmu-miR-1198-5p	Ddost	Target Scan
mmu-let-7e-5p	Chn2	Target Scan	mmu-miR-1198-5p	Sema3c	Target Scan
mmu-let-7e-5p	Cggbp1	Target Scan	mmu-miR-1198-5p	Rcan3	Target Scan
mmu-let-7e-5p	Rab37	Target Scan	mmu-miR-1198-5p	Tmem57	Target Scan
mmu-let-7e-5p	Cdh24	Target Scan	mmu-miR-1198-5p	Extl1	Target Scan
mmu-let-7e-5p	Lcor	Target Scan	mmu-miR-1198-5p	Trappc3	Target Scan
mmu-let-7e-5p	Ercc6l2	Target Scan	mmu-miR-1198-5p	Nudc	Target Scan
mmu-let-7e-5p	Tmem119	Target Scan	mmu-miR-1198-5p	Slc9a1	Target Scan
mmu-let-7e-5p	Klf2	Target Scan	mmu-miR-1198-5p	Grik3	Target Scan
mmu-let-7e-5p	Ppm1h	Target Scan	mmu-miR-1198-5p	Hgf	Target Scan
mmu-let-7e-5p	Hmgb2	Target Scan	mmu-miR-1198-5p	Rspo1	Target Scan
mmu-let-7e-5p	Msra	Target Scan	mmu-miR-1198-5p	Pclo	Target Scan
mmu-let-7e-5p	Rock1	Target Scan	mmu-miR-1198-5p	Fam76a	Target Scan
mmu-let-7e-5p	Pcx	Target Scan	mmu-miR-1198-5p	Stx12	Target Scan
mmu-let-7e-5p	Slc39a14	Target Scan	mmu-miR-1198-5p	Sema3a	Target Scan
mmu-let-7e-5p	Stambp	Target Scan	mmu-miR-1198-5p	Mtf1	Target Scan
mmu-let-7e-5p	6330419J24Rik	Target Scan	mmu-miR-1198-5p	Sesn2	Target Scan
mmu-let-7e-5p	Adamts8	Target Scan	mmu-miR-1198-5p	Taf12	Target Scan
mmu-let-7e-5p	Adam11	Target Scan	mmu-miR-1198-5p	Utp11l	Target Scan
mmu-let-7e-5p	Vps13a	Target Scan	mmu-miR-1198-5p	Mecr	Target Scan
mmu-let-7e-5p	Nkapl	Target Scan	mmu-miR-1198-5p	Casp9	Target Scan
mmu-let-7e-5p	Mlxip	Target Scan	mmu-miR-1198-5p	Padi2	Target Scan
mmu-let-7e-5p	Rimklb	Target Scan	mmu-miR-1198-5p	Dnajc2	Target Scan
mmu-let-7e-5p	9130008F23Rik	Target Scan	mmu-miR-1198-5p	Xrcc2	Target Scan
mmu-let-7e-5p	Kbtbd13	Target Scan	mmu-miR-1198-5p	Hes2	Target Scan
mmu-let-7e-5p	Agtr1b	Target Scan	mmu-miR-1198-5p	Prkag2	Target Scan
mmu-let-7e-5p	Sec14l3	Target Scan	mmu-miR-1198-5p	Rheb	Target Scan
mmu-let-7e-5p	Slc8b1	Target Scan	mmu-miR-1198-5p	Kif1b	Target Scan
mmu-let-7e-5p	A830031A19Rik	Target Scan	mmu-miR-1198-5p	Dffa	Target Scan
mmu-let-7e-5p	Ep300	Target Scan	mmu-miR-1198-5p	Klhl7	Target Scan
mmu-let-7e-5p	Gabrg3	Target Scan	mmu-miR-1198-5p	Lzic	Target Scan
mmu-let-7e-5p	Commd5	Target Scan	mmu-miR-1198-5p	Nmnat1	Target Scan
mmu-let-7e-5p	Olfr354	Target Scan	mmu-miR-1198-5p	Fam126a	Target Scan
mmu-let-7e-5p	Cgrrf1	Target Scan	mmu-miR-1198-5p	Rint1	Target Scan
mmu-let-7e-5p	Gm4861	Target Scan	mmu-miR-1198-5p	Draxin	Target Scan
mmu-let-7e-5p	Aebp2	Target Scan	mmu-miR-1198-5p	Agtrap	Target Scan
mmu-let-7e-5p	Fev	Target Scan	mmu-miR-1198-5p	Wrap73	Target Scan
mmu-let-7e-5p	Neo1	Target Scan	mmu-miR-1198-5p	Megf6	Target Scan
mmu-let-7e-5p	Wdr86	Target Scan	mmu-miR-1198-5p	Atad3a	Target Scan
mmu-let-7e-5p	Kcmf1	Target Scan	mmu-miR-1198-5p	Rbm33	Target Scan
mmu-let-7e-5p	Mobp	Target Scan	mmu-miR-1198-5p	Gabrd	Target Scan
mmu-let-7e-5p	Mpzl1	Target Scan	mmu-miR-1198-5p	Mrpl20	Target Scan
mmu-let-7e-5p	37316	Target Scan	mmu-miR-1198-5p	Mxra8	Target Scan
mmu-let-7e-5p	Celf1	Target Scan	mmu-miR-1198-5p	Dvl1	Target Scan
mmu-let-7e-5p	Gm11149	Target Scan	mmu-miR-1198-5p	Tas1r3	Target Scan
mmu-let-7e-5p	Gm9881	Target Scan	mmu-miR-1198-5p	Cd38	Target Scan
mmu-let-7e-5p	Eif2d	Target Scan	mmu-miR-1198-5p	Gpr125	Target Scan
mmu-let-7e-5p	Epha6	Target Scan	mmu-miR-1198-5p	Hgfac	Target Scan
mmu-let-7e-5p	Lair1	Target Scan	mmu-miR-1198-5p	Nelfa	Target Scan
mmu-let-7e-5p	Plekho2	Target Scan	mmu-miR-1198-5p	Man2b2	Target Scan
mmu-let-7e-5p	Cdc42ep3	Target Scan	mmu-miR-1198-5p	Ppp2r2c	Target Scan
mmu-let-7e-5p	Asb7	Target Scan	mmu-miR-1198-5p	Stx18	Target Scan
mmu-let-7e-5p	Micu3	Target Scan	mmu-miR-1198-5p	Nsg1	Target Scan
mmu-let-7e-5p	Parp16	Target Scan	mmu-miR-1198-5p	Fosl2	Target Scan
mmu-let-7e-5p	Gm7353	Target Scan	mmu-miR-1198-5p	Ociad1	Target Scan
mmu-let-7e-5p	Fam49a	Target Scan	mmu-miR-1198-5p	Yipf7	Target Scan
mmu-let-7e-5p	Ago3	Target Scan	mmu-miR-1198-5p	Mapre3	Target Scan
mmu-let-7e-5p	Epm2a	Target Scan	mmu-miR-1198-5p	Dhx15	Target Scan
mmu-let-7e-5p	Mapk1	Target Scan	mmu-miR-1198-5p	Sepsecs	Target Scan
mmu-let-7e-5p	Fam26e	Target Scan	mmu-miR-1198-5p	Zcchc4	Target Scan
mmu-let-7e-5p	Gucy2g	Target Scan	mmu-miR-1198-5p	Fam114a1	Target Scan
mmu-let-7e-5p	Trim23	Target Scan	mmu-miR-1198-5p	Pi4k2b	Target Scan
mmu-let-7e-5p	Spink5	Target Scan	mmu-miR-1198-5p	Sel1l3	Target Scan
mmu-let-7e-5p	Stx3	Target Scan	mmu-miR-1198-5p	Rfc1	Target Scan
mmu-let-7e-5p	Mzf1	Target Scan	mmu-miR-1198-5p	Cckar	Target Scan
mmu-let-7e-5p	Zfp248	Target Scan	mmu-miR-1198-5p	Klb	Target Scan
mmu-let-7e-5p	Kbtbd11	Target Scan	mmu-miR-1198-5p	Grpel1	Target Scan
mmu-let-7e-5p	Ghr	Target Scan	mmu-miR-1198-5p	Lias	Target Scan
mmu-let-7e-5p	Ldoc1l	Target Scan	mmu-miR-1198-5p	Rhoh	Target Scan
mmu-let-7e-5p	C4b	Target Scan	mmu-miR-1198-5p	Gnpda2	Target Scan
mmu-let-7e-5p	Tcf7l1	Target Scan	mmu-miR-1198-5p	Gabrg1	Target Scan
mmu-let-7e-5p	Smad5	Target Scan	mmu-miR-1198-5p	Gabra4	Target Scan
mmu-let-7e-5p	Arhgef10l	Target Scan	mmu-miR-1198-5p	Gabrb1	Target Scan
mmu-let-7e-5p	Gadl1	Target Scan	mmu-miR-1198-5p	Slc10a4	Target Scan
mmu-let-7e-5p	Rab3gap2	Target Scan	mmu-miR-1198-5p	Srd5a3	Target Scan
mmu-let-7e-5p	D430042O09Rik	Target Scan	mmu-miR-1198-5p	Tmem165	Target Scan
mmu-let-7e-5p	Taz	Target Scan	mmu-miR-1198-5p	Stap1	Target Scan
mmu-let-7e-5p	Prr18	Target Scan	mmu-miR-1198-5p	Tmprss11d	Target Scan
mmu-let-7e-5p	Emc7	Target Scan	mmu-miR-1198-5p	Ugt2b34	Target Scan
mmu-let-7e-5p	Ocln	Target Scan	mmu-miR-1198-5p	Ugt2b1	Target Scan
mmu-let-7e-5p	BC051076	Target Scan	mmu-miR-1198-5p	Ugt2b35	Target Scan
mmu-let-7e-5p	9030617O03Rik	Target Scan	mmu-miR-1198-5p	Ugt2a3	Target Scan
mmu-let-7e-5p	Lep	Target Scan	mmu-miR-1198-5p	Sult1b1	Target Scan
mmu-let-7e-5p	Irs1	Target Scan	mmu-miR-1198-5p	Sult1e1	Target Scan
mmu-let-7e-5p	Atp8b2	Target Scan	mmu-miR-1198-5p	Zfp326	Target Scan
mmu-let-7e-5p	Thsd1	Target Scan	mmu-miR-1198-5p	Gbp8	Target Scan
mmu-let-7e-5p	A430033K04Rik	Target Scan	mmu-miR-1198-5p	Gbp9	Target Scan
mmu-let-7e-5p	Arl5b	Target Scan	mmu-miR-1198-5p	Prkg2	Target Scan
mmu-let-7e-5p	Nnt	Target Scan	mmu-miR-1198-5p	Bmp3	Target Scan
mmu-let-7e-5p	Rgs9bp	Target Scan	mmu-miR-1198-5p	Antxr2	Target Scan
mmu-let-7e-5p	Mia3	Target Scan	mmu-miR-1198-5p	Gm9754	Target Scan
mmu-let-7e-5p	Slitrk4	Target Scan	mmu-miR-1198-5p	Rassf6	Target Scan
mmu-let-7e-5p	Impg2	Target Scan	mmu-miR-1198-5p	Pf4	Target Scan
mmu-let-7e-5p	Cdkl2	Target Scan	mmu-miR-1198-5p	Cxcl15	Target Scan
mmu-let-7e-5p	Gm9990	Target Scan	mmu-miR-1198-5p	Ereg	Target Scan
mmu-let-7e-5p	Gm9992	Target Scan	mmu-miR-1198-5p	Gtf2h3	Target Scan
mmu-let-7e-5p	Pgm3	Target Scan	mmu-miR-1198-5p	Cdk2ap1	Target Scan
mmu-let-7e-5p	Dnaja4	Target Scan	mmu-miR-1198-5p	Mphosph9	Target Scan
mmu-let-7e-5p	B4galt6	Target Scan	mmu-miR-1198-5p	Rchy1	Target Scan
mmu-let-7e-5p	Hist1h2ai	Target Scan	mmu-miR-1198-5p	Rilpl2	Target Scan
mmu-let-7e-5p	Slc16a6	Target Scan	mmu-miR-1198-5p	Snrnp35	Target Scan
mmu-let-7e-5p	Gramd3	Target Scan	mmu-miR-1198-5p	Uso1	Target Scan
mmu-let-7e-5p	Pgpep1	Target Scan	mmu-miR-1198-5p	Slc15a4	Target Scan
mmu-let-7e-5p	Tmem229b	Target Scan	mmu-miR-1198-5p	Zcchc8	Target Scan
mmu-let-7e-5p	Tas2r135	Target Scan	mmu-miR-1198-5p	Ran	Target Scan
mmu-let-7e-5p	Itpkb	Target Scan	mmu-miR-1198-5p	Vps33a	Target Scan
mmu-let-7e-5p	Ppp3ca	Target Scan	mmu-miR-1198-5p	Mmp17	Target Scan
mmu-let-7e-5p	Sh3tc1	Target Scan	mmu-miR-1198-5p	Hpd	Target Scan
mmu-let-7e-5p	Atad1	Target Scan	mmu-miR-1198-5p	Cct6a	Target Scan
mmu-let-7e-5p	Pard6g	Target Scan	mmu-miR-1198-5p	Mapkapk5	Target Scan
mmu-let-7e-5p	Kcnq3	Target Scan	mmu-miR-1198-5p	Aldh2	Target Scan
mmu-let-7e-5p	Prr9	Target Scan	mmu-miR-1198-5p	Atp2a2	Target Scan
mmu-let-7e-5p	Sh2d4b	Target Scan	mmu-miR-1198-5p	P2rx7	Target Scan
mmu-let-7e-5p	Purg	Target Scan	mmu-miR-1198-5p	Ift81	Target Scan
mmu-let-7e-5p	Siah2	Target Scan	mmu-miR-1198-5p	P2rx4	Target Scan
mmu-let-7e-5p	Penk	Target Scan	mmu-miR-1198-5p	Rnf34	Target Scan
mmu-let-7e-5p	Gpr50	Target Scan	mmu-miR-1198-5p	Kdm2b	Target Scan
mmu-let-7e-5p	Sdc3	Target Scan	mmu-miR-1198-5p	Aacs	Target Scan
mmu-let-7e-5p	Ppp1r3b	Target Scan	mmu-miR-1198-5p	Tmem132b	Target Scan
mmu-let-7e-5p	Xkr4	Target Scan	mmu-miR-1198-5p	Ulk1	Target Scan
mmu-let-7e-5p	1700030J22Rik	Target Scan	mmu-miR-1198-5p	Rab35	Target Scan
mmu-let-7e-5p	Haus6	Target Scan	mmu-miR-1198-5p	Triap1	Target Scan
mmu-let-7e-5p	Scn11a	Target Scan	mmu-miR-1198-5p	Sppl3	Target Scan
mmu-let-7e-5p	Ddx60	Target Scan	mmu-miR-1198-5p	Tfec	Target Scan
mmu-let-7e-5p	Cebpb	Target Scan	mmu-miR-1198-5p	Hnf1a	Target Scan
mmu-let-7e-5p	Tgfb1i1	Target Scan	mmu-miR-1198-5p	Ftsj2	Target Scan
mmu-let-7e-5p	Ptafr	Target Scan	mmu-miR-1198-5p	2210016L21Rik	Target Scan
mmu-let-7e-5p	Gabrg2	Target Scan	mmu-miR-1198-5p	Oasl2	Target Scan
mmu-let-7e-5p	Mpz	Target Scan	mmu-miR-1198-5p	Gm4951	Target Scan
mmu-let-7e-5p	Artn	Target Scan	mmu-miR-1198-5p	Tmem106b	Target Scan
mmu-let-7e-5p	Mlst8	Target Scan	mmu-miR-1198-5p	Rbm19	Target Scan
mmu-let-7e-5p	4933402N03Rik	Target Scan	mmu-miR-1198-5p	Plbd2	Target Scan
mmu-let-7e-5p	Bckdk	Target Scan	mmu-miR-1198-5p	Ddx54	Target Scan
mmu-let-7e-5p	Ddx55	Target Scan	mmu-miR-1198-5p	Rpl6	Target Scan
mmu-let-7e-5p	Kcnc3	Target Scan	mmu-miR-1198-5p	Cdk8	Target Scan
mmu-let-7e-5p	Trim30d	Target Scan	mmu-miR-1198-5p	C8b	Target Scan
mmu-let-7e-5p	Spata18	Target Scan	mmu-miR-1198-5p	Tfpi2	Target Scan
mmu-let-7e-5p	Rims3	Target Scan	mmu-miR-1198-5p	Ing3	Target Scan
mmu-let-7e-5p	Gpatch2l	Target Scan	mmu-miR-1198-5p	Wnt16	Target Scan
mmu-let-7e-5p	Alox5ap	Target Scan	mmu-miR-1198-5p	Hyal6	Target Scan
mmu-let-7e-5p	Tubb3	Target Scan	mmu-miR-1198-5p	Cul1	Target Scan
mmu-let-7e-5p	Tubb4a	Target Scan	mmu-miR-1198-5p	Aass	Target Scan
mmu-let-7e-5p	Olfr1512	Target Scan	mmu-miR-1198-5p	Fezf1	Target Scan
mmu-let-7e-5p	Dnajc30	Target Scan	mmu-miR-1198-5p	Slc13a1	Target Scan
mmu-let-7e-5p	Pcgf5	Target Scan	mmu-miR-1198-5p	Tfr2	Target Scan
mmu-let-7e-5p	AF366264	Target Scan	mmu-miR-1198-5p	Agfg2	Target Scan
mmu-let-7e-5p	Ccr1l1	Target Scan	mmu-miR-1198-5p	Ppp1r35	Target Scan
mmu-let-7e-5p	Nhlrc2	Target Scan	mmu-miR-1198-5p	Arhgef5	Target Scan
mmu-let-7e-5p	Gm10032	Target Scan	mmu-miR-1198-5p	Pon3	Target Scan
mmu-let-7e-5p	Prmt7	Target Scan	mmu-miR-1198-5p	Calu	Target Scan
mmu-let-7e-5p	Rdh16	Target Scan	mmu-miR-1198-5p	Fkbp9	Target Scan
mmu-let-7e-5p	Prdx6	Target Scan	mmu-miR-1198-5p	Avl9	Target Scan
mmu-let-7e-5p	Olfr39	Target Scan	mmu-miR-1198-5p	Cep41	Target Scan
mmu-let-7e-5p	Ano6	Target Scan	mmu-miR-1198-5p	Herc3	Target Scan
mmu-let-7e-5p	Cdpf1	Target Scan	mmu-miR-1198-5p	Zc3hav1	Target Scan
mmu-let-7e-5p	Car12	Target Scan	mmu-miR-1198-5p	Trim24	Target Scan
mmu-let-7e-5p	Dmtf1	Target Scan	mmu-miR-1198-5p	Cbx3	Target Scan
mmu-let-7e-5p	Nol7	Target Scan	mmu-miR-1198-5p	Mtpn	Target Scan
mmu-let-7e-5p	Ero1lb	Target Scan	mmu-miR-1198-5p	Fam115c	Target Scan
mmu-let-7e-5p	Slco4c1	Target Scan	mmu-miR-1198-5p	Fam131b	Target Scan
mmu-let-7e-5p	Sh3rf2	Target Scan	mmu-miR-1198-5p	Agk	Target Scan
mmu-let-7e-5p	Adtrp	Target Scan	mmu-miR-1198-5p	Hpgds	Target Scan
mmu-let-7e-5p	Mprip	Target Scan	mmu-miR-1198-5p	Smarcad1	Target Scan
mmu-let-7e-5p	Plxnb1	Target Scan	mmu-miR-1198-5p	Pcyox1	Target Scan
mmu-let-7e-5p	Dbpht2	Target Scan	mmu-miR-1198-5p	Tgfa	Target Scan
mmu-let-7e-5p	Tmem65	Target Scan	mmu-miR-1198-5p	Add2	Target Scan
mmu-let-7e-5p	Ggt5	Target Scan	mmu-miR-1198-5p	Dusp11	Target Scan
mmu-let-7e-5p	Zfp329	Target Scan	mmu-miR-1198-5p	Cml5	Target Scan
mmu-let-7e-5p	Tmod3	Target Scan	mmu-miR-1198-5p	Zfml	Target Scan
mmu-let-7e-5p	Etnppl	Target Scan	mmu-miR-1198-5p	Prickle2	Target Scan
mmu-let-7e-5p	Vsnl1	Target Scan	mmu-miR-1198-5p	Fbxl14	Target Scan
mmu-let-7e-5p	Usp13	Target Scan	mmu-miR-1198-5p	Lrig1	Target Scan
mmu-let-7e-5p	Dnajc5	Target Scan	mmu-miR-1198-5p	1700003E16Rik	Target Scan
mmu-let-7e-5p	Ugt3a2	Target Scan	mmu-miR-1198-5p	Tacr1	Target Scan
mmu-let-7e-5p	Gm10033	Target Scan	mmu-miR-1198-5p	Mrpl19	Target Scan
mmu-let-7e-5p	Cyp2b10	Target Scan	mmu-miR-1198-5p	Bmp10	Target Scan
mmu-let-7e-5p	Alg11	Target Scan	mmu-miR-1198-5p	Efcc1	Target Scan
mmu-let-7e-5p	Srp19	Target Scan	mmu-miR-1198-5p	Cnbp	Target Scan
mmu-let-7e-5p	Ube2d2b	Target Scan	mmu-miR-1198-5p	Eif4e3	Target Scan
mmu-let-7e-5p	Gja5	Target Scan	mmu-miR-1198-5p	Gxylt2	Target Scan
mmu-let-7e-5p	Hvcn1	Target Scan	mmu-miR-1198-5p	Cntn3	Target Scan
mmu-let-7e-5p	Ints1	Target Scan	mmu-miR-1198-5p	Wnt7a	Target Scan
mmu-let-7e-5p	4921528I07Rik	Target Scan	mmu-miR-1198-5p	Tmem43	Target Scan
mmu-let-7e-5p	Aplp2	Target Scan	mmu-miR-1198-5p	Slc6a6	Target Scan
mmu-let-7e-5p	Mup13	Target Scan	mmu-miR-1198-5p	Itpr1	Target Scan
mmu-let-7e-5p	Vipas39	Target Scan	mmu-miR-1198-5p	Arl8b	Target Scan
mmu-let-7e-5p	Arhgef12	Target Scan	mmu-miR-1198-5p	Usp18	Target Scan
mmu-let-7e-5p	Hmga2	Target Scan	mmu-miR-1198-5p	Slc6a12	Target Scan
mmu-let-7e-5p	Foxk1	Target Scan	mmu-miR-1198-5p	Ret	Target Scan
mmu-let-7e-5p	Kcns2	Target Scan	mmu-miR-1198-5p	Klrg1	Target Scan
mmu-let-7e-5p	Lrrc16a	Target Scan	mmu-miR-1198-5p	Gdf3	Target Scan
mmu-let-7e-5p	Dnmt3b	Target Scan	mmu-miR-1198-5p	Ptms	Target Scan
mmu-let-7e-5p	Cxcl12	Target Scan	mmu-miR-1198-5p	Cops7a	Target Scan
mmu-let-7e-5p	Ppp4r1	Target Scan	mmu-miR-1198-5p	Tuba8	Target Scan
mmu-let-7e-5p	Begain	Target Scan	mmu-miR-1198-5p	Clec4e	Target Scan
mmu-let-7e-5p	4933415F23Rik	Target Scan	mmu-miR-1198-5p	Clec4d	Target Scan
mmu-let-7e-5p	Erlec1	Target Scan	mmu-miR-1198-5p	Klrb1f	Target Scan
mmu-let-7e-5p	Zfp958	Target Scan	mmu-miR-1198-5p	Clec2e	Target Scan
mmu-let-7e-5p	Myom1	Target Scan	mmu-miR-1198-5p	Clec1b	Target Scan
mmu-let-7e-5p	Ccdc177	Target Scan	mmu-miR-1198-5p	Tmem52b	Target Scan
mmu-let-7e-5p	Arhgap24	Target Scan	mmu-miR-1198-5p	Olr1	Target Scan
mmu-let-7e-5p	Foxm1	Target Scan	mmu-miR-1198-5p	Klrc1	Target Scan
mmu-let-7e-5p	Cramp1l	Target Scan	mmu-miR-1198-5p	Ccdc77	Target Scan
mmu-let-7e-5p	Pgrmc1	Target Scan	mmu-miR-1198-5p	Klra2	Target Scan
mmu-let-7e-5p	Ms4a13	Target Scan	mmu-miR-1198-5p	Ybx3	Target Scan
mmu-let-7e-5p	Nsa2	Target Scan	mmu-miR-1198-5p	Lrp6	Target Scan
mmu-let-7e-5p	Cytl1	Target Scan	mmu-miR-1198-5p	Atf7ip	Target Scan
mmu-let-7e-5p	Errfi1	Target Scan	mmu-miR-1198-5p	Art4	Target Scan
mmu-let-7e-5p	Rdh1	Target Scan	mmu-miR-1198-5p	Arhgdib	Target Scan
mmu-let-7e-5p	Dlg5	Target Scan	mmu-miR-1198-5p	Plcz1	Target Scan
mmu-let-7e-5p	Fam222b	Target Scan	mmu-miR-1198-5p	Aebp2	Target Scan
mmu-let-7e-5p	E2f7	Target Scan	mmu-miR-1198-5p	Recql	Target Scan
mmu-let-7e-5p	Zfp937	Target Scan	mmu-miR-1198-5p	Golt1b	Target Scan
mmu-let-7e-5p	Mon2	Target Scan	mmu-miR-1198-5p	Ldhb	Target Scan
mmu-let-7e-5p	Lrrc10	Target Scan	mmu-miR-1198-5p	Bhlhe41	Target Scan
mmu-let-7e-5p	Dupd1	Target Scan	mmu-miR-1198-5p	Kras	Target Scan
mmu-let-7e-5p	Nrg1	Target Scan	mmu-miR-1198-5p	Bcat1	Target Scan
mmu-let-7e-5p	Rps12	Target Scan	mmu-miR-1198-5p	St8sia1	Target Scan
mmu-let-7e-5p	Gsg1l	Target Scan	mmu-miR-1198-5p	Emc3	Target Scan
mmu-let-7e-5p	Cnbd2	Target Scan	mmu-miR-1198-5p	Sec13	Target Scan
mmu-let-7e-5p	Mbd2	Target Scan	mmu-miR-1198-5p	Ccdc91	Target Scan
mmu-let-7e-5p	Dcaf8	Target Scan	mmu-miR-1198-5p	Slc6a1	Target Scan
mmu-let-7e-5p	Otof	Target Scan	mmu-miR-1198-5p	Atg7	Target Scan
mmu-let-7e-5p	Slc6a15	Target Scan	mmu-miR-1198-5p	Vgll4	Target Scan
mmu-let-7e-5p	Tle1	Target Scan	mmu-miR-1198-5p	Timp4	Target Scan
mmu-let-7e-5p	Liph	Target Scan	mmu-miR-1198-5p	Efcab12	Target Scan
mmu-let-7e-5p	Synm	Target Scan	mmu-miR-1198-5p	Rho	Target Scan
mmu-let-7e-5p	Rps7	Target Scan	mmu-miR-1198-5p	Slc2a3	Target Scan
mmu-let-7e-5p	Zfp825	Target Scan	mmu-miR-1198-5p	Mrpl51	Target Scan
mmu-let-7e-5p	Irx2	Target Scan	mmu-miR-1198-5p	D6Wsu163e	Target Scan
mmu-let-7e-5p	Ifnlr1	Target Scan	mmu-miR-1198-5p	Prmt8	Target Scan
mmu-let-7e-5p	Gm10083	Target Scan	mmu-miR-1198-5p	Tspan11	Target Scan
mmu-let-7e-5p	Snap91	Target Scan	mmu-miR-1198-5p	Fkbp4	Target Scan
mmu-let-7e-5p	Prdm10	Target Scan	mmu-miR-1198-5p	Pzp	Target Scan
mmu-let-7e-5p	Rffl	Target Scan	mmu-miR-1198-5p	Clec2h	Target Scan
mmu-let-7e-5p	Gulp1	Target Scan	mmu-miR-1198-5p	Mark2	Target Scan
mmu-let-7e-5p	Olfr121	Target Scan	mmu-miR-1198-5p	Vasp	Target Scan
mmu-let-7e-5p	Scimp	Target Scan	mmu-miR-1198-5p	Dmwd	Target Scan
mmu-let-7e-5p	Snrnp70	Target Scan	mmu-miR-1198-5p	Nova2	Target Scan
mmu-let-7e-5p	Acyp2	Target Scan	mmu-miR-1198-5p	Zfp12	Target Scan
mmu-let-7e-5p	Srek1	Target Scan	mmu-miR-1198-5p	Tubgcp5	Target Scan
mmu-let-7e-5p	Krtap6-5	Target Scan	mmu-miR-1198-5p	Cyfip1	Target Scan
mmu-let-7e-5p	Grk4	Target Scan	mmu-miR-1198-5p	Rhpn2	Target Scan
mmu-let-7e-5p	8030462N17Rik	Target Scan	mmu-miR-1198-5p	Nav3	Target Scan
mmu-let-7e-5p	Gnai1	Target Scan	mmu-miR-1198-5p	Tarsl2	Target Scan
mmu-let-7e-5p	Mup2	Target Scan	mmu-miR-1198-5p	Mtmr10	Target Scan
mmu-let-7e-5p	Dgkh	Target Scan	mmu-miR-1198-5p	Chrna7	Target Scan
mmu-let-7e-5p	40787	Target Scan	mmu-miR-1198-5p	Hddc3	Target Scan
mmu-let-7e-5p	Mtfmt	Target Scan	mmu-miR-1198-5p	Vps33b	Target Scan
mmu-let-7e-5p	Lrig3	Target Scan	mmu-miR-1198-5p	Plin1	Target Scan
mmu-let-7e-5p	Tlr12	Target Scan	mmu-miR-1198-5p	Pgpep1l	Target Scan
mmu-let-7e-5p	Preb	Target Scan	mmu-miR-1198-5p	Lrrc28	Target Scan
mmu-let-7e-5p	Olfr464	Target Scan	mmu-miR-1198-5p	Ctsc	Target Scan
mmu-let-7e-5p	2010012O05Rik	Target Scan	mmu-miR-1198-5p	Nox4	Target Scan
mmu-let-7e-5p	Bbs5	Target Scan	mmu-miR-1198-5p	Zfp790	Target Scan
mmu-let-7e-5p	Sall4	Target Scan	mmu-miR-1198-5p	Zfp84	Target Scan
mmu-let-7e-5p	Trim58	Target Scan	mmu-miR-1198-5p	Zfp30	Target Scan
mmu-let-7e-5p	Cdh12	Target Scan	mmu-miR-1198-5p	Zscan26	Target Scan
mmu-let-7e-5p	Kif21b	Target Scan	mmu-miR-1198-5p	Mfge8	Target Scan
mmu-let-7e-5p	Tspan32	Target Scan	mmu-miR-1198-5p	Hapln3	Target Scan
mmu-let-7e-5p	Baiap2	Target Scan	mmu-miR-1198-5p	Tmem126b	Target Scan
mmu-let-7e-5p	Mup14	Target Scan	mmu-miR-1198-5p	Tmem126a	Target Scan
mmu-let-7e-5p	Cdyl	Target Scan	mmu-miR-1198-5p	Rab30	Target Scan
mmu-let-7e-5p	Cyp4f13	Target Scan	mmu-miR-1198-5p	Nucb2	Target Scan
mmu-let-7e-5p	Zfp874a	Target Scan	mmu-miR-1198-5p	Ipo5	Target Scan
mmu-let-7e-5p	Pitpnm3	Target Scan	mmu-miR-1198-5p	Cyp2r1	Target Scan
mmu-let-7e-5p	Ppargc1b	Target Scan	mmu-miR-1198-5p	Pde3b	Target Scan
mmu-let-7e-5p	Cecr5	Target Scan	mmu-miR-1198-5p	Qprt	Target Scan
mmu-let-7e-5p	Szt2	Target Scan	mmu-miR-1198-5p	Cdipt	Target Scan
mmu-let-7e-5p	Olfr701	Target Scan	mmu-miR-1198-5p	Aldoa	Target Scan
mmu-let-7e-5p	Stard5	Target Scan	mmu-miR-1198-5p	Ccdc101	Target Scan
mmu-let-7e-5p	Ddn	Target Scan	mmu-miR-1198-5p	Ucp3	Target Scan
mmu-let-7e-5p	Chic2	Target Scan	mmu-miR-1198-5p	Lipt2	Target Scan
mmu-let-7e-5p	Abcb10	Target Scan	mmu-miR-1198-5p	Cd19	Target Scan
mmu-let-7e-5p	Tnfrsf22	Target Scan	mmu-miR-1198-5p	Pold3	Target Scan
mmu-let-7e-5p	Npm1	Target Scan	mmu-miR-1198-5p	Slco2b1	Target Scan
mmu-let-7e-5p	Ap3s2	Target Scan	mmu-miR-1198-5p	Eif3c	Target Scan
mmu-let-7e-5p	Megf10	Target Scan	mmu-miR-1198-5p	Rps3	Target Scan
mmu-let-7e-5p	Whsc1	Target Scan	mmu-miR-1198-5p	Il21r	Target Scan
mmu-let-7e-5p	A1cf	Target Scan	mmu-miR-1198-5p	Il4ra	Target Scan
mmu-let-7e-5p	Arhgap35	Target Scan	mmu-miR-1198-5p	Acer3	Target Scan
mmu-let-7e-5p	Ugt2b37	Target Scan	mmu-miR-1198-5p	Slc5a11	Target Scan
mmu-let-7e-5p	Psg29	Target Scan	mmu-miR-1198-5p	Dkk3	Target Scan
mmu-let-7e-5p	Ppp2r3a	Target Scan	mmu-miR-1198-5p	Lyve1	Target Scan
mmu-let-7e-5p	Saa2	Target Scan	mmu-miR-1198-5p	Itgax	Target Scan
mmu-let-7e-5p	Pkib	Target Scan	mmu-miR-1198-5p	Pycard	Target Scan
mmu-let-7e-5p	Pdzrn3	Target Scan	mmu-miR-1198-5p	Vkorc1	Target Scan
mmu-let-7e-5p	Cntnap5c	Target Scan	mmu-miR-1198-5p	Stx4a	Target Scan
mmu-let-7e-5p	Ctf2	Target Scan	mmu-miR-1198-5p	Rnf40	Target Scan
mmu-let-7e-5p	Srrm4	Target Scan	mmu-miR-1198-5p	Nucb1	Target Scan
mmu-let-7e-5p	Fnip2	Target Scan	mmu-miR-1198-5p	Bcat2	Target Scan
mmu-let-7e-5p	Zfp935	Target Scan	mmu-miR-1198-5p	Sergef	Target Scan
mmu-let-7e-5p	Herc2	Target Scan	mmu-miR-1198-5p	Rgs10	Target Scan
mmu-let-7e-5p	Zfp512	Target Scan	mmu-miR-1198-5p	Cpxm2	Target Scan
mmu-let-7e-5p	Zfp781	Target Scan	mmu-miR-1198-5p	Ndufab1	Target Scan
mmu-let-7e-5p	Gria3	Target Scan	mmu-miR-1198-5p	Ubfd1	Target Scan
mmu-let-7e-5p	Fbxw11	Target Scan	mmu-miR-1198-5p	Gga2	Target Scan
mmu-let-7e-5p	Pmpca	Target Scan	mmu-miR-1198-5p	Polr3e	Target Scan
mmu-let-7e-5p	Gpr155	Target Scan	mmu-miR-1198-5p	Rrp8	Target Scan
mmu-let-7e-5p	Nlrp4e	Target Scan	mmu-miR-1198-5p	Tpp1	Target Scan
mmu-let-7e-5p	Pyroxd2	Target Scan	mmu-miR-1198-5p	Cnga4	Target Scan
mmu-let-7e-5p	Tes	Target Scan	mmu-miR-1198-5p	Cckbr	Target Scan
mmu-let-7e-5p	Zfp53	Target Scan	mmu-miR-1198-5p	Anks4b	Target Scan
mmu-let-7e-5p	Slc25a3	Target Scan	mmu-miR-1198-5p	Thumpd1	Target Scan
mmu-let-7e-5p	Scaf8	Target Scan	mmu-miR-1198-5p	Mettl10	Target Scan
mmu-let-7e-5p	Utrn	Target Scan	mmu-miR-1198-5p	Umod	Target Scan
mmu-let-7e-5p	Rfwd2	Target Scan	mmu-miR-1198-5p	Bccip	Target Scan
mmu-let-7e-5p	Gpn1	Target Scan	mmu-miR-1198-5p	Rrm1	Target Scan
mmu-let-7e-5p	Zdhhc8	Target Scan	mmu-miR-1198-5p	Dhx32	Target Scan
mmu-let-7e-5p	4930453N24Rik	Target Scan	mmu-miR-1198-5p	Art1	Target Scan
mmu-let-7e-5p	2010109I03Rik	Target Scan	mmu-miR-1198-5p	Swap70	Target Scan
mmu-let-7e-5p	Hspa4l	Target Scan	mmu-miR-1198-5p	Wee1	Target Scan
mmu-let-7e-5p	Rad18	Target Scan	mmu-miR-1198-5p	Tmem9b	Target Scan
mmu-let-7e-5p	Ptpro	Target Scan	mmu-miR-1198-5p	Tub	Target Scan
mmu-let-7e-5p	Gjc3	Target Scan	mmu-miR-1198-5p	Rp2h	Target Scan
mmu-let-7e-5p	Sftpd	Target Scan	mmu-miR-1198-5p	Mrgprf	Target Scan
mmu-let-7e-5p	C230062I16Rik	Target Scan	mmu-miR-1198-5p	Oraov1	Target Scan
mmu-let-7e-5p	Ethe1	Target Scan	mmu-miR-1198-5p	Fadd	Target Scan
mmu-let-7e-5p	Sgcd	Target Scan	mmu-miR-1198-5p	Il13ra1	Target Scan
mmu-let-7e-5p	Ext1	Target Scan	mmu-miR-1198-5p	Dock11	Target Scan
mmu-let-7e-5p	2810006K23Rik	Target Scan	mmu-miR-1198-5p	1700080O16Rik	Target Scan
mmu-let-7e-5p	Cttnbp2nl	Target Scan	mmu-miR-1198-5p	Gpc4	Target Scan
mmu-let-7e-5p	Tuba1b	Target Scan	mmu-miR-1198-5p	Slc9a9	Target Scan
mmu-let-7e-5p	Atp10b	Target Scan	mmu-miR-1198-5p	Fgf13	Target Scan
mmu-let-7e-5p	Col4a3bp	Target Scan	mmu-miR-1198-5p	Praf2	Target Scan
mmu-let-7e-5p	Igdcc4	Target Scan	mmu-miR-1198-5p	Timm17b	Target Scan
mmu-let-7e-5p	Lyzl4	Target Scan	mmu-miR-1198-5p	Was	Target Scan
mmu-let-7e-5p	6330416G13Rik	Target Scan	mmu-miR-1198-5p	Ebp	Target Scan
mmu-let-7e-5p	Xpnpep2	Target Scan	mmu-miR-1198-5p	Dynlt3	Target Scan
mmu-let-7e-5p	0610030E20Rik	Target Scan	mmu-miR-1198-5p	Aff2	Target Scan
mmu-let-7e-5p	Snx12	Target Scan	mmu-miR-1198-5p	F8	Target Scan
mmu-let-7e-5p	Vps13c	Target Scan	mmu-miR-1198-5p	Vbp1	Target Scan
mmu-let-7e-5p	Sgcg	Target Scan	mmu-miR-1198-5p	Rab39b	Target Scan
mmu-let-7e-5p	Fam71d	Target Scan	mmu-miR-1198-5p	Heph	Target Scan
mmu-let-7e-5p	Tmc2	Target Scan	mmu-miR-1198-5p	Gpr165	Target Scan
mmu-let-7e-5p	Eif1a	Target Scan	mmu-miR-1198-5p	Ophn1	Target Scan
mmu-let-7e-5p	Asph	Target Scan	mmu-miR-1198-5p	Magee2	Target Scan
mmu-let-7e-5p	Gimap8	Target Scan	mmu-miR-1198-5p	Fgf16	Target Scan
mmu-let-7e-5p	D130040H23Rik	Target Scan	mmu-miR-1198-5p	Magt1	Target Scan
mmu-let-7e-5p	Hist3h2ba	Target Scan	mmu-miR-1198-5p	Pgk2	Target Scan
mmu-let-7e-5p	Dnm1	Target Scan	mmu-miR-1198-5p	Hmgn5	Target Scan
mmu-let-7e-5p	Emp2	Target Scan	mmu-miR-1198-5p	Sh3bgrl	Target Scan
mmu-let-7e-5p	Dzip1l	Target Scan	mmu-miR-1198-5p	Nox1	Target Scan
mmu-let-7e-5p	Kcnh1	Target Scan	mmu-miR-1198-5p	Dcx	Target Scan
mmu-let-7e-5p	Rag1	Target Scan	mmu-miR-1198-5p	Glt28d2	Target Scan
mmu-let-7e-5p	Tnnt3	Target Scan	mmu-miR-1198-5p	Il13ra2	Target Scan
mmu-let-7e-5p	Rnf150	Target Scan	mmu-miR-1198-5p	Rs1	Target Scan
mmu-let-7e-5p	Trank1	Target Scan	mmu-miR-1198-5p	Rps6ka3	Target Scan
mmu-let-7e-5p	Samd12	Target Scan	mmu-miR-1198-5p	Itgb1bp2	Target Scan
mmu-let-7e-5p	Lrrc58	Target Scan	mmu-miR-1198-5p	Cdx4	Target Scan
mmu-let-7e-5p	Enah	Target Scan	mmu-miR-1198-5p	Abcb7	Target Scan
mmu-let-7e-5p	Slc10a5	Target Scan	mmu-miR-1198-5p	Rbbp7	Target Scan
mmu-let-7e-5p	9130023H24Rik	Target Scan	mmu-miR-1198-5p	Ctps2	Target Scan
mmu-let-7e-5p	Il15ra	Target Scan	mmu-miR-1198-5p	Car5b	Target Scan
mmu-let-7e-5p	Tom1	Target Scan	mmu-miR-1198-5p	Zfp92	Target Scan
mmu-let-7e-5p	Dennd6b	Target Scan	mmu-miR-1198-5p	Psmd10	Target Scan
mmu-let-7e-5p	39508	Target Scan	mmu-miR-1198-5p	Morc4	Target Scan
mmu-let-7e-5p	Bloc1s2	Target Scan	mmu-miR-1198-5p	Atp11a	Target Scan
mmu-let-7e-5p	Sox11	Target Scan	mmu-miR-1198-5p	Proz	Target Scan
mmu-let-7e-5p	Aqp4	Target Scan	mmu-miR-1198-5p	Lamp1	Target Scan
mmu-let-7e-5p	Homer1	Target Scan	mmu-miR-1198-5p	Adprhl1	Target Scan
mmu-let-7e-5p	Abcc5	Target Scan	mmu-miR-1198-5p	Atp4b	Target Scan
mmu-let-7e-5p	Stox2	Target Scan	mmu-miR-1198-5p	Grk1	Target Scan
mmu-let-7e-5p	Rph3a	Target Scan	mmu-miR-1198-5p	Angpt2	Target Scan
mmu-let-7e-5p	Prpf38a	Target Scan	mmu-miR-1198-5p	Agpat5	Target Scan
mmu-let-7e-5p	Ipmk	Target Scan	mmu-miR-1198-5p	Vps36	Target Scan
mmu-let-7e-5p	Numbl	Target Scan	mmu-miR-1198-5p	Slc25a15	Target Scan
mmu-let-7e-5p	S100a7a	Target Scan	mmu-miR-1198-5p	Erlin2	Target Scan
mmu-let-7e-5p	Olfr1034	Target Scan	mmu-miR-1198-5p	Prosc	Target Scan
mmu-let-7e-5p	Mctp2	Target Scan	mmu-miR-1198-5p	Gpr124	Target Scan
mmu-let-7e-5p	Lin28b	Target Scan	mmu-miR-1198-5p	Rab11fip1	Target Scan
mmu-let-7e-5p	Fkbp5	Target Scan	mmu-miR-1198-5p	Cd209e	Target Scan
mmu-let-7e-5p	Vmn1r32	Target Scan	mmu-miR-1198-5p	Tnfsf13b	Target Scan
mmu-let-7e-5p	Paqr9	Target Scan	mmu-miR-1198-5p	Leprotl1	Target Scan
mmu-let-7e-5p	Etv5	Target Scan	mmu-miR-1198-5p	Dctn6	Target Scan
mmu-let-7e-5p	AA415398	Target Scan	mmu-miR-1198-5p	Gpm6a	Target Scan
mmu-let-7e-5p	Tor3a	Target Scan	mmu-miR-1198-5p	Dlc1	Target Scan
mmu-let-7e-5p	Gm2174	Target Scan	mmu-miR-1198-5p	Eri1	Target Scan
mmu-let-7e-5p	Gpr182	Target Scan	mmu-miR-1198-5p	Tnks	Target Scan
mmu-let-7e-5p	Mup7	Target Scan	mmu-miR-1198-5p	Dusp4	Target Scan
mmu-let-7e-5p	Cbx1	Target Scan	mmu-miR-1198-5p	Smim19	Target Scan
mmu-let-7e-5p	Nsmce2	Target Scan	mmu-miR-1198-5p	Gins4	Target Scan
mmu-let-7e-5p	En1	Target Scan	mmu-miR-1198-5p	Rwdd4a	Target Scan
mmu-let-7e-5p	Zfp422	Target Scan	mmu-miR-1198-5p	Star	Target Scan
mmu-let-7e-5p	Cpeb3	Target Scan	mmu-miR-1198-5p	Mak16	Target Scan
mmu-let-7e-5p	Pcyt1a	Target Scan	mmu-miR-1198-5p	Wrn	Target Scan
mmu-let-7e-5p	Notch2	Target Scan	mmu-miR-1198-5p	Frg1	Target Scan
mmu-let-7e-5p	Stk24	Target Scan	mmu-miR-1198-5p	Cnot7	Target Scan
mmu-let-7e-5p	Suclg2	Target Scan	mmu-miR-1198-5p	Galnt7	Target Scan
mmu-let-7e-5p	Cdc25b	Target Scan	mmu-miR-1198-5p	Sap30	Target Scan
mmu-let-7e-5p	Znrf2	Target Scan	mmu-miR-1198-5p	Scrg1	Target Scan
mmu-let-7e-5p	Mga	Target Scan	mmu-miR-1198-5p	Ednra	Target Scan
mmu-let-7e-5p	Las1l	Target Scan	mmu-miR-1198-5p	Tmem184c	Target Scan
mmu-let-7e-5p	Zfand2a	Target Scan	mmu-miR-1198-5p	Irf2	Target Scan
mmu-let-7e-5p	Arfgap2	Target Scan	mmu-miR-1198-5p	Cenpu	Target Scan
mmu-let-7e-5p	Egln2	Target Scan	mmu-miR-1198-5p	Acsl1	Target Scan
mmu-let-7e-5p	Slc27a4	Target Scan	mmu-miR-1198-5p	4933411K20Rik	Target Scan
mmu-let-7e-5p	Rufy4	Target Scan	mmu-miR-1198-5p	Slc25a4	Target Scan
mmu-let-7e-5p	Sirt7	Target Scan	mmu-miR-1198-5p	Pdlim3	Target Scan
mmu-let-7e-5p	Rpl15	Target Scan	mmu-miR-1198-5p	Tlr3	Target Scan
mmu-let-7e-5p	Yaf2	Target Scan	mmu-miR-1198-5p	Cbr4	Target Scan
mmu-let-7e-5p	Oas1a	Target Scan	mmu-miR-1198-5p	Sh3rf1	Target Scan
mmu-let-7e-5p	Zfp551	Target Scan	mmu-miR-1198-5p	F11	Target Scan
mmu-let-7e-5p	Ing2	Target Scan	mmu-miR-1198-5p	Nek1	Target Scan
mmu-let-7e-5p	Atp8a2	Target Scan	mmu-miR-1198-5p	Heatr3	Target Scan
mmu-let-7e-5p	Hspa2	Target Scan	mmu-miR-1198-5p	Brd7	Target Scan
mmu-let-7e-5p	Olfr119	Target Scan	mmu-miR-1198-5p	Nkd1	Target Scan
mmu-let-7e-5p	Abce1	Target Scan	mmu-miR-1198-5p	Sall1	Target Scan
mmu-let-7e-5p	Sema3f	Target Scan	mmu-miR-1198-5p	Eif2ak3	Target Scan
mmu-let-7e-5p	Mup19	Target Scan	mmu-miR-1198-5p	Pou4f2	Target Scan
mmu-let-7e-5p	Chsy3	Target Scan	mmu-miR-1198-5p	Man2b1	Target Scan
mmu-let-7e-5p	Agbl4	Target Scan	mmu-miR-1198-5p	Vps35	Target Scan
mmu-let-7e-5p	Zbtb24	Target Scan	mmu-miR-1198-5p	Dnaja2	Target Scan
mmu-let-7e-5p	Rps17	Target Scan	mmu-miR-1198-5p	Ucp1	Target Scan
mmu-let-7e-5p	Rnf169	Target Scan	mmu-miR-1198-5p	Il15	Target Scan
mmu-let-7e-5p	Zfp82	Target Scan	mmu-miR-1198-5p	Gab1	Target Scan
mmu-let-7e-5p	Atp1a3	Target Scan	mmu-miR-1198-5p	Ces1f	Target Scan
mmu-let-7e-5p	Pfkfb1	Target Scan	mmu-miR-1198-5p	St3gal2	Target Scan
mmu-let-7e-5p	Amd2	Target Scan	mmu-miR-1198-5p	Cog4	Target Scan
mmu-let-7e-5p	Fes	Target Scan	mmu-miR-1198-5p	Nudt21	Target Scan
mmu-let-7e-5p	Zfp28	Target Scan	mmu-miR-1198-5p	Slc12a3	Target Scan
mmu-let-7e-5p	Zpbp2	Target Scan	mmu-miR-1198-5p	Cx3cl1	Target Scan
mmu-let-7e-5p	Trim72	Target Scan	mmu-miR-1198-5p	Ccl22	Target Scan
mmu-let-7e-5p	Entpd7	Target Scan	mmu-miR-1198-5p	Coq9	Target Scan
mmu-let-7e-5p	Timm17a	Target Scan	mmu-miR-1198-5p	Katnb1	Target Scan
mmu-let-7e-5p	Myt1	Target Scan	mmu-miR-1198-5p	Mmp15	Target Scan
mmu-let-7e-5p	Pikfyve	Target Scan	mmu-miR-1198-5p	Tmem38a	Target Scan
mmu-let-7e-5p	Sgcb	Target Scan	mmu-miR-1198-5p	Gtl3	Target Scan
mmu-let-7e-5p	Fxn	Target Scan	mmu-miR-1198-5p	Slc27a1	Target Scan
mmu-let-7e-5p	Tgif2	Target Scan	mmu-miR-1198-5p	6430548M08Rik	Target Scan
mmu-let-7e-5p	Rrp1b	Target Scan	mmu-miR-1198-5p	Klhl36	Target Scan
mmu-let-7e-5p	FMN1	Target Scan	mmu-miR-1198-5p	Pik3r2	Target Scan
mmu-let-7e-5p	Plac8l1	Target Scan	mmu-miR-1198-5p	Lsm4	Target Scan
mmu-let-7e-5p	Birc5	Target Scan	mmu-miR-1198-5p	BC021891	Target Scan
mmu-let-7e-5p	Nphp4	Target Scan	mmu-miR-1198-5p	Lpar2	Target Scan
mmu-let-7e-5p	Adrb3	Target Scan	mmu-miR-1198-5p	Ints10	Target Scan
mmu-let-7e-5p	Scoc	Target Scan	mmu-miR-1198-5p	Cdh5	Target Scan
mmu-let-7e-5p	Acnat2	Target Scan	mmu-miR-1198-5p	Cmtm3	Target Scan
mmu-let-7e-5p	Mtf2	Target Scan	mmu-miR-1198-5p	Ces2e	Target Scan
mmu-let-7e-5p	Syt17	Target Scan	mmu-miR-1198-5p	Tradd	Target Scan
mmu-let-7e-5p	Zfp953	Target Scan	mmu-miR-1198-5p	Hsd11b2	Target Scan
mmu-let-7e-5p	Zc3h15	Target Scan	mmu-miR-1198-5p	Slc7a6	Target Scan
mmu-let-7e-5p	Pgk1	Target Scan	mmu-miR-1198-5p	Zfp90	Target Scan
mmu-let-7e-5p	Ttc33	Target Scan	mmu-miR-1198-5p	Cog8	Target Scan
mmu-let-7e-5p	Ifitm2	Target Scan	mmu-miR-1198-5p	Cep57	Target Scan
mmu-let-7e-5p	Trabd	Target Scan	mmu-miR-1198-5p	Med17	Target Scan
mmu-let-7e-5p	Eya3	Target Scan	mmu-miR-1198-5p	Vstm5	Target Scan
mmu-let-7e-5p	0610040J01Rik	Target Scan	mmu-miR-1198-5p	Taf1d	Target Scan
mmu-let-7e-5p	Tmeff2	Target Scan	mmu-miR-1198-5p	Gabarapl2	Target Scan
mmu-let-7e-5p	Tor4a	Target Scan	mmu-miR-1198-5p	Tmem231	Target Scan
mmu-let-7e-5p	Zfp341	Target Scan	mmu-miR-1198-5p	Tmem170	Target Scan
mmu-let-7e-5p	Nmt2	Target Scan	mmu-miR-1198-5p	Cfdp1	Target Scan
mmu-let-7e-5p	Krt83	Target Scan	mmu-miR-1198-5p	Urb2	Target Scan
mmu-let-7e-5p	Med9	Target Scan	mmu-miR-1198-5p	Cog2	Target Scan
mmu-let-7e-5p	Rnf217	Target Scan	mmu-miR-1198-5p	2810004N23Rik	Target Scan
mmu-let-7e-5p	Dennd4c	Target Scan	mmu-miR-1198-5p	Gnpat	Target Scan
mmu-let-7e-5p	Csmd1	Target Scan	mmu-miR-1198-5p	Egln1	Target Scan
mmu-let-7e-5p	Zfp42	Target Scan	mmu-miR-1198-5p	Vps26b	Target Scan
mmu-let-7e-5p	Nuak2	Target Scan	mmu-miR-1198-5p	St14	Target Scan
mmu-let-7e-5p	Ube2o	Target Scan	mmu-miR-1198-5p	Mmp20	Target Scan
mmu-let-7e-5p	Zc3h12b	Target Scan	mmu-miR-1198-5p	Dcun1d5	Target Scan
mmu-let-7e-5p	Olfr1029	Target Scan	mmu-miR-1198-5p	Sesn3	Target Scan
mmu-let-7e-5p	Hdac10	Target Scan	mmu-miR-1198-5p	Pvrl1	Target Scan
mmu-let-7e-5p	Scn8a	Target Scan	mmu-miR-1198-5p	Oaf	Target Scan
mmu-let-7e-5p	Cyp2b9	Target Scan	mmu-miR-1198-5p	4931429I11Rik	Target Scan
mmu-let-7e-5p	3110018I06Rik	Target Scan	mmu-miR-1198-5p	Clmp	Target Scan
mmu-let-7e-5p	Cr2	Target Scan	mmu-miR-1198-5p	Nxpe2	Target Scan
mmu-let-7e-5p	Mdc1	Target Scan	mmu-miR-1198-5p	Dcps	Target Scan
mmu-let-7e-5p	Sult4a1	Target Scan	mmu-miR-1198-5p	Acat1	Target Scan
mmu-let-7e-5p	Cd36	Target Scan	mmu-miR-1198-5p	Pou2af1	Target Scan
mmu-let-7e-5p	Luzp2	Target Scan	mmu-miR-1198-5p	Ppp2r1b	Target Scan
mmu-let-7e-5p	Sepp1	Target Scan	mmu-miR-1198-5p	Alg9	Target Scan
mmu-let-7e-5p	Dio2	Target Scan	mmu-miR-1198-5p	Dixdc1	Target Scan
mmu-let-7e-5p	Htra4	Target Scan	mmu-miR-1198-5p	Apoa4	Target Scan
mmu-let-7e-5p	Nol9	Target Scan	mmu-miR-1198-5p	Bace1	Target Scan
mmu-let-7e-5p	H6pd	Target Scan	mmu-miR-1198-5p	Tmprss13	Target Scan
mmu-let-7e-5p	Wasf2	Target Scan	mmu-miR-1198-5p	Mpzl2	Target Scan
mmu-let-7e-5p	Spocd1	Target Scan	mmu-miR-1198-5p	Cd3d	Target Scan
mmu-let-7e-5p	Ago4	Target Scan	mmu-miR-1198-5p	Ddx25	Target Scan
mmu-let-7e-5p	Akirin2	Target Scan	mmu-miR-1198-5p	Hinfp	Target Scan
mmu-let-7e-5p	Hivep3	Target Scan	mmu-miR-1198-5p	Tmem218	Target Scan
mmu-let-7e-5p	Cldn19	Target Scan	mmu-miR-1198-5p	Mcam	Target Scan
mmu-let-7e-5p	Spata6	Target Scan	mmu-miR-1198-5p	Slc44a2	Target Scan
mmu-let-7e-5p	Mob2	Target Scan	mmu-miR-1198-5p	Tmed1	Target Scan
mmu-let-7e-5p	Rplp2	Target Scan	mmu-miR-1198-5p	Scg3	Target Scan
mmu-let-7e-5p	Cend1	Target Scan	mmu-miR-1198-5p	Ldlr	Target Scan
mmu-let-7e-5p	Frmd3	Target Scan	mmu-miR-1198-5p	Kank2	Target Scan
mmu-let-7e-5p	Dock1	Target Scan	mmu-miR-1198-5p	Polr2m	Target Scan
mmu-let-7e-5p	Fam175b	Target Scan	mmu-miR-1198-5p	Dock6	Target Scan
mmu-let-7e-5p	Pappa	Target Scan	mmu-miR-1198-5p	Dyx1c1	Target Scan
mmu-let-7e-5p	Prpf4	Target Scan	mmu-miR-1198-5p	Rsl24d1	Target Scan
mmu-let-7e-5p	Cdc26	Target Scan	mmu-miR-1198-5p	Nedd4	Target Scan
mmu-let-7e-5p	Slc31a1	Target Scan	mmu-miR-1198-5p	Mns1	Target Scan
mmu-let-7e-5p	Slc31a2	Target Scan	mmu-miR-1198-5p	Fam81a	Target Scan
mmu-let-7e-5p	Amer1	Target Scan	mmu-miR-1198-5p	Bnip2	Target Scan
mmu-let-7e-5p	Mup1	Target Scan	mmu-miR-1198-5p	Narg2	Target Scan
mmu-let-7e-5p	Cln3	Target Scan	mmu-miR-1198-5p	Rora	Target Scan
mmu-let-7e-5p	6030445D17Rik	Target Scan	mmu-miR-1198-5p	Itga11	Target Scan
mmu-let-7e-5p	Anks6	Target Scan	mmu-miR-1198-5p	Fem1b	Target Scan
mmu-let-7e-5p	Gm10447	Target Scan	mmu-miR-1198-5p	Calml4	Target Scan
mmu-let-7e-5p	Galt	Target Scan	mmu-miR-1198-5p	Phip	Target Scan
mmu-let-7e-5p	Ak6	Target Scan	mmu-miR-1198-5p	Fam46a	Target Scan
mmu-let-7e-5p	Ipo7	Target Scan	mmu-miR-1198-5p	Nnmt	Target Scan
mmu-let-7e-5p	Pomgnt2	Target Scan	mmu-miR-1198-5p	Paqr5	Target Scan
mmu-let-7e-5p	Olfr519	Target Scan	mmu-miR-1198-5p	Imp3	Target Scan
mmu-let-7e-5p	Fut9	Target Scan	mmu-miR-1198-5p	Ptpn9	Target Scan
mmu-let-7e-5p	Scn10a	Target Scan	mmu-miR-1198-5p	Ireb2	Target Scan
mmu-let-7e-5p	Golga4	Target Scan	mmu-miR-1198-5p	Psma4	Target Scan
mmu-let-7e-5p	Cd47	Target Scan	mmu-miR-1198-5p	Csk	Target Scan
mmu-let-7e-5p	Crtap	Target Scan	mmu-miR-1198-5p	Tmem30a	Target Scan
mmu-let-7e-5p	Pacs2	Target Scan	mmu-miR-1198-5p	Hmg20a	Target Scan
mmu-let-7e-5p	Dpy19l4	Target Scan	mmu-miR-1198-5p	Cox7a2	Target Scan
mmu-let-7e-5p	Pgm2l1	Target Scan	mmu-miR-1198-5p	Mb21d1	Target Scan
mmu-let-7e-5p	Impad1	Target Scan	mmu-miR-1198-5p	Gsta4	Target Scan
mmu-let-7e-5p	Unc93a	Target Scan	mmu-miR-1198-5p	Elovl5	Target Scan
mmu-let-7e-5p	Mok	Target Scan	mmu-miR-1198-5p	Rasgrf1	Target Scan
mmu-let-7e-5p	Ip6k2	Target Scan	mmu-miR-1198-5p	Tinag	Target Scan
mmu-let-7e-5p	Gpr171	Target Scan	mmu-miR-1198-5p	Aph1b	Target Scan
mmu-let-7e-5p	Arnt2	Target Scan	mmu-miR-1198-5p	Plscr4	Target Scan
mmu-let-7e-5p	Ccdc88c	Target Scan	mmu-miR-1198-5p	Fam96a	Target Scan
mmu-let-7e-5p	Aldh6a1	Target Scan	mmu-miR-1198-5p	Spg21	Target Scan
mmu-let-7e-5p	Gabrb3	Target Scan	mmu-miR-1198-5p	Dpp8	Target Scan
mmu-let-7e-5p	Morf4l1	Target Scan	mmu-miR-1198-5p	Snapc5	Target Scan
mmu-let-7e-5p	Daam1	Target Scan	mmu-miR-1198-5p	Atr	Target Scan
mmu-let-7e-5p	Nin	Target Scan	mmu-miR-1198-5p	Tfdp2	Target Scan
mmu-let-7e-5p	Flt3l	Target Scan	mmu-miR-1198-5p	Atp1b3	Target Scan
mmu-let-7e-5p	Rasl12	Target Scan	mmu-miR-1198-5p	Rasa2	Target Scan
mmu-let-7e-5p	Hmgb1	Target Scan	mmu-miR-1198-5p	Ube2cbp	Target Scan
mmu-let-7e-5p	Diexf	Target Scan	mmu-miR-1198-5p	Tbx18	Target Scan
mmu-let-7e-5p	Lsm14a	Target Scan	mmu-miR-1198-5p	Nt5e	Target Scan
mmu-let-7e-5p	Usp12	Target Scan	mmu-miR-1198-5p	Cmtm6	Target Scan
mmu-let-7e-5p	Scgb1b27	Target Scan	mmu-miR-1198-5p	Stt3b	Target Scan
mmu-let-7e-5p	Tatdn3	Target Scan	mmu-miR-1198-5p	Clstn2	Target Scan
mmu-let-7e-5p	Mfsd7b	Target Scan	mmu-miR-1198-5p	Nme6	Target Scan
mmu-let-7e-5p	6030419C18Rik	Target Scan	mmu-miR-1198-5p	Smarcc1	Target Scan
mmu-let-7e-5p	Zfp655	Target Scan	mmu-miR-1198-5p	Lrrc2	Target Scan
mmu-let-7e-5p	Zfp433	Target Scan	mmu-miR-1198-5p	Mlh1	Target Scan
mmu-let-7e-5p	Gm5113	Target Scan	mmu-miR-1198-5p	Fbxl2	Target Scan
mmu-let-7e-5p	Kctd3	Target Scan	mmu-miR-1198-5p	Myd88	Target Scan
mmu-let-7e-5p	Tecpr1	Target Scan	mmu-miR-1198-5p	Acvr2b	Target Scan
mmu-let-7e-5p	Sdk1	Target Scan	mmu-miR-1198-5p	Exog	Target Scan
mmu-let-7e-5p	Zfp940	Target Scan	mmu-miR-1198-5p	Ttc21a	Target Scan
mmu-let-7e-5p	Lin9	Target Scan	mmu-miR-1198-5p	Rpsa	Target Scan
mmu-let-7e-5p	Ncoa1	Target Scan	mmu-miR-1198-5p	Deb1	Target Scan
mmu-let-7e-5p	Kcnk6	Target Scan	mmu-miR-1198-5p	Cck	Target Scan
mmu-let-7e-5p	Dyrk1b	Target Scan	mmu-miR-1198-5p	Slco2a1	Target Scan
mmu-let-7e-5p	Atp1a2	Target Scan	mmu-miR-1198-5p	1110059G10Rik	Target Scan
mmu-let-7e-5p	Fxyd6	Target Scan	mmu-miR-1198-5p	Rab6b	Target Scan
mmu-let-7e-5p	Wbscr22	Target Scan	mmu-miR-1198-5p	Srprb	Target Scan
mmu-let-7e-5p	Zfp111	Target Scan	mmu-miR-1198-5p	Uba5	Target Scan
mmu-let-7e-5p	Dnm3	Target Scan	mmu-miR-1198-5p	Nphp3	Target Scan
mmu-let-7e-5p	Scarb1	Target Scan	mmu-miR-1198-5p	Mrpl3	Target Scan
mmu-let-7e-5p	Tnfsf18	Target Scan	mmu-miR-1198-5p	Aste1	Target Scan
mmu-let-7e-5p	Sec16b	Target Scan	mmu-miR-1198-5p	Mapkapk3	Target Scan
mmu-let-7e-5p	Nfrkb	Target Scan	mmu-miR-1198-5p	Slc25a20	Target Scan
mmu-let-7e-5p	Zfp810	Target Scan	mmu-miR-1198-5p	Klhdc8b	Target Scan
mmu-let-7e-5p	Zfp599	Target Scan	mmu-miR-1198-5p	1700102P08Rik	Target Scan
mmu-let-7e-5p	Sh2b3	Target Scan	mmu-miR-1198-5p	Ms4a4b	Target Scan
mmu-let-7e-5p	Flywch1	Target Scan	mmu-miR-1198-5p	Mar-03	Target Scan
mmu-let-7e-5p	Gpr25	Target Scan	mmu-miR-1198-5p	Nol4l	Target Scan
mmu-let-7e-5p	Col5a2	Target Scan	mmu-miR-1198-5p	Syt15	Target Scan
mmu-let-7e-5p	Cntn2	Target Scan	mmu-miR-1198-5p	Sv2a	Target Scan
mmu-let-7e-5p	Dhx57	Target Scan	mmu-miR-1198-5p	Ascl3	Target Scan
mmu-let-7e-5p	Elk4	Target Scan	mmu-miR-1198-5p	Azgp1	Target Scan
mmu-let-7e-5p	Yap1	Target Scan	mmu-miR-1198-5p	3110001I22Rik	Target Scan
mmu-let-7e-5p	Alk	Target Scan	mmu-miR-1198-5p	Dars2	Target Scan
mmu-let-7e-5p	Man2a1	Target Scan	mmu-miR-1198-5p	Hesx1	Target Scan
mmu-let-7e-5p	Cntnap5b	Target Scan	mmu-miR-1198-5p	Chchd5	Target Scan
mmu-let-7e-5p	Fam132b	Target Scan	mmu-miR-1198-5p	Cdv3	Target Scan
mmu-let-7e-5p	Tfeb	Target Scan	mmu-miR-1198-5p	Cyp2c38	Target Scan
mmu-let-7e-5p	Nt5c2	Target Scan	mmu-miR-1198-5p	Oscp1	Target Scan
mmu-let-7e-5p	Gpr55	Target Scan	mmu-miR-1198-5p	Phf2	Target Scan
mmu-let-7e-5p	Cenpq	Target Scan	mmu-miR-1198-5p	Acbd6	Target Scan
mmu-let-7e-5p	Speg	Target Scan	mmu-miR-1198-5p	Cyp3a59	Target Scan
mmu-let-7e-5p	Eif1ax	Target Scan	mmu-miR-1198-5p	Fbxo21	Target Scan
mmu-let-7e-5p	Opalin	Target Scan	mmu-miR-1198-5p	Sppl2b	Target Scan
mmu-let-7e-5p	Lrrc66	Target Scan	mmu-miR-1198-5p	Ascc3	Target Scan
mmu-let-7e-5p	Stk36	Target Scan	mmu-miR-1198-5p	Olig2	Target Scan
mmu-let-7e-5p	Nipal1	Target Scan	mmu-miR-1198-5p	Cyp7b1	Target Scan
mmu-let-7e-5p	Nfxl1	Target Scan	mmu-miR-1198-5p	Atg12	Target Scan
mmu-let-7e-5p	Pnkd	Target Scan	mmu-miR-1198-5p	Tssc1	Target Scan
mmu-let-7e-5p	Guf1	Target Scan	mmu-miR-1198-5p	Vhl	Target Scan
mmu-let-7e-5p	Cyp2c65	Target Scan	mmu-miR-1198-5p	Ypel1	Target Scan
mmu-let-7e-5p	Lgi1	Target Scan	mmu-miR-1198-5p	4932438H23Rik	Target Scan
mmu-let-7e-5p	Capn6	Target Scan	mmu-miR-1198-5p	Ankrd6	Target Scan
mmu-let-7e-5p	Ppp1r3c	Target Scan	mmu-miR-1198-5p	Akna	Target Scan
mmu-let-7e-5p	Pgm1	Target Scan	mmu-miR-1198-5p	Brk1	Target Scan
mmu-let-7e-5p	Kif20b	Target Scan	mmu-miR-1198-5p	L3mbtl1	Target Scan
mmu-let-7e-5p	Rbpj	Target Scan	mmu-miR-1198-5p	Fgl2	Target Scan
mmu-let-7e-5p	Creb1	Target Scan	mmu-miR-1198-5p	Cdo1	Target Scan
mmu-let-7e-5p	Tnxb	Target Scan	mmu-miR-1198-5p	Ttl	Target Scan
mmu-let-7e-5p	Fbxl5	Target Scan	mmu-miR-1198-5p	Ppp1r9a	Target Scan
mmu-let-7e-5p	Abcc9	Target Scan	mmu-miR-1198-5p	Calhm2	Target Scan
mmu-let-7e-5p	B3galt4	Target Scan	mmu-miR-1198-5p	1700028P14Rik	Target Scan
mmu-let-7e-5p	Myo1f	Target Scan	mmu-miR-1198-5p	Slc7a13	Target Scan
mmu-let-7e-5p	Aldh1a1	Target Scan	mmu-miR-1198-5p	Egr3	Target Scan
mmu-let-7e-5p	Zfp763	Target Scan	mmu-miR-1198-5p	Pcdh18	Target Scan
mmu-let-7e-5p	Dera	Target Scan	mmu-miR-1198-5p	Ccdc40	Target Scan
mmu-let-7e-5p	Hist1h4j	Target Scan	mmu-miR-1198-5p	9330171B17Rik	Target Scan
mmu-let-7e-5p	Uvssa	Target Scan	mmu-miR-1198-5p	Rpl21	Target Scan
mmu-let-7e-5p	Uprt	Target Scan	mmu-miR-1198-5p	Map3k9	Target Scan
mmu-let-7e-5p	Col3a1	Target Scan	mmu-miR-1198-5p	Klhl42	Target Scan
mmu-let-7e-5p	Depdc5	Target Scan	mmu-miR-1198-5p	Foxa3	Target Scan
mmu-let-7e-5p	Cbln4	Target Scan	mmu-miR-1198-5p	Fras1	Target Scan
mmu-let-7e-5p	Vps37c	Target Scan	mmu-miR-1198-5p	Ccdc93	Target Scan
mmu-let-7e-5p	Il18r1	Target Scan	mmu-miR-1198-5p	Tmed7	Target Scan
mmu-let-7e-5p	Gtf3c2	Target Scan	mmu-miR-1198-5p	Gsap	Target Scan
mmu-let-7e-5p	Tsga10	Target Scan	mmu-miR-1198-5p	Leap2	Target Scan
mmu-let-7e-5p	Ncoa3	Target Scan	mmu-miR-1198-5p	Hsdl1	Target Scan
mmu-let-7e-5p	Zmynd8	Target Scan	mmu-miR-1198-5p	Fam101a	Target Scan
mmu-let-7e-5p	Hs6st2	Target Scan	mmu-miR-1198-5p	Mrps35	Target Scan
mmu-let-7e-5p	Gm10221	Target Scan	mmu-miR-1198-5p	Ttc9	Target Scan
mmu-let-7e-5p	BC003965	Target Scan	mmu-miR-1198-5p	Eif4h	Target Scan
mmu-let-7e-5p	Gbx1	Target Scan	mmu-miR-1198-5p	Cops8	Target Scan
mmu-let-7e-5p	Emd	Target Scan	mmu-miR-1198-5p	Pi4ka	Target Scan
mmu-let-7e-5p	Srgap3	Target Scan	mmu-miR-1198-5p	Sgpp2	Target Scan
mmu-let-7e-5p	Slc15a1	Target Scan	mmu-miR-1198-5p	En2	Target Scan
mmu-let-7e-5p	Srpk2	Target Scan	mmu-miR-1198-5p	Zc3h12a	Target Scan
mmu-let-7e-5p	Pkhd1	Target Scan	mmu-miR-1198-5p	Ccdc92	Target Scan
mmu-let-7e-5p	Slc38a1	Target Scan	mmu-miR-1198-5p	Slc9a3	Target Scan
mmu-let-7e-5p	Dnase1l2	Target Scan	mmu-miR-1198-5p	Poglut1	Target Scan
mmu-let-7e-5p	Xkr9	Target Scan	mmu-miR-1198-5p	Gpr12	Target Scan
mmu-let-7e-5p	Myl9	Target Scan	mmu-miR-1198-5p	Fem1c	Target Scan
mmu-let-7e-5p	Pex26	Target Scan	mmu-miR-1198-5p	Htr5a	Target Scan
mmu-let-7e-5p	Elfn2	Target Scan	mmu-miR-1198-5p	Ctdp1	Target Scan
mmu-let-7e-5p	Olfm4	Target Scan	mmu-miR-1198-5p	Pmepa1	Target Scan
mmu-let-7e-5p	Adam22	Target Scan	mmu-miR-1198-5p	Chst2	Target Scan
mmu-let-7e-5p	Zfp566	Target Scan	mmu-miR-1198-5p	Gria1	Target Scan
mmu-let-7e-5p	Sri	Target Scan	mmu-miR-1198-5p	Zdhhc23	Target Scan
mmu-let-7e-5p	Ppp6r2	Target Scan	mmu-miR-1198-5p	Zfhx2	Target Scan
mmu-let-7e-5p	Mapk11	Target Scan	mmu-miR-1198-5p	Neu3	Target Scan
mmu-let-7e-5p	Bpifb6	Target Scan	mmu-miR-1198-5p	Prkx	Target Scan
mmu-let-7e-5p	Atp2b2	Target Scan	mmu-miR-1198-5p	Cdnf	Target Scan
mmu-let-7e-5p	Snn	Target Scan	mmu-miR-1198-5p	Lat2	Target Scan
mmu-let-7e-5p	Fndc3a	Target Scan	mmu-miR-1198-5p	Chmp7	Target Scan
mmu-let-7e-5p	Pde10a	Target Scan	mmu-miR-1198-5p	S100b	Target Scan
mmu-let-7e-5p	Cyp2d9	Target Scan	mmu-miR-1198-5p	Cdh6	Target Scan
mmu-let-7e-5p	Cenpm	Target Scan	mmu-miR-1198-5p	Wdr78	Target Scan
mmu-let-7e-5p	Edem1	Target Scan	mmu-miR-1198-5p	Cep72	Target Scan
mmu-let-7e-5p	Ccdc134	Target Scan	mmu-miR-1198-5p	Zfand4	Target Scan
mmu-let-7e-5p	Kcnj12	Target Scan	mmu-miR-1198-5p	Ubac1	Target Scan
mmu-let-7e-5p	Agtr2	Target Scan	mmu-miR-1198-5p	Myo5c	Target Scan
mmu-let-7e-5p	Zfp120	Target Scan	mmu-miR-1198-5p	Wdr48	Target Scan
mmu-let-7e-5p	Ppp2r2a	Target Scan	mmu-miR-1198-5p	Il22ra2	Target Scan
mmu-let-7e-5p	Pnma2	Target Scan	mmu-miR-1198-5p	Appl1	Target Scan
mmu-let-7e-5p	Usp9x	Target Scan	mmu-miR-1198-5p	Obox2	Target Scan
mmu-let-7e-5p	Kctd17	Target Scan	mmu-miR-1198-5p	Vps13d	Target Scan
mmu-let-7e-5p	Vmn1r43	Target Scan	mmu-miR-1198-5p	Pank1	Target Scan
mmu-let-7e-5p	Apol10b	Target Scan	mmu-miR-1198-5p	1700034J05Rik	Target Scan
mmu-let-7e-5p	Zdhhc20	Target Scan	mmu-miR-1198-5p	Stard8	Target Scan
mmu-let-7e-5p	Il17d	Target Scan	mmu-miR-1198-5p	Dusp26	Target Scan
mmu-let-7e-5p	Isy1	Target Scan	mmu-miR-1198-5p	Lrrc52	Target Scan
mmu-let-7e-5p	Ap5s1	Target Scan	mmu-miR-1198-5p	Ctdspl2	Target Scan
mmu-let-7e-5p	Cenpb	Target Scan	mmu-miR-1198-5p	Htr2a	Target Scan
mmu-let-7e-5p	Aak1	Target Scan	mmu-miR-1198-5p	Pxk	Target Scan
mmu-let-7e-5p	Snrpg	Target Scan	mmu-miR-1198-5p	Prrc2b	Target Scan
mmu-let-7e-5p	Cd86	Target Scan	mmu-miR-1198-5p	Adra2a	Target Scan
mmu-let-7e-5p	Tet3	Target Scan	mmu-miR-1198-5p	Gadd45gip1	Target Scan
mmu-let-7e-5p	Gabpb1	Target Scan	mmu-miR-1198-5p	Colec10	Target Scan
mmu-let-7e-5p	Chrac1	Target Scan	mmu-miR-1198-5p	Metrnl	Target Scan
mmu-let-7e-5p	Trappc9	Target Scan	mmu-miR-1198-5p	Slc38a8	Target Scan
mmu-let-7e-5p	Hrasls	Target Scan	mmu-miR-1198-5p	Fstl4	Target Scan
mmu-let-7e-5p	Masp1	Target Scan	mmu-miR-1198-5p	Thap1	Target Scan
mmu-let-7e-5p	Dgkg	Target Scan	mmu-miR-1198-5p	4930569F06Rik	Target Scan
mmu-let-7e-5p	Gng5	Target Scan	mmu-miR-1198-5p	Asb11	Target Scan
mmu-let-7e-5p	Ncald	Target Scan	mmu-miR-1198-5p	Dennd2a	Target Scan
mmu-let-7e-5p	Adh6b	Target Scan	mmu-miR-1198-5p	Klf9	Target Scan
mmu-let-7e-5p	Dnajb14	Target Scan	mmu-miR-1198-5p	Ephx1	Target Scan
mmu-let-7e-5p	Sema3g	Target Scan	mmu-miR-1198-5p	Neb	Target Scan
mmu-let-7e-5p	Hic2	Target Scan	mmu-miR-1198-5p	Trmt12	Target Scan
mmu-let-7e-5p	Bmf	Target Scan	mmu-miR-1198-5p	3632451O06Rik	Target Scan
mmu-let-7e-5p	Slc37a3	Target Scan	mmu-miR-1198-5p	Mtg1	Target Scan
mmu-let-7e-5p	Sgms2	Target Scan	mmu-miR-1198-5p	Letmd1	Target Scan
mmu-let-7e-5p	Actc1	Target Scan	mmu-miR-1198-5p	Kcna4	Target Scan
mmu-let-7e-5p	Efcab1	Target Scan	mmu-miR-1198-5p	Kdm1b	Target Scan
mmu-let-7e-5p	Erc2	Target Scan	mmu-miR-1198-5p	9430020K01Rik	Target Scan
mmu-let-7e-5p	Asb14	Target Scan	mmu-miR-1198-5p	Hace1	Target Scan
mmu-let-7e-5p	Slmap	Target Scan	mmu-miR-1198-5p	Fhod3	Target Scan
mmu-let-7e-5p	Usp53	Target Scan	mmu-miR-1198-5p	Setd7	Target Scan
mmu-let-7e-5p	Lmbrd2	Target Scan	mmu-miR-1198-5p	Cd226	Target Scan
mmu-let-7e-5p	Fyb	Target Scan	mmu-miR-1198-5p	Gas2l1	Target Scan
mmu-let-7e-5p	Myoz1	Target Scan	mmu-miR-1198-5p	Lyl1	Target Scan
mmu-let-7e-5p	Srl	Target Scan	mmu-miR-1198-5p	Mdga2	Target Scan
mmu-let-7e-5p	Gcc1	Target Scan	mmu-miR-1198-5p	Hook3	Target Scan
mmu-let-7e-5p	Zfp597	Target Scan	mmu-miR-1198-5p	Xkr7	Target Scan
mmu-let-7e-5p	Nr1d2	Target Scan	mmu-miR-1198-5p	Zfp623	Target Scan
mmu-let-7e-5p	Cry2	Target Scan	mmu-miR-1198-5p	Ptgdr2	Target Scan
mmu-let-7e-5p	Syt6	Target Scan	mmu-miR-1198-5p	D15Ertd621e	Target Scan
mmu-let-7e-5p	Acp6	Target Scan	mmu-miR-1198-5p	Ccdc15	Target Scan
mmu-let-7e-5p	Ppp1r1c	Target Scan	mmu-miR-1198-5p	Vps18	Target Scan
mmu-let-7e-5p	Hist2h2be	Target Scan	mmu-miR-1198-5p	C1ql2	Target Scan
mmu-let-7e-5p	Otud7b	Target Scan	mmu-miR-1198-5p	Tbc1d12	Target Scan
mmu-let-7e-5p	Rprd2	Target Scan	mmu-miR-1198-5p	Gdf7	Target Scan
mmu-let-7e-5p	Pgap3	Target Scan	mmu-miR-1198-5p	Slc7a12	Target Scan
mmu-let-7e-5p	Mettl8	Target Scan	mmu-miR-1198-5p	Skp1a	Target Scan
mmu-let-7e-5p	Dap3	Target Scan	mmu-miR-1198-5p	Inha	Target Scan
mmu-let-7e-5p	Fcrls	Target Scan	mmu-miR-1198-5p	Tbc1d19	Target Scan
mmu-let-7e-5p	Fhdc1	Target Scan	mmu-miR-1198-5p	Nhsl1	Target Scan
mmu-let-7e-5p	Ttc16	Target Scan	mmu-miR-1198-5p	Eda2r	Target Scan
mmu-let-7e-5p	Frem2	Target Scan	mmu-miR-1198-5p	Naa30	Target Scan
mmu-let-7e-5p	Urm1	Target Scan	mmu-miR-1198-5p	Sorcs2	Target Scan
mmu-let-7e-5p	Intu	Target Scan	mmu-miR-1198-5p	Gab3	Target Scan
mmu-let-7e-5p	Mfn1	Target Scan	mmu-miR-1198-5p	Nagk	Target Scan
mmu-let-7e-5p	Slc7a14	Target Scan	mmu-miR-1198-5p	Cd99l2	Target Scan
mmu-let-7e-5p	Insr	Target Scan	mmu-miR-1198-5p	Phf20	Target Scan
mmu-let-7e-5p	Cdk7	Target Scan	mmu-miR-1198-5p	Tmed8	Target Scan
mmu-let-7e-5p	Cp	Target Scan	mmu-miR-1198-5p	Pramel1	Target Scan
mmu-let-7e-5p	Sirpb1b	Target Scan	mmu-miR-1198-5p	Cacna2d4	Target Scan
mmu-let-7e-5p	1700029F12Rik	Target Scan	mmu-miR-1198-5p	Zfp109	Target Scan
mmu-let-7e-5p	Skida1	Target Scan	mmu-miR-1198-5p	Ap5m1	Target Scan
mmu-let-7e-5p	Thrb	Target Scan	mmu-miR-1198-5p	Wipf2	Target Scan
mmu-let-7e-5p	Zfp72	Target Scan	mmu-miR-1198-5p	Clec1a	Target Scan
mmu-let-7e-5p	Fam171a1	Target Scan	mmu-miR-1198-5p	Dock4	Target Scan
mmu-let-7e-5p	Zfp85	Target Scan	mmu-miR-1198-5p	Tanc1	Target Scan
mmu-let-7e-5p	Rslcan18	Target Scan	mmu-miR-1198-5p	P2ry2	Target Scan
mmu-let-7e-5p	Btbd3	Target Scan	mmu-miR-1198-5p	Rnf146	Target Scan
mmu-let-7e-5p	Fam65b	Target Scan	mmu-miR-1198-5p	Lepr	Target Scan
mmu-let-7e-5p	Hist1h2be	Target Scan	mmu-miR-1198-5p	Kcnt1	Target Scan
mmu-let-7e-5p	Larp4b	Target Scan	mmu-miR-1198-5p	Dennd6a	Target Scan
mmu-let-7e-5p	Kctd16	Target Scan	mmu-miR-1198-5p	Map3k7	Target Scan
mmu-let-7e-5p	Bin1	Target Scan	mmu-miR-1198-5p	Hgsnat	Target Scan
mmu-let-7e-5p	Asxl2	Target Scan	mmu-miR-1198-5p	Aldh5a1	Target Scan
mmu-let-7e-5p	Naca	Target Scan	mmu-miR-1198-5p	Nrn1	Target Scan
mmu-let-7e-5p	BC089597	Target Scan	mmu-miR-1198-5p	Cbl	Target Scan
mmu-let-7e-5p	Lama3	Target Scan	mmu-miR-1198-5p	Prdm4	Target Scan
mmu-let-7e-5p	Mcidas	Target Scan	mmu-miR-1198-5p	Rab3gap1	Target Scan
mmu-let-7e-5p	Epc2	Target Scan	mmu-miR-1198-5p	Mfhas1	Target Scan
mmu-let-7e-5p	Msrb3	Target Scan	mmu-miR-1198-5p	Nmur2	Target Scan
mmu-let-7e-5p	Col11a1	Target Scan	mmu-miR-1198-5p	Fam149b	Target Scan
mmu-let-7e-5p	Ptprb	Target Scan	mmu-miR-1198-5p	Asic4	Target Scan
mmu-let-7e-5p	Kcnc2	Target Scan	mmu-miR-1198-5p	Tmtc4	Target Scan
mmu-let-7e-5p	Tspear	Target Scan	mmu-miR-1198-5p	Hnrnpu	Target Scan
mmu-let-7e-5p	Tfam	Target Scan	mmu-miR-1198-5p	Ythdc2	Target Scan
mmu-let-7e-5p	Adamts14	Target Scan	mmu-miR-1198-5p	Ccdc174	Target Scan
mmu-let-7e-5p	Nfia	Target Scan	mmu-miR-1198-5p	Ncam2	Target Scan
mmu-let-7e-5p	Slc16a10	Target Scan	mmu-miR-1198-5p	Hdhd3	Target Scan
mmu-let-7e-5p	Mroh1	Target Scan	mmu-miR-1198-5p	Slc45a1	Target Scan
mmu-let-7e-5p	Ncoa7	Target Scan	mmu-miR-1198-5p	Ldlrap1	Target Scan
mmu-let-7e-5p	9330159F19Rik	Target Scan	mmu-miR-1198-5p	Ubald1	Target Scan
mmu-let-7e-5p	St3gal1	Target Scan	mmu-miR-1198-5p	Kdelc2	Target Scan
mmu-let-7e-5p	Med23	Target Scan	mmu-miR-1198-5p	Dnajb5	Target Scan
mmu-let-7e-5p	4930444G20Rik	Target Scan	mmu-miR-1198-5p	Heca	Target Scan
mmu-let-7e-5p	Hbs1l	Target Scan	mmu-miR-1198-5p	Trpm3	Target Scan
mmu-let-7e-5p	Gm11563	Target Scan	mmu-miR-1198-5p	Tmem177	Target Scan
mmu-let-7e-5p	Cdc6	Target Scan	mmu-miR-1198-5p	Ddx58	Target Scan
mmu-let-7e-5p	Tmem100	Target Scan	mmu-miR-1198-5p	Ssh2	Target Scan
mmu-let-7e-5p	Synrg	Target Scan	mmu-miR-1198-5p	Rmi2	Target Scan
mmu-let-7e-5p	Fbp1	Target Scan	mmu-miR-1198-5p	Tmem33	Target Scan
mmu-let-7e-5p	Spata22	Target Scan	mmu-miR-1198-5p	Siah1b	Target Scan
mmu-let-7e-5p	Gm4952	Target Scan	mmu-miR-1198-5p	Cd81	Target Scan
mmu-let-7e-5p	Spns3	Target Scan	mmu-miR-1198-5p	Sdr42e1	Target Scan
mmu-let-7e-5p	Fam83g	Target Scan	mmu-miR-1198-5p	Arhgap29	Target Scan
mmu-let-7e-5p	Gas8	Target Scan	mmu-miR-1198-5p	Txlnb	Target Scan
mmu-let-7e-5p	Dnaaf1	Target Scan	mmu-miR-1198-5p	Ptprm	Target Scan
mmu-let-7e-5p	Acsl6	Target Scan	mmu-miR-1198-5p	Tram2	Target Scan
mmu-let-7e-5p	Medag	Target Scan	mmu-miR-1198-5p	Acmsd	Target Scan
mmu-let-7e-5p	Ap1g1	Target Scan	mmu-miR-1198-5p	Dnajc16	Target Scan
mmu-let-7e-5p	Atxn1l	Target Scan	mmu-miR-1198-5p	Lpp	Target Scan
mmu-let-7e-5p	Hba-a2	Target Scan	mmu-miR-1198-5p	Catsper2	Target Scan
mmu-let-7e-5p	Hba-a1	Target Scan	mmu-miR-1198-5p	Gm7008	Target Scan
mmu-let-7e-5p	Nsg2	Target Scan	mmu-miR-1198-5p	Slfn8	Target Scan
mmu-let-7e-5p	Peli1	Target Scan	mmu-miR-1198-5p	Esm1	Target Scan
mmu-let-7e-5p	Sertad2	Target Scan	mmu-miR-1198-5p	Mtmr12	Target Scan
mmu-let-7e-5p	Spred2	Target Scan	mmu-miR-1198-5p	Exd2	Target Scan
mmu-let-7e-5p	Grb10	Target Scan	mmu-miR-1198-5p	Wdr59	Target Scan
mmu-let-7e-5p	Urgcp	Target Scan	mmu-miR-1198-5p	Mrap	Target Scan
mmu-let-7e-5p	Tbc1d9	Target Scan	mmu-miR-1198-5p	Slfn9	Target Scan
mmu-let-7e-5p	Clcn3	Target Scan	mmu-miR-1198-5p	Stxbp5	Target Scan
mmu-let-7e-5p	Sp110	Target Scan	mmu-miR-1198-5p	Zswim2	Target Scan
mmu-let-7e-5p	Casp3	Target Scan	mmu-miR-1198-5p	Neil2	Target Scan
mmu-let-7e-5p	Cep63	Target Scan	mmu-miR-1198-5p	B3galt2	Target Scan
mmu-let-7e-5p	Slc35g2	Target Scan	mmu-miR-1198-5p	Slco4a1	Target Scan
mmu-let-7e-5p	Cep162	Target Scan	mmu-miR-1198-5p	Mylip	Target Scan
mmu-let-7e-5p	Cd109	Target Scan	mmu-miR-1198-5p	Fermt1	Target Scan
mmu-let-7e-5p	Pigb	Target Scan	mmu-miR-1198-5p	Bub1b	Target Scan
mmu-let-7e-5p	Rfx7	Target Scan	mmu-miR-1198-5p	B4galnt2	Target Scan
mmu-let-7e-5p	Fam219b	Target Scan	mmu-miR-1198-5p	2210018M11Rik	Target Scan
mmu-let-7e-5p	Zbtb16	Target Scan	mmu-miR-1198-5p	Mgat5	Target Scan
mmu-let-7e-5p	Grin3a	Target Scan	mmu-miR-1198-5p	Btg1	Target Scan
mmu-let-7e-5p	Arhgap42	Target Scan	mmu-miR-1198-5p	Jph1	Target Scan
mmu-let-7e-5p	Enthd2	Target Scan	mmu-miR-1198-5p	Lsm1	Target Scan
mmu-let-7e-5p	40057	Target Scan	mmu-miR-1198-5p	Rtp4	Target Scan
mmu-let-7e-5p	Cdc27	Target Scan	mmu-miR-1198-5p	Rpp25l	Target Scan
mmu-let-7e-5p	Supt4a	Target Scan	mmu-miR-1198-5p	4632404H12Rik	Target Scan
mmu-let-7e-5p	Ccnd1	Target Scan	mmu-miR-1198-5p	Skint3	Target Scan
mmu-let-7e-5p	Arsj	Target Scan	mmu-miR-1198-5p	Exosc2	Target Scan
mmu-let-7e-5p	E030019B06Rik	Target Scan	mmu-miR-1198-5p	Pygo1	Target Scan
mmu-let-7e-5p	Abhd15	Target Scan	mmu-miR-1198-5p	Crp	Target Scan
mmu-let-7e-5p	Abr	Target Scan	mmu-miR-1198-5p	Bag4	Target Scan
mmu-let-7e-5p	Fam57a	Target Scan	mmu-miR-1198-5p	Ric8b	Target Scan
mmu-let-7e-5p	Tnrc6a	Target Scan	mmu-miR-1198-5p	Rbbp8nl	Target Scan
mmu-let-7e-5p	Zscan25	Target Scan	mmu-miR-1198-5p	Wtip	Target Scan
mmu-let-7e-5p	Rnf187	Target Scan	mmu-miR-1198-5p	Ppp1r21	Target Scan
mmu-let-7e-5p	Mesdc2	Target Scan	mmu-miR-1198-5p	Klf16	Target Scan
mmu-let-7e-5p	Mesdc1	Target Scan	mmu-miR-1198-5p	Spsb1	Target Scan
mmu-let-7e-5p	Slc17a9	Target Scan	mmu-miR-1198-5p	Tlk1	Target Scan
mmu-let-7e-5p	Fam217b	Target Scan	mmu-miR-1198-5p	Idi2	Target Scan
mmu-let-7e-5p	Gm16432	Target Scan	mmu-miR-1198-5p	Mboat7	Target Scan
mmu-let-7e-5p	Pwwp2a	Target Scan	mmu-miR-1198-5p	Ltbp4	Target Scan
mmu-let-7e-5p	Rgma	Target Scan	mmu-miR-1198-5p	Mpv17l2	Target Scan
mmu-let-7e-5p	Cdc25a	Target Scan	mmu-miR-1198-5p	Zfp91	Target Scan
mmu-let-7e-5p	Ndnl2	Target Scan	mmu-miR-1198-5p	Nek11	Target Scan
mmu-let-7e-5p	1700084C01Rik	Target Scan	mmu-miR-1198-5p	Ptchd1	Target Scan
mmu-let-7e-5p	Hsp90aa1	Target Scan	mmu-miR-1198-5p	Fhl3	Target Scan
mmu-let-7e-5p	Uevld	Target Scan	mmu-miR-1198-5p	Cldn22	Target Scan
mmu-let-7e-5p	Hes3	Target Scan	mmu-miR-1198-5p	Kcna2	Target Scan
mmu-let-7e-5p	Gpr157	Target Scan	mmu-miR-1198-5p	Ap5z1	Target Scan
mmu-let-7e-5p	Snph	Target Scan	mmu-miR-1198-5p	Zfp324	Target Scan
mmu-let-7e-5p	Entpd6	Target Scan	mmu-miR-1198-5p	Nudcd1	Target Scan
mmu-let-7e-5p	Patz1	Target Scan	mmu-miR-1198-5p	Rtp1	Target Scan
mmu-let-7e-5p	Gm12185	Target Scan	mmu-miR-1198-5p	Lad1	Target Scan
mmu-let-7e-5p	Cfhr2	Target Scan	mmu-miR-1198-5p	Inhbb	Target Scan
mmu-let-7e-5p	Gm28040	Target Scan	mmu-miR-1198-5p	S100g	Target Scan
mmu-let-7e-5p	Nfasc	Target Scan	mmu-miR-1198-5p	Gde1	Target Scan
mmu-let-7e-5p	Cdh19	Target Scan	mmu-miR-1198-5p	Gimap3	Target Scan
mmu-let-7e-5p	Ugt2b36	Target Scan	mmu-miR-1198-5p	1110059E24Rik	Target Scan
mmu-let-7e-5p	Gal3st2	Target Scan	mmu-miR-1198-5p	Clvs1	Target Scan
mmu-let-7e-5p	Pla2g4d	Target Scan	mmu-miR-1198-5p	Cd53	Target Scan
mmu-let-7e-5p	Stk40	Target Scan	mmu-miR-1198-5p	Trhr	Target Scan
mmu-let-7e-5p	Pcdh7	Target Scan	mmu-miR-1198-5p	Pik3cd	Target Scan
mmu-let-7e-5p	Slc34a2	Target Scan	mmu-miR-1198-5p	Lars2	Target Scan
mmu-let-7e-5p	Psg25	Target Scan	mmu-miR-1198-5p	Scai	Target Scan
mmu-let-7e-5p	Psg26	Target Scan	mmu-miR-1198-5p	Baz1a	Target Scan
mmu-let-7e-5p	Pnmal2	Target Scan	mmu-miR-1198-5p	Phlda3	Target Scan
mmu-let-7e-5p	Sae1	Target Scan	mmu-miR-1198-5p	Lrrc18	Target Scan
mmu-let-7e-5p	Usp24	Target Scan	mmu-miR-1198-5p	Psd3	Target Scan
mmu-let-7e-5p	Gad1	Target Scan	mmu-miR-1198-5p	2810408M09Rik	Target Scan
mmu-let-7e-5p	Kmt2e	Target Scan	mmu-miR-1198-5p	E330009J07Rik	Target Scan
mmu-let-7e-5p	Klhl9	Target Scan	mmu-miR-1198-5p	Il17f	Target Scan
mmu-let-7e-5p	Tgfbrap1	Target Scan	mmu-miR-1198-5p	1810055G02Rik	Target Scan
mmu-let-7e-5p	2310002L09Rik	Target Scan	mmu-miR-1198-5p	Syngr4	Target Scan
mmu-let-7e-5p	Aff3	Target Scan	mmu-miR-1198-5p	Spag11b	Target Scan
mmu-let-7e-5p	Mup15	Target Scan	mmu-miR-1198-5p	Zic5	Target Scan
mmu-let-7e-5p	Mup8	Target Scan	mmu-miR-1198-5p	Fam170a	Target Scan
mmu-let-7e-5p	Lmbrd1	Target Scan	mmu-miR-1198-5p	Dhx8	Target Scan
mmu-let-7e-5p	Inip	Target Scan	mmu-miR-1198-5p	Lpar3	Target Scan
mmu-let-7e-5p	Dnajc25	Target Scan	mmu-miR-1198-5p	Ccr3	Target Scan
mmu-let-7e-5p	Crispld1	Target Scan	mmu-miR-1198-5p	Prdm1	Target Scan
mmu-let-7e-5p	Epb4.1l4b	Target Scan	mmu-miR-1198-5p	1810011H11Rik	Target Scan
mmu-let-7e-5p	Hrct1	Target Scan	mmu-miR-1198-5p	Slc44a3	Target Scan
mmu-let-7e-5p	Jund	Target Scan	mmu-miR-1198-5p	Galm	Target Scan
mmu-let-7e-5p	Cyp4v3	Target Scan	mmu-miR-1198-5p	Cdcp1	Target Scan
mmu-let-7e-5p	H2-Ob	Target Scan	mmu-miR-1198-5p	Slc36a2	Target Scan
mmu-let-7e-5p	Igf1	Target Scan	mmu-miR-1198-5p	Sectm1b	Target Scan
mmu-let-7e-5p	Klrk1	Target Scan	mmu-miR-1198-5p	Tmc3	Target Scan
mmu-let-7e-5p	Izumo4	Target Scan	mmu-miR-1198-5p	Cdc14b	Target Scan
mmu-let-7e-5p	Armc10	Target Scan	mmu-miR-1198-5p	AA986860	Target Scan
mmu-let-7e-5p	Fgf14	Target Scan	mmu-miR-1198-5p	Pdpr	Target Scan
mmu-let-7e-5p	Susd2	Target Scan	mmu-miR-1198-5p	Nme8	Target Scan
mmu-let-7e-5p	Slc10a1	Target Scan	mmu-miR-1198-5p	Wdr60	Target Scan
mmu-let-7e-5p	Mypn	Target Scan	mmu-miR-1198-5p	Uba6	Target Scan
mmu-let-7e-5p	Cep85l	Target Scan	mmu-miR-1198-5p	Arl4d	Target Scan
mmu-let-7e-5p	Bves	Target Scan	mmu-miR-1198-5p	Pkp2	Target Scan
mmu-let-7e-5p	Akap6	Target Scan	mmu-miR-1198-5p	Pde4a	Target Scan
mmu-let-7e-5p	Golm1	Target Scan	mmu-miR-1198-5p	Igsf10	Target Scan
mmu-let-7e-5p	G630090E17Rik	Target Scan	mmu-miR-1198-5p	Kctd12b	Target Scan
mmu-let-7e-5p	Tia1	Target Scan	mmu-miR-1198-5p	Ntrk3	Target Scan
mmu-let-7e-5p	Usp51	Target Scan	mmu-miR-1198-5p	Ccdc50	Target Scan
mmu-let-7e-5p	Lsmem1	Target Scan	mmu-miR-1198-5p	Mcoln3	Target Scan
mmu-let-7e-5p	Trdn	Target Scan	mmu-miR-1198-5p	Zswim4	Target Scan
mmu-let-7e-5p	Etv1	Target Scan	mmu-miR-1198-5p	Zc3h12d	Target Scan
mmu-let-7e-5p	Pole4	Target Scan	mmu-miR-1198-5p	Syde2	Target Scan
mmu-let-7e-5p	Spin1	Target Scan	mmu-miR-1198-5p	Polr3k	Target Scan
mmu-let-7e-5p	Map3k5	Target Scan	mmu-miR-1198-5p	Trmt6	Target Scan
mmu-let-7e-5p	2410004P03Rik	Target Scan	mmu-miR-1198-5p	Arhgap18	Target Scan
mmu-let-7e-5p	1700052N19Rik	Target Scan	mmu-miR-1198-5p	Thbs1	Target Scan
mmu-let-7e-5p	Dusp22	Target Scan	mmu-miR-1198-5p	Pcdh8	Target Scan
mmu-let-7e-5p	Vti1a	Target Scan	mmu-miR-1198-5p	2410004B18Rik	Target Scan
mmu-let-7e-5p	Tmem139	Target Scan	mmu-miR-1198-5p	Acta2	Target Scan
mmu-let-7e-5p	Wdr96	Target Scan	mmu-miR-1198-5p	Mfsd9	Target Scan
mmu-let-7e-5p	Klrg2	Target Scan	mmu-miR-1198-5p	Parp11	Target Scan
mmu-let-7e-5p	Svopl	Target Scan	mmu-miR-1198-5p	Exo1	Target Scan
mmu-let-7e-5p	Fam178a	Target Scan	mmu-miR-1198-5p	Lyrm5	Target Scan
mmu-let-7e-5p	Cep55	Target Scan	mmu-miR-1198-5p	Osbpl11	Target Scan
mmu-let-7e-5p	Rnls	Target Scan	mmu-miR-1198-5p	Unkl	Target Scan
mmu-let-7e-5p	Asah2	Target Scan	mmu-miR-1198-5p	Hykk	Target Scan
mmu-let-7e-5p	Gm5796	Target Scan	mmu-miR-1198-5p	Lnx1	Target Scan
mmu-let-7e-5p	Tmem2	Target Scan	mmu-miR-1198-5p	Lgi2	Target Scan
mmu-let-7e-5p	B3gat3	Target Scan	mmu-miR-1198-5p	Sntb1	Target Scan
mmu-let-7e-5p	Ganab	Target Scan	mmu-miR-1198-5p	Acaa1a	Target Scan
mmu-let-7e-5p	Wnk3	Target Scan	mmu-miR-1198-5p	Gucd1	Target Scan
mmu-let-7e-5p	Htr2c	Target Scan	mmu-miR-1198-5p	Xpot	Target Scan
mmu-let-7e-5p	Ap5b1	Target Scan	mmu-miR-1198-5p	Zmym5	Target Scan
mmu-let-7e-5p	Csf2rb	Target Scan	mmu-miR-1198-5p	Aldh4a1	Target Scan
mmu-let-7e-5p	Csf2rb2	Target Scan	mmu-miR-1198-5p	Enpp6	Target Scan
mmu-let-7e-5p	Spin4	Target Scan	mmu-miR-1198-5p	Zbtb41	Target Scan
mmu-let-7e-5p	Gspt2	Target Scan	mmu-miR-1198-5p	Pof1b	Target Scan
mmu-let-7e-5p	Klhl15	Target Scan	mmu-miR-1198-5p	Tbc1d25	Target Scan
mmu-let-7e-5p	Rnf41	Target Scan	mmu-miR-1198-5p	Prorsd1	Target Scan
mmu-let-7e-5p	Gm14698	Target Scan	mmu-miR-1198-5p	9630033F20Rik	Target Scan
mmu-let-7e-5p	Deptor	Target Scan	mmu-miR-1198-5p	Upb1	Target Scan
mmu-let-7e-5p	Morc2a	Target Scan	mmu-miR-1198-5p	Dusp8	Target Scan
mmu-let-7e-5p	Skp2	Target Scan	mmu-miR-1198-5p	Slc41a2	Target Scan
mmu-let-7e-5p	2900055J20Rik	Target Scan	mmu-miR-1198-5p	Tox	Target Scan
mmu-let-7e-5p	Map3k2	Target Scan	mmu-miR-1198-5p	Leprel1	Target Scan
mmu-let-7e-5p	Adam25	Target Scan	mmu-miR-1198-5p	Galnt9	Target Scan
mmu-let-7e-5p	Il22	Target Scan	mmu-miR-1198-5p	Mios	Target Scan
mmu-let-7e-5p	Ttc9c	Target Scan	mmu-miR-1198-5p	Sox10	Target Scan
mmu-let-7e-5p	Klf12	Target Scan	mmu-miR-1198-5p	Tln2	Target Scan
mmu-let-7e-5p	Dppa2	Target Scan	mmu-miR-1198-5p	Lats1	Target Scan
mmu-let-7e-5p	Prkce	Target Scan	mmu-miR-1198-5p	Ppfibp2	Target Scan
mmu-let-7e-5p	Heatr5b	Target Scan	mmu-miR-1198-5p	Hyal3	Target Scan
mmu-let-7e-5p	Dlgap1	Target Scan	mmu-miR-1198-5p	Colec12	Target Scan
mmu-let-7e-5p	Crb3	Target Scan	mmu-miR-1198-5p	Nubpl	Target Scan
mmu-let-7e-5p	Tbc1d24	Target Scan	mmu-miR-1198-5p	Palmd	Target Scan
mmu-let-7e-5p	Qk	Target Scan	mmu-miR-1198-5p	Fam151b	Target Scan
mmu-let-7e-5p	Serac1	Target Scan	mmu-miR-1198-5p	Chst11	Target Scan
mmu-let-7e-5p	Gpatch2	Target Scan	mmu-miR-1198-5p	Secisbp2	Target Scan
mmu-let-7e-5p	Tmco1	Target Scan	mmu-miR-1198-5p	Atp8b4	Target Scan
mmu-let-7e-5p	Tor1aip1	Target Scan	mmu-miR-1198-5p	Elf1	Target Scan
mmu-let-7e-5p	Pcdhb22	Target Scan	mmu-miR-1198-5p	Ndp	Target Scan
mmu-let-7e-5p	Gm10545	Target Scan	mmu-miR-1198-5p	Bend3	Target Scan
mmu-let-7e-5p	1700066B19Rik	Target Scan	mmu-miR-1198-5p	Rorb	Target Scan
mmu-let-7e-5p	Ecscr	Target Scan	mmu-miR-1198-5p	Cox6a1	Target Scan
mmu-let-7e-5p	Gm6086	Target Scan	mmu-miR-1198-5p	C1galt1	Target Scan
mmu-let-7e-5p	D2hgdh	Target Scan	mmu-miR-1198-5p	Mat2b	Target Scan
mmu-let-7e-5p	Ramp1	Target Scan	mmu-miR-1198-5p	Znrd1as	Target Scan
mmu-let-7e-5p	Lrrfip1	Target Scan	mmu-miR-1198-5p	Ccdc88a	Target Scan
mmu-let-7e-5p	Col6a3	Target Scan	mmu-miR-1198-5p	Trpc5	Target Scan
mmu-let-7e-5p	Esco1	Target Scan	mmu-miR-1198-5p	Ska1	Target Scan
mmu-let-7e-5p	Ino80d	Target Scan	mmu-miR-1198-5p	Tyw1	Target Scan
mmu-let-7e-5p	Pgap1	Target Scan	mmu-miR-1198-5p	Tsen2	Target Scan
mmu-let-7e-5p	Dst	Target Scan	mmu-miR-1198-5p	Ddx19b	Target Scan
mmu-let-7e-5p	4931408C20Rik	Target Scan	mmu-miR-1198-5p	Spidr	Target Scan
mmu-let-7e-5p	Rsg1	Target Scan	mmu-miR-1198-5p	Mar-09	Target Scan
mmu-let-7e-5p	Otud3	Target Scan	mmu-miR-1198-5p	Micall1	Target Scan
mmu-let-7e-5p	4732440D04Rik	Target Scan	mmu-miR-1198-5p	Slc22a23	Target Scan
mmu-let-7e-5p	Cnr2	Target Scan	mmu-miR-1198-5p	Fcho2	Target Scan
mmu-let-7e-5p	Ago1	Target Scan	mmu-miR-1198-5p	Gns	Target Scan
mmu-let-7e-5p	4933427I04Rik	Target Scan	mmu-miR-1198-5p	Rcsd1	Target Scan
mmu-let-7e-5p	Zcchc11	Target Scan	mmu-miR-1198-5p	Arsi	Target Scan
mmu-let-7e-5p	I0C0044D17Rik	Target Scan	mmu-miR-1198-5p	Atp6v0e2	Target Scan
mmu-let-7e-5p	Fkbp15	Target Scan	mmu-miR-1198-5p	Rmdn2	Target Scan
mmu-let-7e-5p	Mup18	Target Scan	mmu-miR-1198-5p	Pitpnc1	Target Scan
mmu-let-7e-5p	Mup11	Target Scan	mmu-miR-1198-5p	Rab42	Target Scan
mmu-let-7e-5p	Mup10	Target Scan	mmu-miR-1198-5p	Ddx19a	Target Scan
mmu-let-7e-5p	Zfp462	Target Scan	mmu-miR-1198-5p	Cd59a	Target Scan
mmu-let-7e-5p	Rnf38	Target Scan	mmu-miR-1198-5p	Usp45	Target Scan
mmu-let-7e-5p	AA474408	Target Scan	mmu-miR-1198-5p	Thap11	Target Scan
mmu-let-7e-5p	Nfx1	Target Scan	mmu-miR-1198-5p	Bbs10	Target Scan
mmu-let-7e-5p	Zfp292	Target Scan	mmu-miR-1198-5p	Hif1an	Target Scan
mmu-let-7e-5p	Trim5	Target Scan	mmu-miR-1198-5p	Mfsd7c	Target Scan
mmu-let-7e-5p	Trim6	Target Scan	mmu-miR-1198-5p	Clca5	Target Scan
mmu-let-7e-5p	Pm20d2	Target Scan	mmu-miR-1198-5p	Trpm6	Target Scan
mmu-let-7e-5p	Rragd	Target Scan	mmu-miR-1198-5p	Dgkb	Target Scan
mmu-let-7e-5p	Olfr550	Target Scan	mmu-miR-1198-5p	Apopt1	Target Scan
mmu-let-7e-5p	Rhog	Target Scan	mmu-miR-1198-5p	Pak4	Target Scan
mmu-let-7e-5p	Ggh	Target Scan	mmu-miR-1198-5p	Rundc1	Target Scan
mmu-let-7e-5p	Ttpa	Target Scan	mmu-miR-1198-5p	Zc3h10	Target Scan
mmu-let-7e-5p	Omp	Target Scan	mmu-miR-1198-5p	Dhrs7c	Target Scan
mmu-let-7e-5p	Exoc8	Target Scan	mmu-miR-1198-5p	Parm1	Target Scan
mmu-let-7e-5p	Cpeb1	Target Scan	mmu-miR-1198-5p	Rnmtl1	Target Scan
mmu-let-7e-5p	Man2a2	Target Scan	mmu-miR-1198-5p	Lsm3	Target Scan
mmu-let-7e-5p	Gm10615	Target Scan	mmu-miR-1198-5p	P2ry13	Target Scan
mmu-let-7e-5p	Osgin1	Target Scan	mmu-miR-1198-5p	Gltscr1l	Target Scan
mmu-let-7e-5p	Snrpn	Target Scan	mmu-miR-1198-5p	Fgf1	Target Scan
mmu-let-7e-5p	Svip	Target Scan	mmu-miR-1198-5p	Osbpl2	Target Scan
mmu-let-7e-5p	Col6a6	Target Scan	mmu-miR-1198-5p	Tax1bp3	Target Scan
mmu-let-7e-5p	Tmem208	Target Scan	mmu-miR-1198-5p	Cnst	Target Scan
mmu-let-7e-5p	Mical3	Target Scan	mmu-miR-1198-5p	Mustn1	Target Scan
mmu-let-7e-5p	Il20rb	Target Scan	mmu-miR-1198-5p	Kif15	Target Scan
mmu-let-7e-5p	Cklf	Target Scan	mmu-miR-1198-5p	Ostm1	Target Scan
mmu-let-7e-5p	Rbmx	Target Scan	mmu-miR-1198-5p	Clcn7	Target Scan
mmu-let-7e-5p	Zfp319	Target Scan	mmu-miR-1198-5p	Tmed10	Target Scan
mmu-let-7e-5p	Plekhf1	Target Scan	mmu-miR-1198-5p	Ankrd13c	Target Scan
mmu-let-7e-5p	Gm6658	Target Scan	mmu-miR-1198-5p	Nipal2	Target Scan
mmu-let-7e-5p	Gm10638	Target Scan	mmu-miR-1198-5p	Heyl	Target Scan
mmu-let-7e-5p	Znhit6	Target Scan	mmu-miR-1198-5p	Acn9	Target Scan
mmu-let-7e-5p	Mttp	Target Scan	mmu-miR-1198-5p	Chchd4	Target Scan
mmu-let-7e-5p	Gm10644	Target Scan	mmu-miR-1198-5p	Oxsr1	Target Scan
mmu-let-7e-5p	Zfp382	Target Scan	mmu-miR-1198-5p	Psma8	Target Scan
mmu-let-7e-5p	Tet2	Target Scan	mmu-miR-1198-5p	Ak7	Target Scan
mmu-let-7e-5p	1700049G17Rik	Target Scan	mmu-miR-1198-5p	Krtcap2	Target Scan
mmu-let-7e-5p	Prx	Target Scan	mmu-miR-1198-5p	Decr2	Target Scan
mmu-let-7e-5p	Thsd4	Target Scan	mmu-miR-1198-5p	Hist1h1c	Target Scan
mmu-let-7e-5p	Tnfaip8l3	Target Scan	mmu-miR-1198-5p	Ss18	Target Scan
mmu-let-7e-5p	Kcnd3	Target Scan	mmu-miR-1198-5p	Capn5	Target Scan
mmu-let-7e-5p	AI593442	Target Scan	mmu-miR-1198-5p	Nek9	Target Scan
mmu-let-7e-5p	Gm10676	Target Scan	mmu-miR-1198-5p	Aox3	Target Scan
mmu-let-7e-5p	Layn	Target Scan	mmu-miR-1198-5p	Fxyd2	Target Scan
mmu-let-7e-5p	Foxr1	Target Scan	mmu-miR-1198-5p	Lnpep	Target Scan
mmu-let-7e-5p	Defa3	Target Scan	mmu-miR-1198-5p	Orai2	Target Scan
mmu-let-7e-5p	Elavl1	Target Scan	mmu-miR-1198-5p	Atg2b	Target Scan
mmu-let-7e-5p	A430078G23Rik	Target Scan	mmu-miR-1198-5p	Creb3l2	Target Scan
mmu-let-7e-5p	Gm14420	Target Scan	mmu-miR-1198-5p	Neurod1	Target Scan
mmu-let-7e-5p	4931440P22Rik	Target Scan	mmu-miR-1198-5p	Sfmbt2	Target Scan
mmu-let-7e-5p	Arfgef2	Target Scan	mmu-miR-1198-5p	Trim67	Target Scan
mmu-let-7e-5p	Tsc22d2	Target Scan	mmu-miR-1198-5p	Ttc7	Target Scan
mmu-let-7e-5p	Ankub1	Target Scan	mmu-miR-1198-5p	Muc20	Target Scan
mmu-let-7e-5p	Rbms2	Target Scan	mmu-miR-1198-5p	Zfp704	Target Scan
mmu-let-7e-5p	Ttc14	Target Scan	mmu-miR-1198-5p	Rab8b	Target Scan
mmu-let-7e-5p	Eif2s2	Target Scan	mmu-miR-1198-5p	Ptger3	Target Scan
mmu-let-7e-5p	Pde7a	Target Scan	mmu-miR-1198-5p	Psme4	Target Scan
mmu-let-7e-5p	Ttll9	Target Scan	mmu-miR-1198-5p	Acad12	Target Scan
mmu-let-7e-5p	Gm10742	Target Scan	mmu-miR-1198-5p	Churc1	Target Scan
mmu-let-7e-5p	Zcchc3	Target Scan	mmu-miR-1198-5p	Trim37	Target Scan
mmu-let-7e-5p	Snx16	Target Scan	mmu-miR-1198-5p	Ammecr1	Target Scan
mmu-let-7e-5p	Csnk2a1	Target Scan	mmu-miR-1198-5p	Scd1	Target Scan
mmu-let-7e-5p	B930041F14Rik	Target Scan	mmu-miR-1198-5p	Mavs	Target Scan
mmu-let-7e-5p	Cd93	Target Scan	mmu-miR-1198-5p	Socs5	Target Scan
mmu-let-7e-5p	Thbd	Target Scan	mmu-miR-1198-5p	Manea	Target Scan
mmu-let-7e-5p	Pdzd8	Target Scan	mmu-miR-1198-5p	Lyn	Target Scan
mmu-let-7e-5p	Atxn7l3b	Target Scan	mmu-miR-1198-5p	Ranbp10	Target Scan
mmu-let-7e-5p	Slx4ip	Target Scan	mmu-miR-1198-5p	Negr1	Target Scan
mmu-let-7e-5p	Rasgrf2	Target Scan	mmu-miR-1198-5p	Trpa1	Target Scan
mmu-let-7e-5p	Plxnc1	Target Scan	mmu-miR-1198-5p	Nrip3	Target Scan
mmu-let-7e-5p	Sfr1	Target Scan	mmu-miR-1198-5p	Myof	Target Scan
mmu-let-7e-5p	Arrdc3	Target Scan	mmu-miR-1198-5p	Srxn1	Target Scan
mmu-let-7e-5p	Zfp955b	Target Scan	mmu-miR-1198-5p	Epgn	Target Scan
mmu-let-7e-5p	Slc35d2	Target Scan	mmu-miR-1198-5p	Trmt13	Target Scan
mmu-let-7e-5p	AI606181	Target Scan	mmu-miR-1198-5p	Btn2a2	Target Scan
mmu-let-7e-5p	Wdr76	Target Scan	mmu-miR-1198-5p	Mvb12b	Target Scan
mmu-let-7e-5p	Serf2	Target Scan	mmu-miR-1198-5p	Ep400	Target Scan
mmu-let-7e-5p	Nsd1	Target Scan	mmu-miR-1198-5p	Tob1	Target Scan
mmu-let-7e-5p	Btaf1	Target Scan	mmu-miR-1198-5p	Necab1	Target Scan
mmu-let-7e-5p	Gm904	Target Scan	mmu-miR-1198-5p	Xpnpep3	Target Scan
mmu-let-7e-5p	Gm906	Target Scan	mmu-miR-1198-5p	Ttc13	Target Scan
mmu-let-7e-5p	Chst14	Target Scan	mmu-miR-1198-5p	Pdxk	Target Scan
mmu-let-7e-5p	Fam122a	Target Scan	mmu-miR-1198-5p	Gtf3c3	Target Scan
mmu-let-7e-5p	Ptar1	Target Scan	mmu-miR-1198-5p	Syne1	Target Scan
mmu-let-7e-5p	Gm5134	Target Scan	mmu-miR-1198-5p	Drd5	Target Scan
mmu-let-7e-5p	Aven	Target Scan	mmu-miR-1198-5p	Btn1a1	Target Scan
mmu-let-7e-5p	Gm10797	Target Scan	mmu-miR-1198-5p	Lmx1b	Target Scan
mmu-let-7e-5p	Cd82	Target Scan	mmu-miR-1198-5p	Taf2	Target Scan
mmu-let-7e-5p	Nxpe3	Target Scan	mmu-miR-1198-5p	Hmgxb4	Target Scan
mmu-let-7e-5p	Ambra1	Target Scan	mmu-miR-1198-5p	4930505A04Rik	Target Scan
mmu-let-7e-5p	Yae1d1	Target Scan	mmu-miR-1198-5p	Tbc1d2b	Target Scan
mmu-let-7e-5p	Tbc1d32	Target Scan	mmu-miR-1198-5p	Dync1li2	Target Scan
mmu-let-7e-5p	Lsamp	Target Scan	mmu-miR-1198-5p	Dmxl1	Target Scan
mmu-let-7e-5p	Gpr137	Target Scan	mmu-miR-1198-5p	Rgs8	Target Scan
mmu-let-7e-5p	Mtr	Target Scan	mmu-miR-1198-5p	Zfp174	Target Scan
mmu-let-7e-5p	Lrrc55	Target Scan	mmu-miR-1198-5p	Clec4a2	Target Scan
mmu-let-7e-5p	Itga4	Target Scan	mmu-miR-1198-5p	Lmtk2	Target Scan
mmu-let-7e-5p	Cenpw	Target Scan	mmu-miR-1198-5p	Rnf13	Target Scan
mmu-let-7e-5p	Ttc30a1	Target Scan	mmu-miR-1198-5p	Ntmt1	Target Scan
mmu-let-7e-5p	Ttc30b	Target Scan	mmu-miR-1198-5p	Spef2	Target Scan
mmu-let-7e-5p	Igf2bp2	Target Scan	mmu-miR-1198-5p	Gdpd4	Target Scan
mmu-let-7e-5p	Gtdc1	Target Scan	mmu-miR-1198-5p	Tm6sf1	Target Scan
mmu-let-7e-5p	Gps1	Target Scan	mmu-miR-1198-5p	Nupl1	Target Scan
mmu-let-7e-5p	Rc3h2	Target Scan	mmu-miR-1198-5p	Cd1d2	Target Scan
mmu-let-7e-5p	Gm5478	Target Scan	mmu-miR-1198-5p	Grip1	Target Scan
mmu-let-7e-5p	Dip2b	Target Scan	mmu-miR-1198-5p	Tmem135	Target Scan
mmu-let-7e-5p	4930562C15Rik	Target Scan	mmu-miR-1198-5p	Dicer1	Target Scan
mmu-let-7e-5p	Ttf1	Target Scan	mmu-miR-1198-5p	Iapp	Target Scan
mmu-let-7e-5p	Dock9	Target Scan	mmu-miR-1198-5p	Sf3b3	Target Scan
mmu-let-7e-5p	Prkcg	Target Scan	mmu-miR-1198-5p	Antxr1	Target Scan
mmu-let-7e-5p	Ndor1	Target Scan	mmu-miR-1198-5p	Slc51a	Target Scan
mmu-let-7e-5p	Nsmf	Target Scan	mmu-miR-1198-5p	Scara3	Target Scan
mmu-let-7e-5p	Commd6	Target Scan	mmu-miR-1198-5p	Zdhhc15	Target Scan
mmu-let-7e-5p	Poldip3	Target Scan	mmu-miR-1198-5p	Alx4	Target Scan
mmu-let-7e-5p	Cyp2d37-ps	Target Scan	mmu-miR-1198-5p	C3ar1	Target Scan
mmu-let-7e-5p	Ezh1	Target Scan	mmu-miR-1198-5p	Emc1	Target Scan
mmu-let-7e-5p	Krt26	Target Scan	mmu-miR-1198-5p	Agr3	Target Scan
mmu-let-7e-5p	Eif3b	Target Scan	mmu-miR-1198-5p	Myo16	Target Scan
mmu-let-7e-5p	Hoxb2	Target Scan	mmu-miR-1198-5p	Slco1a1	Target Scan
mmu-let-7e-5p	Zc3h3	Target Scan	mmu-miR-1198-5p	Esyt3	Target Scan
mmu-let-7e-5p	Alkbh4	Target Scan	mmu-miR-1198-5p	Naa25	Target Scan
mmu-let-7e-5p	Fam84b	Target Scan	mmu-miR-1198-5p	Trpm4	Target Scan
mmu-let-7e-5p	Eddm3b	Target Scan	mmu-miR-1198-5p	Wdr5b	Target Scan
mmu-let-7e-5p	Gtf2ird1	Target Scan	mmu-miR-1198-5p	Rspo4	Target Scan
mmu-let-7e-5p	9130401M01Rik	Target Scan	mmu-miR-1198-5p	Slc26a7	Target Scan
mmu-let-7e-5p	Gm10382	Target Scan	mmu-miR-1198-5p	Shc4	Target Scan
mmu-let-7e-5p	Mecp2	Target Scan	mmu-miR-1198-5p	Rmnd1	Target Scan
mmu-let-7e-5p	Rad1	Target Scan	mmu-miR-1198-5p	Slc2a12	Target Scan
mmu-let-7e-5p	Med13l	Target Scan	mmu-miR-1198-5p	Asb13	Target Scan
mmu-let-7e-5p	Recql	Target Scan	mmu-miR-1198-5p	Qk	Target Scan
mmu-let-7e-5p	Dusp16	Target Scan	mmu-miR-1198-5p	Kcnh5	Target Scan
mmu-let-7e-5p	2700089E24Rik	Target Scan	mmu-miR-1198-5p	Fsd2	Target Scan
mmu-let-7e-5p	E130309D14Rik	Target Scan	mmu-miR-1198-5p	Fdxacb1	Target Scan
mmu-let-7e-5p	Gm6588	Target Scan	mmu-miR-1198-5p	Rsf1	Target Scan
mmu-let-7e-5p	Gm16434	Target Scan	mmu-miR-1198-5p	Psmf1	Target Scan
mmu-let-7e-5p	Gm10406	Target Scan	mmu-miR-1198-5p	1110032A03Rik	Target Scan
mmu-let-7e-5p	Gm10419	Target Scan	mmu-miR-1198-5p	Zkscan2	Target Scan
mmu-let-7e-5p	A830010M20Rik	Target Scan	mmu-miR-1198-5p	Vps25	Target Scan
mmu-let-7e-5p	Esyt2	Target Scan	mmu-miR-1198-5p	Ppip5k2	Target Scan
mmu-let-7e-5p	Per1	Target Scan	mmu-miR-1198-5p	Kin	Target Scan
mmu-let-7e-5p	Cep170b	Target Scan	mmu-miR-1198-5p	Gucy2f	Target Scan
mmu-let-7e-5p	Adck1	Target Scan	mmu-miR-1198-5p	Slc43a2	Target Scan
mmu-let-7e-5p	Tbc1d1	Target Scan	mmu-miR-1198-5p	Ghitm	Target Scan
mmu-let-7e-5p	Tmem164	Target Scan	mmu-miR-1198-5p	Tespa1	Target Scan
mmu-let-7e-5p	Sod3	Target Scan	mmu-miR-1198-5p	Dhx38	Target Scan
mmu-let-7e-5p	Nup62cl	Target Scan	mmu-miR-1198-5p	Acd	Target Scan
mmu-let-7e-5p	Psen1	Target Scan	mmu-miR-1198-5p	AI607873	Target Scan
mmu-let-7e-5p	Ltc4s	Target Scan	mmu-miR-1198-5p	Ralgps1	Target Scan
mmu-let-7e-5p	Mgat1	Target Scan	mmu-miR-1198-5p	Echdc3	Target Scan
mmu-let-7e-5p	9930111J21Rik2	Target Scan	mmu-miR-1198-5p	Slc16a2	Target Scan
mmu-let-7e-5p	Atrx	Target Scan	mmu-miR-1198-5p	Slc39a5	Target Scan
mmu-let-7e-5p	Nhsl2	Target Scan	mmu-miR-1198-5p	Mxd4	Target Scan
mmu-let-7e-5p	Mad2l1	Target Scan	mmu-miR-1198-5p	Fam173b	Target Scan
mmu-let-7e-5p	Gm614	Target Scan	mmu-miR-1198-5p	Usp38	Target Scan
mmu-let-7e-5p	Nt5c3	Target Scan	mmu-miR-1198-5p	Fbxo45	Target Scan
mmu-let-7e-5p	Plb1	Target Scan	mmu-miR-1198-5p	1700066M21Rik	Target Scan
mmu-let-7e-5p	Chac2	Target Scan	mmu-miR-1198-5p	Npnt	Target Scan
mmu-let-7e-5p	Npas3	Target Scan	mmu-miR-1198-5p	Npy6r	Target Scan
mmu-let-7e-5p	Avpr2	Target Scan	mmu-miR-1198-5p	Rbm48	Target Scan
mmu-let-7e-5p	Clec5a	Target Scan	mmu-miR-1198-5p	Ppm1k	Target Scan
mmu-let-7e-5p	E330009J07Rik	Target Scan	mmu-miR-1198-5p	Slitrk5	Target Scan
mmu-let-7e-5p	Gm1141	Target Scan	mmu-miR-1198-5p	Neurl2	Target Scan
mmu-let-7e-5p	2610301B20Rik	Target Scan	mmu-miR-1198-5p	Zbtb1	Target Scan
mmu-let-7e-5p	Ids	Target Scan	mmu-miR-1198-5p	Tex2	Target Scan
mmu-let-7e-5p	Upp1	Target Scan	mmu-miR-1198-5p	Scn7a	Target Scan
mmu-let-7e-5p	Dgki	Target Scan	mmu-miR-1198-5p	Scarf1	Target Scan
mmu-let-7e-5p	Gm773	Target Scan	mmu-miR-1198-5p	Slco1b2	Target Scan
mmu-let-7e-5p	Klf14	Target Scan	mmu-miR-1198-5p	Uqcrfs1	Target Scan
mmu-let-7e-5p	Gm8773	Target Scan	mmu-miR-1198-5p	Svep1	Target Scan
mmu-let-7e-5p	Gm9	Target Scan	mmu-miR-1198-5p	Fam210a	Target Scan
mmu-let-7e-5p	Msrb1	Target Scan	mmu-miR-1198-5p	Satb2	Target Scan
mmu-let-7e-5p	Ddi2	Target Scan	mmu-miR-1198-5p	Camk4	Target Scan
mmu-let-7e-5p	Lrrc57	Target Scan	mmu-miR-1198-5p	Sirt6	Target Scan
mmu-let-7e-5p	Vps39	Target Scan	mmu-miR-1198-5p	Sec23ip	Target Scan
mmu-let-7e-5p	Mrto4	Target Scan	mmu-miR-1198-5p	Zfp189	Target Scan
mmu-let-7e-5p	Rtn4rl1	Target Scan	mmu-miR-1198-5p	Tmem30b	Target Scan
mmu-let-7e-5p	Prkacb	Target Scan	mmu-miR-1198-5p	Plcl1	Target Scan
mmu-let-7e-5p	Rap1gap2	Target Scan	mmu-miR-1198-5p	Atg14	Target Scan
mmu-let-7e-5p	Arpc3	Target Scan	mmu-miR-1198-5p	Serbp1	Target Scan
mmu-let-7e-5p	Tcea3	Target Scan	mmu-miR-1198-5p	Fam198a	Target Scan
mmu-let-7e-5p	Rasgrp1	Target Scan	mmu-miR-1198-5p	Chst12	Target Scan
mmu-let-7e-5p	Gale	Target Scan	mmu-miR-1198-5p	Baat	Target Scan
mmu-let-7e-5p	Arhgap11a	Target Scan	mmu-miR-1198-5p	Serpina3k	Target Scan
mmu-let-7e-5p	Nipal3	Target Scan	mmu-miR-1198-5p	Fam159b	Target Scan
mmu-let-7e-5p	Hmgn2	Target Scan	mmu-miR-1198-5p	Zgrf1	Target Scan
mmu-let-7e-5p	Phactr4	Target Scan	mmu-miR-1198-5p	Inpp5f	Target Scan
mmu-let-7e-5p	Asgr2	Target Scan	mmu-miR-1198-5p	Hydin	Target Scan
mmu-let-7e-5p	Kctd10	Target Scan	mmu-miR-1198-5p	Gng12	Target Scan
mmu-let-7e-5p	Kpna6	Target Scan	mmu-miR-1198-5p	Grap2	Target Scan
mmu-let-7e-5p	Tjp1	Target Scan	mmu-miR-1198-5p	Acsl5	Target Scan
mmu-let-7e-5p	Sync	Target Scan	mmu-miR-1198-5p	Arel1	Target Scan
mmu-let-7e-5p	Fndc5	Target Scan	mmu-miR-1198-5p	Gcfc2	Target Scan
mmu-let-7e-5p	Myh10	Target Scan	mmu-miR-1198-5p	Six4	Target Scan
mmu-let-7e-5p	Pik3r6	Target Scan	mmu-miR-1198-5p	Coq10a	Target Scan
mmu-let-7e-5p	Sort1	Target Scan	mmu-miR-1198-5p	Rcbtb1	Target Scan
mmu-let-7e-5p	Myocd	Target Scan	mmu-miR-1198-5p	Tiprl	Target Scan
mmu-let-7e-5p	B9d1	Target Scan	mmu-miR-1198-5p	Trp53inp2	Target Scan
mmu-let-7e-5p	Sestd1	Target Scan	mmu-miR-1198-5p	Mcpt4	Target Scan
mmu-let-7e-5p	Nt5m	Target Scan	mmu-miR-1198-5p	Pde3a	Target Scan
mmu-let-7e-5p	Cyp4b1	Target Scan	mmu-miR-1198-5p	Asb4	Target Scan
mmu-let-7e-5p	Abcb11	Target Scan	mmu-miR-1198-5p	Wdtc1	Target Scan
mmu-let-7e-5p	Slc5a9	Target Scan	mmu-miR-1198-5p	Cyp2s1	Target Scan
mmu-let-7e-5p	Eps15	Target Scan	mmu-miR-1198-5p	Dnajc12	Target Scan
mmu-let-7e-5p	Tnip1	Target Scan	mmu-miR-1198-5p	Hs2st1	Target Scan
mmu-let-7e-5p	Fap	Target Scan	mmu-miR-1198-5p	St8sia4	Target Scan
mmu-let-7e-5p	Btf3l4	Target Scan	mmu-miR-1198-5p	Sft2d2	Target Scan
mmu-let-7e-5p	Rapgef6	Target Scan	mmu-miR-1198-5p	Tmem156	Target Scan
mmu-let-7e-5p	Acot11	Target Scan	mmu-miR-1198-5p	Smarca5	Target Scan
mmu-let-7e-5p	Cdkn2aipnl	Target Scan	mmu-miR-1198-5p	Tapbpl	Target Scan
mmu-let-7e-5p	Col23a1	Target Scan	mmu-miR-1198-5p	Igsf23	Target Scan
mmu-let-7e-5p	Dennd1a	Target Scan	mmu-miR-1198-5p	Reep2	Target Scan
mmu-let-7e-5p	Kank4	Target Scan	mmu-miR-1198-5p	Sec22a	Target Scan
mmu-let-7e-5p	Tm2d1	Target Scan	mmu-miR-1198-5p	Serpinb6a	Target Scan
mmu-let-7e-5p	Il12b	Target Scan	mmu-miR-1198-5p	Rps6ka5	Target Scan
mmu-let-7e-5p	Tenm2	Target Scan	mmu-miR-1198-5p	Kif27	Target Scan
mmu-let-7e-5p	Cntln	Target Scan	mmu-miR-1198-5p	C030046E11Rik	Target Scan
mmu-let-7e-5p	Bnc2	Target Scan	mmu-miR-1198-5p	Pla2g4c	Target Scan
mmu-let-7e-5p	Nrp2	Target Scan	mmu-miR-1198-5p	Zyg11b	Target Scan
mmu-let-7e-5p	Ttc39b	Target Scan	mmu-miR-1198-5p	Med13	Target Scan
mmu-let-7e-5p	Cd3e	Target Scan	mmu-miR-1198-5p	Mrpl12	Target Scan
mmu-let-7e-5p	Crat	Target Scan	mmu-miR-1198-5p	Mitf	Target Scan
mmu-let-7e-5p	Rel	Target Scan	mmu-miR-1198-5p	Fam222a	Target Scan
mmu-let-7e-5p	Zdhhc12	Target Scan	mmu-miR-1198-5p	Rhbdd2	Target Scan
mmu-let-7e-5p	Set	Target Scan	mmu-miR-1198-5p	Gna15	Target Scan
mmu-let-7e-5p	Rapgef1	Target Scan	mmu-miR-1198-5p	Cinp	Target Scan
mmu-let-7e-5p	Ugp2	Target Scan	mmu-miR-1198-5p	2310007B03Rik	Target Scan
mmu-let-7e-5p	Ppp3r1	Target Scan	mmu-miR-1198-5p	Lgals3bp	Target Scan
mmu-let-7e-5p	Slc2a6	Target Scan	mmu-miR-1198-5p	Cntnap5a	Target Scan
mmu-let-7e-5p	Gp49a	Target Scan	mmu-miR-1198-5p	Abcf1	Target Scan
mmu-let-7e-5p	Palm2	Target Scan	mmu-miR-1198-5p	Fig4	Target Scan
mmu-let-7e-5p	Col15a1	Target Scan	mmu-miR-1198-5p	Lasp1	Target Scan
mmu-let-7e-5p	Pdpk1	Target Scan	mmu-miR-1198-5p	Cdc123	Target Scan
mmu-let-7e-5p	Arrdc1	Target Scan	mmu-miR-1198-5p	Lrrn3	Target Scan
mmu-let-7e-5p	Psd4	Target Scan	mmu-miR-1198-5p	Zfhx3	Target Scan
mmu-let-7e-5p	E2f3	Target Scan	mmu-miR-1198-5p	Mrps34	Target Scan
mmu-let-7e-5p	Osbp2	Target Scan	mmu-miR-1198-5p	Ccdc68	Target Scan
mmu-let-7e-5p	Atp8b5	Target Scan	mmu-miR-1198-5p	Ano5	Target Scan
mmu-let-7e-5p	Aco1	Target Scan	mmu-miR-1198-5p	Actr1b	Target Scan
mmu-let-7e-5p	Mob3b	Target Scan	mmu-miR-1198-5p	Abca5	Target Scan
mmu-let-7e-5p	Hist1h4i	Target Scan	mmu-miR-1198-5p	Cdc16	Target Scan
mmu-let-7e-5p	Hist1h2bp	Target Scan	mmu-miR-1198-5p	Igsf3	Target Scan
mmu-let-7e-5p	Hist1h4k	Target Scan	mmu-miR-1198-5p	Edc3	Target Scan
mmu-let-7e-5p	Dclre1c	Target Scan	mmu-miR-1198-5p	Abca6	Target Scan
mmu-let-7e-5p	Ube2h	Target Scan	mmu-miR-1198-5p	Oxld1	Target Scan
mmu-let-7e-5p	Ufl1	Target Scan	mmu-miR-1198-5p	Camk1d	Target Scan
mmu-let-7e-5p	Nkain3	Target Scan	mmu-miR-1198-5p	Fkbp1a	Target Scan
mmu-let-7e-5p	Fn3k	Target Scan	mmu-miR-1198-5p	Rag2	Target Scan
mmu-let-7e-5p	Narf	Target Scan	mmu-miR-1198-5p	Timm8b	Target Scan
mmu-let-7e-5p	Slc38a10	Target Scan	mmu-miR-1198-5p	Shprh	Target Scan
mmu-let-7e-5p	Llgl2	Target Scan	mmu-miR-1198-5p	Mul1	Target Scan
mmu-let-7e-5p	Tcea2	Target Scan	mmu-miR-1198-5p	Atoh7	Target Scan
mmu-let-7e-5p	Dido1	Target Scan	mmu-miR-1198-5p	Cd209c	Target Scan
mmu-let-7e-5p	Smurf2	Target Scan	mmu-miR-1198-5p	Morc3	Target Scan
mmu-let-7e-5p	Zfp334	Target Scan	mmu-miR-1198-5p	Papd7	Target Scan
mmu-let-7e-5p	Eppin	Target Scan	mmu-miR-1198-5p	Tspan10	Target Scan
mmu-let-7e-5p	Aoc3	Target Scan	mmu-miR-1198-5p	Psmd7	Target Scan
mmu-let-7e-5p	Cntnap1	Target Scan	mmu-miR-1198-5p	Ago2	Target Scan
mmu-let-7e-5p	Zhx3	Target Scan	mmu-miR-1198-5p	Chst7	Target Scan
mmu-let-7e-5p	Stat3	Target Scan	mmu-miR-1198-5p	Rln1	Target Scan
mmu-let-7e-5p	Zfp385c	Target Scan	mmu-miR-1198-5p	Alg2	Target Scan
mmu-let-7e-5p	Cnp	Target Scan	mmu-miR-1198-5p	Gltscr2	Target Scan
mmu-let-7e-5p	Tgm2	Target Scan	mmu-miR-1198-5p	Itga9	Target Scan
mmu-let-7e-5p	Hap1	Target Scan	mmu-miR-1198-5p	Senp1	Target Scan
mmu-let-7e-5p	Dsn1	Target Scan	mmu-miR-1198-5p	Hhat	Target Scan
mmu-let-7e-5p	Ccr7	Target Scan	mmu-miR-1198-5p	Tmc7	Target Scan
mmu-let-7e-5p	Epb4.1l1	Target Scan	mmu-miR-1198-5p	Myf6	Target Scan
mmu-let-7e-5p	Thra	Target Scan	mmu-miR-1198-5p	Serpina10	Target Scan
mmu-let-7e-5p	Ikzf3	Target Scan	mmu-miR-1198-5p	Nubp2	Target Scan
mmu-let-7e-5p	Fbxl20	Target Scan	mmu-miR-1198-5p	Usp37	Target Scan
mmu-let-7e-5p	Nsfl1c	Target Scan	mmu-miR-1198-5p	Chmp4b	Target Scan
mmu-let-7e-5p	Mtmr4	Target Scan	mmu-miR-1198-5p	Sstr1	Target Scan
mmu-let-7e-5p	Adra1d	Target Scan	mmu-miR-1198-5p	Grm1	Target Scan
mmu-let-7e-5p	1700037H04Rik	Target Scan	mmu-miR-1198-5p	Sepw1	Target Scan
mmu-let-7e-5p	Per3	Target Scan	mmu-miR-1198-5p	Atp6v1h	Target Scan
mmu-let-7e-5p	Polr1b	Target Scan	mmu-miR-1198-5p	Foxa1	Target Scan
mmu-let-7e-5p	Mtor	Target Scan	mmu-miR-1198-5p	Aldh1b1	Target Scan
mmu-let-7e-5p	Actl10	Target Scan	mmu-miR-1198-5p	Ccbl2	Target Scan
mmu-let-7e-5p	Adra2b	Target Scan	mmu-miR-1198-5p	Lpar6	Target Scan
mmu-let-7e-5p	Ankrd63	Target Scan	mmu-miR-1198-5p	Npepl1	Target Scan
mmu-let-7e-5p	Hist1h4m	Target Scan	mmu-miR-1198-5p	Brip1	Target Scan
mmu-let-7e-5p	Sowaha	Target Scan	mmu-miR-1198-5p	Crx	Target Scan
mmu-let-7e-5p	Gm16503	Target Scan	mmu-miR-1198-5p	Tmem132d	Target Scan
mmu-let-7e-5p	Chml	Target Scan	mmu-miR-1198-5p	Azi2	Target Scan
mmu-let-7e-5p	Nrarp	Target Scan	mmu-miR-1198-5p	Nars2	Target Scan
mmu-let-7e-5p	Klhdc7a	Target Scan	mmu-miR-1198-5p	Hibch	Target Scan
mmu-let-7e-5p	Hmga1-rs1	Target Scan	mmu-miR-1198-5p	Kdm6a	Target Scan
mmu-let-7e-5p	Plekha6	Target Scan	mmu-miR-1198-5p	AF529169	Target Scan
mmu-let-7e-5p	Zswim6	Target Scan	mmu-miR-1198-5p	Rftn1	Target Scan
mmu-let-7e-5p	AW011738	Target Scan	mmu-miR-1198-5p	Ick	Target Scan
mmu-let-7e-5p	Ifna16	Target Scan	mmu-miR-1198-5p	Tbc1d13	Target Scan
mmu-let-7e-5p	Ifna13	Target Scan	mmu-miR-1198-5p	Crlf2	Target Scan
mmu-let-7e-5p	Stat2	Target Scan	mmu-miR-1198-5p	1700025G04Rik	Target Scan
mmu-let-7e-5p	Ctdsp2	Target Scan	mmu-miR-1198-5p	Ces1g	Target Scan
mmu-let-7e-5p	Syt1	Target Scan	mmu-miR-1198-5p	Crybg3	Target Scan
mmu-let-7e-5p	Epyc	Target Scan	mmu-miR-1198-5p	Ints8	Target Scan
mmu-let-7e-5p	Gm3055	Target Scan	mmu-miR-1198-5p	Epg5	Target Scan
mmu-let-7e-5p	Tbxa2r	Target Scan	mmu-miR-1198-5p	Slc25a21	Target Scan
mmu-let-7e-5p	Apc2	Target Scan	mmu-miR-1198-5p	Cysltr2	Target Scan
mmu-let-7e-5p	1810043G02Rik	Target Scan	mmu-miR-1198-5p	Acss3	Target Scan
mmu-let-7e-5p	Trpm2	Target Scan	mmu-miR-1198-5p	Cdk19	Target Scan
mmu-let-7e-5p	Gm10941	Target Scan	mmu-miR-1198-5p	Atp6v0a1	Target Scan
mmu-let-7e-5p	Col6a2	Target Scan	mmu-miR-1198-5p	Tcta	Target Scan
mmu-let-7e-5p	Zwint	Target Scan	mmu-miR-1198-5p	Ccdc129	Target Scan
mmu-let-7e-5p	Ctnna3	Target Scan	mmu-miR-1198-5p	Rims4	Target Scan
mmu-let-7e-5p	Vps26a	Target Scan	mmu-miR-1198-5p	Gls2	Target Scan
mmu-let-7e-5p	Dcbld1	Target Scan	mmu-miR-1198-5p	Srpx	Target Scan
mmu-let-7e-5p	Lilrb4	Target Scan	mmu-miR-1198-5p	Foxn4	Target Scan
mmu-let-7e-5p	Grik2	Target Scan	mmu-miR-1198-5p	Zswim5	Target Scan
mmu-let-7e-5p	Ppil6	Target Scan	mmu-miR-1198-5p	Mfsd12	Target Scan
mmu-let-7e-5p	Col10a1	Target Scan	mmu-miR-1198-5p	Abca9	Target Scan
mmu-let-7e-5p	Phactr2	Target Scan	mmu-miR-1198-5p	Hs3st6	Target Scan
mmu-let-7e-5p	Oprm1	Target Scan	mmu-miR-1198-5p	Ddx24	Target Scan
mmu-let-7e-5p	Slc35e2	Target Scan	mmu-miR-1198-5p	Dph1	Target Scan
mmu-let-7e-5p	Trp73	Target Scan	mmu-miR-1198-5p	Slc30a1	Target Scan
mmu-let-7e-5p	Ajap1	Target Scan	mmu-miR-1198-5p	Bahcc1	Target Scan
mmu-let-7e-5p	Slc25a33	Target Scan	mmu-miR-1198-5p	Cml2	Target Scan
mmu-let-7e-5p	Zfp933	Target Scan	mmu-miR-1198-5p	Cplx3	Target Scan
mmu-let-7e-5p	Gm13251	Target Scan	mmu-miR-1198-5p	Cd300ld	Target Scan
mmu-let-7e-5p	Gm13225	Target Scan	mmu-miR-1198-5p	Grhpr	Target Scan
mmu-let-7e-5p	Htr6	Target Scan	mmu-miR-1198-5p	Ppp1r3a	Target Scan
mmu-let-7e-5p	Ubxn10	Target Scan	mmu-miR-1198-5p	Dstyk	Target Scan
mmu-let-7e-5p	Ephb2	Target Scan	mmu-miR-1198-5p	Rpf2	Target Scan
mmu-let-7e-5p	Srrm1	Target Scan	mmu-miR-1198-5p	Wfdc5	Target Scan
mmu-let-7e-5p	Zfp683	Target Scan	mmu-miR-1198-5p	Ctnnal1	Target Scan
mmu-let-7e-5p	Shank2	Target Scan	mmu-miR-1198-5p	Themis2	Target Scan
mmu-let-7e-5p	Tnni2	Target Scan	mmu-miR-1198-5p	Tgfbi	Target Scan
mmu-let-7e-5p	Ptpru	Target Scan	mmu-miR-1198-5p	Pcm1	Target Scan
mmu-let-7e-5p	Nkain1	Target Scan	mmu-miR-1198-5p	Acer2	Target Scan
mmu-let-7e-5p	Slc25a22	Target Scan	mmu-miR-1198-5p	Zkscan8	Target Scan
mmu-let-7e-5p	Pddc1	Target Scan	mmu-miR-1198-5p	Ak5	Target Scan
mmu-let-7e-5p	Zranb2	Target Scan	mmu-miR-1198-5p	Tgfb2	Target Scan
mmu-let-7e-5p	Zfp362	Target Scan	mmu-miR-1198-5p	Pnpla3	Target Scan
mmu-let-7e-5p	Zzz3	Target Scan	mmu-miR-1198-5p	Siah1a	Target Scan
mmu-let-7e-5p	Foxk2	Target Scan	mmu-miR-1198-5p	Hist1h1d	Target Scan
mmu-let-7e-5p	BC017643	Target Scan	mmu-miR-1198-5p	Smc1a	Target Scan
mmu-let-7e-5p	Sectm1a	Target Scan	mmu-miR-1198-5p	Adgb	Target Scan
mmu-let-7e-5p	Ssx2ip	Target Scan	mmu-miR-1198-5p	Atg2a	Target Scan
mmu-let-7e-5p	Stra13	Target Scan	mmu-miR-1198-5p	Rpl37	Target Scan
mmu-let-7e-5p	Fam53b	Target Scan	mmu-miR-1198-5p	Fam206a	Target Scan
mmu-let-7e-5p	Cep131	Target Scan	mmu-miR-1198-5p	Bpgm	Target Scan
mmu-let-7e-5p	Mycl	Target Scan	mmu-miR-1198-5p	Adk	Target Scan
mmu-let-7e-5p	Cap1	Target Scan	mmu-miR-1198-5p	Lyplal1	Target Scan
mmu-let-7e-5p	Zfp69	Target Scan	mmu-miR-1198-5p	Stk32a	Target Scan
mmu-let-7e-5p	Bcl7c	Target Scan	mmu-miR-1198-5p	Dtx4	Target Scan
mmu-let-7e-5p	Cyth1	Target Scan	mmu-miR-1198-5p	Kiss1r	Target Scan
mmu-let-7e-5p	Tmc8	Target Scan	mmu-miR-1198-5p	Chrm4	Target Scan
mmu-let-7e-5p	Tnrc6c	Target Scan	mmu-miR-1198-5p	Socs7	Target Scan
mmu-let-7e-5p	Coro1a	Target Scan	mmu-miR-1198-5p	Slc7a5	Target Scan
mmu-let-7e-5p	Med8	Target Scan	mmu-miR-1198-5p	Slc19a3	Target Scan
mmu-let-7e-5p	Kdm4a	Target Scan	mmu-miR-1198-5p	Cox15	Target Scan
mmu-let-7e-5p	Exoc7	Target Scan	mmu-miR-1198-5p	Crhbp	Target Scan
mmu-let-7e-5p	1810037I17Rik	Target Scan	mmu-miR-1198-5p	Daglb	Target Scan
mmu-let-7e-5p	Trim65	Target Scan	mmu-miR-1198-5p	Mrpl41	Target Scan
mmu-let-7e-5p	H3f3b	Target Scan	mmu-miR-1198-5p	Melk	Target Scan
mmu-let-7e-5p	4833424O15Rik	Target Scan	mmu-miR-1198-5p	Actr5	Target Scan
mmu-let-7e-5p	Dph5	Target Scan	mmu-miR-1198-5p	Btbd7	Target Scan
mmu-let-7e-5p	Cyp4x1	Target Scan	mmu-miR-1198-5p	Atad2b	Target Scan
mmu-let-7e-5p	Iqck	Target Scan	mmu-miR-1198-5p	Ppp1r12b	Target Scan
mmu-let-7e-5p	Knop1	Target Scan	mmu-miR-1198-5p	Cftr	Target Scan
mmu-let-7e-5p	Cd300lb	Target Scan	mmu-miR-1198-5p	Rgl3	Target Scan
mmu-let-7e-5p	Henmt1	Target Scan	mmu-miR-1198-5p	Zxdc	Target Scan
mmu-let-7e-5p	Clcc1	Target Scan	mmu-miR-1198-5p	Wnt4	Target Scan
mmu-let-7e-5p	Kcnj16	Target Scan	mmu-miR-1198-5p	Pdk3	Target Scan
mmu-let-7e-5p	Usp47	Target Scan	mmu-miR-1198-5p	S100a10	Target Scan
mmu-let-7e-5p	Cyb561d1	Target Scan	mmu-miR-1198-5p	AI182371	Target Scan
mmu-let-7e-5p	Zfyve9	Target Scan	mmu-miR-1198-5p	Scamp2	Target Scan
mmu-let-7e-5p	1700012B07Rik	Target Scan	mmu-miR-1198-5p	Mtrr	Target Scan
mmu-let-7e-5p	Wipi1	Target Scan	mmu-miR-1198-5p	Gpr26	Target Scan
mmu-let-7e-5p	Arsg	Target Scan	mmu-miR-1198-5p	Sfxn5	Target Scan
mmu-let-7e-5p	0610037L13Rik	Target Scan	mmu-miR-1198-5p	Cisd1	Target Scan
mmu-let-7e-5p	Trim66	Target Scan	mmu-miR-1198-5p	Fmo2	Target Scan
mmu-let-7e-5p	Stk33	Target Scan	mmu-miR-1198-5p	Zbed3	Target Scan
mmu-let-7e-5p	Helz	Target Scan	mmu-miR-1198-5p	Emx1	Target Scan
mmu-let-7e-5p	Nol11	Target Scan	mmu-miR-1198-5p	Cchcr1	Target Scan
mmu-let-7e-5p	Dab1	Target Scan	mmu-miR-1198-5p	Zfp458	Target Scan
mmu-let-7e-5p	Trim30b	Target Scan	mmu-miR-1198-5p	Spr	Target Scan
mmu-let-7e-5p	Trim34b	Target Scan	mmu-miR-1198-5p	Rbm34	Target Scan
mmu-let-7e-5p	Mier1	Target Scan	mmu-miR-1198-5p	Nol10	Target Scan
mmu-let-7e-5p	Pde4b	Target Scan	mmu-miR-1198-5p	Strip2	Target Scan
mmu-let-7e-5p	Ngf	Target Scan	mmu-miR-1198-5p	Nexn	Target Scan
mmu-let-7e-5p	Dnajc6	Target Scan	mmu-miR-1198-5p	Fmo1	Target Scan
mmu-let-7e-5p	Tlk2	Target Scan	mmu-miR-1198-5p	Zfp384	Target Scan
mmu-let-7e-5p	Tomt	Target Scan	mmu-miR-1198-5p	Klhdc8a	Target Scan
mmu-let-7e-5p	Trim45	Target Scan	mmu-miR-1198-5p	Elane	Target Scan
mmu-let-7e-5p	Mapt	Target Scan	mmu-miR-1198-5p	Astn1	Target Scan
mmu-let-7e-5p	Lyzl6	Target Scan	mmu-miR-1198-5p	Thsd7a	Target Scan
mmu-let-7e-5p	Hsd3b3	Target Scan	mmu-miR-1198-5p	Uroc1	Target Scan
mmu-let-7e-5p	Hsd3b2	Target Scan	mmu-miR-1198-5p	Fndc3b	Target Scan
mmu-let-7e-5p	Fmo5	Target Scan	mmu-miR-1198-5p	Cldn11	Target Scan
mmu-let-7e-5p	Gm12695	Target Scan	mmu-miR-1198-5p	Spon2	Target Scan
mmu-let-7e-5p	Cd160	Target Scan	mmu-miR-1198-5p	Gnpnat1	Target Scan
mmu-let-7e-5p	Plaa	Target Scan	mmu-miR-1198-5p	Rprd1a	Target Scan
mmu-let-7e-5p	Myo7a	Target Scan	mmu-miR-1198-5p	Sf3b6	Target Scan
mmu-let-7e-5p	Atxn7l3	Target Scan	mmu-miR-1198-5p	Zscan18	Target Scan
mmu-let-7e-5p	Slc24a2	Target Scan	mmu-miR-1198-5p	Elmsan1	Target Scan
mmu-let-7e-5p	Setdb1	Target Scan	mmu-miR-1198-5p	Crebl2	Target Scan
mmu-let-7e-5p	Sh3gl2	Target Scan	mmu-miR-1198-5p	Fcrla	Target Scan
mmu-let-7e-5p	Gabpb2	Target Scan	mmu-miR-1198-5p	Iqsec3	Target Scan
mmu-let-7e-5p	Rfx5	Target Scan	mmu-miR-1198-5p	Tnfsf10	Target Scan
mmu-let-7e-5p	Rab38	Target Scan	mmu-miR-1198-5p	Myo1b	Target Scan
mmu-let-7e-5p	Mpdz	Target Scan	mmu-miR-1198-5p	Dok4	Target Scan
mmu-let-7e-5p	Pogz	Target Scan	mmu-miR-1198-5p	Dnph1	Target Scan
mmu-let-7e-5p	Cgn	Target Scan	mmu-miR-1198-5p	Phyhipl	Target Scan
mmu-let-7e-5p	Ptprd	Target Scan	mmu-miR-1198-5p	Btnl9	Target Scan
mmu-let-7e-5p	Rorc	Target Scan	mmu-miR-1198-5p	Lgr4	Target Scan
mmu-let-7e-5p	Hdgfrp3	Target Scan	mmu-miR-1198-5p	Akap14	Target Scan
mmu-let-7e-5p	Chtop	Target Scan	mmu-miR-1198-5p	Scamp5	Target Scan
mmu-let-7e-5p	Alpk3	Target Scan	mmu-miR-1198-5p	Gak	Target Scan
mmu-let-7e-5p	Stat5b	Target Scan	mmu-miR-1198-5p	AW549877	Target Scan
mmu-let-7e-5p	Megf9	Target Scan	mmu-miR-1198-5p	Oard1	Target Scan
mmu-let-7e-5p	Idh2	Target Scan	mmu-miR-1198-5p	Mfsd4	Target Scan
mmu-let-7e-5p	Nt5c3b	Target Scan	mmu-miR-1198-5p	Gm4847	Target Scan
mmu-let-7e-5p	Zfp618	Target Scan	mmu-miR-1198-5p	Dcbld2	Target Scan
mmu-let-7e-5p	Aen	Target Scan	mmu-miR-1198-5p	Spon1	Target Scan
mmu-let-7e-5p	Zbtb7b	Target Scan	mmu-miR-1198-5p	4930524J08Rik	Target Scan
mmu-let-7e-5p	Rapgefl1	Target Scan	mmu-miR-1198-5p	Ifi44l	Target Scan
mmu-let-7e-5p	Mup16	Target Scan	mmu-miR-1198-5p	BC026585	Target Scan
mmu-let-7e-5p	Mup17	Target Scan	mmu-miR-1198-5p	Tgtp2	Target Scan
mmu-let-7e-5p	Syt11	Target Scan	mmu-miR-1198-5p	D330045A20Rik	Target Scan
mmu-let-7e-5p	Ube3a	Target Scan	mmu-miR-1198-5p	Ift57	Target Scan
mmu-let-7e-5p	Med1	Target Scan	mmu-miR-1198-5p	Slc16a9	Target Scan
mmu-let-7e-5p	Zkscan16	Target Scan	mmu-miR-1198-5p	Foxn3	Target Scan
mmu-let-7e-5p	Cwc25	Target Scan	mmu-miR-1198-5p	Hsd3b7	Target Scan
mmu-let-7e-5p	Sh2d2a	Target Scan	mmu-miR-1198-5p	Uggt1	Target Scan
mmu-let-7e-5p	Klf4	Target Scan	mmu-miR-1198-5p	Ptger2	Target Scan
mmu-let-7e-5p	Sp2	Target Scan	mmu-miR-1198-5p	Fam102b	Target Scan
mmu-let-7e-5p	Prr15l	Target Scan	mmu-miR-1198-5p	Rnf122	Target Scan
mmu-let-7e-5p	Slc44a1	Target Scan	mmu-miR-1198-5p	Cables1	Target Scan
mmu-let-7e-5p	Nfe2l1	Target Scan	mmu-miR-1198-5p	Phf8	Target Scan
mmu-let-7e-5p	Nipsnap3a	Target Scan	mmu-miR-1198-5p	Wdr92	Target Scan
mmu-let-7e-5p	Tph1	Target Scan	mmu-miR-1198-5p	Map2k4	Target Scan
mmu-let-7e-5p	Trim2	Target Scan	mmu-miR-1198-5p	Rbm27	Target Scan
mmu-let-7e-5p	Msantd3	Target Scan	mmu-miR-1198-5p	Fbxw17	Target Scan
mmu-let-7e-5p	Zfp652	Target Scan	mmu-miR-1198-5p	Pcgf3	Target Scan
mmu-let-7e-5p	Sphk2	Target Scan	mmu-miR-1198-5p	Eltd1	Target Scan
mmu-let-7e-5p	Gria2	Target Scan	mmu-miR-1198-5p	Cntln	Target Scan
mmu-let-7e-5p	Gabbr2	Target Scan	mmu-miR-1198-5p	Thoc2	Target Scan
mmu-let-7e-5p	Pih1d1	Target Scan	mmu-miR-1198-5p	Prkcdbp	Target Scan
mmu-let-7e-5p	Car10	Target Scan	mmu-miR-1198-5p	Mbl1	Target Scan
mmu-let-7e-5p	Tmem8b	Target Scan	mmu-miR-1198-5p	1700003H04Rik	Target Scan
mmu-let-7e-5p	Rgp1	Target Scan	mmu-miR-1198-5p	Ipo4	Target Scan
mmu-let-7e-5p	Dgke	Target Scan	mmu-miR-1198-5p	Sdr9c7	Target Scan
mmu-let-7e-5p	Trim25	Target Scan	mmu-miR-1198-5p	5031439G07Rik	Target Scan
mmu-let-7e-5p	Msi2	Target Scan	mmu-miR-1198-5p	Msantd4	Target Scan
mmu-let-7e-5p	Selt	Target Scan	mmu-miR-1198-5p	Wipi1	Target Scan
mmu-let-7e-5p	Fam214b	Target Scan	mmu-miR-1198-5p	Igsf6	Target Scan
mmu-let-7e-5p	Zfp658	Target Scan	mmu-miR-1198-5p	Plekhh2	Target Scan
mmu-let-7e-5p	Iglon5	Target Scan	mmu-miR-1198-5p	Agps	Target Scan
mmu-let-7e-5p	N28178	Target Scan	mmu-miR-1198-5p	Traf3ip1	Target Scan
mmu-let-7e-5p	Gm5595	Target Scan	mmu-miR-1198-5p	Katnal1	Target Scan
mmu-let-7e-5p	Ptrh2	Target Scan	mmu-miR-1198-5p	2310036O22Rik	Target Scan
mmu-let-7e-5p	Ccne1	Target Scan	mmu-miR-1198-5p	Mthfsd	Target Scan
mmu-let-7e-5p	Fam219a	Target Scan	mmu-miR-1198-5p	Igfbp2	Target Scan
mmu-let-7e-5p	Elf2	Target Scan	mmu-miR-1198-5p	Lgi3	Target Scan
mmu-let-7e-5p	Kif24	Target Scan	mmu-miR-1198-5p	Kcnj1	Target Scan
mmu-let-7e-5p	Usp32	Target Scan	mmu-miR-1198-5p	Usp28	Target Scan
mmu-let-7e-5p	Spata5	Target Scan	mmu-miR-1198-5p	Cpsf2	Target Scan
mmu-let-7e-5p	Smim8	Target Scan	mmu-miR-1198-5p	Sptlc3	Target Scan
mmu-let-7e-5p	Rasl10b	Target Scan	mmu-miR-1198-5p	Ptger4	Target Scan
mmu-let-7e-5p	Rngtt	Target Scan	mmu-miR-1198-5p	Kcne2	Target Scan
mmu-let-7e-5p	Unc45b	Target Scan	mmu-miR-1198-5p	Gpr110	Target Scan
mmu-let-7e-5p	BC053749	Target Scan	mmu-miR-1198-5p	Atcay	Target Scan
mmu-let-7e-5p	Atad5	Target Scan	mmu-miR-1198-5p	Vash2	Target Scan
mmu-let-7e-5p	Wwp1	Target Scan	mmu-miR-1198-5p	Mbd5	Target Scan
mmu-let-7e-5p	Gm12353	Target Scan	mmu-miR-1198-5p	Creb5	Target Scan
mmu-let-7e-5p	Fam92a	Target Scan	mmu-miR-1198-5p	Arhgap44	Target Scan
mmu-let-7e-5p	Sarm1	Target Scan	mmu-miR-1198-5p	Piezo2	Target Scan
mmu-let-7e-5p	Nlgn1	Target Scan	mmu-miR-1198-5p	Cep104	Target Scan
mmu-let-7e-5p	Dll3	Target Scan	mmu-miR-1198-5p	Mynn	Target Scan
mmu-let-7e-5p	Akt2	Target Scan	mmu-miR-1198-5p	Rgl2	Target Scan
mmu-let-7e-5p	Ythdf3	Target Scan	mmu-miR-1198-5p	4930506M07Rik	Target Scan
mmu-let-7e-5p	Sptbn4	Target Scan	mmu-miR-1198-5p	Thada	Target Scan
mmu-let-7e-5p	Myo18a	Target Scan	mmu-miR-1198-5p	Asap3	Target Scan
mmu-let-7e-5p	Pou2f2	Target Scan	mmu-miR-1198-5p	Zfp804a	Target Scan
mmu-let-7e-5p	Rps19	Target Scan	mmu-miR-1198-5p	Smarcal1	Target Scan
mmu-let-7e-5p	Zfp94	Target Scan	mmu-miR-1198-5p	Jmjd6	Target Scan
mmu-let-7e-5p	Serpinf2	Target Scan	mmu-miR-1198-5p	Gpbp1	Target Scan
mmu-let-7e-5p	Cblc	Target Scan	mmu-miR-1198-5p	Actrt3	Target Scan
mmu-let-7e-5p	Trpv1	Target Scan	mmu-miR-1198-5p	Surf6	Target Scan
mmu-let-7e-5p	Atp2a3	Target Scan	mmu-miR-1198-5p	Tspan14	Target Scan
mmu-let-7e-5p	Hif3a	Target Scan	mmu-miR-1198-5p	Slc25a43	Target Scan
mmu-let-7e-5p	Slc1a5	Target Scan	mmu-miR-1198-5p	Arhgef4	Target Scan
mmu-let-7e-5p	Zfp446	Target Scan	mmu-miR-1198-5p	Pgm5	Target Scan
mmu-let-7e-5p	Pfn1	Target Scan	mmu-miR-1198-5p	Ccdc18	Target Scan
mmu-let-7e-5p	Pld2	Target Scan	mmu-miR-1198-5p	Entpd3	Target Scan
mmu-let-7e-5p	Vmn1r58	Target Scan	mmu-miR-1198-5p	Stx3	Target Scan
mmu-let-7e-5p	Dlg4	Target Scan	mmu-miR-1198-5p	Kdm5b	Target Scan
mmu-let-7e-5p	Chd3	Target Scan	mmu-miR-1198-5p	Mxra7	Target Scan
mmu-let-7e-5p	Ntn1	Target Scan	mmu-miR-1198-5p	Ptchd2	Target Scan
mmu-let-7e-5p	Gas7	Target Scan	mmu-miR-1198-5p	Rrp9	Target Scan
mmu-let-7e-5p	Dnah9	Target Scan	mmu-miR-1198-5p	Zfp281	Target Scan
mmu-let-7e-5p	Akap10	Target Scan	mmu-miR-1198-5p	Abcb1a	Target Scan
mmu-let-7e-5p	Epn2	Target Scan	mmu-miR-1198-5p	Neil3	Target Scan
mmu-let-7e-5p	Dhrs7b	Target Scan	mmu-miR-1198-5p	Rpgrip1l	Target Scan
mmu-let-7e-5p	Rgs19	Target Scan	mmu-miR-1198-5p	Mar-04	Target Scan
mmu-let-7e-5p	Jmjd4	Target Scan	mmu-miR-1198-5p	Acad11	Target Scan
mmu-let-7e-5p	Znf512b	Target Scan	mmu-miR-1198-5p	Dpp4	Target Scan
mmu-let-7e-5p	Gjc2	Target Scan	mmu-miR-1198-5p	Scaf11	Target Scan
mmu-let-7e-5p	Helz2	Target Scan	mmu-miR-1198-5p	Fam199x	Target Scan
mmu-let-7e-5p	Tcf25	Target Scan	mmu-miR-1198-5p	Eef2k	Target Scan
mmu-let-7e-5p	Slc36a1	Target Scan	mmu-miR-1198-5p	Tspan15	Target Scan
mmu-let-7e-5p	Zfp931	Target Scan	mmu-miR-1198-5p	Atp1b2	Target Scan
mmu-let-7e-5p	Etohi1	Target Scan	mmu-miR-1198-5p	Kdm2a	Target Scan
mmu-let-7e-5p	Gm14326	Target Scan	mmu-miR-1198-5p	Colgalt1	Target Scan
mmu-let-7e-5p	Gm14409	Target Scan	mmu-miR-1198-5p	Hoxd4	Target Scan
mmu-let-7e-5p	Gm14305	Target Scan	mmu-miR-1198-5p	Metap2	Target Scan
mmu-let-7e-5p	Gm14306	Target Scan	mmu-miR-1198-5p	Acsm1	Target Scan
mmu-let-7e-5p	Gm6710	Target Scan	mmu-miR-1198-5p	Tspyl4	Target Scan
mmu-let-7e-5p	Gm8898	Target Scan	mmu-miR-1198-5p	Cmklr1	Target Scan
mmu-let-7e-5p	Gm4245	Target Scan	mmu-miR-1198-5p	Samt3	Target Scan
mmu-let-7e-5p	Gm4724	Target Scan	mmu-miR-1198-5p	Rabif	Target Scan
mmu-let-7e-5p	Gm4723	Target Scan	mmu-miR-1198-5p	Dmgdh	Target Scan
mmu-let-7e-5p	Gm14440	Target Scan	mmu-miR-1198-5p	Zfp715	Target Scan
mmu-let-7e-5p	Gm14399	Target Scan	mmu-miR-1198-5p	Kap	Target Scan
mmu-let-7e-5p	Zfp354a	Target Scan	mmu-miR-1198-5p	Coro2b	Target Scan
mmu-let-7e-5p	Zfp354b	Target Scan	mmu-miR-1198-5p	Trub2	Target Scan
mmu-let-7e-5p	Zfp2	Target Scan	mmu-miR-1198-5p	Tmem45b	Target Scan
mmu-let-7e-5p	Zfp879	Target Scan	mmu-miR-1198-5p	Fam26d	Target Scan
mmu-let-7e-5p	Aida	Target Scan	mmu-miR-1198-5p	Lime1	Target Scan
mmu-let-7e-5p	Atp9a	Target Scan	mmu-miR-1198-5p	Tlr4	Target Scan
mmu-let-7e-5p	Mapk9	Target Scan	mmu-miR-1198-5p	Tmem194	Target Scan
mmu-let-7e-5p	Trim7	Target Scan	mmu-miR-1198-5p	Bpifa2	Target Scan
mmu-let-7e-5p	Clint1	Target Scan	mmu-miR-1198-5p	Sgsm1	Target Scan
mmu-let-7e-5p	Map3k1	Target Scan	mmu-miR-1198-5p	Slc7a1	Target Scan
mmu-let-7e-5p	Mier3	Target Scan	mmu-miR-1198-5p	Hsd17b13	Target Scan
mmu-let-7e-5p	Slc2a13	Target Scan	mmu-miR-1198-5p	Piwil2	Target Scan
mmu-let-7e-5p	Wfdc16	Target Scan	mmu-miR-1198-5p	Rbfox2	Target Scan
mmu-let-7e-5p	Dbndd2	Target Scan	mmu-miR-1198-5p	Anapc10	Target Scan
mmu-let-7e-5p	Ttll8	Target Scan	mmu-miR-1198-5p	Rbm25	Target Scan
mmu-let-7e-5p	Elmo3	Target Scan	mmu-miR-1198-5p	Plekha1	Target Scan
mmu-let-7e-5p	Tnpo1	Target Scan	mmu-miR-1198-5p	Phf20l1	Target Scan
mmu-let-7e-5p	Cpeb4	Target Scan	mmu-miR-1198-5p	Haus1	Target Scan
mmu-let-7e-5p	Gdap1l1	Target Scan	mmu-miR-1198-5p	Tfap2e	Target Scan
mmu-let-7e-5p	Ppara	Target Scan	mmu-miR-1198-5p	Rhod	Target Scan
mmu-let-7e-5p	Emilin3	Target Scan	mmu-miR-1198-5p	Aipl1	Target Scan
mmu-let-7e-5p	Ralgapb	Target Scan	mmu-miR-1198-5p	Ccdc122	Target Scan
mmu-let-7e-5p	Nfam1	Target Scan	mmu-miR-1198-5p	Myrfl	Target Scan
mmu-let-7e-5p	Pus10	Target Scan	mmu-miR-1198-5p	Nxnl1	Target Scan
mmu-let-7e-5p	Tef	Target Scan	mmu-miR-1198-5p	Fgb	Target Scan
mmu-let-7e-5p	Zc3h7b	Target Scan	mmu-miR-1198-5p	Tab3	Target Scan
[truncated: 38,712,502 more chars]
