# Supplementary material for: The Parasite-Derived Peptide, FhHDM-1, Selectively Modulates miRNA Expression in β-Cells to Prevent Apoptotic Pathways Induced by Proinflammatory Cytokines
Source: J Diabetes Res. 2024 Jul 10;2024:8555211. doi: 10.1155/2024/8555211 (PMC11254460; doi:10.1155/2024/8555211)
Supplement: Supporting Information 5 — Table S4. Predicted gene targets of differentially expressed miRNAs in FhHDM-1–treated β-cells exposed to proinflammatory cytokines compared to cytokines (CM) alone, common across all online miRNA gene target prediction tools mIRDB, DIANA, and TargetScan. [file 8555211.f5.txt]

"Camaya et al., Supplementary Table 4. Predicted gene targets of differentially expressed miRNAs in FhHDM-1 treated _-cells exposed to pro-inflammatory cytokines compared to cytokines (CM) alone, common across all online miRNA gene target prediction tools mIRDB, DIANA and Target Scan "			
Upregulated miRNAs (FhHDM-1 CM vs CM)		Downregulated miRNAs (FhHDM-1 CM vs CM)	
miRNA Name	Gene Symbol	miRNA Name	Gene Symbol
mmu-let-7e-5p	Trim71	mmu-miR-1198-5p	Zfp960
mmu-let-7e-5p	Lin28b	mmu-miR-1198-5p	Zfp97
mmu-let-7e-5p	Arid3a	mmu-miR-1198-5p	Gm14440
mmu-let-7e-5p	Trim6	mmu-miR-1198-5p	2210418O10Rik
mmu-let-7e-5p	Vstm5	mmu-miR-1198-5p	Aqp4
mmu-let-7e-5p	Pbx3	mmu-miR-1198-5p	Tnfaip8
mmu-let-7e-5p	Igf2bp1	mmu-miR-1198-5p	Sema3a
mmu-let-7e-5p	Adrb3	mmu-miR-1198-5p	Enpp6
mmu-let-7e-5p	Cdc34	mmu-miR-1198-5p	Mab21l2
mmu-let-7e-5p	Gatm	mmu-miR-1198-5p	Cbwd1
mmu-let-7e-5p	Hic2	mmu-miR-1198-5p	Zfand4
mmu-let-7e-5p	Adamts15	mmu-miR-1198-5p	Rock2
mmu-let-7e-5p	Lin28a	mmu-miR-1198-5p	Mycbp
mmu-let-7e-5p	Igdcc3	mmu-miR-1198-5p	Celf4
mmu-let-7e-5p	Prtg	mmu-miR-1198-5p	Rmdn1
mmu-let-7e-5p	Adamts8	mmu-miR-1198-5p	Tsc22d2
mmu-let-7e-5p	E2f5	mmu-miR-1198-5p	Gabrg1
mmu-let-7e-5p	Hmga2	mmu-miR-1198-5p	Cyp2c55
mmu-let-7e-5p	Pappa	mmu-miR-1198-5p	Foxk1
mmu-let-7e-5p	Fndc3a	mmu-miR-1198-5p	Npy6r
mmu-let-7e-5p	Stx3	mmu-miR-1198-5p	Phka1
mmu-let-7e-5p	Fasl	mmu-miR-1198-5p	Zfp120
mmu-let-7e-5p	Ddx19b	mmu-miR-1198-5p	Bud13
mmu-let-7e-5p	Limk2	mmu-miR-1198-5p	Irs4
mmu-let-7e-5p	Bach1	mmu-miR-1198-5p	Spry2
mmu-let-7e-5p	Dtx2	mmu-miR-1198-5p	Ankrd29
mmu-let-7e-5p	Zfyve26	mmu-miR-1198-5p	BC048403
mmu-let-7e-5p	Zc3hav1l	mmu-miR-1198-5p	Rora
mmu-let-7e-5p	Zswim5	mmu-miR-1198-5p	Yaf2
mmu-let-7e-5p	Sall4	mmu-miR-1198-5p	Kpna1
mmu-let-7e-5p	Cd200r1	mmu-miR-1198-5p	Negr1
mmu-let-7e-5p	Ccr7	mmu-miR-1198-5p	Strbp
mmu-let-7e-5p	Tmem65	mmu-miR-1198-5p	Ppm1l
mmu-let-7e-5p	Pald1	mmu-miR-1198-5p	Pthlh
mmu-let-7e-5p	Adrb2	mmu-miR-1198-5p	D630023F18Rik
mmu-let-7e-5p	Nme6	mmu-miR-1198-5p	Adamts5
mmu-let-7e-5p	Nras	mmu-miR-1198-5p	Kcnv1
mmu-let-7e-5p	Adamts12	mmu-miR-1198-5p	Zdhhc20
mmu-let-7e-5p	9930012K11Rik	mmu-miR-1198-5p	Gng12
mmu-let-7e-5p	Dlc1	mmu-miR-1198-5p	Arrdc3
mmu-let-7e-5p	Yod1	mmu-miR-1198-5p	Car10
mmu-let-7e-5p	Slc25a27	mmu-miR-1198-5p	Tcf4
mmu-let-7e-5p	Tgfbr3	mmu-miR-1198-5p	Zrsr1
mmu-let-7e-5p	Map4k3	mmu-miR-1198-5p	Stxbp6
mmu-let-7e-5p	Il13	mmu-miR-1198-5p	Malt1
mmu-let-7e-5p	Acvr1c	mmu-miR-1198-5p	Zfp830
mmu-let-7e-5p	Utrn	mmu-miR-1198-5p	Fech
mmu-let-7e-5p	Col3a1	mmu-miR-1198-5p	Ptbp3
mmu-let-7e-5p	Ercc6	mmu-miR-1198-5p	Il18r1
mmu-let-7e-5p	Lrig2	mmu-miR-1198-5p	Larp4
mmu-let-7e-5p	Igf2bp3	mmu-miR-1224-5p	Vps29
mmu-let-7e-5p	Trim67	mmu-miR-1224-5p	Zfp616
mmu-let-7e-5p	Igdcc4	mmu-miR-1224-5p	Fign
mmu-let-7e-5p	Pik3ip1	mmu-miR-1224-5p	Mdh1b
mmu-let-7e-5p	Sowaha	mmu-miR-1224-5p	Fndc3b
mmu-let-7e-5p	Tmprss2	mmu-miR-1224-5p	Zfp735
mmu-let-7e-5p	Hif1an	mmu-miR-1224-5p	Whamm
mmu-let-7e-5p	Coil	mmu-miR-1224-5p	Lbp
mmu-let-7e-5p	Edn1	mmu-miR-1224-5p	Cyp2c54
mmu-let-7e-5p	Usp38	mmu-miR-1224-5p	Tac4
mmu-let-7e-5p	Ahctf1	mmu-miR-1224-5p	Rbfox2
mmu-let-7e-5p	Fras1	mmu-miR-129-5p	Zfhx3
mmu-let-7e-5p	Zfp583	mmu-miR-129-5p	Chmp2b
mmu-let-7e-5p	Lbr	mmu-miR-129-5p	Zbtb4
mmu-let-7e-5p	Prpf38b	mmu-miR-129-5p	Zfp281
mmu-let-7e-5p	Bzw1	mmu-miR-129-5p	Arid1b
mmu-let-7e-5p	Fgd6	mmu-miR-129-5p	Ywhab
mmu-let-7e-5p	Ddx19a	mmu-miR-129-5p	Slc16a6
mmu-let-7e-5p	Smim3	mmu-miR-129-5p	Pou2f2
mmu-let-7e-5p	Nipal4	mmu-miR-129-5p	Duoxa1
mmu-let-7e-5p	Galnt1	mmu-miR-129-5p	Cdc42ep3
mmu-let-7e-5p	Cpeb1	mmu-miR-129-5p	Cacng2
mmu-let-7e-5p	Has2	mmu-miR-129-5p	Ext1
mmu-let-7e-5p	Plxnd1	mmu-miR-129-5p	Glcci1
mmu-let-7e-5p	Gxylt1	mmu-miR-129-5p	Vcp
mmu-let-7e-5p	Pcgf3	mmu-miR-129-5p	Gnaq
mmu-let-7e-5p	Thoc2	mmu-miR-129-5p	Ing3
mmu-let-7e-5p	Gpatch3	mmu-miR-129-5p	Shisa9
mmu-let-7e-5p	Map3k1	mmu-miR-129-5p	Actn1
mmu-let-7e-5p	Zfp275	mmu-miR-129-5p	Rps6ka5
mmu-let-7e-5p	Wnt9a	mmu-miR-129-5p	Foxp2
mmu-let-7e-5p	Onecut3	mmu-miR-129-5p	Apc
mmu-let-7e-5p	Nap1l1	mmu-miR-129-5p	Slc17a6
mmu-let-7e-5p	Atp2a2	mmu-miR-129-5p	Tcf4
mmu-let-7e-5p	Dcaf15	mmu-miR-129-5p	Tshz1
mmu-let-7e-5p	Greb1l	mmu-miR-129-5p	Taok3
mmu-let-7e-5p	Lpgat1	mmu-miR-129-5p	Sobp
mmu-let-7e-5p	Col1a2	mmu-miR-129-5p	Kmt2a
mmu-let-7e-5p	Soat2	mmu-miR-129-5p	Dusp10
mmu-let-7e-5p	Tmprss11f	mmu-miR-129-5p	Zbtb20
mmu-let-7e-5p	1700017B05Rik	mmu-miR-129-5p	Pmepa1
mmu-let-7e-5p	Ttll4	mmu-miR-129-5p	Lrrc4c
mmu-let-7e-5p	Rbms2	mmu-miR-129-5p	Runx1t1
mmu-let-7e-5p	Fam174a	mmu-miR-129-5p	Ago3
mmu-let-7e-5p	Slc25a24	mmu-miR-129-5p	Rbms3
mmu-let-7e-5p	Igf2bp2	mmu-miR-129-5p	Ets1
mmu-let-7e-5p	Nphp3	mmu-miR-129-5p	Sun2
mmu-let-7e-5p	Tgfbr1	mmu-miR-129-5p	Zfp36l1
mmu-let-7e-5p	Taf9b	mmu-miR-129-5p	Ccdc43
mmu-let-7e-5p	Apbb3	mmu-miR-129-5p	Tmem245
mmu-let-7e-5p	Begain	mmu-miR-129-5p	Hoxc10
mmu-let-7e-5p	Styk1	mmu-miR-129-5p	Cdh2
mmu-let-7e-5p	Ndst2	mmu-miR-129-5p	Scai
mmu-let-7e-5p	Gdf6	mmu-miR-129-5p	Fbxo30
mmu-let-7e-5p	Tyk2	mmu-miR-129-5p	Tenm4
mmu-let-7e-5p	Gramd3	mmu-miR-129-5p	Rbfox1
mmu-let-7e-5p	Slc20a1	mmu-miR-129-5p	Oxr1
mmu-let-7e-5p	Ybey	mmu-miR-129-5p	Ccr1
mmu-let-7e-5p	Stx17	mmu-miR-129-5p	Ppp3ca
mmu-let-7e-5p	Plekho1	mmu-miR-129-5p	Celf2
mmu-let-7e-5p	Intu	mmu-miR-129-5p	Npepps
mmu-let-7e-5p	Fnip1	mmu-miR-129-5p	Sox4
mmu-let-7e-5p	Plekhg6	mmu-miR-129-5p	Tial1
mmu-let-7e-5p	Snn	mmu-miR-129-5p	Scn8a
mmu-let-7e-5p	Cbx2	mmu-miR-129-5p	Camta1
mmu-let-7e-5p	Mxd1	mmu-miR-129-5p	Pou3f1
mmu-let-7e-5p	Kctd21	mmu-miR-129-5p	Ube2k
mmu-let-7e-5p	Rab8b	mmu-miR-129-5p	Trp53inp1
mmu-let-7e-5p	Rbfox2	mmu-miR-129-5p	Sec14l1
mmu-let-7e-5p	Fgf11	mmu-miR-129-5p	Nfib
mmu-let-7e-5p	Sigmar1	mmu-miR-129-5p	Nus1
mmu-let-7e-5p	Trhde	mmu-miR-129-5p	Sp3
mmu-let-7e-5p	Klhl6	mmu-miR-129-5p	Fam155a
mmu-let-7e-5p	5031439G07Rik	mmu-miR-129-5p	Zbtb10
mmu-let-7e-5p	Ccnj	mmu-miR-129-5p	Gsk3b
mmu-let-7e-5p	Gas7	mmu-miR-129-5p	Nufip2
mmu-let-7e-5p	Snx30	mmu-miR-129-5p	Nrxn1
mmu-let-7e-5p	E2f2	mmu-miR-129-5p	Camk4
mmu-let-7e-5p	Slc22a23	mmu-miR-129-5p	Rps6kb1
mmu-let-7e-5p	Efhd2	mmu-miR-129-5p	Fndc5
mmu-let-7e-5p	Tmod2	mmu-miR-129-5p	Klf9
mmu-let-7e-5p	Tet3	mmu-miR-129-5p	Cbx4
mmu-let-7e-5p	Zbtb39	mmu-miR-129-5p	Zfp704
mmu-let-7e-5p	Tgds	mmu-miR-129-5p	Jade1
mmu-let-7e-5p	Nol4l	mmu-miR-129-5p	Plagl2
mmu-let-7e-5p	Faxc	mmu-miR-129-5p	Casz1
mmu-let-7e-5p	Gpatch2	mmu-miR-129-5p	Tiparp
mmu-let-7e-5p	Bsn	mmu-miR-129-5p	Tmeff2
mmu-let-7e-5p	Hectd2	mmu-miR-129-5p	Bptf
mmu-let-7e-5p	Syt11	mmu-miR-129-5p	Sh3kbp1
mmu-let-7e-5p	Dnase1l2	mmu-miR-129-5p	Fbxw7
mmu-let-7e-5p	Ppargc1b	mmu-miR-129-5p	Satb1
mmu-let-7e-5p	Cpa4	mmu-miR-129-5p	Kdm2a
mmu-let-7e-5p	Frmd4b	mmu-miR-129-5p	Ugcg
mmu-let-7e-5p	Mapk8	mmu-miR-129-5p	Tmtc4
mmu-let-7e-5p	Mycn	mmu-miR-129-5p	Cdh4
mmu-let-7e-5p	Nek3	mmu-miR-129-5p	Lig4
mmu-let-7e-5p	Gabra6	mmu-miR-129-5p	Fbxl22
mmu-let-7e-5p	Lipt2	mmu-miR-129-5p	Fmr1
mmu-let-7e-5p	Ap1s1	mmu-miR-129-5p	Nr2c2
mmu-let-7e-5p	Pqlc2	mmu-miR-129-5p	Mtf1
mmu-let-7e-5p	Zmat4	mmu-miR-129-5p	Hook3
mmu-let-7e-5p	Xkr8	mmu-miR-129-5p	Ern2
mmu-let-7e-5p	Ints2	mmu-miR-129-5p	Dnajc13
mmu-let-7e-5p	Slc38a9	mmu-miR-129-5p	Sox14
mmu-let-7e-5p	Zfp282	mmu-miR-129-5p	Rbms1
mmu-let-7e-5p	Homer2	mmu-miR-129-5p	Ahdc1
mmu-let-7e-5p	Lrig3	mmu-miR-129-5p	Zswim6
mmu-let-7e-5p	Sestd1	mmu-miR-129-5p	Mecp2
mmu-let-7e-5p	Dusp1	mmu-miR-129-5p	Uba6
mmu-let-7e-5p	Plxnc1	mmu-miR-129-5p	Nbeal1
mmu-let-7e-5p	Rictor	mmu-miR-129-5p	Dtna
mmu-let-7e-5p	AI464131	mmu-miR-129-5p	Phf21a
mmu-let-7e-5p	Galnt2	mmu-miR-129-5p	Kcna1
mmu-let-7e-5p	B3gnt7	mmu-miR-129-5p	Bicd1
mmu-let-7e-5p	Casp3	mmu-miR-129-5p	Sox2
mmu-let-7e-5p	Slc7a14	mmu-miR-129-5p	Stox2
mmu-let-7e-5p	E2f6	mmu-miR-129-5p	Cdyl2
mmu-let-7e-5p	Mycbp	mmu-miR-129-5p	Hoxb1
mmu-let-7e-5p	Usp24	mmu-miR-129-5p	Cpsf6
mmu-let-7e-5p	Pde12	mmu-miR-129-5p	Dlk1
mmu-let-7e-5p	Fndc3b	mmu-miR-129-5p	Zfp148
mmu-let-7e-5p	Col27a1	mmu-miR-129-5p	Myrip
mmu-let-7e-5p	Dpp3	mmu-miR-129-5p	Stk40
mmu-let-7e-5p	Prkaa2	mmu-miR-129-5p	Lpp
mmu-let-7e-5p	Lgr4	mmu-miR-129-5p	Cadm2
mmu-let-7e-5p	Wasl	mmu-miR-129-5p	Rab10
mmu-let-7e-5p	Usp47	mmu-miR-129-5p	Dmrta2
mmu-let-7e-5p	Smarcad1	mmu-miR-1306-3p	Zfp36l2
mmu-let-7e-5p	Psd3	mmu-miR-139-5p	Kat6a
mmu-let-7e-5p	Ehhadh	mmu-miR-139-5p	Cdh20
mmu-let-7e-5p	Txlng	mmu-miR-139-5p	Ebf1
mmu-let-7e-5p	Slc35d2	mmu-miR-139-5p	Zbtb34
mmu-let-7e-5p	Brd3	mmu-miR-139-5p	Rreb1
mmu-let-7e-5p	Sall3	mmu-miR-139-5p	Meis2
mmu-let-7e-5p	Arhgap28	mmu-miR-139-5p	Fbn2
mmu-let-7e-5p	Ngf	mmu-miR-139-5p	6030498E09Rik
mmu-let-7e-5p	Ugcg	mmu-miR-139-5p	Baz2b
mmu-let-7e-5p	Rspo2	mmu-miR-139-5p	Nrk
mmu-let-7e-5p	Rasgrp1	mmu-miR-139-5p	Pcdh10
mmu-let-7e-5p	Slc12a9	mmu-miR-139-5p	Arf6
mmu-let-7e-5p	Pbx2	mmu-miR-139-5p	Ndrg4
mmu-let-7f-5p	Trim71	mmu-miR-139-5p	Zfp120
mmu-let-7f-5p	Lin28b	mmu-miR-139-5p	Fmr1
mmu-let-7f-5p	Arid3a	mmu-miR-139-5p	Pde3a
mmu-let-7f-5p	Trim6	mmu-miR-139-5p	Ofd1
mmu-let-7f-5p	Vstm5	mmu-miR-139-5p	Pigm
mmu-let-7f-5p	Pbx3	mmu-miR-139-5p	Slc5a3
mmu-let-7f-5p	Ptafr	mmu-miR-139-5p	Zeb1
mmu-let-7f-5p	Igf2bp1	mmu-miR-139-5p	Bche
mmu-let-7f-5p	Adrb3	mmu-miR-139-5p	Atrx
mmu-let-7f-5p	Cdc34	mmu-miR-139-5p	Elavl2
mmu-let-7f-5p	Gatm	mmu-miR-139-5p	Morn4
mmu-let-7f-5p	Hic2	mmu-miR-139-5p	Dmd
mmu-let-7f-5p	Adamts15	mmu-miR-139-5p	Tgif1
mmu-let-7f-5p	Lin28a	mmu-miR-139-5p	Slc23a2
mmu-let-7f-5p	Igdcc3	mmu-miR-139-5p	Pde4d
mmu-let-7f-5p	Prtg	mmu-miR-139-5p	Ints10
mmu-let-7f-5p	Adamts8	mmu-miR-139-5p	Arx
mmu-let-7f-5p	E2f5	mmu-miR-139-5p	Ssx2ip
mmu-let-7f-5p	Hmga2	mmu-miR-139-5p	She
mmu-let-7f-5p	Pappa	mmu-miR-139-5p	Jun
mmu-let-7f-5p	Fndc3a	mmu-miR-139-5p	Ubr3
mmu-let-7f-5p	Stx3	mmu-miR-139-5p	Txlng
mmu-let-7f-5p	Ddx19b	mmu-miR-139-5p	Tmpo
mmu-let-7f-5p	Klk10	mmu-miR-139-5p	Akirin2
mmu-let-7f-5p	Limk2	mmu-miR-139-5p	Tet3
mmu-let-7f-5p	Bach1	mmu-miR-139-5p	Kbtbd2
mmu-let-7f-5p	Dtx2	mmu-miR-139-5p	Iigp1
mmu-let-7f-5p	Zfyve26	mmu-miR-139-5p	Traf3
mmu-let-7f-5p	Zc3hav1l	mmu-miR-139-5p	Ube2e3
mmu-let-7f-5p	Zswim5	mmu-miR-139-5p	Nt5m
mmu-let-7f-5p	Sall4	mmu-miR-139-5p	Pmp22
mmu-let-7f-5p	Cd200r1	mmu-miR-139-5p	Atl2
mmu-let-7f-5p	Ccr7	mmu-miR-139-5p	Pi4k2a
mmu-let-7f-5p	Tmem65	mmu-miR-139-5p	Prpf4
mmu-let-7f-5p	Pald1	mmu-miR-139-5p	Fam76b
mmu-let-7f-5p	Adrb2	mmu-miR-139-5p	Zeb2
mmu-let-7f-5p	Nras	mmu-miR-139-5p	Tmem230
mmu-let-7f-5p	Adamts12	mmu-miR-139-5p	Tbx1
mmu-let-7f-5p	9930012K11Rik	mmu-miR-139-5p	Ptpru
mmu-let-7f-5p	Yod1	mmu-miR-139-5p	Slc33a1
mmu-let-7f-5p	Slc25a27	mmu-miR-139-5p	Elovl5
mmu-let-7f-5p	Tgfbr3	mmu-miR-139-5p	Pfkfb2
mmu-let-7f-5p	Map4k3	mmu-miR-139-5p	Zranb2
mmu-let-7f-5p	Slc10a7	mmu-miR-139-5p	Coq3
mmu-let-7f-5p	Acvr1c	mmu-miR-139-5p	Osbpl8
mmu-let-7f-5p	Utrn	mmu-miR-139-5p	Prpf4b
mmu-let-7f-5p	Col3a1	mmu-miR-139-5p	Pip4k2a
mmu-let-7f-5p	Ercc6	mmu-miR-139-5p	Ankrd63
mmu-let-7f-5p	Lrig2	mmu-miR-139-5p	Nptx1
mmu-let-7f-5p	Igf2bp3	mmu-miR-139-5p	Rock1
mmu-let-7f-5p	Igdcc4	mmu-miR-139-5p	Cnih1
mmu-let-7f-5p	Ppp2r2a	mmu-miR-139-5p	Eif4g2
mmu-let-7f-5p	Pik3ip1	mmu-miR-139-5p	Tmem33
mmu-let-7f-5p	Sowaha	mmu-miR-139-5p	Mycbp
mmu-let-7f-5p	Tmprss2	mmu-miR-139-5p	Prdm16
mmu-let-7f-5p	Hif1an	mmu-miR-139-5p	Taok1
mmu-let-7f-5p	Coil	mmu-miR-139-5p	Zfp148
mmu-let-7f-5p	Edn1	mmu-miR-139-5p	Hoxd10
mmu-let-7f-5p	Ahctf1	mmu-miR-139-5p	Cacna2d1
mmu-let-7f-5p	Zfp583	mmu-miR-139-5p	Aebp2
mmu-let-7f-5p	Limd2	mmu-miR-139-5p	2410004B18Rik
mmu-let-7f-5p	Lbr	mmu-miR-139-5p	Atad1
mmu-let-7f-5p	Prpf38b	mmu-miR-139-5p	Rfx7
mmu-let-7f-5p	Bzw1	mmu-miR-139-5p	Mgat4a
mmu-let-7f-5p	Fgd6	mmu-miR-139-5p	Dpy30
mmu-let-7f-5p	Ddx19a	mmu-miR-139-5p	Zfp846
mmu-let-7f-5p	Smim3	mmu-miR-139-5p	Uchl5
mmu-let-7f-5p	Galnt1	mmu-miR-139-5p	Dnajc18
mmu-let-7f-5p	Zfp275	mmu-miR-149-5p	Iqsec2
mmu-let-7f-5p	Cpeb1	mmu-miR-149-5p	Tnks
mmu-let-7f-5p	Eef2k	mmu-miR-149-5p	Adcy1
mmu-let-7f-5p	Has2	mmu-miR-149-5p	Pde1a
mmu-let-7f-5p	Fras1	mmu-miR-149-5p	Rsbn1l
mmu-let-7f-5p	Plxnd1	mmu-miR-149-5p	Phldb1
mmu-let-7f-5p	Cbx5	mmu-miR-149-5p	Rap1a
mmu-let-7f-5p	Gxylt1	mmu-miR-149-5p	Appl2
mmu-let-7f-5p	Slc2a12	mmu-miR-149-5p	Ufm1
mmu-let-7f-5p	Pcgf3	mmu-miR-149-5p	Tcerg1
mmu-let-7f-5p	Thoc2	mmu-miR-149-5p	Reps2
mmu-let-7f-5p	Gpatch3	mmu-miR-149-5p	Foxc1
mmu-let-7f-5p	Map3k1	mmu-miR-149-5p	Cnih4
mmu-let-7f-5p	Bcat1	mmu-miR-149-5p	Amotl2
mmu-let-7f-5p	Il6	mmu-miR-149-5p	Lmbr1l
mmu-let-7f-5p	Klf8	mmu-miR-149-5p	Pou2f2
mmu-let-7f-5p	Tbkbp1	mmu-miR-149-5p	Fbxl16
mmu-let-7f-5p	Onecut3	mmu-miR-149-5p	Scfd1
mmu-let-7f-5p	Dmd	mmu-miR-149-5p	Golt1b
mmu-let-7f-5p	Nap1l1	mmu-miR-149-5p	Phlpp2
mmu-let-7f-5p	Atp2a2	mmu-miR-149-5p	Map4k5
mmu-let-7f-5p	Dcaf15	mmu-miR-149-5p	Dnm3
mmu-let-7f-5p	Greb1l	mmu-miR-149-5p	Olfr121
mmu-let-7f-5p	Lpgat1	mmu-miR-149-5p	Fbxo41
mmu-let-7f-5p	Col1a2	mmu-miR-149-5p	Zbtb2
mmu-let-7f-5p	Soat2	mmu-miR-149-5p	Cbx3
mmu-let-7f-5p	Ddi2	mmu-miR-149-5p	Fkbp1b
mmu-let-7f-5p	Tmprss11f	mmu-miR-149-5p	Fasl
mmu-let-7f-5p	Ttll4	mmu-miR-149-5p	Pde4b
mmu-let-7f-5p	Pogz	mmu-miR-149-5p	Csn1s2a
mmu-let-7f-5p	Rbms2	mmu-miR-149-5p	Cmtm7
mmu-let-7f-5p	Igf2bp2	mmu-miR-149-5p	Luc7l
mmu-let-7f-5p	Nphp3	mmu-miR-149-5p	Nfix
mmu-let-7f-5p	Tgfbr1	mmu-miR-149-5p	Sncaip
mmu-let-7f-5p	Taf9b	mmu-miR-149-5p	Hfe
mmu-let-7f-5p	Col5a2	mmu-miR-149-5p	Nr4a3
mmu-let-7f-5p	Ndst2	mmu-miR-149-5p	Ddi2
mmu-let-7f-5p	Gdf6	mmu-miR-149-5p	Syt2
mmu-let-7f-5p	Gramd3	mmu-miR-149-5p	Asb4
mmu-let-7f-5p	Sec16b	mmu-miR-149-5p	Marcksl1
mmu-let-7f-5p	Slc20a1	mmu-miR-149-5p	Rab6b
mmu-let-7f-5p	Ybey	mmu-miR-149-5p	Rab3il1
mmu-let-7f-5p	Plekho1	mmu-miR-149-5p	Cdh26
mmu-let-7f-5p	Intu	mmu-miR-149-5p	Zfp335
mmu-let-7f-5p	Plekhg6	mmu-miR-149-5p	Zbtb4
mmu-let-7f-5p	Mxd1	mmu-miR-149-5p	Phlda3
mmu-let-7f-5p	Kctd21	mmu-miR-149-5p	Tnfrsf19
mmu-let-7f-5p	Rab8b	mmu-miR-149-5p	Il17rd
mmu-let-7f-5p	Rbfox2	mmu-miR-149-5p	Ccdc97
mmu-let-7f-5p	Fgf11	mmu-miR-149-5p	Plcxd2
mmu-let-7f-5p	1700017B05Rik	mmu-miR-149-5p	Cbx5
mmu-let-7f-5p	Agap1	mmu-miR-149-5p	Lenep
mmu-let-7f-5p	Trhde	mmu-miR-149-5p	Hspb6
mmu-let-7f-5p	Klhl6	mmu-miR-149-5p	Brix1
mmu-let-7f-5p	Ccnj	mmu-miR-151-3p	Ago2
mmu-let-7f-5p	Cep120	mmu-miR-151-3p	Nipal2
mmu-let-7f-5p	Gas7	mmu-miR-151-3p	Nkx6-3
mmu-let-7f-5p	Osmr	mmu-miR-151-3p	Pcdh7
mmu-let-7f-5p	Snx30	mmu-miR-151-3p	Atp2a2
mmu-let-7f-5p	Slc22a23	mmu-miR-181a-5p	Trim2
mmu-let-7f-5p	Efhd2	mmu-miR-181a-5p	Gm14440
mmu-let-7f-5p	Tmod2	mmu-miR-181a-5p	Zfp97
mmu-let-7f-5p	Tet3	mmu-miR-181a-5p	Greb1l
mmu-let-7f-5p	Zbtb39	mmu-miR-181a-5p	Prtg
mmu-let-7f-5p	Tgds	mmu-miR-181a-5p	Zfp120
mmu-let-7f-5p	Nol4l	mmu-miR-181a-5p	Fign
mmu-let-7f-5p	Faxc	mmu-miR-181a-5p	Zfp960
mmu-let-7f-5p	Gpatch2	mmu-miR-181a-5p	1700066M21Rik
mmu-let-7f-5p	Syt11	mmu-miR-181a-5p	Entpd6
mmu-let-7f-5p	Dnase1l2	mmu-miR-181a-5p	Crebrf
mmu-let-7f-5p	Ppargc1b	mmu-miR-181a-5p	2210418O10Rik
mmu-let-7f-5p	Frmd4b	mmu-miR-181a-5p	Gigyf1
mmu-let-7f-5p	Mapk8	mmu-miR-181a-5p	Kmt2a
mmu-let-7f-5p	Mycn	mmu-miR-181a-5p	Zfp36l2
mmu-let-7f-5p	Gabra6	mmu-miR-181a-5p	Ythdc2
mmu-let-7f-5p	Ppp1r16b	mmu-miR-181a-5p	Fam126b
mmu-let-7f-5p	Wnt9b	mmu-miR-181a-5p	Larp4
mmu-let-7f-5p	Lipt2	mmu-miR-181a-5p	Nek7
mmu-let-7f-5p	Pqlc2	mmu-miR-181a-5p	Ppip5k2
mmu-let-7f-5p	Katnbl1	mmu-miR-181a-5p	Mtx3
mmu-let-7f-5p	Zmat4	mmu-miR-181a-5p	Bend3
mmu-let-7f-5p	Xkr8	mmu-miR-181a-5p	Cdyl
mmu-let-7f-5p	Ints2	mmu-miR-181a-5p	Cbx7
mmu-let-7f-5p	Fnip2	mmu-miR-181a-5p	Kmt2c
mmu-let-7f-5p	Zfp282	mmu-miR-181a-5p	Cpd
mmu-let-7f-5p	Homer2	mmu-miR-181a-5p	Spry4
mmu-let-7f-5p	Stxbp5	mmu-miR-181a-5p	Ino80d
mmu-let-7f-5p	Sestd1	mmu-miR-181a-5p	Ap1g1
mmu-let-7f-5p	Dusp1	mmu-miR-181a-5p	Chic1
mmu-let-7f-5p	Plxnc1	mmu-miR-181a-5p	Mpp5
mmu-let-7f-5p	Rictor	mmu-miR-181a-5p	Adam11
mmu-let-7f-5p	Gpr156	mmu-miR-181a-5p	Btbd3
mmu-let-7f-5p	AI464131	mmu-miR-181a-5p	Phf20l1
mmu-let-7f-5p	Galnt2	mmu-miR-181a-5p	Osbpl3
mmu-let-7f-5p	Tmco1	mmu-miR-181a-5p	Ddx3x
mmu-let-7f-5p	B3gnt7	mmu-miR-181a-5p	Dock4
mmu-let-7f-5p	Casp3	mmu-miR-181a-5p	Il1a
mmu-let-7f-5p	Slc7a14	mmu-miR-181a-5p	Tada2b
mmu-let-7f-5p	E2f6	mmu-miR-181a-5p	Cpne2
mmu-let-7f-5p	Mycbp	mmu-miR-181a-5p	Rps6ka3
mmu-let-7f-5p	Usp24	mmu-miR-181a-5p	Hey2
mmu-let-7f-5p	Pde12	mmu-miR-181a-5p	Spire1
mmu-let-7f-5p	Scyl3	mmu-miR-181a-5p	Tgfbr1
mmu-let-7f-5p	Col27a1	mmu-miR-181a-5p	Pi4k2b
mmu-let-7f-5p	Ltn1	mmu-miR-181a-5p	Sfmbt1
mmu-let-7f-5p	Prkaa2	mmu-miR-181a-5p	Hmbs
mmu-let-7f-5p	Nek3	mmu-miR-181a-5p	Ptbp3
mmu-let-7f-5p	Lgr4	mmu-miR-181a-5p	Plcl2
mmu-let-7f-5p	Mfsd4a	mmu-miR-181a-5p	Dmxl2
mmu-let-7f-5p	Kif21b	mmu-miR-181a-5p	Slc25a37
mmu-let-7f-5p	Wasl	mmu-miR-181a-5p	Nova1
mmu-let-7f-5p	Usp47	mmu-miR-181a-5p	Slitrk1
mmu-let-7f-5p	Cry2	mmu-miR-181a-5p	Sowaha
mmu-let-7f-5p	Smarcad1	mmu-miR-181a-5p	Tmeff1
mmu-let-7f-5p	Brwd1	mmu-miR-181a-5p	Rbbp7
mmu-let-7f-5p	Psd3	mmu-miR-181a-5p	Trak1
mmu-let-7f-5p	Ehhadh	mmu-miR-181a-5p	Trim71
mmu-let-7f-5p	Txlng	mmu-miR-181a-5p	Dnajc13
mmu-let-7f-5p	Pacs2	mmu-miR-181a-5p	Rnf34
mmu-let-7f-5p	Sall3	mmu-miR-181a-5p	Acsl4
mmu-let-7f-5p	Arhgap28	mmu-miR-181a-5p	Zfp800
mmu-let-7f-5p	Ngf	mmu-miR-181a-5p	Fam3c
mmu-let-7f-5p	Rspo2	mmu-miR-181a-5p	Epha4
mmu-let-7f-5p	Arhgef15	mmu-miR-181a-5p	Sec24a
mmu-let-7f-5p	Diaph2	mmu-miR-181a-5p	Nus1
mmu-let-7f-5p	Epha3	mmu-miR-181a-5p	Ssx2ip
mmu-let-7f-5p	Egln2	mmu-miR-181a-5p	Dclk1
mmu-let-7f-5p	Slc12a9	mmu-miR-181a-5p	Txndc12
mmu-let-7f-5p	Pbx2	mmu-miR-181a-5p	Mapk1
mmu-let-7g-5p	Trim71	mmu-miR-181a-5p	Pou2f1
mmu-let-7g-5p	Lin28b	mmu-miR-181a-5p	Sik3
mmu-let-7g-5p	Arid3a	mmu-miR-181a-5p	Klf15
mmu-let-7g-5p	Trim6	mmu-miR-181a-5p	Lhx9
mmu-let-7g-5p	Pbx3	mmu-miR-181a-5p	Klhl5
mmu-let-7g-5p	Fignl2	mmu-miR-181a-5p	Zfp36l1
mmu-let-7g-5p	Ptafr	mmu-miR-181a-5p	Spice1
mmu-let-7g-5p	Adrb3	mmu-miR-181a-5p	Epc2
mmu-let-7g-5p	Zfp512b	mmu-miR-181a-5p	Kcnq5
mmu-let-7g-5p	Cdc34	mmu-miR-181a-5p	Gabra1
mmu-let-7g-5p	Gatm	mmu-miR-181a-5p	Gata6
mmu-let-7g-5p	Hic2	mmu-miR-181a-5p	Grik2
mmu-let-7g-5p	Adamts15	mmu-miR-181a-5p	Slc35f3
mmu-let-7g-5p	Lin28a	mmu-miR-181a-5p	Gfpt1
mmu-let-7g-5p	Igdcc3	mmu-miR-181a-5p	Gpr22
mmu-let-7g-5p	Prtg	mmu-miR-181a-5p	Pcdha10
mmu-let-7g-5p	Adamts8	mmu-miR-181a-5p	Ube2b
mmu-let-7g-5p	E2f5	mmu-miR-181a-5p	Slc4a10
mmu-let-7g-5p	Hmga2	mmu-miR-181a-5p	Tnfaip1
mmu-let-7g-5p	Fndc3a	mmu-miR-181a-5p	Esr1
mmu-let-7g-5p	Stx3	mmu-miR-181a-5p	Pi15
mmu-let-7g-5p	Stk40	mmu-miR-181a-5p	Nwd2
mmu-let-7g-5p	Ddx19b	mmu-miR-181a-5p	Spty2d1
mmu-let-7g-5p	Klk10	mmu-miR-181a-5p	Zfp704
mmu-let-7g-5p	Limk2	mmu-miR-181a-5p	Phtf2
mmu-let-7g-5p	Bach1	mmu-miR-181a-5p	Thrb
mmu-let-7g-5p	Dtx2	mmu-miR-181a-5p	Lmo1
mmu-let-7g-5p	Zfyve26	mmu-miR-181a-5p	Cdc40
mmu-let-7g-5p	Cntrl	mmu-miR-181a-5p	Zfp619
mmu-let-7g-5p	Zswim5	mmu-miR-181a-5p	Dlg2
mmu-let-7g-5p	Sall4	mmu-miR-181a-5p	Cblb
mmu-let-7g-5p	Cd200r1	mmu-miR-181a-5p	Usp42
mmu-let-7g-5p	Ccr7	mmu-miR-181a-5p	Ercc5
mmu-let-7g-5p	Tmem65	mmu-miR-181a-5p	Klf6
mmu-let-7g-5p	Pald1	mmu-miR-181a-5p	Ubp1
mmu-let-7g-5p	Adrb2	mmu-miR-181a-5p	Ubl3
mmu-let-7g-5p	Nras	mmu-miR-181a-5p	Cecr2
mmu-let-7g-5p	Adamts12	mmu-miR-181a-5p	Klhl29
mmu-let-7g-5p	9930012K11Rik	mmu-miR-181a-5p	Gskip
mmu-let-7g-5p	Dlc1	mmu-miR-181a-5p	Ss18l1
mmu-let-7g-5p	Yod1	mmu-miR-181a-5p	Baz2b
mmu-let-7g-5p	Slc25a27	mmu-miR-181a-5p	Sema4g
mmu-let-7g-5p	Tgfbr3	mmu-miR-181a-5p	Ap1s3
mmu-let-7g-5p	Map4k3	mmu-miR-181a-5p	Zbtb4
mmu-let-7g-5p	Il13	mmu-miR-181a-5p	Rassf8
mmu-let-7g-5p	Acvr1c	mmu-miR-181a-5p	Mb21d2
mmu-let-7g-5p	Utrn	mmu-miR-181a-5p	Ttc39b
mmu-let-7g-5p	Col3a1	mmu-miR-181a-5p	Ncoa2
mmu-let-7g-5p	Ercc6	mmu-miR-181a-5p	Mboat2
mmu-let-7g-5p	Lrig2	mmu-miR-181a-5p	Lrrc32
mmu-let-7g-5p	Igf2bp3	mmu-miR-181a-5p	Armcx3
mmu-let-7g-5p	Igdcc4	mmu-miR-181a-5p	Cpsf6
mmu-let-7g-5p	Wdfy3	mmu-miR-181a-5p	Bcl2l11
mmu-let-7g-5p	Fam189a1	mmu-miR-181a-5p	Lrba
mmu-let-7g-5p	Pik3ip1	mmu-miR-181a-5p	Rorb
mmu-let-7g-5p	Sowaha	mmu-miR-181a-5p	Mybl1
mmu-let-7g-5p	Tmprss2	mmu-miR-181a-5p	Rps6kb1
mmu-let-7g-5p	Hif1an	mmu-miR-181a-5p	Hipk3
mmu-let-7g-5p	Coil	mmu-miR-181a-5p	Rassf1
mmu-let-7g-5p	Edn1	mmu-miR-181a-5p	Specc1l
mmu-let-7g-5p	Usp38	mmu-miR-181a-5p	Sec24c
mmu-let-7g-5p	Masp1	mmu-miR-181a-5p	E2f5
mmu-let-7g-5p	Cep135	mmu-miR-181a-5p	Nfat5
mmu-let-7g-5p	Ahctf1	mmu-miR-181a-5p	Crim1
mmu-let-7g-5p	Dtx4	mmu-miR-181a-5p	Man2a1
mmu-let-7g-5p	Rgs6	mmu-miR-181a-5p	Fnip2
mmu-let-7g-5p	Zfp583	mmu-miR-181a-5p	Esm1
mmu-let-7g-5p	Lbr	mmu-miR-181a-5p	Tbc1d4
mmu-let-7g-5p	Prpf38b	mmu-miR-181a-5p	Clec10a
mmu-let-7g-5p	Bzw1	mmu-miR-181a-5p	Lclat1
mmu-let-7g-5p	Ddx19a	mmu-miR-181a-5p	Plekhj1
mmu-let-7g-5p	Smim3	mmu-miR-181a-5p	Elmsan1
mmu-let-7g-5p	Galnt1	mmu-miR-181a-5p	Carm1
mmu-let-7g-5p	Eef2k	mmu-miR-181a-5p	Slc25a36
mmu-let-7g-5p	Has2	mmu-miR-181a-5p	Gse1
mmu-let-7g-5p	Fras1	mmu-miR-181a-5p	Cnksr2
mmu-let-7g-5p	Plxnd1	mmu-miR-181a-5p	Sim1
mmu-let-7g-5p	Gxylt1	mmu-miR-181a-5p	Hoxa11
mmu-let-7g-5p	Slc2a12	mmu-miR-181a-5p	Nr1d2
mmu-let-7g-5p	Pcgf3	mmu-miR-181a-5p	Atp2b1
mmu-let-7g-5p	Hip1	mmu-miR-181a-5p	Pnisr
mmu-let-7g-5p	Thoc2	mmu-miR-181a-5p	Cdon
mmu-let-7g-5p	Gdf6	mmu-miR-181a-5p	Arl13b
mmu-let-7g-5p	Gpatch3	mmu-miR-181a-5p	Cpeb4
mmu-let-7g-5p	Map3k1	mmu-miR-181a-5p	Pdap1
mmu-let-7g-5p	Zfp275	mmu-miR-181a-5p	Trub1
mmu-let-7g-5p	Bcat1	mmu-miR-181a-5p	Apba1
mmu-let-7g-5p	Wnt9a	mmu-miR-181a-5p	Ipo8
mmu-let-7g-5p	Il6	mmu-miR-181a-5p	Srsf7
mmu-let-7g-5p	Onecut3	mmu-miR-181a-5p	N4bp2
mmu-let-7g-5p	Nap1l1	mmu-miR-181a-5p	Tbc1d1
mmu-let-7g-5p	Atp2a2	mmu-miR-181a-5p	Mamdc2
mmu-let-7g-5p	Greb1l	mmu-miR-181a-5p	Oxsm
mmu-let-7g-5p	Lpgat1	mmu-miR-181a-5p	Sin3b
mmu-let-7g-5p	Col1a2	mmu-miR-181a-5p	Ppp3r1
mmu-let-7g-5p	Soat2	mmu-miR-181a-5p	Stxbp6
mmu-let-7g-5p	Ddi2	mmu-miR-181a-5p	Mier3
mmu-let-7g-5p	Ttll4	mmu-miR-181a-5p	Ralgapb
mmu-let-7g-5p	Igf2bp2	mmu-miR-181a-5p	Kcna4
mmu-let-7g-5p	Alox8	mmu-miR-181a-5p	Nipal4
mmu-let-7g-5p	Nphp3	mmu-miR-181a-5p	Bclaf1
mmu-let-7g-5p	Tgfbr1	mmu-miR-181a-5p	Msantd3
mmu-let-7g-5p	Taf9b	mmu-miR-181a-5p	Rnmt
mmu-let-7g-5p	Begain	mmu-miR-181a-5p	Cdc42bpa
mmu-let-7g-5p	Col5a2	mmu-miR-181a-5p	Rlim
mmu-let-7g-5p	Styk1	mmu-miR-181a-5p	Sgpp1
mmu-let-7g-5p	Ndst2	mmu-miR-181a-5p	Dnaja4
mmu-let-7g-5p	Gramd3	mmu-miR-181a-5p	Lif
mmu-let-7g-5p	Sec16b	mmu-miR-181a-5p	Aldh3a2
mmu-let-7g-5p	Slc20a1	mmu-miR-181a-5p	Hoxa1
mmu-let-7g-5p	Ybey	mmu-miR-181a-5p	Abi3bp
mmu-let-7g-5p	Plekho1	mmu-miR-181a-5p	Prdm4
mmu-let-7g-5p	Intu	mmu-miR-181a-5p	Rsad1
mmu-let-7g-5p	Fnip1	mmu-miR-181a-5p	Prkcd
mmu-let-7g-5p	Plekhg6	mmu-miR-181a-5p	Wsb1
mmu-let-7g-5p	Mxd1	mmu-miR-181a-5p	Cluh
mmu-let-7g-5p	Kctd21	mmu-miR-181a-5p	Tnfrsf11b
mmu-let-7g-5p	Rbfox2	mmu-miR-181a-5p	Phlda1
mmu-let-7g-5p	Fgf11	mmu-miR-181a-5p	Nr3c1
mmu-let-7g-5p	1700017B05Rik	mmu-miR-181a-5p	Acvr1c
mmu-let-7g-5p	Trhde	mmu-miR-181a-5p	Fmnl2
mmu-let-7g-5p	Ccnj	mmu-miR-181a-5p	Bhlhe40
mmu-let-7g-5p	Gas7	mmu-miR-181a-5p	Dlgap2
mmu-let-7g-5p	Osmr	mmu-miR-181a-5p	Rad21
mmu-let-7g-5p	Snx30	mmu-miR-181a-5p	Tab3
mmu-let-7g-5p	Slc22a23	mmu-miR-181a-5p	Zfp600
mmu-let-7g-5p	Fndc3b	mmu-miR-181a-5p	Tsc22d2
mmu-let-7g-5p	Tmod2	mmu-miR-181a-5p	Kpnb1
mmu-let-7g-5p	Tet3	mmu-miR-181a-5p	Ano1
mmu-let-7g-5p	Zbtb39	mmu-miR-181a-5p	Etv6
mmu-let-7g-5p	Tgds	mmu-miR-181a-5p	Lemd3
mmu-let-7g-5p	Nol4l	mmu-miR-181a-5p	Zfp458
mmu-let-7g-5p	Faxc	mmu-miR-181a-5p	Dennd4c
mmu-let-7g-5p	Gpatch2	mmu-miR-181a-5p	S1pr1
mmu-let-7g-5p	Hectd2	mmu-miR-181a-5p	Zdhhc17
mmu-let-7g-5p	Syt11	mmu-miR-181a-5p	Lyrm1
mmu-let-7g-5p	Ppargc1b	mmu-miR-181a-5p	Rex2
mmu-let-7g-5p	Cpa4	mmu-miR-181a-5p	Cntn4
mmu-let-7g-5p	Frmd4b	mmu-miR-181a-5p	Grb10
mmu-let-7g-5p	Mapk8	mmu-miR-181a-5p	Atg5
mmu-let-7g-5p	Mycn	mmu-miR-181a-5p	Tcerg1
mmu-let-7g-5p	Gabra6	mmu-miR-181a-5p	C2cd5
mmu-let-7g-5p	Galnt2	mmu-miR-181a-5p	Hsp90b1
mmu-let-7g-5p	Wnt9b	mmu-miR-181a-5p	Rnf182
mmu-let-7g-5p	Lipt2	mmu-miR-181a-5p	Adamtsl1
mmu-let-7g-5p	Pqlc2	mmu-miR-181a-5p	Gpsm1
mmu-let-7g-5p	Katnbl1	mmu-miR-181a-5p	Adamts5
mmu-let-7g-5p	Zmat4	mmu-miR-181a-5p	Arf6
mmu-let-7g-5p	Xkr8	mmu-miR-181a-5p	Mfsd6
mmu-let-7g-5p	Ints2	mmu-miR-181a-5p	Fbxo33
mmu-let-7g-5p	Fnip2	mmu-miR-181a-5p	Mycbp2
mmu-let-7g-5p	Thrsp	mmu-miR-181a-5p	Ttpa
mmu-let-7g-5p	Homer2	mmu-miR-181a-5p	Zfp867
mmu-let-7g-5p	Scn11a	mmu-miR-181a-5p	Ippk
mmu-let-7g-5p	Sestd1	mmu-miR-181a-5p	Zbtb43
mmu-let-7g-5p	Dusp1	mmu-miR-181a-5p	Tmed4
mmu-let-7g-5p	Plxnc1	mmu-miR-181a-5p	Nucks1
mmu-let-7g-5p	Rictor	mmu-miR-181a-5p	Hic2
mmu-let-7g-5p	Gpr156	mmu-miR-181a-5p	Creb1
mmu-let-7g-5p	B3gnt7	mmu-miR-181a-5p	Atf7ip2
mmu-let-7g-5p	Casp3	mmu-miR-181a-5p	Tnf
mmu-let-7g-5p	Slc7a14	mmu-miR-181a-5p	Dcbld2
mmu-let-7g-5p	E2f6	mmu-miR-181a-5p	Zfp810
mmu-let-7g-5p	Abcb9	mmu-miR-181a-5p	Jade2
mmu-let-7g-5p	Mycbp	mmu-miR-181a-5p	Ipmk
mmu-let-7g-5p	Usp24	mmu-miR-181a-5p	E2f7
mmu-let-7g-5p	Pde12	mmu-miR-181a-5p	Wnk1
mmu-let-7g-5p	Col27a1	mmu-miR-181a-5p	Ythdf3
mmu-let-7g-5p	Ltn1	mmu-miR-181a-5p	Taok1
mmu-let-7g-5p	Prkaa2	mmu-miR-181a-5p	Lin28b
mmu-let-7g-5p	Nek3	mmu-miR-181a-5p	Adarb1
mmu-let-7g-5p	Lgr4	mmu-miR-181a-5p	Cbfa2t3
mmu-let-7g-5p	Kif21b	mmu-miR-181a-5p	Lmo3
mmu-let-7g-5p	Wasl	mmu-miR-181a-5p	Igdcc3
mmu-let-7g-5p	Smarcad1	mmu-miR-181a-5p	Afg3l2
mmu-let-7g-5p	Psd3	mmu-miR-181a-5p	Pbx3
mmu-let-7g-5p	Ehhadh	mmu-miR-181a-5p	Ahnak
mmu-let-7g-5p	Txlng	mmu-miR-181a-5p	Evx1
mmu-let-7g-5p	Brd3	mmu-miR-181a-5p	Pnrc2
mmu-let-7g-5p	Sall3	mmu-miR-181a-5p	Mlf1
mmu-let-7g-5p	Arhgap28	mmu-miR-185-3p	Nr5a1
mmu-let-7g-5p	Ngf	mmu-miR-185-3p	Vamp2
mmu-let-7g-5p	Rspo2	mmu-miR-185-3p	Wscd2
mmu-let-7g-5p	Arhgef15	mmu-miR-185-3p	Chrm1
mmu-let-7g-5p	Slc12a9	mmu-miR-185-3p	St3gal1
mmu-let-7g-5p	Pbx2	mmu-miR-185-3p	Pml
mmu-let-7i-5p	Trim71	mmu-miR-185-3p	Fev
mmu-let-7i-5p	Lin28b	mmu-miR-185-3p	Pde1b
mmu-let-7i-5p	Arid3a	mmu-miR-185-3p	Foxp4
mmu-let-7i-5p	Trim6	mmu-miR-185-3p	Vash1
mmu-let-7i-5p	Vstm5	mmu-miR-185-3p	Arhgap36
mmu-let-7i-5p	Pbx3	mmu-miR-185-3p	Fbxo41
mmu-let-7i-5p	Adamts15	mmu-miR-185-3p	Phldb1
mmu-let-7i-5p	Lin28a	mmu-miR-185-3p	Zfp592
mmu-let-7i-5p	Ptafr	mmu-miR-185-3p	Usp21
mmu-let-7i-5p	Igf2bp1	mmu-miR-185-3p	Cops6
mmu-let-7i-5p	Cdc34	mmu-miR-185-3p	Ntsr1
mmu-let-7i-5p	Gatm	mmu-miR-185-3p	Lin54
mmu-let-7i-5p	Hic2	mmu-miR-185-3p	Kcnk3
mmu-let-7i-5p	Igdcc3	mmu-miR-185-3p	Mboat4
mmu-let-7i-5p	Prtg	mmu-miR-185-3p	Vat1
mmu-let-7i-5p	Adamts8	mmu-miR-185-3p	Chst4
mmu-let-7i-5p	E2f5	mmu-miR-185-3p	Map6
mmu-let-7i-5p	Hmga2	mmu-miR-185-3p	Sh2b1
mmu-let-7i-5p	Pappa	mmu-miR-1934-3p	Mid1
mmu-let-7i-5p	Fndc3a	mmu-miR-1934-3p	Ctnnd2
mmu-let-7i-5p	Stx3	mmu-miR-1934-3p	Stox2
mmu-let-7i-5p	Ddx19b	mmu-miR-1934-3p	Ywhaz
mmu-let-7i-5p	Klk10	mmu-miR-1934-3p	Ak2
mmu-let-7i-5p	Limk2	mmu-miR-1934-3p	Morf4l1
mmu-let-7i-5p	Bach1	mmu-miR-1934-3p	Ccdc50
mmu-let-7i-5p	Dtx2	mmu-miR-1934-3p	Zkscan8
mmu-let-7i-5p	Zfyve26	mmu-miR-1936	Gm5591
mmu-let-7i-5p	Zc3hav1l	mmu-miR-1936	3110040N11Rik
mmu-let-7i-5p	Zswim5	mmu-miR-1936	Sybu
mmu-let-7i-5p	Sall4	mmu-miR-1936	Extl2
mmu-let-7i-5p	Cd200r1	mmu-miR-1936	Trio
mmu-let-7i-5p	Ccr7	mmu-miR-1936	Nfkbiz
mmu-let-7i-5p	Tmem65	mmu-miR-1936	Cep57
mmu-let-7i-5p	Tspan5	mmu-miR-1936	L2hgdh
mmu-let-7i-5p	Pald1	mmu-miR-1936	Ube2e3
mmu-let-7i-5p	Skil	mmu-miR-1936	Olfr658
mmu-let-7i-5p	Adrb2	mmu-miR-1936	Gapt
mmu-let-7i-5p	Nme6	mmu-miR-1936	Tbc1d23
mmu-let-7i-5p	Nras	mmu-miR-1936	Rab10
mmu-let-7i-5p	Adamts12	mmu-miR-1936	Brd3
mmu-let-7i-5p	9930012K11Rik	mmu-miR-1936	Ikzf1
mmu-let-7i-5p	Dlc1	mmu-miR-1936	Foxj3
mmu-let-7i-5p	Yod1	mmu-miR-1936	Bicd1
mmu-let-7i-5p	Slc25a27	mmu-miR-1936	Olr1
mmu-let-7i-5p	Tgfbr3	mmu-miR-1936	Reps2
mmu-let-7i-5p	Map4k3	mmu-miR-1936	Kmt2e
mmu-let-7i-5p	Il13	mmu-miR-1936	Dsc2
mmu-let-7i-5p	Acvr1c	mmu-miR-1936	Mrc1
mmu-let-7i-5p	Hand1	mmu-miR-1936	F2rl1
mmu-let-7i-5p	Utrn	mmu-miR-1936	Pgrmc1
mmu-let-7i-5p	Col3a1	mmu-miR-1936	Prlr
mmu-let-7i-5p	Lrig2	mmu-miR-1936	Map3k7
mmu-let-7i-5p	Igf2bp3	mmu-miR-1936	Osbpl8
mmu-let-7i-5p	Igdcc4	mmu-miR-1936	Kcnd3
mmu-let-7i-5p	Ppp2r2a	mmu-miR-1936	Elp4
mmu-let-7i-5p	Pik3ip1	mmu-miR-1936	Maf
mmu-let-7i-5p	Sowaha	mmu-miR-1936	Ano5
mmu-let-7i-5p	Tmprss2	mmu-miR-1936	Ankrd33b
mmu-let-7i-5p	Hif1an	mmu-miR-193b-3p	Dcaf7
mmu-let-7i-5p	Coil	mmu-miR-193b-3p	Kit
mmu-let-7i-5p	Edn1	mmu-miR-193b-3p	Spata7
mmu-let-7i-5p	Usp38	mmu-miR-193b-3p	Gba2
mmu-let-7i-5p	Masp1	mmu-miR-193b-3p	Erbb4
mmu-let-7i-5p	Ahctf1	mmu-miR-193b-3p	Fat4
mmu-let-7i-5p	Fras1	mmu-miR-193b-3p	Cnot6
mmu-let-7i-5p	Zfp583	mmu-miR-193b-3p	Dmxl2
mmu-let-7i-5p	Lbr	mmu-miR-193b-3p	Arhgef12
mmu-let-7i-5p	Cpeb2	mmu-miR-193b-3p	Kcnj2
mmu-let-7i-5p	Bzw1	mmu-miR-193b-3p	Plag1
mmu-let-7i-5p	Fgd6	mmu-miR-193b-3p	Sos2
mmu-let-7i-5p	Ddx19a	mmu-miR-193b-3p	Plau
mmu-let-7i-5p	Smim3	mmu-miR-193b-3p	Arel1
mmu-let-7i-5p	Nipal4	mmu-miR-193b-3p	Hnrnpul2
mmu-let-7i-5p	Gdf6	mmu-miR-193b-3p	Cadm1
mmu-let-7i-5p	Galnt1	mmu-miR-193b-3p	6030498E09Rik
mmu-let-7i-5p	Zfp275	mmu-miR-193b-3p	Prr14l
mmu-let-7i-5p	Cpeb1	mmu-miR-193b-3p	Ap2m1
mmu-let-7i-5p	Eef2k	mmu-miR-193b-3p	Fhdc1
mmu-let-7i-5p	Has2	mmu-miR-193b-3p	Kras
mmu-let-7i-5p	Gxylt1	mmu-miR-193b-3p	Hoxd13
mmu-let-7i-5p	Slc2a12	mmu-miR-193b-3p	Runx1t1
mmu-let-7i-5p	Pcgf3	mmu-miR-193b-3p	Caprin1
mmu-let-7i-5p	Hip1	mmu-miR-193b-3p	Ntpcr
mmu-let-7i-5p	Gpatch3	mmu-miR-193b-3p	1110004F10Rik
mmu-let-7i-5p	Map3k1	mmu-miR-193b-3p	Wdr82
mmu-let-7i-5p	G6pc2	mmu-miR-193b-3p	Rsf1
mmu-let-7i-5p	Bcat1	mmu-miR-1947-5p	Ttc5
mmu-let-7i-5p	Il6	mmu-miR-1955-5p	Cdip1
mmu-let-7i-5p	Klf8	mmu-miR-1955-5p	Dock9
mmu-let-7i-5p	Onecut3	mmu-miR-1955-5p	Mbtd1
mmu-let-7i-5p	Nap1l1	mmu-miR-1955-5p	Tbc1d13
mmu-let-7i-5p	Atp2a2	mmu-miR-1955-5p	Fzd4
mmu-let-7i-5p	Dcaf15	mmu-miR-1955-5p	Nedd8
mmu-let-7i-5p	Greb1l	mmu-miR-1955-5p	Suco
mmu-let-7i-5p	Col1a2	mmu-miR-1955-5p	Prkcg
mmu-let-7i-5p	Soat2	mmu-miR-1955-5p	Sntg2
mmu-let-7i-5p	Ddi2	mmu-miR-1955-5p	Fbn1
mmu-let-7i-5p	Pla2g3	mmu-miR-1955-5p	Rxra
mmu-let-7i-5p	Thoc1	mmu-miR-1955-5p	Dchs1
mmu-let-7i-5p	Ttll4	mmu-miR-1964-3p	Hnrnpu
mmu-let-7i-5p	Rbms2	mmu-miR-1970	Heg1
mmu-let-7i-5p	Igf2bp2	mmu-miR-1970	Bod1l
mmu-let-7i-5p	Nphp3	mmu-miR-1970	Rnf150
mmu-let-7i-5p	Tgfbr1	mmu-miR-1970	Hkdc1
mmu-let-7i-5p	Begain	mmu-miR-1970	Phip
mmu-let-7i-5p	Cercam	mmu-miR-1970	Bccip
mmu-let-7i-5p	Col5a2	mmu-miR-1970	Prkab2
mmu-let-7i-5p	Ndst2	mmu-miR-1970	Ppfibp1
mmu-let-7i-5p	Dnajc1	mmu-miR-1970	Fam126b
mmu-let-7i-5p	Tyk2	mmu-miR-1970	Zc3h12d
mmu-let-7i-5p	Gramd3	mmu-miR-1970	Olfr613
mmu-let-7i-5p	Hdlbp	mmu-miR-1970	1700066B19Rik
mmu-let-7i-5p	Sec16b	mmu-miR-1970	Swt1
mmu-let-7i-5p	Slc20a1	mmu-miR-1970	Fut8
mmu-let-7i-5p	Ybey	mmu-miR-1970	Edrf1
mmu-let-7i-5p	Plekho1	mmu-miR-1970	Tlr2
mmu-let-7i-5p	Intu	mmu-miR-1970	Ift57
mmu-let-7i-5p	Liph	mmu-miR-1970	Crisp3
mmu-let-7i-5p	Fnip1	mmu-miR-1970	Mat2b
mmu-let-7i-5p	Plekhg6	mmu-miR-1970	Crisp1
mmu-let-7i-5p	Snn	mmu-miR-1970	Prkag2
mmu-let-7i-5p	Ccnd2	mmu-miR-1970	Tgds
mmu-let-7i-5p	Mxd1	mmu-miR-1970	2610301B20Rik
mmu-let-7i-5p	Kctd21	mmu-miR-1970	Cep135
mmu-let-7i-5p	Rbfox2	mmu-miR-1970	Tead1
mmu-let-7i-5p	1700017B05Rik	mmu-miR-1970	Larp4
mmu-let-7i-5p	Ccnj	mmu-miR-1970	Cdk14
mmu-let-7i-5p	Onecut2	mmu-miR-1970	Oas1g
mmu-let-7i-5p	Gas7	mmu-miR-1970	Zfp9
mmu-let-7i-5p	Snx30	mmu-miR-1970	Hspa5
mmu-let-7i-5p	Trabd	mmu-miR-1970	Tlx1
mmu-let-7i-5p	E2f2	mmu-miR-1970	Arhgap42
mmu-let-7i-5p	Slc22a23	mmu-miR-1970	Cts3
mmu-let-7i-5p	Gnptab	mmu-miR-1970	Foxk2
mmu-let-7i-5p	Efhd2	mmu-miR-1970	Ccdc178
mmu-let-7i-5p	Pcdh19	mmu-miR-1970	Tada2b
mmu-let-7i-5p	Fndc3b	mmu-miR-1970	Prkce
mmu-let-7i-5p	Tmod2	mmu-miR-1970	Abca1
mmu-let-7i-5p	Nemp1	mmu-miR-1970	Srsf3
mmu-let-7i-5p	Tet3	mmu-miR-1970	Cxcr6
mmu-let-7i-5p	Zbtb39	mmu-miR-1970	Shisa9
mmu-let-7i-5p	Tgds	mmu-miR-1970	Necab1
mmu-let-7i-5p	Nol4l	mmu-miR-1981-5p	Ino80d
mmu-let-7i-5p	Faxc	mmu-miR-1981-5p	Klhl42
mmu-let-7i-5p	Gpatch2	mmu-miR-1981-5p	Eif4a2
mmu-let-7i-5p	Hectd2	mmu-miR-1981-5p	Rbfox2
mmu-let-7i-5p	Ppargc1b	mmu-miR-1981-5p	Sos1
mmu-let-7i-5p	Frmd4b	mmu-miR-1981-5p	Vapa
mmu-let-7i-5p	Mapk8	mmu-miR-1981-5p	Wtap
mmu-let-7i-5p	Mycn	mmu-miR-1981-5p	Tead1
mmu-let-7i-5p	Gabra6	mmu-miR-1981-5p	Lrp11
mmu-let-7i-5p	Galnt2	mmu-miR-1981-5p	Tmem106b
mmu-let-7i-5p	Wnt9b	mmu-miR-1981-5p	Zmynd11
mmu-let-7i-5p	Lipt2	mmu-miR-1981-5p	Mre11a
mmu-let-7i-5p	Ap1s1	mmu-miR-1981-5p	Vcl
mmu-let-7i-5p	Katnbl1	mmu-miR-1981-5p	Etv3
mmu-let-7i-5p	Zmat4	mmu-miR-1981-5p	Nlrp10
mmu-let-7i-5p	Xkr8	mmu-miR-1981-5p	Usp37
mmu-let-7i-5p	Gpcpd1	mmu-miR-1981-5p	Glb1l3
mmu-let-7i-5p	Ints2	mmu-miR-1981-5p	Ppargc1a
mmu-let-7i-5p	Slc38a9	mmu-miR-1981-5p	Peg3
mmu-let-7i-5p	Alg11	mmu-miR-1981-5p	Ythdf3
mmu-let-7i-5p	Mllt10	mmu-miR-1981-5p	Tulp4
mmu-let-7i-5p	Lrig3	mmu-miR-1981-5p	Orc2
mmu-let-7i-5p	Stxbp5	mmu-miR-1981-5p	Cdc5l
mmu-let-7i-5p	Sestd1	mmu-miR-1981-5p	Ago3
mmu-let-7i-5p	Atl2	mmu-miR-1981-5p	Sox18
mmu-let-7i-5p	Dusp1	mmu-miR-1981-5p	Lbr
mmu-let-7i-5p	Rictor	mmu-miR-1981-5p	Zmpste24
mmu-let-7i-5p	Gpr156	mmu-miR-1981-5p	Nup50
mmu-let-7i-5p	Kdm3a	mmu-miR-1981-5p	2310022B05Rik
mmu-let-7i-5p	B3gnt7	mmu-miR-1981-5p	Ddx3x
mmu-let-7i-5p	Plpp6	mmu-miR-1981-5p	Igf2r
mmu-let-7i-5p	Casp3	mmu-miR-1981-5p	Snx30
mmu-let-7i-5p	Slc7a14	mmu-miR-1981-5p	Gabpb2
mmu-let-7i-5p	E2f6	mmu-miR-1981-5p	Maoa
mmu-let-7i-5p	Abcb9	mmu-miR-1981-5p	Rap1b
mmu-let-7i-5p	Usp24	mmu-miR-1981-5p	Rora
mmu-let-7i-5p	Ccdc71l	mmu-miR-1981-5p	Nrn1
mmu-let-7i-5p	Col27a1	mmu-miR-1981-5p	Tshz3
mmu-let-7i-5p	Ltn1	mmu-miR-1981-5p	Fzd4
mmu-let-7i-5p	Prkaa2	mmu-miR-1981-5p	Elavl1
mmu-let-7i-5p	Nek3	mmu-miR-1981-5p	Stom
mmu-let-7i-5p	Lgr4	mmu-miR-1981-5p	Ccsap
mmu-let-7i-5p	Kif21b	mmu-miR-1981-5p	Ing3
mmu-let-7i-5p	Wasl	mmu-miR-1981-5p	Galnt1
mmu-let-7i-5p	Smarcad1	mmu-miR-1981-5p	Pak7
mmu-let-7i-5p	Pxdn	mmu-miR-1981-5p	Smg7
mmu-let-7i-5p	Psd3	mmu-miR-1981-5p	Abhd2
mmu-let-7i-5p	Ehhadh	mmu-miR-1981-5p	Uba2
mmu-let-7i-5p	Txlng	mmu-miR-1981-5p	Mier3
mmu-let-7i-5p	Arl5a	mmu-miR-1981-5p	Ncbp2
mmu-let-7i-5p	Asap1	mmu-miR-1981-5p	Ncapg2
mmu-let-7i-5p	Clasp2	mmu-miR-1981-5p	Hdhd2
mmu-let-7i-5p	Brd3	mmu-miR-1981-5p	Zfp493
mmu-let-7i-5p	Rbpj	mmu-miR-1981-5p	Uqcrq
mmu-let-7i-5p	Arhgap28	mmu-miR-1981-5p	Calu
mmu-let-7i-5p	Impg2	mmu-miR-1981-5p	Aldh1a3
mmu-let-7i-5p	P2rx1	mmu-miR-1981-5p	Atp1b2
mmu-let-7i-5p	Ngf	mmu-miR-1981-5p	Sestd1
mmu-let-7i-5p	Prrx1	mmu-miR-1981-5p	1190002N15Rik
mmu-let-7i-5p	Vipr1	mmu-miR-1981-5p	Ssr1
mmu-let-7i-5p	Rspo2	mmu-miR-1981-5p	Pde2a
mmu-let-7i-5p	Clp1	mmu-miR-1981-5p	Celf6
mmu-let-7i-5p	Arhgef15	mmu-miR-1981-5p	Igf2bp3
mmu-let-7i-5p	Slc12a9	mmu-miR-1981-5p	Rere
mmu-let-7i-5p	Pbx2	mmu-miR-1981-5p	Rnf6
mmu-let-7j	Stard13	mmu-miR-1981-5p	Ppp1r3d
mmu-let-7j	Fign	mmu-miR-1981-5p	Sp1
mmu-let-7j	Ston2	mmu-miR-1981-5p	B3galnt2
mmu-let-7j	Trhde	mmu-miR-1981-5p	Pappa
mmu-let-7j	Mycn	mmu-miR-1981-5p	Seh1l
mmu-let-7j	Arhgap12	mmu-miR-1981-5p	Sfmbt1
mmu-let-7j	Pou2f1	mmu-miR-1981-5p	Ppp1r11
mmu-let-7j	Mycs	mmu-miR-1981-5p	Abhd15
mmu-let-7j	Pik3ip1	mmu-miR-23a-5p	Dock11
mmu-let-7j	Dlc1	mmu-miR-23a-5p	Ssmem1
mmu-let-7j	Cpeb3	mmu-miR-23a-5p	Ppp1r14d
mmu-let-7j	Senp2	mmu-miR-23a-5p	1810046K07Rik
mmu-let-7j	Nipal4	mmu-miR-23a-5p	Tnfsf15
mmu-let-7j	Arid3a	mmu-miR-296-3p	Itm2a
mmu-let-7j	Tmem65	mmu-miR-296-3p	Il22ra2
mmu-let-7j	Nap1l1	mmu-miR-296-3p	Gnl3l
mmu-let-7j	Dtx4	mmu-miR-296-3p	Socs6
mmu-let-7j	Arl5a	mmu-miR-296-3p	Zbtb20
mmu-let-7j	Dusp1	mmu-miR-29c-5p	Prdm15
mmu-let-7j	Fasl	mmu-miR-3074-5p	Zfp85
mmu-let-7j	Nrk	mmu-miR-3074-5p	Daam1
mmu-let-7j	Trpm6	mmu-miR-3074-5p	Jph4
mmu-let-7j	Slc38a9	mmu-miR-3074-5p	Dsc3
mmu-let-7j	Galnt2	mmu-miR-3074-5p	Tnrc6b
mmu-let-7j	Bsn	mmu-miR-3074-5p	Star
mmu-let-7j	Ccnd2	mmu-miR-3074-5p	Sccpdh
mmu-let-7j	Rab8b	mmu-miR-3074-5p	Mlec
mmu-let-7j	Adcy9	mmu-miR-3074-5p	Gng2
mmu-let-7j	Gdpd1	mmu-miR-3074-5p	Leprot
mmu-let-7j	Scyl3	mmu-miR-3074-5p	AI987944
mmu-let-7j	Col27a1	mmu-miR-3074-5p	Keap1
mmu-let-7j	Fam189a1	mmu-miR-3074-5p	9430007A20Rik
mmu-let-7j	Leprotl1	mmu-miR-3074-5p	Cdr2
mmu-let-7j	Fignl2	mmu-miR-3074-5p	Dlst
mmu-let-7j	Onecut3	mmu-miR-3074-5p	Klhl20
mmu-let-7j	Slc7a14	mmu-miR-3074-5p	Pptc7
mmu-let-7j	Epha3	mmu-miR-3074-5p	Gap43
mmu-let-7j	Dtx2	mmu-miR-3074-5p	Ehmt1
mmu-let-7j	Hmgcs1	mmu-miR-3074-5p	Zdhhc5
mmu-let-7j	Ikzf2	mmu-miR-3074-5p	Mief1
mmu-let-7j	Shank2	mmu-miR-3074-5p	Ccdc117
mmu-let-7j	Tmc7	mmu-miR-3074-5p	Vezt
mmu-let-7j	Pbx3	mmu-miR-3074-5p	G3bp1
mmu-let-7j	Tstd3	mmu-miR-3074-5p	Il7r
mmu-let-7j	Mttp	mmu-miR-3074-5p	Cdh13
mmu-let-7j	Adamts15	mmu-miR-3102-3p	Adamts17
mmu-let-7j	Onecut2	mmu-miR-3102-3p	Col3a1
mmu-let-7j	Hectd2	mmu-miR-3102-3p	Sparc
mmu-let-7j	Xkr4	mmu-miR-3102-3p	Nfatc3
mmu-let-7j	Rorc	mmu-miR-3102-3p	Serf1
mmu-let-7j	Galnt12	mmu-miR-3102-3p	Zmiz1
mmu-let-7j	Adrb2	mmu-miR-3102-3p	Tet3
mmu-let-7j	Col4a2	mmu-miR-3102-3p	4921524J17Rik
mmu-let-7j	Adamts12	mmu-miR-3102-3p	Phlpp2
mmu-let-7j	Eya3	mmu-miR-3102-3p	B4galt2
mmu-let-7j	Thoc2	mmu-miR-3102-3p	Pcdhb19
mmu-let-7j	Ago4	mmu-miR-3102-3p	Afap1l1
mmu-let-7j	Snx5	mmu-miR-3102-3p	Tet2
mmu-let-7j	Il10	mmu-miR-3102-3p	Galk1
mmu-let-7j	Il6	mmu-miR-3102-3p	Uhrf1bp1
mmu-let-7j	Ghr	mmu-miR-3102-3p	Reps2
mmu-let-7j	Atg16l1	mmu-miR-3102-3p	Dnmt3b
mmu-let-7j	Cap1	mmu-miR-3102-3p	Ppp1r14c
mmu-let-7j	Cd200r1	mmu-miR-3102-3p	Col5a1
mmu-let-7j	Peg10	mmu-miR-3102-3p	Trib2
mmu-let-7j	Ccnd1	mmu-miR-3102-3p	Col7a1
mmu-let-7j	Zwint	mmu-miR-3102-3p	Med26
mmu-let-7j	Rnf165	mmu-miR-3102-3p	Col4a5
mmu-let-7j	Kif2a	mmu-miR-3102-3p	Col5a3
mmu-let-7j	Serinc4	mmu-miR-3102-3p	Npas3
mmu-let-7j	Rbfox1	mmu-miR-3102-5p	Slc2a1
mmu-let-7j	Dzip1	mmu-miR-3102-5p	Gfpt1
mmu-let-7j	Ecm2	mmu-miR-3102-5p	Cyp2c38
mmu-let-7j	Ctdspl2	mmu-miR-3102-5p	Creb3l1
mmu-let-7j	Tbkbp1	mmu-miR-3102-5p	Ap1g1
mmu-let-7j	Zfp644	mmu-miR-3102-5p	Gpr137
mmu-let-7j	Gabpa	mmu-miR-3102-5p.2-5p	Zfp710
mmu-let-7j	Zfyve26	mmu-miR-3102-5p.2-5p	Orc4
mmu-let-7j	Cd276	mmu-miR-3102-5p.2-5p	Chn1
mmu-let-7j	Pappa	mmu-miR-3102-5p.2-5p	Tmem202
mmu-let-7j	Rock1	mmu-miR-3102-5p.2-5p	Actrt2
mmu-let-7j	Plekho1	mmu-miR-3102-5p.2-5p	1700031F05Rik
mmu-let-7j	Cpeb4	mmu-miR-324-3p	Nfat5
mmu-let-7j	Stx3	mmu-miR-324-3p	Psd3
mmu-let-7j	Dst	mmu-miR-324-3p	Sfpq
mmu-let-7j	Slc30a4	mmu-miR-324-3p	Rfx3
mmu-let-7j	Lbh	mmu-miR-324-3p	Phf12
mmu-let-7j	Zdhhc25	mmu-miR-324-3p	Zdhhc21
mmu-let-7j	Hk2	mmu-miR-324-3p	Adamts4
mmu-let-7j	Crtap	mmu-miR-324-3p	Prkacb
mmu-let-7j	Btg2	mmu-miR-324-3p	Brdt
mmu-let-7j	Ercc6	mmu-miR-324-3p	Riok3
mmu-let-7j	Col15a1	mmu-miR-324-3p	Samd5
mmu-let-7j	Lpgat1	mmu-miR-324-3p	Lrch3
mmu-let-7j	Nsd3	mmu-miR-324-5p	Ap1g1
mmu-let-7j	Tmem260	mmu-miR-324-5p	Elavl1
mmu-let-7j	Fndc3b	mmu-miR-324-5p	Tmcc1
mmu-let-7j	Crem	mmu-miR-326-3p	Ralgapa2
mmu-let-7j	Mtmr12	mmu-miR-326-3p	Palm
mmu-let-7j	Rcn1	mmu-miR-326-3p	Itga5
mmu-let-7j	Cebpd	mmu-miR-326-3p	Ggt7
mmu-let-7j	Rslcan18	mmu-miR-326-3p	Ubiad1
mmu-let-7j	Zswim4	mmu-miR-326-3p	Ppp1r3f
mmu-let-7j	Farp1	mmu-miR-326-3p	Soga1
mmu-let-7j	Mmp11	mmu-miR-326-3p	Scd1
mmu-let-7j	Vstm5	mmu-miR-326-3p	Zmiz1
mmu-let-7j	Gabra6	mmu-miR-326-3p	Emilin3
mmu-let-7j	Adipor2	mmu-miR-326-3p	AI467606
mmu-let-7j	Stab2	mmu-miR-326-3p	Phka1
mmu-let-7j	Adrb3	mmu-miR-326-3p	Atf6
mmu-let-7j	Pald1	mmu-miR-326-3p	Cdh8
mmu-let-7j	Igf2bp3	mmu-miR-326-3p	Brpf3
mmu-let-7j	Tspan2	mmu-miR-326-3p	Slc5a3
mmu-let-7j	Taf5	mmu-miR-326-3p	Zfp609
mmu-let-7j	Gpcpd1	mmu-miR-326-3p	St3gal3
mmu-let-7j	Acvr1c	mmu-miR-326-3p	Mief1
mmu-let-7j	Adamts20	mmu-miR-326-3p	Tnc
mmu-let-7j	Dusp9	mmu-miR-326-3p	Ralgapa1
mmu-let-7j	Ints2	mmu-miR-326-3p	Nos1
mmu-let-7j	Mllt10	mmu-miR-326-3p	Tln1
mmu-let-7j	Tnrc6a	mmu-miR-326-3p	Sec14l1
mmu-let-7j	Igdcc3	mmu-miR-326-3p	Cpsf7
mmu-let-7j	Lrig2	mmu-miR-326-3p	Os9
mmu-let-7j	Lrrc59	mmu-miR-326-3p	Mief2
mmu-let-7j	Fgf5	mmu-miR-326-3p	Iqsec3
mmu-let-7j	Slc9a9	mmu-miR-326-3p	Cd47
mmu-let-7j	Col4a3bp	mmu-miR-326-3p	Fbxl14
mmu-let-7j	Loxl4	mmu-miR-326-3p	Tfg
mmu-let-7j	Pin1	mmu-miR-326-3p	Fam163a
mmu-let-7j	Plxnd1	mmu-miR-326-3p	Oxsr1
mmu-let-7j	Rgs16	mmu-miR-330-3p	Tanc2
mmu-let-7j	Fras1	mmu-miR-330-3p	Ccnd3
mmu-let-7j	Asap1	mmu-miR-330-3p	Eif3j1
mmu-let-7j	Cap2	mmu-miR-330-3p	Jph1
mmu-let-7j	Rnf139	mmu-miR-330-3p	Bmpr2
mmu-let-7j	Ypel2	mmu-miR-330-3p	Eif3j2
mmu-let-7j	Gxylt1	mmu-miR-330-3p	Srsf1
mmu-let-7j	Hecw1	mmu-miR-330-3p	Dlx1
mmu-let-7j	Brd3	mmu-miR-330-3p	Pan3
mmu-let-7j	Mon2	mmu-miR-330-3p	Mef2a
mmu-let-7j	Cpeb1	mmu-miR-330-3p	Igf2bp3
mmu-let-7j	Slc25a53	mmu-miR-330-3p	Cmpk1
mmu-let-7j	Brcc3	mmu-miR-330-3p	Zmat3
mmu-let-7j	Spon2	mmu-miR-330-3p	Sub1
mmu-let-7j	Dicer1	mmu-miR-330-3p	Bbx
mmu-let-7j	Stil	mmu-miR-330-3p	Sybu
mmu-let-7j	Hmga2	mmu-miR-330-3p	Prkg1
mmu-miR-100-5p	Fgf21	mmu-miR-330-3p	Rap2a
mmu-miR-100-5p	Hs3st3b1	mmu-miR-330-3p	Wdfy3
mmu-miR-100-5p	Ap1ar	mmu-miR-330-3p	Col6a3
mmu-miR-100-5p	Hs3st2	mmu-miR-330-3p	Itm2c
mmu-miR-100-5p	Mtor	mmu-miR-330-3p	Il22ra2
mmu-miR-100-5p	Ptgir	mmu-miR-330-3p	Col4a3bp
mmu-miR-100-5p	Fgfr3	mmu-miR-330-3p	Ptprm
mmu-miR-100-5p	Smarca5	mmu-miR-330-3p	Zfp423
mmu-miR-101a-3p	Stc1	mmu-miR-330-3p	Trpc5
mmu-miR-101a-3p	Mycn	mmu-miR-330-3p	Ppp1r9a
mmu-miR-101a-3p	Magi1	mmu-miR-330-3p	Tcerg1
mmu-miR-101a-3p	Zfp746	mmu-miR-330-3p	Adat1
mmu-miR-101a-3p	Adamts17	mmu-miR-330-3p	Zfp462
mmu-miR-101a-3p	Map3k4	mmu-miR-330-3p	Nkrf
mmu-miR-101a-3p	Cdk8	mmu-miR-330-3p	Trappc8
mmu-miR-101a-3p	Zbtb34	mmu-miR-330-3p	Hif1a
mmu-miR-101a-3p	Tshz3	mmu-miR-330-3p	Mllt10
mmu-miR-101a-3p	Tet2	mmu-miR-330-3p	Gigyf2
mmu-miR-101a-3p	Htra3	mmu-miR-330-3p	Irx2
mmu-miR-101a-3p	Kif2a	mmu-miR-330-3p	Abhd17c
mmu-miR-101a-3p	Dcbld2	mmu-miR-330-3p	Tgm4
mmu-miR-101a-3p	Nr1d2	mmu-miR-330-3p	Tmem231
mmu-miR-101a-3p	Aebp2	mmu-miR-330-3p	Zfp410
mmu-miR-101a-3p	Ube2a	mmu-miR-330-3p	Rspo2
mmu-miR-101a-3p	Ipo8	mmu-miR-330-3p	BC053393
mmu-miR-101a-3p	Dip2b	mmu-miR-330-3p	Foxj2
mmu-miR-101a-3p	Tmem65	mmu-miR-330-3p	Sostdc1
mmu-miR-101a-3p	Ero1l	mmu-miR-330-3p	Psd3
mmu-miR-101a-3p	Cxcl10	mmu-miR-330-3p	Tcf4
mmu-miR-101a-3p	Flrt3	mmu-miR-330-3p	Ncor1
mmu-miR-101a-3p	Scn8a	mmu-miR-330-3p	Fbxw4
mmu-miR-101a-3p	Sel1l	mmu-miR-330-3p	Cdh3
mmu-miR-101a-3p	Zbtb18	mmu-miR-330-3p	F12
mmu-miR-101a-3p	Cav3	mmu-miR-330-3p	Rbbp5
mmu-miR-101a-3p	Gngt1	mmu-miR-330-3p	Bmi1
mmu-miR-101a-3p	Tnrc6b	mmu-miR-330-3p	D430041D05Rik
mmu-miR-101a-3p	Ube2d1	mmu-miR-330-3p	Ncoa2
mmu-miR-101a-3p	Usp40	mmu-miR-330-3p	Hecw2
mmu-miR-101a-3p	Tgfbr1	mmu-miR-330-3p	Ubn2
mmu-miR-101a-3p	Emp2	mmu-miR-330-3p	Frk
mmu-miR-101a-3p	Zcchc2	mmu-miR-330-3p	Sestd1
mmu-miR-101a-3p	1190002N15Rik	mmu-miR-330-3p	Crispld1
mmu-miR-101a-3p	Mapk6	mmu-miR-330-3p	Adam12
mmu-miR-101a-3p	Sgk1	mmu-miR-330-3p	Nfia
mmu-miR-101a-3p	Ssu72	mmu-miR-330-3p	Slc4a10
mmu-miR-101a-3p	Cbfa2t2	mmu-miR-330-3p	Yae1d1
mmu-miR-101a-3p	Zfp36l2	mmu-miR-330-3p	Slain1
mmu-miR-101a-3p	Sh2b3	mmu-miR-330-3p	Mat2a
mmu-miR-101a-3p	Cttnbp2	mmu-miR-330-3p	Synpo2l
mmu-miR-101a-3p	Ick	mmu-miR-330-3p	Tmem106a
mmu-miR-101a-3p	Pdzd11	mmu-miR-330-3p	Cd28
mmu-miR-101a-3p	Crebrf	mmu-miR-330-3p	Zfp148
mmu-miR-101a-3p	Flrt2	mmu-miR-330-3p	Rai2
mmu-miR-101a-3p	Rac1	mmu-miR-330-3p	Mtdh
mmu-miR-101a-3p	Kbtbd8	mmu-miR-330-3p	Sumf1
mmu-miR-101a-3p	Mark1	mmu-miR-330-3p	Slc5a3
mmu-miR-101a-3p	Ubr7	mmu-miR-330-3p	Rbm12
mmu-miR-101a-3p	Dr1	mmu-miR-330-3p	Nipal1
mmu-miR-101a-3p	Bicd2	mmu-miR-330-3p	Slc24a2
mmu-miR-101a-3p	Slc1a1	mmu-miR-330-3p	Cbx2
mmu-miR-101a-3p	Fgd6	mmu-miR-330-3p	Ereg
mmu-miR-101a-3p	Adamtsl3	mmu-miR-330-3p	Cflar
mmu-miR-101a-3p	Smarca1	mmu-miR-330-3p	Akap2
mmu-miR-101a-3p	Tnrc18	mmu-miR-330-3p	Gnptab
mmu-miR-101a-3p	Npnt	mmu-miR-330-3p	Ltn1
mmu-miR-101a-3p	Atg101	mmu-miR-330-3p	Dnal1
mmu-miR-101a-3p	Nsd1	mmu-miR-330-3p	Gna13
mmu-miR-101a-3p	Mtmr2	mmu-miR-330-3p	Epc1
mmu-miR-101a-3p	Emp1	mmu-miR-330-3p	Csnk1a1
mmu-miR-101a-3p	Rev3l	mmu-miR-330-3p	Sall1
mmu-miR-101a-3p	Papolg	mmu-miR-330-3p	Tardbp
mmu-miR-101a-3p	Begain	mmu-miR-330-3p	Ammecr1
mmu-miR-101a-3p	Rap2c	mmu-miR-330-3p	Otud6b
mmu-miR-101a-3p	Rock2	mmu-miR-330-3p	Ube2v1
mmu-miR-101a-3p	Brpf1	mmu-miR-330-3p	Iqch
mmu-miR-101a-3p	Abhd17c	mmu-miR-330-3p	1700025G04Rik
mmu-miR-101a-3p	Togaram1	mmu-miR-330-3p	Trps1
mmu-miR-101a-3p	Trpc4	mmu-miR-330-3p	Lmod1
mmu-miR-101a-3p	Rab39b	mmu-miR-330-3p	Bet1
mmu-miR-101a-3p	Gja1	mmu-miR-330-3p	Erbb4
mmu-miR-101a-3p	Fos	mmu-miR-330-3p	Iws1
mmu-miR-101a-3p	Olfr701	mmu-miR-330-3p	Gfpt2
mmu-miR-101a-3p	Zswim6	mmu-miR-330-3p	Rapgef6
mmu-miR-101a-3p	Cdyl	mmu-miR-330-3p	Armcx6
mmu-miR-101a-3p	Ube2d2a	mmu-miR-330-3p	Elavl4
mmu-miR-101a-3p	Zfp827	mmu-miR-330-3p	Tmed8
mmu-miR-101a-3p	Rin2	mmu-miR-330-3p	Zfp597
mmu-miR-101a-3p	Col10a1	mmu-miR-330-3p	Gria3
mmu-miR-101a-3p	Neurod1	mmu-miR-331-3p	Pabpn1
mmu-miR-101a-3p	Rap1b	mmu-miR-331-3p	Fxr2
mmu-miR-101a-3p	Cers2	mmu-miR-342-3p	Fam53c
mmu-miR-101a-3p	Slc39a10	mmu-miR-342-3p	Rfx3
mmu-miR-101a-3p	Morn4	mmu-miR-342-3p	Fam208a
mmu-miR-101a-3p	Ino80d	mmu-miR-342-3p	Etaa1
mmu-miR-101a-3p	Skint9	mmu-miR-342-3p	B3gnt6
mmu-miR-101a-3p	Mpzl2	mmu-miR-342-3p	Zbtb26
mmu-miR-101a-3p	Btbd3	mmu-miR-342-3p	Nip7
mmu-miR-101a-3p	Tgfbr3	mmu-miR-342-3p	Sh2b1
mmu-miR-101a-3p	Kcna1	mmu-miR-342-3p	Kdsr
mmu-miR-101a-3p	Tmem161b	mmu-miR-342-3p	Arhgef4
mmu-miR-101a-3p	Mtx3	mmu-miR-342-3p	Tfdp2
mmu-miR-101a-3p	Phf20l1	mmu-miR-342-3p	Ankrd49
mmu-miR-101a-3p	Cdc14a	mmu-miR-342-3p	Rictor
mmu-miR-101a-3p	Atxn1l	mmu-miR-342-3p	Zkscan1
mmu-miR-101a-3p	Nid2	mmu-miR-342-3p	Fam160b2
mmu-miR-101a-3p	Mbnl1	mmu-miR-342-3p	Kdm6b
mmu-miR-101a-3p	Pds5b	mmu-miR-342-3p	Id4
mmu-miR-101a-3p	Nudt19	mmu-miR-342-3p	Wdr37
mmu-miR-101a-3p	Prkce	mmu-miR-342-3p	Fam126b
mmu-miR-101a-3p	Fam76b	mmu-miR-342-3p	Limd1
mmu-miR-101a-3p	Arhgef3	mmu-miR-342-3p	Tanc2
mmu-miR-101a-3p	Smarca4	mmu-miR-342-3p	Nsd1
mmu-miR-101a-3p	Rab5a	mmu-miR-342-3p	Ntrk2
mmu-miR-101a-3p	Stag2	mmu-miR-342-3p	Socs6
mmu-miR-101a-3p	Lrp2	mmu-miR-342-3p	Wasl
mmu-miR-101a-3p	6030498E09Rik	mmu-miR-342-3p	Mrfap1
mmu-miR-101a-3p	Abhd17b	mmu-miR-342-3p	Fut8
mmu-miR-101a-3p	Prpf4b	mmu-miR-342-3p	Stk4
mmu-miR-101a-3p	Ajap1	mmu-miR-342-3p	Dcaf12l1
mmu-miR-101a-3p	Pde4a	mmu-miR-342-3p	Tmx1
mmu-miR-101a-3p	Nacc2	mmu-miR-342-3p	Ep300
mmu-miR-101a-3p	Nrk	mmu-miR-342-3p	Cep97
mmu-miR-101a-3p	Ppp2r2a	mmu-miR-342-3p	Vsig8
mmu-miR-101a-3p	B3galt1	mmu-miR-342-3p	C87977
mmu-miR-101a-3p	Zfp595	mmu-miR-342-3p	Jade1
mmu-miR-101a-3p	Pla2g7	mmu-miR-342-3p	Cyp7a1
mmu-miR-101a-3p	Usp47	mmu-miR-342-3p	Armcx3
mmu-miR-101a-3p	Eed	mmu-miR-342-3p	Plk2
mmu-miR-101a-3p	Trim6	mmu-miR-342-3p	Slc6a4
mmu-miR-101a-3p	App	mmu-miR-342-3p	Snap25
mmu-miR-101a-3p	Tia1	mmu-miR-342-3p	Zeb1
mmu-miR-101a-3p	Sult4a1	mmu-miR-342-3p	Plxna4
mmu-miR-101a-3p	Kat6a	mmu-miR-342-3p	Zfp704
mmu-miR-101a-3p	Zbtb41	mmu-miR-342-3p	Col25a1
mmu-miR-101a-3p	Etnk1	mmu-miR-342-3p	Sorcs3
mmu-miR-101a-3p	Zfand3	mmu-miR-342-3p	Lasp1
mmu-miR-101a-3p	Cadm2	mmu-miR-342-3p	Epc1
mmu-miR-101a-3p	Stard13	mmu-miR-342-3p	Col1a2
mmu-miR-101a-3p	Map3k9	mmu-miR-342-3p	Knop1
mmu-miR-101a-3p	Meis2	mmu-miR-342-3p	Mmab
mmu-miR-101a-3p	Smap1	mmu-miR-342-3p	Ddo
mmu-miR-101a-3p	Zfp532	mmu-miR-342-3p	Ate1
mmu-miR-101a-3p	Abcc5	mmu-miR-342-3p	Emcn
mmu-miR-101a-3p	Nfe2l2	mmu-miR-342-3p	Ubn1
mmu-miR-101a-3p	Bcl9	mmu-miR-342-3p	Usp37
mmu-miR-101a-3p	Ermp1	mmu-miR-342-3p	Ino80d
mmu-miR-101a-3p	Spred1	mmu-miR-342-3p	Hook3
mmu-miR-101a-3p	Dlg5	mmu-miR-342-3p	Rad51d
mmu-miR-101a-3p	Camta1	mmu-miR-342-3p	Rsrc1
mmu-miR-101a-3p	Fryl	mmu-miR-342-3p	Adam28
mmu-miR-101a-3p	Nemp2	mmu-miR-342-3p	Nkap
mmu-miR-101a-3p	Prrg1	mmu-miR-342-3p	Eda
mmu-miR-101a-3p	Dsc1	mmu-miR-342-3p	Ddx3x
mmu-miR-101a-3p	Zswim5	mmu-miR-342-3p	Ostn
mmu-miR-101a-3p	Epn2	mmu-miR-342-3p	Cisd2
mmu-miR-101a-3p	Mycs	mmu-miR-342-3p	Rnf38
mmu-miR-101a-3p	Irs1	mmu-miR-342-3p	Elavl2
mmu-miR-101a-3p	Trp63	mmu-miR-344-3p	Tmem131
mmu-miR-101a-3p	Zc3h4	mmu-miR-344-3p	Plxnc1
mmu-miR-101a-3p	Ptgs2	mmu-miR-344-3p	Itgb8
mmu-miR-101a-3p	Ap1g1	mmu-miR-344-3p	Esrrg
mmu-miR-101a-3p	Kif5b	mmu-miR-344-3p	Arhgap24
mmu-miR-101a-3p	Bche	mmu-miR-344-3p	Stau1
mmu-miR-101a-3p	Prrc2c	mmu-miR-344g-3p	Rnf38
mmu-miR-101a-3p	Trappc8	mmu-miR-344g-3p	Slc35a1
mmu-miR-101a-3p	Eya1	mmu-miR-344g-3p	Ermap
mmu-miR-101a-3p	Zfhx4	mmu-miR-344g-3p	Mpped1
mmu-miR-101a-3p	Cmc1	mmu-miR-344g-3p	Ubn2
mmu-miR-101a-3p	Nr6a1	mmu-miR-344g-3p	Snx24
mmu-miR-101a-3p	Runx1	mmu-miR-344g-3p	Gabpa
mmu-miR-101a-3p	Fam222a	mmu-miR-344g-3p	Magi1
mmu-miR-101a-3p	Cpeb3	mmu-miR-344g-3p	Ube2g1
mmu-miR-101a-3p	Gclc	mmu-miR-345-5p	Clic5
mmu-miR-101a-3p	Sult1d1	mmu-miR-345-5p	Npas3
mmu-miR-101a-3p	Lrrc39	mmu-miR-345-5p	Klf3
mmu-miR-101a-3p	Rap2b	mmu-miR-345-5p	Pak6
mmu-miR-101a-3p	Ccnj	mmu-miR-346-5p	Rdx
mmu-miR-101a-3p	Ankrd17	mmu-miR-346-5p	Ror1
mmu-miR-101a-3p	Nupl2	mmu-miR-346-5p	Ccdc71
mmu-miR-101a-3p	Hnrnpa0	mmu-miR-346-5p	Nodal
mmu-miR-101a-3p	Fzd4	mmu-miR-346-5p	Lysmd4
mmu-miR-101a-3p	Dcaf7	mmu-miR-346-5p	Bcl6
mmu-miR-101a-3p	Hook3	mmu-miR-346-5p	Zfc3h1
mmu-miR-101a-3p	Smarcd1	mmu-miR-346-5p	Pex12
mmu-miR-101a-3p	Fbxw7	mmu-miR-346-5p	Srsf7
mmu-miR-101a-3p	Sh3pxd2a	mmu-miR-346-5p	Anapc5
mmu-miR-101a-3p	Wnk1	mmu-miR-346-5p	Slc43a2
mmu-miR-101a-3p	Afap1	mmu-miR-346-5p	Tmem125
mmu-miR-101a-3p	Rnf111	mmu-miR-346-5p	Dnlz
mmu-miR-101a-3p	Tbpl1	mmu-miR-346-5p	Pou2f1
mmu-miR-101a-3p	Zfp804a	mmu-miR-346-5p	Rnf146
mmu-miR-101a-3p	Stam2	mmu-miR-346-5p	Sorcs3
mmu-miR-101a-3p	Trim63	mmu-miR-346-5p	Zfp362
mmu-miR-101a-3p	Lfng	mmu-miR-346-5p	Ppp1r12a
mmu-miR-101a-3p	Dennd1b	mmu-miR-346-5p	Pik3r3
mmu-miR-101a-3p	Dmxl2	mmu-miR-346-5p	Klf4
mmu-miR-101a-3p	Trove2	mmu-miR-346-5p	Ing3
mmu-miR-101a-3p	Slc16a4	mmu-miR-346-5p	Fiz1
mmu-miR-101a-3p	Cebpa	mmu-miR-346-5p	Wrn
mmu-miR-101a-3p	Pik3c2b	mmu-miR-346-5p	Col2a1
mmu-miR-101a-3p	Purg	mmu-miR-3470a	Fzd7
mmu-miR-101a-3p	Scn1a	mmu-miR-3470a	Lrrc19
mmu-miR-101a-3p	Sorcs3	mmu-miR-3470a	Srprb
mmu-miR-101a-3p	Tanc2	mmu-miR-3470a	Arntl
mmu-miR-101a-3p	Ttbk2	mmu-miR-3470a	Cln5
mmu-miR-101a-3p	Dag1	mmu-miR-3470a	Pde5a
mmu-miR-101a-3p	Lcorl	mmu-miR-3470a	Sos2
mmu-miR-101a-3p	Lrrn1	mmu-miR-3470a	Hsbp1
mmu-miR-101a-3p	Has1	mmu-miR-3470a	St3gal1
mmu-miR-101a-3p	Cdh11	mmu-miR-3470a	Emx2
mmu-miR-101a-3p	Enpep	mmu-miR-3470a	Pms1
mmu-miR-101a-3p	Slc19a2	mmu-miR-3470a	Scpep1
mmu-miR-101a-3p	Rarb	mmu-miR-3470a	Prdm8
mmu-miR-101a-3p	Rnf38	mmu-miR-3470a	Igsf6
mmu-miR-101a-3p	Msx1	mmu-miR-3470a	Psmd14
mmu-miR-101a-3p	Zbtb7c	mmu-miR-3470a	Ulk2
mmu-miR-101a-3p	Tfap4	mmu-miR-3470a	Zfp292
mmu-miR-101a-3p	Sall1	mmu-miR-3470a	Yme1l1
mmu-miR-101a-3p	Ednra	mmu-miR-3470a	Ano5
mmu-miR-101a-3p	Plxna2	mmu-miR-3470a	Cdh2
mmu-miR-101a-3p	Megf9	mmu-miR-3470a	Zfp281
mmu-miR-101a-3p	Plcb1	mmu-miR-3470a	Ribc2
mmu-miR-101a-3p	Tlk2	mmu-miR-3470a	Asxl2
mmu-miR-101a-3p	Ndfip1	mmu-miR-3470a	Sgsm2
mmu-miR-101a-3p	Slc25a3	mmu-miR-3470a	Snap91
mmu-miR-101a-3p	Dnmt3a	mmu-miR-3470a	Dek
mmu-miR-101a-3p	Phf6	mmu-miR-3470a	Nr2e1
mmu-miR-101a-3p	Mpp5	mmu-miR-3470a	Ppp6r3
mmu-miR-101c	Adamts17	mmu-miR-3470a	Uri1
mmu-miR-101c	Ccny	mmu-miR-3470a	Mga
mmu-miR-101c	Tet2	mmu-miR-3470a	Gdi1
mmu-miR-101c	Mycn	mmu-miR-3470a	Slc12a2
mmu-miR-101c	Gja1	mmu-miR-3470a	Insig1
mmu-miR-101c	Col8a1	mmu-miR-3470a	Ell2
mmu-miR-101c	Ndfip1	mmu-miR-3470a	Erich5
mmu-miR-101c	Neb	mmu-miR-3470a	Tead1
mmu-miR-101c	Cdyl	mmu-miR-3470a	Nfatc2
mmu-miR-101c	Myo5a	mmu-miR-3470a	Dido1
mmu-miR-101c	Map3k2	mmu-miR-3470a	Wdr43
mmu-miR-101c	Zcchc9	mmu-miR-3470a	Arrdc3
mmu-miR-101c	Sult4a1	mmu-miR-3470a	Pdik1l
mmu-miR-101c	S100g	mmu-miR-3470a	Jam2
mmu-miR-101c	Emp1	mmu-miR-3470a	Maged1
mmu-miR-101c	Llgl1	mmu-miR-3470a	Flrt3
mmu-miR-101c	Ccdc43	mmu-miR-3470a	Zfp521
mmu-miR-101c	Atrx	mmu-miR-3470a	Etnppl
mmu-miR-101c	Cpeb3	mmu-miR-3470a	Rwdd3
mmu-miR-101c	Meioc	mmu-miR-3470a	Fbxo33
mmu-miR-101c	Eya1	mmu-miR-3470a	Tmcc1
mmu-miR-101c	Ormdl1	mmu-miR-3470a	Ccdc90b
mmu-miR-101c	Zfp367	mmu-miR-3470a	Nedd4l
mmu-miR-101c	Tram1	mmu-miR-3470a	Erlin1
mmu-miR-101c	Numb	mmu-miR-3470a	Gemin8
mmu-miR-101c	Sh3glb1	mmu-miR-3470a	Kcne4
mmu-miR-101c	Rxrb	mmu-miR-3470a	Sep-09
mmu-miR-101c	Flrt2	mmu-miR-3470a	Snap25
mmu-miR-101c	Glb1l3	mmu-miR-3470a	Fign
mmu-miR-101c	Rap2a	mmu-miR-3470a	Hnrnph2
mmu-miR-101c	Bicd2	mmu-miR-3470a	Reep5
mmu-miR-101c	Kcnj6	mmu-miR-3470a	Chd7
mmu-miR-101c	Tead3	mmu-miR-3470a	Ntrk2
mmu-miR-101c	Thoc1	mmu-miR-3470a	Smco4
mmu-miR-101c	Zfp804a	mmu-miR-3470a	Rfx7
mmu-miR-101c	Cnst	mmu-miR-3470a	Pof1b
mmu-miR-101c	Pnkd	mmu-miR-3470a	Gpbp1l1
mmu-miR-101c	Evi2	mmu-miR-3470a	Sar1a
mmu-miR-101c	Acadm	mmu-miR-3470a	Dnajc18
mmu-miR-103-3p	Kif21a	mmu-miR-3470a	Fam213a
mmu-miR-103-3p	Jakmip2	mmu-miR-3470a	Ccdc88a
mmu-miR-103-3p	Fermt2	mmu-miR-3470a	Clec1a
mmu-miR-103-3p	Dync1li2	mmu-miR-3470a	Paics
mmu-miR-103-3p	Tgfbr3	mmu-miR-3470a	Pde4d
mmu-miR-103-3p	Fam117b	mmu-miR-3470a	Capza1
mmu-miR-103-3p	Ano3	mmu-miR-3470a	Bbx
mmu-miR-103-3p	Cpeb3	mmu-miR-3470a	Pcdhb10
mmu-miR-103-3p	Zhx1	mmu-miR-3470a	Sos1
mmu-miR-103-3p	Gga3	mmu-miR-3470a	Nub1
mmu-miR-103-3p	Zfp280d	mmu-miR-3470a	Cyp2j13
mmu-miR-103-3p	Ago4	mmu-miR-3470a	Rdx
mmu-miR-103-3p	Twf1	mmu-miR-3470b	Bfar
mmu-miR-103-3p	Mapk8	mmu-miR-3470b	Olfm3
mmu-miR-103-3p	Sun2	mmu-miR-3470b	Lrfn5
mmu-miR-103-3p	Usp42	mmu-miR-3470b	Rnf111
mmu-miR-103-3p	Kif23	mmu-miR-3470b	Tab3
mmu-miR-103-3p	Ppp6r2	mmu-miR-3470b	Eif3j1
mmu-miR-103-3p	Rnf38	mmu-miR-3470b	Adamts9
mmu-miR-103-3p	Gpc6	mmu-miR-3470b	Wnt2b
mmu-miR-103-3p	Rab1b	mmu-miR-3470b	Cd59b
mmu-miR-103-3p	Hykk	mmu-miR-3470b	Sdccag8
mmu-miR-103-3p	Abl2	mmu-miR-3470b	Mstn
mmu-miR-103-3p	Bach2	mmu-miR-3470b	Armcx2
mmu-miR-103-3p	Armc1	mmu-miR-3470b	Lysmd3
mmu-miR-103-3p	Acvr2b	mmu-miR-3470b	Jag1
mmu-miR-103-3p	Fbxw7	mmu-miR-3470b	Cnnm1
mmu-miR-103-3p	Pth	mmu-miR-3470b	Pnoc
mmu-miR-103-3p	Axin2	mmu-miR-3470b	Zyg11b
mmu-miR-103-3p	Nrp2	mmu-miR-3470b	Tceanc
mmu-miR-103-3p	Ahsa2	mmu-miR-3470b	Usp37
mmu-miR-103-3p	Zfpm2	mmu-miR-3470b	Rreb1
mmu-miR-103-3p	Cacna2d1	mmu-miR-3470b	Zfyve26
mmu-miR-103-3p	Phyhipl	mmu-miR-3470b	Smg1
mmu-miR-103-3p	Chd1	mmu-miR-3470b	Slitrk2
mmu-miR-103-3p	Ppp2r3c	mmu-miR-3470b	Itgb7
mmu-miR-103-3p	Iars	mmu-miR-3470b	Cdh3
mmu-miR-103-3p	Camkk1	mmu-miR-3470b	Ppp2r5d
mmu-miR-103-3p	Ppip5k2	mmu-miR-3470b	Ctsc
mmu-miR-103-3p	Cant1	mmu-miR-3473a	Hic2
mmu-miR-103-3p	Nf1	mmu-miR-3473a	Cbfa2t3
mmu-miR-103-3p	Cds2	mmu-miR-3473a	Coro2b
mmu-miR-103-3p	Npas3	mmu-miR-3473a	Kcne1
mmu-miR-103-3p	Cab39	mmu-miR-3473a	Ankfy1
mmu-miR-103-3p	Shcbp1	mmu-miR-3473a	Rere
mmu-miR-103-3p	Traf3	mmu-miR-3473a	Cgn
mmu-miR-103-3p	Rai14	mmu-miR-3473a	Igf1
mmu-miR-103-3p	Eva1a	mmu-miR-3473a	Ago1
mmu-miR-103-3p	Sall1	mmu-miR-3473a	Slc24a2
mmu-miR-103-3p	Pnisr	mmu-miR-3473a	Apba1
mmu-miR-103-3p	Snx12	mmu-miR-3473a	Slc16a2
mmu-miR-103-3p	Celsr2	mmu-miR-3473a	Pcna
mmu-miR-103-3p	Ywhah	mmu-miR-3473a	Dynll2
mmu-miR-103-3p	Slc45a4	mmu-miR-3473a	Synm
mmu-miR-103-3p	Pabpc1l	mmu-miR-3473a	Sgms1
mmu-miR-103-3p	Fgf10	mmu-miR-3473a	Ralgapb
mmu-miR-103-3p	Pde3b	mmu-miR-3473a	Magi2
mmu-miR-103-3p	Cc2d1b	mmu-miR-3473a	Ube2d2b
mmu-miR-103-3p	Fezf1	mmu-miR-3473a	Cdc42
mmu-miR-103-3p	Kcna2	mmu-miR-3473a	Slc4a5
mmu-miR-103-3p	Ago1	mmu-miR-3473a	Ephb2
mmu-miR-103-3p	Hic2	mmu-miR-3473a	Ntrk2
mmu-miR-103-3p	Tmem178b	mmu-miR-3473a	Car10
mmu-miR-103-3p	Gpcpd1	mmu-miR-3473a	Creb3l2
mmu-miR-103-3p	Nol4l	mmu-miR-3473a	Syn1
mmu-miR-103-3p	Kdm7a	mmu-miR-3473a	Rab3d
mmu-miR-103-3p	Fgf5	mmu-miR-3473a	Cldn23
mmu-miR-103-3p	Prr14l	mmu-miR-3473a	Glod5
mmu-miR-103-3p	Unc80	mmu-miR-3473a	Rbfox2
mmu-miR-103-3p	Pus7l	mmu-miR-3473a	Brpf3
mmu-miR-103-3p	Coro2b	mmu-miR-3473a	Kif1b
mmu-miR-103-3p	Prkce	mmu-miR-3473a	Sox13
mmu-miR-103-3p	Otud4	mmu-miR-3473a	Gpr21
mmu-miR-103-3p	Piezo1	mmu-miR-3473a	Fgf14
mmu-miR-103-3p	Phf20	mmu-miR-3473a	Tox3
mmu-miR-103-3p	Gnpnat1	mmu-miR-3473a	Elp4
mmu-miR-103-3p	Rab10	mmu-miR-3473a	Tead1
mmu-miR-103-3p	Htr4	mmu-miR-3473a	Phactr2
mmu-miR-103-3p	Ino80d	mmu-miR-3473a	Adam2
mmu-miR-103-3p	Acbd3	mmu-miR-3473a	Plekhg4
mmu-miR-103-3p	Prkg1	mmu-miR-3473a	Xylt2
mmu-miR-103-3p	Wnt3a	mmu-miR-3473a	Agap1
mmu-miR-103-3p	Ppp6c	mmu-miR-3473a	Hook3
mmu-miR-103-3p	Tnpo1	mmu-miR-3473a	Trpc4ap
mmu-miR-103-3p	Ube2a	mmu-miR-3473a	Pip5k1c
mmu-miR-103-3p	Ptpn4	mmu-miR-3473a	Tspan11
mmu-miR-103-3p	Ppm1e	mmu-miR-3473a	Crtac1
mmu-miR-103-3p	Nfia	mmu-miR-3473a	Smg7
mmu-miR-103-3p	Ndel1	mmu-miR-3473a	Plxna4
mmu-miR-103-3p	Adamtsl3	mmu-miR-3473a	Mier1
mmu-miR-103-3p	Herc2	mmu-miR-3473a	Wnt7a
mmu-miR-103-3p	Zdhhc9	mmu-miR-3473a	Slc4a8
mmu-miR-103-3p	Ppp2r5a	mmu-miR-3473a	Pcdha10
mmu-miR-103-3p	Zfp449	mmu-miR-3473a	Rprd2
mmu-miR-103-3p	Pdlim1	mmu-miR-3473a	Tnrc6b
mmu-miR-103-3p	Chd2	mmu-miR-3473a	Rhot1
mmu-miR-103-3p	Kpna1	mmu-miR-3473a	Ikbkg
mmu-miR-103-3p	Rab11fip2	mmu-miR-3473a	Fam124a
mmu-miR-103-3p	Nedd9	mmu-miR-3473a	Mat2a
mmu-miR-103-3p	Gabbr1	mmu-miR-3473a	Phlpp2
mmu-miR-103-3p	Avl9	mmu-miR-3473a	Rit2
mmu-miR-107-3p	Kif21a	mmu-miR-3473a	Adam22
mmu-miR-107-3p	Jakmip2	mmu-miR-3473a	Tmed5
mmu-miR-107-3p	Dync1li2	mmu-miR-3473a	Gsk3b
mmu-miR-107-3p	Fermt2	mmu-miR-3473a	Arhgef9
mmu-miR-107-3p	Med26	mmu-miR-3473a	Trappc2
mmu-miR-107-3p	Tgfbr3	mmu-miR-3473a	Cntd1
mmu-miR-107-3p	Ano3	mmu-miR-3473a	Nol6
mmu-miR-107-3p	N4bp1	mmu-miR-3473a	Otof
mmu-miR-107-3p	Fam117b	mmu-miR-3473a	Dhx40
mmu-miR-107-3p	Cpeb3	mmu-miR-3473a	Cyyr1
mmu-miR-107-3p	Gga3	mmu-miR-3473a	Fchsd2
mmu-miR-107-3p	Mapk8	mmu-miR-3473a	G6pc
mmu-miR-107-3p	Ppp6r2	mmu-miR-3473a	Slc9a1
mmu-miR-107-3p	Ago4	mmu-miR-3473a	Pvr
mmu-miR-107-3p	Sun2	mmu-miR-3473a	Apcdd1
mmu-miR-107-3p	Usp42	mmu-miR-3473a	Atp1a3
mmu-miR-107-3p	Kif23	mmu-miR-3473a	Robo2
mmu-miR-107-3p	Hykk	mmu-miR-3473a	Cxcl12
mmu-miR-107-3p	Gpc6	mmu-miR-3473a	Itsn1
mmu-miR-107-3p	Armc1	mmu-miR-3473a	Phldb1
mmu-miR-107-3p	Rnf38	mmu-miR-3473b	St6galnac6
mmu-miR-107-3p	Pth	mmu-miR-3473b	Rere
mmu-miR-107-3p	Axin2	mmu-miR-3473b	Mnt
mmu-miR-107-3p	Znrf2	mmu-miR-3473b	Adcy1
mmu-miR-107-3p	Fbxw7	mmu-miR-3473b	Runx3
mmu-miR-107-3p	Nrp2	mmu-miR-3473b	Tmem248
mmu-miR-107-3p	Zfpm2	mmu-miR-3473b	Ccdc130
mmu-miR-107-3p	Cacna2d1	mmu-miR-3473b	Srf
mmu-miR-107-3p	Phyhipl	mmu-miR-3473b	Cxcl16
mmu-miR-107-3p	Chd1	mmu-miR-3473b	Ddah1
mmu-miR-107-3p	Nf1	mmu-miR-3473b	Ephb2
mmu-miR-107-3p	Ppp2r3c	mmu-miR-3473b	Bptf
mmu-miR-107-3p	Ppip5k2	mmu-miR-3473b	Efnb3
mmu-miR-107-3p	Npas3	mmu-miR-3473b	Plp2
mmu-miR-107-3p	Gabrg2	mmu-miR-3473b	Itgam
mmu-miR-107-3p	Cab39	mmu-miR-3473b	Aldh6a1
mmu-miR-107-3p	Shcbp1	mmu-miR-3473b	Gli2
mmu-miR-107-3p	Rai14	mmu-miR-3473b	Xbp1
mmu-miR-107-3p	Eva1a	mmu-miR-3473b	Minos1
mmu-miR-107-3p	Ubr4	mmu-miR-3473b	Syt1
mmu-miR-107-3p	Sall1	mmu-miR-3473b	Ccdc137
mmu-miR-107-3p	Pnisr	mmu-miR-3473b	Myef2
mmu-miR-107-3p	Ywhah	mmu-miR-3473b	Ppp1cb
mmu-miR-107-3p	Snx12	mmu-miR-3473d	Kcns3
mmu-miR-107-3p	Zbtb39	mmu-miR-3473d	Ap3s1
mmu-miR-107-3p	Pde3b	mmu-miR-3473d	Slc1a2
mmu-miR-107-3p	Rab40b	mmu-miR-3473d	Atf3
mmu-miR-107-3p	Celsr2	mmu-miR-3473d	Arpc5
mmu-miR-107-3p	Pabpc1l	mmu-miR-3473d	Cdc27
mmu-miR-107-3p	Lats1	mmu-miR-3473d	Ubqln2
mmu-miR-107-3p	Cc2d1b	mmu-miR-3473d	Rasef
mmu-miR-107-3p	Fezf1	mmu-miR-3473d	Il15ra
mmu-miR-107-3p	Kcna2	mmu-miR-3473d	Rbm41
mmu-miR-107-3p	Gpcpd1	mmu-miR-3473d	Trappc3
mmu-miR-107-3p	Kdm7a	mmu-miR-3473d	Hipk3
mmu-miR-107-3p	Fgf5	mmu-miR-3473d	Atrx
mmu-miR-107-3p	Prr14l	mmu-miR-3473d	Taf5
mmu-miR-107-3p	Unc80	mmu-miR-3473d	Tcf7l2
mmu-miR-107-3p	Ago1	mmu-miR-3473d	Med13
mmu-miR-107-3p	Nol4l	mmu-miR-3473d	Pgm2l1
mmu-miR-107-3p	Zfp711	mmu-miR-3473d	Vsnl1
mmu-miR-107-3p	Hic2	mmu-miR-3473d	Ppfia3
mmu-miR-107-3p	Rab10	mmu-miR-3473d	Zbtb34
mmu-miR-107-3p	Gnpnat1	mmu-miR-3473d	Tiparp
mmu-miR-107-3p	Nrip3	mmu-miR-3473d	Dcp1a
mmu-miR-107-3p	Tnrc6b	mmu-miR-3473d	Card6
mmu-miR-107-3p	Ino80d	mmu-miR-3473d	Rassf4
mmu-miR-107-3p	Acbd3	mmu-miR-3473d	Slc25a36
mmu-miR-107-3p	Prkg1	mmu-miR-3473d	Ammecr1l
mmu-miR-107-3p	Capns2	mmu-miR-3473d	Car10
mmu-miR-107-3p	Ppp6c	mmu-miR-3473d	Gpcpd1
mmu-miR-107-3p	Ube2a	mmu-miR-3473e	St6galnac6
mmu-miR-107-3p	Nfia	mmu-miR-3473e	Rere
mmu-miR-107-3p	Ptpn4	mmu-miR-3473e	Mnt
mmu-miR-107-3p	Tnpo1	mmu-miR-3473e	Ptprf
mmu-miR-107-3p	Ppp4r3b	mmu-miR-3473e	Runx3
mmu-miR-107-3p	Adamtsl3	mmu-miR-3473e	Tmem248
mmu-miR-107-3p	Wnt3a	mmu-miR-3473e	Srf
mmu-miR-107-3p	Zfp449	mmu-miR-3473e	Cxcl16
mmu-miR-107-3p	Chd2	mmu-miR-3473e	Ephb2
mmu-miR-107-3p	Herc2	mmu-miR-3473e	Ddah1
mmu-miR-107-3p	Kpna1	mmu-miR-3473e	Bptf
mmu-miR-107-3p	Zdhhc9	mmu-miR-3473e	Efnb3
mmu-miR-107-3p	Thada	mmu-miR-3473e	Plp2
mmu-miR-107-3p	Avl9	mmu-miR-3473e	Itgam
mmu-miR-107-3p	Rab11fip2	mmu-miR-3473e	Aldh6a1
mmu-miR-107-3p	Nedd9	mmu-miR-3473e	Gli2
mmu-miR-107-3p	Gabbr1	mmu-miR-3473e	Xbp1
mmu-miR-1193-5p	Rfng	mmu-miR-3473e	Syt1
mmu-miR-1193-5p	Yrdc	mmu-miR-3473e	Minos1
mmu-miR-1193-5p	B020004C17Rik	mmu-miR-3473e	Ppp1cb
mmu-miR-1193-5p	Lzts3	mmu-miR-3473e	Ccdc137
mmu-miR-1193-5p	Nsa2	mmu-miR-3473e	Myef2
mmu-miR-1193-5p	Dzip1	mmu-miR-3474	Khdrbs1
mmu-miR-1193-5p	Clec12b	mmu-miR-3474	2510039O18Rik
mmu-miR-1193-5p	Ube2e3	mmu-miR-3474	Mtf1
mmu-miR-1193-5p	Cdkn2aip	mmu-miR-3474	Arrb1
mmu-miR-1193-5p	Selp	mmu-miR-3474	Mtor
mmu-miR-1193-5p	Zfp472	mmu-miR-3474	Clip3
mmu-miR-1193-5p	Foxf2	mmu-miR-3474	Aifm3
mmu-miR-1193-5p	Cep76	mmu-miR-3474	St3gal1
mmu-miR-1193-5p	Tnrc6b	mmu-miR-3474	Ypel5
mmu-miR-1193-5p	Ybx1	mmu-miR-3474	Pou6f1
mmu-miR-1193-5p	Gdf6	mmu-miR-3474	Foxj1
mmu-miR-12191-3p	Ewsr1	mmu-miR-3474	Tanc2
mmu-miR-12191-3p	Tcf20	mmu-miR-3474	Fam126b
mmu-miR-12191-3p	Lonrf3	mmu-miR-3474	Dlgap3
mmu-miR-12191-3p	Gpnmb	mmu-miR-3474	Rpp14
mmu-miR-12191-3p	Umodl1	mmu-miR-3474	Tmem253
mmu-miR-12191-3p	4921501E09Rik	mmu-miR-3474	Fam131b
mmu-miR-12191-3p	Agpat5	mmu-miR-3474	Sec24c
mmu-miR-12191-3p	Srek1	mmu-miR-3474	Psenen
mmu-miR-12191-3p	Zfp951	mmu-miR-3474	Smpd3
mmu-miR-12191-3p	Glis3	mmu-miR-3474	Trim67
mmu-miR-12191-3p	Tpk1	mmu-miR-3474	Rce1
mmu-miR-12191-3p	Nanos2	mmu-miR-3474	Nutf2
mmu-miR-12191-3p	Tom1l2	mmu-miR-3474	H2-Ke6
mmu-miR-12191-3p	Dcc	mmu-miR-3474	Mnt
mmu-miR-12191-3p	Tspan33	mmu-miR-3474	Hip1
mmu-miR-12191-3p	Kctd20	mmu-miR-3474	Atxn7l3
mmu-miR-12191-3p	Fn3krp	mmu-miR-3474	Trim44
mmu-miR-12191-3p	Tnrc6b	mmu-miR-3474	Smim3
mmu-miR-12191-3p	Gpr173	mmu-miR-3474	Akirin2
mmu-miR-124-3p	Plekhm3	mmu-miR-3474	Ldlrap1
mmu-miR-124-3p	Ctdsp1	mmu-miR-3474	Bcl9
mmu-miR-124-3p	Vamp3	mmu-miR-3474	Kbtbd2
mmu-miR-124-3p	Lrrc58	mmu-miR-3474	Tppp
mmu-miR-124-3p	Itgb1	mmu-miR-350-5p	Dcbld2
mmu-miR-124-3p	Pik3c2a	mmu-miR-350-5p	Mapk1
mmu-miR-124-3p	Rnpepl1	mmu-miR-350-5p	Fcho2
mmu-miR-124-3p	Crebrf	mmu-miR-350-5p	Ago1
mmu-miR-124-3p	Trib3	mmu-miR-350-5p	Chd9
mmu-miR-124-3p	Flot2	mmu-miR-350-5p	Tbc1d12
mmu-miR-124-3p	Snai2	mmu-miR-350-5p	Dnajb9
mmu-miR-124-3p	Lrrc1	mmu-miR-350-5p	Ankib1
mmu-miR-124-3p	Ptbp3	mmu-miR-350-5p	Cpeb1
mmu-miR-124-3p	Lamc1	mmu-miR-350-5p	Zbtb18
mmu-miR-124-3p	Magt1	mmu-miR-350-5p	Gpr137c
mmu-miR-124-3p	Ptpn12	mmu-miR-350-5p	Reps2
mmu-miR-124-3p	Lpp	mmu-miR-350-5p	Fam45a
mmu-miR-124-3p	Sntb2	mmu-miR-350-5p	Dpysl2
mmu-miR-124-3p	Ttl	mmu-miR-350-5p	Tgfbr2
mmu-miR-124-3p	Pkn2	mmu-miR-350-5p	Sobp
mmu-miR-124-3p	Foxq1	mmu-miR-350-5p	Casd1
mmu-miR-124-3p	39508	mmu-miR-350-5p	Mybl1
mmu-miR-124-3p	B4galt1	mmu-miR-350-5p	Stx6
mmu-miR-124-3p	Slc31a2	mmu-miR-350-5p	Myrf
mmu-miR-124-3p	Slitrk6	mmu-miR-350-5p	E2f2
mmu-miR-124-3p	Sema6a	mmu-miR-350-5p	Tanc2
mmu-miR-124-3p	Nme4	mmu-miR-350-5p	Topors
mmu-miR-124-3p	Serinc2	mmu-miR-350-5p	Sorbs2
mmu-miR-124-3p	Cnep1r1	mmu-miR-350-5p	Kdm2a
mmu-miR-124-3p	Snx18	mmu-miR-350-5p	Heg1
mmu-miR-124-3p	Eml6	mmu-miR-350-5p	Yaf2
mmu-miR-124-3p	Ppp1r3d	mmu-miR-350-5p	Tnks1bp1
mmu-miR-124-3p	Antxr2	mmu-miR-350-5p	Tspyl2
mmu-miR-124-3p	Fam122b	mmu-miR-350-5p	Mtmr4
mmu-miR-124-3p	Chic1	mmu-miR-350-5p	Btbd10
mmu-miR-124-3p	Ptbp2	mmu-miR-350-5p	Vwde
mmu-miR-124-3p	Osbpl3	mmu-miR-350-5p	Snx5
mmu-miR-124-3p	Rsu1	mmu-miR-350-5p	Rnf216
mmu-miR-124-3p	Atp7a	mmu-miR-350-5p	Sash1
mmu-miR-124-3p	Sema6d	mmu-miR-350-5p	Jakmip1
mmu-miR-124-3p	Acadvl	mmu-miR-350-5p	Usp3
mmu-miR-124-3p	Cd164	mmu-miR-350-5p	Cdk2
mmu-miR-124-3p	Vps37c	mmu-miR-350-5p	Map3k12
mmu-miR-124-3p	Sp1	mmu-miR-350-5p	Abhd3
mmu-miR-124-3p	Gga2	mmu-miR-350-5p	Cfl2
mmu-miR-124-3p	Lcp1	mmu-miR-350-5p	Polq
mmu-miR-124-3p	Cc2d1b	mmu-miR-350-5p	Mbnl1
mmu-miR-124-3p	Gzf1	mmu-miR-350-5p	Caprin2
mmu-miR-124-3p	Vat1	mmu-miR-350-5p	Cnot6
mmu-miR-124-3p	Amotl1	mmu-miR-350-5p	Slain1
mmu-miR-124-3p	Myzap	mmu-miR-350-5p	Irf2bp2
mmu-miR-124-3p	Rab34	mmu-miR-350-5p	Mex3d
mmu-miR-124-3p	Rad17	mmu-miR-350-5p	Rorb
mmu-miR-124-3p	Ccdc177	mmu-miR-350-5p	Rasd1
mmu-miR-124-3p	Rbm24	mmu-miR-350-5p	Sos1
mmu-miR-124-3p	Arfgef3	mmu-miR-350-5p	Stxbp5l
mmu-miR-124-3p	Ogfod3	mmu-miR-350-5p	Naa30
mmu-miR-124-3p	Eci2	mmu-miR-350-5p	Psd3
mmu-miR-124-3p	Map3k2	mmu-miR-350-5p	Psd
mmu-miR-124-3p	Nfatc1	mmu-miR-350-5p	Pdzd7
mmu-miR-124-3p	Ginm1	mmu-miR-350-5p	Map7
mmu-miR-124-3p	Foxc1	mmu-miR-350-5p	E2f7
mmu-miR-124-3p	Evi5	mmu-miR-350-5p	Csnk1g1
mmu-miR-124-3p	Prkd1	mmu-miR-350-5p	Fgf9
mmu-miR-124-3p	Folr1	mmu-miR-350-5p	Nabp1
mmu-miR-124-3p	Tor1aip2	mmu-miR-350-5p	Ezh1
mmu-miR-124-3p	Rhog	mmu-miR-350-5p	Ddhd2
mmu-miR-124-3p	Sgpp1	mmu-miR-350-5p	Gab1
mmu-miR-124-3p	Zfp706	mmu-miR-350-5p	Rasl11b
mmu-miR-124-3p	Oaf	mmu-miR-350-5p	Atp2c1
mmu-miR-124-3p	Gli3	mmu-miR-350-5p	Zfp367
mmu-miR-124-3p	Cbx2	mmu-miR-350-5p	Nckap5
mmu-miR-124-3p	Clmn	mmu-miR-350-5p	Pdgfra
mmu-miR-124-3p	Fam129b	mmu-miR-350-5p	Erbb4
mmu-miR-124-3p	Col4a1	mmu-miR-350-5p	Jmy
mmu-miR-124-3p	Prtg	mmu-miR-350-5p	Tmem170b
mmu-miR-124-3p	Nr3c2	mmu-miR-350-5p	Myocd
mmu-miR-124-3p	Osbpl8	mmu-miR-350-5p	Map3k2
mmu-miR-124-3p	Chsy1	mmu-miR-350-5p	Il25
mmu-miR-124-3p	Slc50a1	mmu-miR-350-5p	Kif5a
mmu-miR-124-3p	Fa2h	mmu-miR-350-5p	Itgb4
mmu-miR-124-3p	Slc16a1	mmu-miR-350-5p	Zfp91
mmu-miR-124-3p	Hivep1	mmu-miR-350-5p	Kmt2b
mmu-miR-124-3p	Gmcl1	mmu-miR-350-5p	Pde12
mmu-miR-124-3p	Abcc4	mmu-miR-350-5p	Nfib
mmu-miR-124-3p	Casq2	mmu-miR-350-5p	Slc40a1
mmu-miR-124-3p	Tmem87b	mmu-miR-350-5p	Stk17b
mmu-miR-124-3p	Cpd	mmu-miR-350-5p	Zfand4
mmu-miR-124-3p	Parp16	mmu-miR-350-5p	Pxk
mmu-miR-124-3p	Cpt1a	mmu-miR-350-5p	Cnot7
mmu-miR-124-3p	Sdf2l1	mmu-miR-350-5p	Actl6a
mmu-miR-124-3p	Ctnnd1	mmu-miR-350-5p	Ppp1r9a
mmu-miR-124-3p	Edem1	mmu-miR-350-5p	Sorl1
mmu-miR-124-3p	Tnrc6b	mmu-miR-350-5p	Smoc2
mmu-miR-124-3p	Rock1	mmu-miR-350-5p	Kmt2a
mmu-miR-124-3p	Pdcd6	mmu-miR-350-5p	Tbcel
mmu-miR-124-3p	Palld	mmu-miR-350-5p	Blcap
mmu-miR-124-3p	Pgrmc2	mmu-miR-350-5p	Smoc1
mmu-miR-124-3p	Svip	mmu-miR-350-5p	Gcc2
mmu-miR-124-3p	Myrf	mmu-miR-350-5p	E2f1
mmu-miR-124-3p	Ptprj	mmu-miR-350-5p	Fam19a1
mmu-miR-124-3p	Anxa11	mmu-miR-350-5p	Tmcc3
mmu-miR-124-3p	Usp1	mmu-miR-350-5p	Golga1
mmu-miR-124-3p	Ccdc121	mmu-miR-350-5p	Snrk
mmu-miR-124-3p	Cxadr	mmu-miR-350-5p	Ube3a
mmu-miR-124-3p	Rarg	mmu-miR-350-5p	Nfia
mmu-miR-124-3p	Hipk3	mmu-miR-350-5p	Npas2
mmu-miR-124-3p	Gnai1	mmu-miR-350-5p	Prdm16
mmu-miR-124-3p	Tor3a	mmu-miR-350-5p	Pthlh
mmu-miR-124-3p	Xkr8	mmu-miR-350-5p	Arhgap1
mmu-miR-124-3p	G3bp1	mmu-miR-350-5p	Elk3
mmu-miR-124-3p	Cadps	mmu-miR-350-5p	Smad5
mmu-miR-124-3p	Slc40a1	mmu-miR-350-5p	Map1b
mmu-miR-124-3p	Fchsd2	mmu-miR-350-5p	Slc24a2
mmu-miR-124-3p	Mapk4	mmu-miR-350-5p	Pkd2
mmu-miR-124-3p	Limch1	mmu-miR-350-5p	Map3k9
mmu-miR-124-3p	Trp53inp1	mmu-miR-350-5p	Znfx1
mmu-miR-124-3p	Jag1	mmu-miR-350-5p	Ndel1
mmu-miR-124-3p	Myadm	mmu-miR-350-5p	Mapk8
mmu-miR-124-3p	Gria3	mmu-miR-350-5p	Cep120
mmu-miR-124-3p	P4ha1	mmu-miR-350-5p	Neurog3
mmu-miR-124-3p	Grb2	mmu-miR-350-5p	Atxn1l
mmu-miR-124-3p	Capn6	mmu-miR-350-5p	Aldh1b1
mmu-miR-124-3p	Itpr3	mmu-miR-350-5p	Tox3
mmu-miR-124-3p	Pqlc3	mmu-miR-350-5p	Hif1an
mmu-miR-124-3p	Stk26	mmu-miR-350-5p	Tnfrsf21
mmu-miR-124-3p	Smarcad1	mmu-miR-350-5p	Tbc1d15
mmu-miR-124-3p	Phactr2	mmu-miR-350-5p	Zfp704
mmu-miR-124-3p	Srek1	mmu-miR-350-5p	Frmd6
mmu-miR-124-3p	Chp1	mmu-miR-350-5p	Crybg3
mmu-miR-124-3p	Dll4	mmu-miR-350-5p	Man1c1
mmu-miR-124-3p	Elovl5	mmu-miR-350-5p	Bbx
mmu-miR-124-3p	Sigmar1	mmu-miR-350-5p	Lmx1a
mmu-miR-124-3p	Ccdc86	mmu-miR-350-5p	Arx
mmu-miR-124-3p	Shkbp1	mmu-miR-350-5p	Kcnn2
mmu-miR-124-3p	Ankrd27	mmu-miR-350-5p	Phtf2
mmu-miR-124-3p	Rrbp1	mmu-miR-350-5p	Chmp4c
mmu-miR-124-3p	Gria2	mmu-miR-350-5p	Bmpr2
mmu-miR-124-3p	Ascc2	mmu-miR-350-5p	Lclat1
mmu-miR-124-3p	Rhoq	mmu-miR-350-5p	Tspan9
mmu-miR-124-3p	Fstl5	mmu-miR-350-5p	Plekha3
mmu-miR-124-3p	Rnf128	mmu-miR-350-5p	Arid4a
mmu-miR-124-3p	Ppm1f	mmu-miR-350-5p	Eif4g2
mmu-miR-124-3p	Manbal	mmu-miR-350-5p	Spopl
mmu-miR-124-3p	Dmrta1	mmu-miR-3572-3p	Jmjd1c
mmu-miR-124-3p	Fcho2	mmu-miR-3572-3p	Ap3m1
mmu-miR-124-3p	Ranbp10	mmu-miR-3572-3p	Scai
mmu-miR-124-3p	2510039O18Rik	mmu-miR-3572-3p	Necab1
mmu-miR-124-3p	Dnajc1	mmu-miR-3572-3p	Foxj3
mmu-miR-124-3p	Efcab2	mmu-miR-3572-3p	Fmn1
mmu-miR-124-3p	Frmd4b	mmu-miR-3572-3p	Cd5
mmu-miR-124-3p	L2hgdh	mmu-miR-3572-3p	Zfp281
mmu-miR-124-3p	Prkag2	mmu-miR-3572-3p	Mapk1ip1l
mmu-miR-124-3p	Slc10a7	mmu-miR-3572-3p	Rtf1
mmu-miR-124-3p	Tmod1	mmu-miR-3572-3p	Pde7b
mmu-miR-124-3p	Myh9	mmu-miR-3572-3p	Ociad2
mmu-miR-124-3p	Bmpr1a	mmu-miR-3572-3p	Lhx2
mmu-miR-124-3p	Nrp1	mmu-miR-3572-3p	Grpr
mmu-miR-124-3p	Osbp	mmu-miR-3572-3p	Nckap1
mmu-miR-124-3p	Rhou	mmu-miR-3572-3p	Msl2
mmu-miR-124-3p	Pcdh8	mmu-miR-3572-3p	Plekhh2
mmu-miR-124-3p	Tub	mmu-miR-3572-3p	Rasl11a
mmu-miR-124-3p	Myo10	mmu-miR-3572-3p	Snap29
mmu-miR-124-3p	Cdh4	mmu-miR-3572-3p	Rab9b
mmu-miR-124-3p	Esyt2	mmu-miR-3572-3p	Tmem108
mmu-miR-124-3p	Sh2b3	mmu-miR-3572-3p	Nktr
mmu-miR-124-3p	Nek9	mmu-miR-3572-3p	Zfp738
mmu-miR-124-3p	Hic1	mmu-miR-3572-3p	Ttc14
mmu-miR-124-3p	Gsn	mmu-miR-3572-3p	Rnpc3
mmu-miR-124-3p	Hipk1	mmu-miR-3572-3p	Slc38a2
mmu-miR-124-3p	Nfib	mmu-miR-3572-3p	Csnk1g1
mmu-miR-124-3p	Ildr2	mmu-miR-3572-3p	Ntng1
mmu-miR-124-3p	Srgap1	mmu-miR-3572-3p	Pgr15l
mmu-miR-124-3p	Raph1	mmu-miR-3572-3p	Ube2b
mmu-miR-124-3p	Pter	mmu-miR-3572-3p	Igdcc4
mmu-miR-124-3p	Anks1	mmu-miR-3572-3p	Zfp808
mmu-miR-124-3p	Rala	mmu-miR-3572-3p	Map1b
mmu-miR-124-3p	Scamp2	mmu-miR-3572-3p	Trim33
mmu-miR-124-3p	Ptpn9	mmu-miR-3572-3p	Ddx3x
mmu-miR-124-3p	Pde4b	mmu-miR-3572-3p	Ttl
mmu-miR-124-3p	Rab10	mmu-miR-3572-3p	Ube2n
mmu-miR-124-3p	Eps8	mmu-miR-3572-3p	Plekha3
mmu-miR-124-3p	Plxna3	mmu-miR-3572-3p	Fnip1
mmu-miR-124-3p	Rpia	mmu-miR-3572-3p	Atp1b1
mmu-miR-124-3p	Ryr2	mmu-miR-3572-3p	Pnn
mmu-miR-124-3p	Kcnq5	mmu-miR-3572-3p	Commd4
mmu-miR-124-3p	Gata6	mmu-miR-3572-3p	Klkb1
mmu-miR-124-3p	Jade1	mmu-miR-3572-3p	Ltbr
mmu-miR-124-3p	Pgf	mmu-miR-3572-3p	Galc
mmu-miR-124-3p	Myh10	mmu-miR-3572-3p	Hmcn1
mmu-miR-124-3p	Ralbp1	mmu-miR-3572-3p	Fbxo30
mmu-miR-124-3p	Suco	mmu-miR-3572-3p	Olfml2b
mmu-miR-124-3p	E130308A19Rik	mmu-miR-3572-3p	Cndp1
mmu-miR-124-3p	Slitrk4	mmu-miR-3572-3p	Tsc22d2
mmu-miR-124-3p	Rwdd4a	mmu-miR-3572-3p	Gfi1
mmu-miR-124-3p	Sumf1	mmu-miR-3572-3p	Zfp760
mmu-miR-124-3p	Sos2	mmu-miR-3572-3p	Mamld1
mmu-miR-124-3p	Upf3b	mmu-miR-3572-3p	Arhgap36
mmu-miR-124-3p	Man2a1	mmu-miR-3572-3p	Mpp7
mmu-miR-124-3p	Acss1	mmu-miR-361-3p	Kdm5c
mmu-miR-124-3p	Mylk4	mmu-miR-361-3p	Cacna2d2
mmu-miR-124-3p	Vat1l	mmu-miR-361-3p	Hoxa10
mmu-miR-124-3p	Smox	mmu-miR-361-3p	Camk2b
mmu-miR-124-3p	Arg2	mmu-miR-361-3p	Ebf1
mmu-miR-124-3p	Eea1	mmu-miR-361-3p	Ogt
mmu-miR-124-3p	Apln	mmu-miR-361-3p	Cpeb1
mmu-miR-124-3p	Paqr9	mmu-miR-361-3p	Serpinb3b
mmu-miR-124-3p	Entpd5	mmu-miR-361-3p	Nfat5
mmu-miR-124-3p	Slc30a7	mmu-miR-361-3p	Mtmr1
mmu-miR-124-3p	Usp2	mmu-miR-361-3p	Serpinb3a
mmu-miR-124-3p	Lpin1	mmu-miR-361-3p	Map3k5
mmu-miR-124-3p	Dlx5	mmu-miR-361-3p	Cyp2g1
mmu-miR-124-3p	Mocs1	mmu-miR-361-3p	Tnk2
mmu-miR-124-3p	Tfdp2	mmu-miR-361-3p	Tmem127
mmu-miR-124-3p	Serp1	mmu-miR-361-3p	Rbbp9
mmu-miR-124-3p	Slc1a4	mmu-miR-361-3p	Zfp772
mmu-miR-124-3p	Btbd10	mmu-miR-361-3p	Stc2
mmu-miR-124-3p	Rock2	mmu-miR-361-3p	Cbx6
mmu-miR-124-3p	Tead1	mmu-miR-361-3p	Pde1c
mmu-miR-124-3p	Ctdspl	mmu-miR-361-3p	Gpr85
mmu-miR-124-3p	Sestd1	mmu-miR-361-3p	Rarg
mmu-miR-124-3p	Zfp608	mmu-miR-361-3p	Hoxc8
mmu-miR-124-3p	Akt1s1	mmu-miR-361-3p	Umodl1
mmu-miR-124-3p	Nfic	mmu-miR-361-3p	Arhgef9
mmu-miR-124-3p	Cdk13	mmu-miR-361-3p	Slc1a2
mmu-miR-124-3p	Slc17a5	mmu-miR-361-3p	2610008E11Rik
mmu-miR-124-3p	Naa15	mmu-miR-361-3p	Psmd2
mmu-miR-124-3p	Spindoc	mmu-miR-361-3p	Ankrd45
mmu-miR-124-3p	Wasf2	mmu-miR-361-3p	Ap3s2
mmu-miR-124-3p	Shroom4	mmu-miR-370-3p	Mlec
mmu-miR-124-3p	Dennd6a	mmu-miR-370-3p	Klf12
mmu-miR-124-3p	Ptpn4	mmu-miR-370-3p	Ino80
mmu-miR-124-3p	Rhbdd1	mmu-miR-370-3p	Fam114a2
mmu-miR-124-3p	Nfix	mmu-miR-370-3p	Smad1
mmu-miR-124-3p	Fam219b	mmu-miR-370-3p	Cntnap1
mmu-miR-124-3p	Cers2	mmu-miR-370-3p	Atxn7l3
mmu-miR-124-3p	Sh3pxd2a	mmu-miR-370-3p	Slc4a4
mmu-miR-124-3p	Spty2d1	mmu-miR-370-3p	Rfx7
mmu-miR-124-3p	Tjp2	mmu-miR-370-3p	Frk
mmu-miR-124-3p	Med12l	mmu-miR-370-3p	Dnmt3a
mmu-miR-124-3p	Tacc1	mmu-miR-370-3p	Dock4
mmu-miR-124-3p	Zfp503	mmu-miR-370-3p	Ing3
mmu-miR-124-3p	Kcnk10	mmu-miR-370-3p	Foxo1
mmu-miR-124-3p	Fxr1	mmu-miR-370-3p	Wnt10b
mmu-miR-124-3p	Fam177a	mmu-miR-370-3p	Chst11
mmu-miR-124-3p	G2e3	mmu-miR-370-3p	Rnft2
mmu-miR-124-3p	Tmem109	mmu-miR-370-3p	Frs2
mmu-miR-124-3p	Unc119b	mmu-miR-370-3p	Nf1
mmu-miR-124-3p	Lrig1	mmu-miR-370-3p	Trdmt1
mmu-miR-124-3p	Rapgef1	mmu-miR-370-3p	Tjp1
mmu-miR-124-3p	Lemd2	mmu-miR-370-3p	Zdhhc5
mmu-miR-124-3p	Plscr3	mmu-miR-423-3p	Pabpc1
mmu-miR-124-3p	Poglut1	mmu-miR-466i-5p	Nrxn1
mmu-miR-124-3p	Sft2d2	mmu-miR-466i-5p	Lrrc32
mmu-miR-124-3p	Tmem8b	mmu-miR-466i-5p	Tmem236
mmu-miR-124-3p	Jam2	mmu-miR-466i-5p	Hrh1
mmu-miR-124-3p	Fam160a1	mmu-miR-466i-5p	Fgf23
mmu-miR-124-3p	Myrip	mmu-miR-466i-5p	Mfsd6
mmu-miR-124-3p	Lonrf1	mmu-miR-466i-5p	Ceacam2
mmu-miR-124-3p	Cask	mmu-miR-466i-5p	Vsnl1
mmu-miR-124-3p	Irf2bpl	mmu-miR-466i-5p	Chst2
mmu-miR-124-3p	Nfatc2	mmu-miR-466i-5p	Acot2
mmu-miR-124-3p	Tpst2	mmu-miR-466i-5p	Opcml
mmu-miR-124-3p	Rsrc2	mmu-miR-466i-5p	Tmem104
mmu-miR-124-3p	Tasp1	mmu-miR-466i-5p	Eogt
mmu-miR-124-3p	Wdfy3	mmu-miR-466i-5p	Znrf3
mmu-miR-124-3p	Slc26a2	mmu-miR-466i-5p	Itgam
mmu-miR-124-3p	Ctdsp2	mmu-miR-466i-5p	Ebf3
mmu-miR-124-3p	Prr14l	mmu-miR-466i-5p	Zfp91
mmu-miR-124-3p	Myo1e	mmu-miR-466i-5p	Cap2
mmu-miR-124-3p	Tet1	mmu-miR-466i-5p	Pou3f4
mmu-miR-124-3p	Rffl	mmu-miR-466i-5p	Bcl2
mmu-miR-124-3p	Cnn3	mmu-miR-466i-5p	Runx3
mmu-miR-124-3p	Enpp4	mmu-miR-466i-5p	Tmod2
mmu-miR-124-3p	Ern1	mmu-miR-466i-5p	Rorb
mmu-miR-124-3p	Klf6	mmu-miR-466i-5p	Rab11fip1
mmu-miR-124-3p	Zbed4	mmu-miR-466i-5p	Cend1
mmu-miR-124-3p	Shq1	mmu-miR-466i-5p	Unc93a
mmu-miR-124-3p	Znrf3	mmu-miR-466i-5p	Enpp6
mmu-miR-124-3p	Wipf1	mmu-miR-466i-5p	Gm4841
mmu-miR-124-3p	Usp14	mmu-miR-466i-5p	Il18r1
mmu-miR-124-3p	AI593442	mmu-miR-466i-5p	Ceacam18
mmu-miR-124-3p	Hlf	mmu-miR-466i-5p	Chst3
mmu-miR-124-3p	Itga7	mmu-miR-466i-5p	Slc4a4
mmu-miR-124-3p	Eya1	mmu-miR-466i-5p	Thada
mmu-miR-124-3p	1190002N15Rik	mmu-miR-466i-5p	Slc17a5
mmu-miR-124-3p	Bmpr1b	mmu-miR-466i-5p	Ctdsp2
mmu-miR-124-3p	Pan3	mmu-miR-466i-5p	St8sia3
mmu-miR-124-3p	Rasgef1a	mmu-miR-466i-5p	Accs
mmu-miR-124-3p	Alpk3	mmu-miR-466i-5p	Ttc12
mmu-miR-124-3p	Irf2bp2	mmu-miR-466i-5p	Sh3bp5
mmu-miR-124-3p	Alg2	mmu-miR-466i-5p	Urod
mmu-miR-124-3p	Plekhh1	mmu-miR-466i-5p	Zfp46
mmu-miR-124-3p	Zmpste24	mmu-miR-466i-5p	Baz2b
mmu-miR-124-3p	Zfp36l2	mmu-miR-466i-5p	Pcdhga12
mmu-miR-124-3p	Atxn1l	mmu-miR-466i-5p	Slc7a8
mmu-miR-124-3p	Kif2a	mmu-miR-466i-5p	Sp9
mmu-miR-124-3p	Lclat1	mmu-miR-466i-5p	Mrvi1
mmu-miR-124-3p	Cdh9	mmu-miR-466i-5p	Alox8
mmu-miR-124-3p	Sos1	mmu-miR-466i-5p	Snap25
mmu-miR-124-3p	Bloc1s6	mmu-miR-466i-5p	Nphp3
mmu-miR-124-3p	Rassf5	mmu-miR-466i-5p	Naip6
mmu-miR-124-3p	Papolg	mmu-miR-466i-5p	St8sia1
mmu-miR-124-3p	Lims1	mmu-miR-466i-5p	Oxtr
mmu-miR-124-3p	Sh3kbp1	mmu-miR-466i-5p	Zfp606
mmu-miR-124-3p	Kdm5a	mmu-miR-466i-5p	Fblim1
mmu-miR-124-3p	Epha3	mmu-miR-466i-5p	Papss2
mmu-miR-124-3p	Mtr	mmu-miR-466i-5p	Casp8
mmu-miR-124-3p	Rlim	mmu-miR-466i-5p	Nagpa
mmu-miR-124-3p	Kif26a	mmu-miR-466i-5p	Cnksr2
mmu-miR-124-3p	Rhbdf1	mmu-miR-466i-5p	D630023F18Rik
mmu-miR-124-3p	Fam53b	mmu-miR-466i-5p	Vps33b
mmu-miR-124-3p	Far1	mmu-miR-466i-5p	Wars2
mmu-miR-124-3p	Ddx3x	mmu-miR-466i-5p	Sfrp1
mmu-miR-124-3p	Rab11fip1	mmu-miR-466i-5p	Zfp37
mmu-miR-124-3p	Ppp1r13l	mmu-miR-466i-5p	D630045J12Rik
mmu-miR-124-3p	Lnpk	mmu-miR-466i-5p	Mobp
mmu-miR-124-3p	Fzd4	mmu-miR-466i-5p	Scd3
mmu-miR-124-3p	Kank1	mmu-miR-466i-5p	Zfp39
mmu-miR-124-3p	Chst1	mmu-miR-466i-5p	Tgfb2
mmu-miR-124-3p	Thap2	mmu-miR-466i-5p	Stxbp4
mmu-miR-124-3p	Wrn	mmu-miR-466i-5p	Slc25a21
mmu-miR-124-3p	Sh3rf1	mmu-miR-466i-5p	St18
mmu-miR-124-3p	Snta1	mmu-miR-466i-5p	Igsf6
mmu-miR-124-3p	Orc2	mmu-miR-466i-5p	Sim1
mmu-miR-124-3p	Plekhf2	mmu-miR-466i-5p	Ackr4
mmu-miR-124-3p	Relch	mmu-miR-466i-5p	Lrtm2
mmu-miR-124-3p	Galnt10	mmu-miR-466i-5p	Zfand2a
mmu-miR-124-3p	Papss2	mmu-miR-466i-5p	Saa4
mmu-miR-124-3p	Elk4	mmu-miR-466i-5p	Ap1ar
mmu-miR-124-3p	Ifit1bl2	mmu-miR-466i-5p	Sdf4
mmu-miR-124-3p	Med26	mmu-miR-466i-5p	Tnfrsf13c
mmu-miR-124-3p	Miga1	mmu-miR-466i-5p	Smyd3
mmu-miR-124-3p	Eya2	mmu-miR-466i-5p	Slc31a2
mmu-miR-124-3p	Osbpl11	mmu-miR-466i-5p	Gria3
mmu-miR-124-3p	Plekhh2	mmu-miR-466i-5p	Fbxo31
mmu-miR-124-3p	Flrt3	mmu-miR-466i-5p	Triobp
mmu-miR-124-3p	Ptprz1	mmu-miR-466i-5p	Lin7a
mmu-miR-124-3p	Yipf6	mmu-miR-466i-5p	Ppp1r16b
mmu-miR-124-3p	Fkbp1b	mmu-miR-466i-5p	Ceacam1
mmu-miR-124-3p	Scd1	mmu-miR-466i-5p	Zfp74
mmu-miR-124-3p	Pim1	mmu-miR-466i-5p	Gnaz
mmu-miR-124-3p	Plekha5	mmu-miR-466i-5p	Aldh8a1
mmu-miR-124-3p	Axin1	mmu-miR-466i-5p	Mlec
mmu-miR-124-3p	Vps4b	mmu-miR-466i-5p	Gabrq
mmu-miR-124-3p	Tcl1b4	mmu-miR-466i-5p	Oprm1
mmu-miR-124-3p	Gpr37	mmu-miR-466i-5p	Lnx2
mmu-miR-124-3p	Stat3	mmu-miR-466i-5p	Lcorl
mmu-miR-124-3p	Tpd52l2	mmu-miR-466i-5p	D630003M21Rik
mmu-miR-124-3p	Yme1l1	mmu-miR-466i-5p	Rad18
mmu-miR-124-3p	E2f5	mmu-miR-466i-5p	Stat6
mmu-miR-124-3p	Sertad4	mmu-miR-466i-5p	L1cam
mmu-miR-124-3p	Hdac4	mmu-miR-466i-5p	Lhx6
mmu-miR-124-3p	Zfp36l1	mmu-miR-466i-5p	Hexim2
mmu-miR-124-3p	Litaf	mmu-miR-466i-5p	Steap2
mmu-miR-124-3p	Uba6	mmu-miR-466i-5p	Asah2
mmu-miR-124-3p	Mgat4a	mmu-miR-466i-5p	Vapb
mmu-miR-124-3p	Glis2	mmu-miR-466i-5p	Rgs17
mmu-miR-124-3p	Pcdh19	mmu-miR-466i-5p	Snai2
mmu-miR-124-3p	Egr1	mmu-miR-466i-5p	Onecut3
mmu-miR-124-3p	Smurf2	mmu-miR-466i-5p	Rab9b
mmu-miR-124-3p	Ipo8	mmu-miR-466i-5p	Kcnj1
mmu-miR-124-3p	Nxt2	mmu-miR-466i-5p	Clec2l
mmu-miR-124-3p	Cmpk1	mmu-miR-466i-5p	Dmd
mmu-miR-124-3p	Mvp	mmu-miR-466i-5p	Tspan18
mmu-miR-124-3p	Furin	mmu-miR-466i-5p	Gcm2
mmu-miR-124-3p	Lmna	mmu-miR-466i-5p	Iars
mmu-miR-124-3p	Slc39a9	mmu-miR-466i-5p	Ppp1r1c
mmu-miR-124-3p	Phf6	mmu-miR-466i-5p	3425401B19Rik
mmu-miR-124-3p	Gpd2	mmu-miR-466i-5p	Vamp5
mmu-miR-124-3p	Slc12a9	mmu-miR-466i-5p	Slco3a1
mmu-miR-124-3p	C1ra	mmu-miR-466i-5p	Fndc3a
mmu-miR-124-3p	C1galt1	mmu-miR-466i-5p	Frmd5
mmu-miR-124-3p	Plp2	mmu-miR-466i-5p	Dhdh
mmu-miR-124-3p	Zfp131	mmu-miR-466i-5p	Bgn
mmu-miR-124-5p	Gm14440	mmu-miR-466i-5p	Cat
mmu-miR-124-5p	Celf1	mmu-miR-466i-5p	Lgals12
mmu-miR-124-5p	Steap2	mmu-miR-466i-5p	Prokr2
mmu-miR-124-5p	Fbxo43	mmu-miR-466i-5p	Rab6b
mmu-miR-124-5p	Samd8	mmu-miR-466i-5p	Angpt2
mmu-miR-124-5p	Rora	mmu-miR-466i-5p	Sema5b
mmu-miR-124-5p	Dach2	mmu-miR-466i-5p	Shroom3
mmu-miR-124-5p	Thsd7b	mmu-miR-466i-5p	Man1c1
mmu-miR-124-5p	Dbpht2	mmu-miR-466i-5p	Creg2
mmu-miR-124-5p	Strbp	mmu-miR-466i-5p	Napepld
mmu-miR-124-5p	Piezo2	mmu-miR-466i-5p	Oacyl
mmu-miR-124-5p	Cdh8	mmu-miR-466i-5p	Igf2
mmu-miR-124-5p	Zfp967	mmu-miR-466i-5p	P4ha3
mmu-miR-124-5p	Zeb2	mmu-miR-466i-5p	Ncan
mmu-miR-124-5p	Prrc2c	mmu-miR-466i-5p	Xk
mmu-miR-124-5p	Cstf2	mmu-miR-466i-5p	Tmem47
mmu-miR-124-5p	Cd24a	mmu-miR-466i-5p	Cer1
mmu-miR-124-5p	Kdm4c	mmu-miR-466i-5p	Scn8a
mmu-miR-124-5p	P4hb	mmu-miR-466i-5p	Nmnat2
mmu-miR-124-5p	Mapk14	mmu-miR-466i-5p	Ctse
mmu-miR-124-5p	C330018D20Rik	mmu-miR-466i-5p	Cradd
mmu-miR-124-5p	Rev3l	mmu-miR-466i-5p	Xrcc3
mmu-miR-124-5p	Psap	mmu-miR-466i-5p	Apba1
mmu-miR-124-5p	Vps50	mmu-miR-466i-5p	Siah2
mmu-miR-124-5p	Neil3	mmu-miR-466i-5p	Fmn2
mmu-miR-124-5p	Chrdl1	mmu-miR-466i-5p	Adra1b
mmu-miR-124-5p	Kcnh5	mmu-miR-466i-5p	Gtf2h2
mmu-miR-124-5p	Cntn4	mmu-miR-466i-5p	Hoxc8
mmu-miR-124-5p	Hnrnph1	mmu-miR-466i-5p	Cd33
mmu-miR-124-5p	Mtdh	mmu-miR-466i-5p	Cd4
mmu-miR-124-5p	Nebl	mmu-miR-466i-5p	Csf2ra
mmu-miR-124-5p	Dpy19l2	mmu-miR-466i-5p	Camta1
mmu-miR-124-5p	Shisa9	mmu-miR-466i-5p	Cntn3
mmu-miR-124-5p	Dcaf5	mmu-miR-466i-5p	Dmrta1
mmu-miR-124-5p	Tc2n	mmu-miR-466i-5p	Gabrb3
mmu-miR-1249-3p	Smpd3	mmu-miR-466i-5p	Ski
mmu-miR-1249-3p	Skor1	mmu-miR-466i-5p	Rassf2
mmu-miR-125a-5p	Bmf	mmu-miR-466i-5p	Pura
mmu-miR-125a-5p	Arid3a	mmu-miR-466i-5p	Foxn1
mmu-miR-125a-5p	Sgpl1	mmu-miR-466i-5p	Tbx15
mmu-miR-125a-5p	Slc25a35	mmu-miR-466i-5p	Synj2bp
mmu-miR-125a-5p	Necab3	mmu-miR-466i-5p	Prdm12
mmu-miR-125a-5p	Cgn	mmu-miR-466i-5p	Rab7
mmu-miR-125a-5p	Tnfsf4	mmu-miR-466i-5p	Kcnj16
mmu-miR-125a-5p	Acer2	mmu-miR-466i-5p	E2f8
mmu-miR-125a-5p	Kcns3	mmu-miR-466i-5p	Tcte1
mmu-miR-125a-5p	Dynlt3	mmu-miR-466i-5p	Prss23
mmu-miR-125a-5p	Triap1	mmu-miR-466i-5p	Maf
mmu-miR-125a-5p	Crb2	mmu-miR-466i-5p	Elovl6
mmu-miR-125a-5p	Npl	mmu-miR-466i-5p	Tead1
mmu-miR-125a-5p	Nup210	mmu-miR-466i-5p	Ifnlr1
mmu-miR-125a-5p	Zfp518a	mmu-miR-466i-5p	Kcnmb1
mmu-miR-125a-5p	Zfp704	mmu-miR-466i-5p	Zscan29
mmu-miR-125a-5p	Stard13	mmu-miR-466i-5p	Ric8b
mmu-miR-125a-5p	Nrm	mmu-miR-466i-5p	Prss42
mmu-miR-125a-5p	Vdr	mmu-miR-466i-5p	Jmjd8
mmu-miR-125a-5p	Osbpl9	mmu-miR-466i-5p	Tacr1
mmu-miR-125a-5p	Taz	mmu-miR-466i-5p	Bmp7
mmu-miR-125a-5p	Blzf1	mmu-miR-466i-5p	Senp1
mmu-miR-125a-5p	E2f2	mmu-miR-466i-5p	Gm14137
mmu-miR-125a-5p	Zfp523	mmu-miR-466i-5p	Bnc2
mmu-miR-125a-5p	Pi4k2b	mmu-miR-466i-5p	Tc2n
mmu-miR-125a-5p	Sbno1	mmu-miR-466i-5p	Vps37a
mmu-miR-125a-5p	Slc35a4	mmu-miR-466i-5p	Stk32a
mmu-miR-125a-5p	Dus1l	mmu-miR-466i-5p	Celf4
mmu-miR-125a-5p	Tspan12	mmu-miR-466i-5p	Sh3rf3
mmu-miR-125a-5p	Prtg	mmu-miR-466i-5p	Fgf11
mmu-miR-125a-5p	Mamdc2	mmu-miR-466i-5p	Wrn
mmu-miR-125a-5p	Irf4	mmu-miR-466i-5p	Slco2a1
mmu-miR-125a-5p	Samd10	mmu-miR-466i-5p	Rspo1
mmu-miR-125a-5p	Ino80d	mmu-miR-466i-5p	Acss1
mmu-miR-125a-5p	Tmem120b	mmu-miR-466i-5p	Vangl2
mmu-miR-125a-5p	Mapre2	mmu-miR-466i-5p	Cdh12
mmu-miR-125a-5p	Slc39a9	mmu-miR-466i-5p	Tmem52b
mmu-miR-125a-5p	Cdc42bpg	mmu-miR-466i-5p	Rslcan18
mmu-miR-125a-5p	Nipal4	mmu-miR-466i-5p	Yipf6
mmu-miR-125a-5p	Prdm1	mmu-miR-466i-5p	Has2
mmu-miR-125a-5p	Klf13	mmu-miR-466i-5p	Brwd3
mmu-miR-125a-5p	Mfsd9	mmu-miR-466i-5p	Cacna2d2
mmu-miR-125a-5p	Dock3	mmu-miR-466i-5p	Pdcd4
mmu-miR-125a-5p	Was	mmu-miR-466i-5p	Mcidas
mmu-miR-125a-5p	Sema4d	mmu-miR-466i-5p	Adamts17
mmu-miR-125a-5p	Vps4b	mmu-miR-466i-5p	Rara
mmu-miR-125a-5p	Dennd6a	mmu-miR-466i-5p	Car10
mmu-miR-125a-5p	Tmem161b	mmu-miR-466i-5p	Fam149b
mmu-miR-125a-5p	Tmprss13	mmu-miR-466i-5p	Elfn1
mmu-miR-125a-5p	Ier3ip1	mmu-miR-466i-5p	Muc4
mmu-miR-125a-5p	Lrp4	mmu-miR-466i-5p	Ptgfr
mmu-miR-125a-5p	Zswim5	mmu-miR-466i-5p	Ajap1
mmu-miR-125a-5p	Rora	mmu-miR-466i-5p	Rab9
mmu-miR-125a-5p	Casp2	mmu-miR-466i-5p	Pik3r5
mmu-miR-125a-5p	Lactb	mmu-miR-466i-5p	Arhgdib
mmu-miR-125a-5p	Zswim6	mmu-miR-466i-5p	Mapk10
mmu-miR-125a-5p	Fam83h	mmu-miR-466i-5p	Tmem150c
mmu-miR-125a-5p	Sptb	mmu-miR-466i-5p	Sh2d2a
mmu-miR-125a-5p	Mcl1	mmu-miR-466i-5p	Zfhx3
mmu-miR-125a-5p	Cyp24a1	mmu-miR-466i-5p	Ssr1
mmu-miR-125a-5p	Msrb3	mmu-miR-466i-5p	Elovl5
mmu-miR-125a-5p	Cdc42se1	mmu-miR-466i-5p	Ubfd1
mmu-miR-125a-5p	Eif1ad	mmu-miR-466i-5p	Atrn
mmu-miR-125a-5p	Zscan29	mmu-miR-466i-5p	Cdc42ep4
mmu-miR-125a-5p	Pcgf6	mmu-miR-466i-5p	Fam19a3
mmu-miR-125a-5p	Syvn1	mmu-miR-466i-5p	Ddx51
mmu-miR-125a-5p	Trim71	mmu-miR-466i-5p	Map7d1
mmu-miR-125a-5p	Ncan	mmu-miR-466i-5p	Chst11
mmu-miR-125a-5p	Ajuba	mmu-miR-466i-5p	Mnt
mmu-miR-125a-5p	Gga2	mmu-miR-466i-5p	Zfp704
mmu-miR-125a-5p	Ptpn1	mmu-miR-466i-5p	Chic2
mmu-miR-125a-5p	Scarb1	mmu-miR-466i-5p	Tvp23a
mmu-miR-125a-5p	Mfhas1	mmu-miR-466i-5p	Tub
mmu-miR-125a-5p	Speg	mmu-miR-466i-5p	Trmt2b
mmu-miR-125a-5p	Ccnj	mmu-miR-466i-5p	Sptlc2
mmu-miR-125a-5p	Atp11a	mmu-miR-466i-5p	B3gnt9
mmu-miR-125a-5p	Rhoq	mmu-miR-466i-5p	Olig2
mmu-miR-125a-5p	Dnajc14	mmu-miR-466i-5p	A830010M20Rik
mmu-miR-125a-5p	Galnt5	mmu-miR-466i-5p	Stard8
mmu-miR-125a-5p	Kmt5c	mmu-miR-466i-5p	Gm14151
mmu-miR-125a-5p	Kctd21	mmu-miR-466i-5p	Creg1
mmu-miR-125a-5p	Dicer1	mmu-miR-466i-5p	Sh3bgrl2
mmu-miR-125a-5p	Tmem132e	mmu-miR-466i-5p	Mr1
mmu-miR-125a-5p	Dtx4	mmu-miR-466i-5p	Sri
mmu-miR-125a-5p	Xirp1	mmu-miR-466i-5p	Pappa
mmu-miR-125a-5p	Ankrd50	mmu-miR-466i-5p	Fech
mmu-miR-125a-5p	Slc25a15	mmu-miR-466i-5p	Rpp25
mmu-miR-125a-5p	Plekhm3	mmu-miR-466i-5p	Col13a1
mmu-miR-125a-5p	Grk4	mmu-miR-466i-5p	Nmrk2
mmu-miR-125a-5p	Daam1	mmu-miR-466i-5p	Hnrnpa0
mmu-miR-125a-5p	Tbc1d8b	mmu-miR-466i-5p	Heatr6
mmu-miR-125a-5p	Tmem72	mmu-miR-466i-5p	Coq5
mmu-miR-125a-5p	Eva1a	mmu-miR-466i-5p	Arhgef17
mmu-miR-125a-5p	Zdhhc9	mmu-miR-466i-5p	D17Wsu92e
mmu-miR-125a-5p	Tjap1	mmu-miR-466i-5p	Tlx1
mmu-miR-125a-5p	Trp53inp1	mmu-miR-466i-5p	Klf12
mmu-miR-125a-5p	Rbm7	mmu-miR-466i-5p	Srf
mmu-miR-125a-5p	Abcc5	mmu-miR-466i-5p	Brix1
mmu-miR-125a-5p	Map3k11	mmu-miR-466i-5p	Dlg4
mmu-miR-125a-5p	Grb10	mmu-miR-466i-5p	Sep-03
mmu-miR-125a-5p	Ceacam1	mmu-miR-466i-5p	Extl3
mmu-miR-125a-5p	Tgoln1	mmu-miR-466i-5p	Nufip1
mmu-miR-125a-5p	Gal3st2c	mmu-miR-466i-5p	Cd160
mmu-miR-125a-5p	Tle3	mmu-miR-466i-5p	Hivep3
mmu-miR-125a-5p	Cln6	mmu-miR-466i-5p	Vegfb
mmu-miR-125a-5p	Pcsk7	mmu-miR-466i-5p	Pitpnc1
mmu-miR-125a-5p	M6pr	mmu-miR-466i-5p	Mettl21e
mmu-miR-125a-5p	Zfp62	mmu-miR-466i-5p	Zbtb7b
mmu-miR-125a-5p	Dram2	mmu-miR-466i-5p	Ugt2b34
mmu-miR-125a-5p	Lin28b	mmu-miR-466i-5p	Zfp575
mmu-miR-125a-5p	Neu1	mmu-miR-466i-5p	Slc5a8
mmu-miR-125a-5p	Rfxank	mmu-miR-466i-5p	Sep-06
mmu-miR-125a-5p	Plxna1	mmu-miR-466i-5p	Pfn1
mmu-miR-125a-5p	Il6ra	mmu-miR-466i-5p	Trem1
mmu-miR-125a-5p	Fut1	mmu-miR-466i-5p	Tgfa
mmu-miR-125a-5p	Ist1	mmu-miR-466i-5p	Prr5l
mmu-miR-125a-5p	Prss33	mmu-miR-466i-5p	Acp1
mmu-miR-125a-5p	Klc2	mmu-miR-466i-5p	Spock2
mmu-miR-125a-5p	Tbc1d1	mmu-miR-466i-5p	Csmd1
mmu-miR-125a-5p	Nckap5l	mmu-miR-466i-5p	9130023H24Rik
mmu-miR-125a-5p	Kcnip3	mmu-miR-466i-5p	Pigh
mmu-miR-125a-5p	Cdk16	mmu-miR-466i-5p	Desi2
mmu-miR-125a-5p	Mlf2	mmu-miR-466i-5p	Med14
mmu-miR-125a-5p	Phactr3	mmu-miR-466i-5p	2810021J22Rik
mmu-miR-125a-5p	Kcna1	mmu-miR-466i-5p	Actr10
mmu-miR-125a-5p	Alg6	mmu-miR-466i-5p	Acot4
mmu-miR-125a-5p	Myt1	mmu-miR-466i-5p	Glyr1
mmu-miR-125a-5p	Khnyn	mmu-miR-466i-5p	Ssbp4
mmu-miR-125a-5p	P2rx4	mmu-miR-466i-5p	Nck2
mmu-miR-125a-5p	Alpk3	mmu-miR-466i-5p	Ddx19b
mmu-miR-125a-5p	Smurf1	mmu-miR-466i-5p	Kcnq2
mmu-miR-125a-5p	Orc2	mmu-miR-466i-5p	Creb3l1
mmu-miR-125a-5p	Fam118a	mmu-miR-466i-5p	Gpr173
mmu-miR-125a-5p	Shtn1	mmu-miR-466i-5p	Nudt13
mmu-miR-125a-5p	Klhl24	mmu-miR-466i-5p	Capn6
mmu-miR-125a-5p	Abhd3	mmu-miR-466i-5p	Sv2b
mmu-miR-125a-5p	Jade2	mmu-miR-466i-5p	Pou4f2
mmu-miR-125a-5p	Galnt14	mmu-miR-466i-5p	Ift57
mmu-miR-125a-5p	Gtpbp2	mmu-miR-466i-5p	Chn1
mmu-miR-125a-5p	Bak1	mmu-miR-466i-5p	Cdc27
mmu-miR-125a-5p	Abtb1	mmu-miR-466i-5p	Ago3
mmu-miR-125a-5p	Bag4	mmu-miR-466i-5p	Casp6
mmu-miR-125a-5p	Ulk3	mmu-miR-466i-5p	Irgm2
mmu-miR-125a-5p	Anpep	mmu-miR-466i-5p	Kcnv2
mmu-miR-125a-5p	Podxl	mmu-miR-466i-5p	Knstrn
mmu-miR-125a-5p	Grhl1	mmu-miR-466i-5p	Acot3
mmu-miR-125a-5p	Tmem25	mmu-miR-466i-5p	1810065E05Rik
mmu-miR-125a-5p	Lif	mmu-miR-466i-5p	Nhsl1
mmu-miR-125a-5p	Osgep	mmu-miR-466i-5p	Pafah1b1
mmu-miR-125a-5p	C77080	mmu-miR-466i-5p	Alg12
mmu-miR-125a-5p	Slitrk6	mmu-miR-466i-5p	Igfbp3
mmu-miR-125a-5p	Cdh5	mmu-miR-466i-5p	Pgbd1
mmu-miR-125a-5p	Nin	mmu-miR-466i-5p	Xylb
mmu-miR-125a-5p	Ikzf4	mmu-miR-466i-5p	Sox5
mmu-miR-125a-5p	Gpr153	mmu-miR-466i-5p	H2-M2
mmu-miR-125a-5p	Ttc29	mmu-miR-466i-5p	Depdc5
mmu-miR-125a-5p	Fbxw4	mmu-miR-466i-5p	Gm12886
mmu-miR-125a-5p	Cyth1	mmu-miR-466i-5p	Ggact
mmu-miR-125a-5p	Gpatch8	mmu-miR-466i-5p	2610002M06Rik
mmu-miR-125a-5p	Ninl	mmu-miR-466i-5p	BC030500
mmu-miR-125a-5p	Sertad3	mmu-miR-466i-5p	Nrk
mmu-miR-125a-5p	Golga5	mmu-miR-466i-5p	Ythdc2
mmu-miR-125a-5p	Hic2	mmu-miR-466i-5p	Klhl13
mmu-miR-125a-5p	Ndufs4	mmu-miR-466i-5p	Srxn1
mmu-miR-125a-5p	Tada3	mmu-miR-466i-5p	Atg10
mmu-miR-125a-5p	Ercc6l2	mmu-miR-466i-5p	Zfp810
mmu-miR-125a-5p	Tnfaip3	mmu-miR-466i-5p	Igf2bp2
mmu-miR-125a-5p	Glb1l2	mmu-miR-466i-5p	Dixdc1
mmu-miR-125a-5p	Zbtb7a	mmu-miR-466i-5p	Ufm1
mmu-miR-125a-5p	Scara5	mmu-miR-466i-5p	Rbm34
mmu-miR-125a-5p	Hdac3	mmu-miR-466i-5p	Trim12c
mmu-miR-125a-5p	Zbtb34	mmu-miR-466i-5p	Prr11
mmu-miR-125a-5p	Hif1an	mmu-miR-466i-5p	Cnot7
mmu-miR-125a-5p	Vps37b	mmu-miR-466i-5p	Sdr42e1
mmu-miR-125a-5p	Eaf1	mmu-miR-466i-5p	Paics
mmu-miR-125a-5p	Serpinb9d	mmu-miR-466i-5p	Sys1
mmu-miR-125a-5p	Cdc37l1	mmu-miR-466i-5p	Prc1
mmu-miR-125a-5p	Ppp2r5c	mmu-miR-466i-5p	Pde1c
mmu-miR-125a-5p	Ppp2ca	mmu-miR-466i-5p	P2rx7
mmu-miR-125a-5p	Cgref1	mmu-miR-466i-5p	Cyp2g1
mmu-miR-125a-5p	Sim1	mmu-miR-466i-5p	Fam171a1
mmu-miR-125a-5p	Usp2	mmu-miR-466i-5p	Pof1b
mmu-miR-125a-5p	Ebf4	mmu-miR-466i-5p	Slmap
mmu-miR-125a-5p	Mapk12	mmu-miR-466i-5p	Gabra2
mmu-miR-125a-5p	Trps1	mmu-miR-466i-5p	Fig4
mmu-miR-125b-5p	Bmf	mmu-miR-466i-5p	Fgfrl1
mmu-miR-125b-5p	Ppp4r3a	mmu-miR-466i-5p	Wdr59
mmu-miR-125b-5p	Sec14l2	mmu-miR-466i-5p	Gabrg2
mmu-miR-125b-5p	Arid3a	mmu-miR-466i-5p	Svip
mmu-miR-125b-5p	Sstr3	mmu-miR-466i-5p	Plxdc2
mmu-miR-125b-5p	Sgpl1	mmu-miR-466i-5p	Sbk3
mmu-miR-125b-5p	Bap1	mmu-miR-466i-5p	Sv2a
mmu-miR-125b-5p	Slc25a35	mmu-miR-466i-5p	Krt6b
mmu-miR-125b-5p	Necab3	mmu-miR-466i-5p	Cd28
mmu-miR-125b-5p	Cgn	mmu-miR-466i-5p	Tenm2
mmu-miR-125b-5p	Tnfsf4	mmu-miR-466i-5p	Porcn
mmu-miR-125b-5p	Dynlt3	mmu-miR-466i-5p	Scaf11
mmu-miR-125b-5p	Triap1	mmu-miR-466i-5p	Nt5e
mmu-miR-125b-5p	Npl	mmu-miR-466i-5p	Gng12
mmu-miR-125b-5p	Nup210	mmu-miR-466i-5p	Cerk
mmu-miR-125b-5p	Zfp518a	mmu-miR-466i-5p	Fam84a
mmu-miR-125b-5p	Zfp704	mmu-miR-466i-5p	Trim60
mmu-miR-125b-5p	Stard13	mmu-miR-466i-5p	Eif4e
mmu-miR-125b-5p	Nrm	mmu-miR-466i-5p	Fam186b
mmu-miR-125b-5p	Vdr	mmu-miR-466i-5p	Mical2
mmu-miR-125b-5p	Grsf1	mmu-miR-466i-5p	Cnpy3
mmu-miR-125b-5p	Osbpl9	mmu-miR-466i-5p	Prdm6
mmu-miR-125b-5p	Taz	mmu-miR-466i-5p	Cdk5r1
mmu-miR-125b-5p	Blzf1	mmu-miR-466i-5p	Ap1g1
mmu-miR-125b-5p	E2f2	mmu-miR-466i-5p	Emx2
mmu-miR-125b-5p	Pi4k2b	mmu-miR-466i-5p	Zfp113
mmu-miR-125b-5p	Lfng	mmu-miR-466i-5p	Esf1
mmu-miR-125b-5p	Sbno1	mmu-miR-466i-5p	Glra1
mmu-miR-125b-5p	Dus1l	mmu-miR-466i-5p	Rnf220
mmu-miR-125b-5p	Prtg	mmu-miR-466i-5p	Sec14l4
mmu-miR-125b-5p	Mamdc2	mmu-miR-466i-5p	Ptpn14
mmu-miR-125b-5p	Irf4	mmu-miR-466i-5p	Dlg1
mmu-miR-125b-5p	Samd10	mmu-miR-466i-5p	Hif1an
mmu-miR-125b-5p	Lhx8	mmu-miR-466i-5p	1700074P13Rik
mmu-miR-125b-5p	Ino80d	mmu-miR-466i-5p	Net1
mmu-miR-125b-5p	Tmem120b	mmu-miR-466i-5p	Hoxc13
mmu-miR-125b-5p	Cdc42bpg	mmu-miR-466i-5p	Cp
mmu-miR-125b-5p	Nipal4	mmu-miR-466i-5p	Endov
mmu-miR-125b-5p	Klf13	mmu-miR-466i-5p	Dse
mmu-miR-125b-5p	Gcnt1	mmu-miR-466i-5p	Spef2
mmu-miR-125b-5p	Mfsd9	mmu-miR-466i-5p	1110059E24Rik
mmu-miR-125b-5p	Dock3	mmu-miR-466i-5p	Bcor
mmu-miR-125b-5p	Sema4d	mmu-miR-466i-5p	Gpr179
mmu-miR-125b-5p	Vps4b	mmu-miR-466i-5p	Nrxn3
mmu-miR-125b-5p	Tmem161b	mmu-miR-466i-5p	Acvr2a
mmu-miR-125b-5p	Sh3tc2	mmu-miR-466i-5p	Mrps25
mmu-miR-125b-5p	Diras1	mmu-miR-466i-5p	Bptf
mmu-miR-125b-5p	Rap1a	mmu-miR-470-5p	Xirp2
mmu-miR-125b-5p	Tmprss13	mmu-miR-470-5p	Picalm
mmu-miR-125b-5p	Ier3ip1	mmu-miR-470-5p	Emx2
mmu-miR-125b-5p	Dhx33	mmu-miR-470-5p	Rassf2
mmu-miR-125b-5p	Zswim5	mmu-miR-470-5p	Tgif1
mmu-miR-125b-5p	Rora	mmu-miR-470-5p	Mbnl2
mmu-miR-125b-5p	Lactb	mmu-miR-470-5p	Ms4a7
mmu-miR-125b-5p	Lin28a	mmu-miR-470-5p	Dld
mmu-miR-125b-5p	Zswim6	mmu-miR-470-5p	Rabgap1l
mmu-miR-125b-5p	Fam83h	mmu-miR-470-5p	Lin7c
mmu-miR-125b-5p	Mcl1	mmu-miR-470-5p	Antxr2
mmu-miR-125b-5p	Nkapd1	mmu-miR-470-5p	Ncl
mmu-miR-125b-5p	Cyp24a1	mmu-miR-470-5p	Fam107b
mmu-miR-125b-5p	Eif1ad	mmu-miR-470-5p	Zdhhc17
mmu-miR-125b-5p	Zscan29	mmu-miR-470-5p	Gga2
mmu-miR-125b-5p	Pcgf6	mmu-miR-470-5p	Dlc1
mmu-miR-125b-5p	Sh3bp5l	mmu-miR-470-5p	Npm1
mmu-miR-125b-5p	Trim71	mmu-miR-470-5p	Cd47
mmu-miR-125b-5p	Ncan	mmu-miR-470-5p	Fpgt
mmu-miR-125b-5p	Cdc42se1	mmu-miR-470-5p	Cideb
mmu-miR-125b-5p	Ajuba	mmu-miR-470-5p	Rab2a
mmu-miR-125b-5p	Gga2	mmu-miR-470-5p	Dnajc6
mmu-miR-125b-5p	Ptpn1	mmu-miR-470-5p	Eif4g3
mmu-miR-125b-5p	Pafah1b1	mmu-miR-470-5p	Notch1
mmu-miR-125b-5p	Scarb1	mmu-miR-470-5p	Apobec1
mmu-miR-125b-5p	Mfhas1	mmu-miR-470-5p	Phf20l1
mmu-miR-125b-5p	Speg	mmu-miR-470-5p	Smarca2
mmu-miR-125b-5p	Lrp4	mmu-miR-470-5p	Men1
mmu-miR-125b-5p	Rhoq	mmu-miR-470-5p	Jmjd1c
mmu-miR-125b-5p	Crem	mmu-miR-470-5p	Frmd4a
mmu-miR-125b-5p	Dnajc14	mmu-miR-470-5p	Nrip3
mmu-miR-125b-5p	Galnt5	mmu-miR-470-5p	Pomt2
mmu-miR-125b-5p	Kctd21	mmu-miR-470-5p	Copg2
mmu-miR-125b-5p	Tmem132e	mmu-miR-470-5p	D430041D05Rik
mmu-miR-125b-5p	Xirp1	mmu-miR-470-5p	Cdk14
mmu-miR-125b-5p	Ankrd50	mmu-miR-470-5p	Isl2
mmu-miR-125b-5p	Slc25a15	mmu-miR-470-5p	Ogn
mmu-miR-125b-5p	Ppat	mmu-miR-470-5p	App
mmu-miR-125b-5p	Grk4	mmu-miR-470-5p	Aldh1a1
mmu-miR-125b-5p	Daam1	mmu-miR-470-5p	Gdpd1
mmu-miR-125b-5p	Tbc1d8b	mmu-miR-470-5p	Lypd6
mmu-miR-125b-5p	Tmem72	mmu-miR-470-5p	Frmpd4
mmu-miR-125b-5p	Tmtc2	mmu-miR-470-5p	Ppp1r2
mmu-miR-125b-5p	Eva1a	mmu-miR-470-5p	Tmcc1
mmu-miR-125b-5p	Sel1l	mmu-miR-470-5p	Itga4
mmu-miR-125b-5p	Gal3st2	mmu-miR-470-5p	Terf2
mmu-miR-125b-5p	Zdhhc9	mmu-miR-470-5p	Camta1
mmu-miR-125b-5p	Abcc5	mmu-miR-470-5p	Cxcl13
mmu-miR-125b-5p	Ube2g1	mmu-miR-470-5p	Gm904
mmu-miR-125b-5p	Map3k11	mmu-miR-470-5p	Ror1
mmu-miR-125b-5p	Tgoln1	mmu-miR-470-5p	Gas1
mmu-miR-125b-5p	Gal3st2c	mmu-miR-470-5p	Stk38
mmu-miR-125b-5p	Tle3	mmu-miR-470-5p	Tardbp
mmu-miR-125b-5p	Cln6	mmu-miR-470-5p	Ppp6r3
mmu-miR-125b-5p	Pcsk7	mmu-miR-470-5p	Spred3
mmu-miR-125b-5p	M6pr	mmu-miR-470-5p	Tmem98
mmu-miR-125b-5p	Zfp62	mmu-miR-470-5p	Bdnf
mmu-miR-125b-5p	Dram2	mmu-miR-470-5p	Eva1a
mmu-miR-125b-5p	Zfyve1	mmu-miR-470-5p	Nhp2
mmu-miR-125b-5p	Lin28b	mmu-miR-470-5p	Sema3d
mmu-miR-125b-5p	Neu1	mmu-miR-470-5p	Fam81a
mmu-miR-125b-5p	Rfxank	mmu-miR-470-5p	Grm1
mmu-miR-125b-5p	Plxna1	mmu-miR-470-5p	Ago1
mmu-miR-125b-5p	Il6ra	mmu-miR-470-5p	Erbb4
mmu-miR-125b-5p	Il16	mmu-miR-470-5p	Ubp1
mmu-miR-125b-5p	Fut1	mmu-miR-470-5p	E2f3
mmu-miR-125b-5p	Ist1	mmu-miR-470-5p	Edn1
mmu-miR-125b-5p	Prss33	mmu-miR-470-5p	Olfm1
mmu-miR-125b-5p	Chtf8	mmu-miR-470-5p	Ube2q1
mmu-miR-125b-5p	Klc2	mmu-miR-470-5p	Eme1
mmu-miR-125b-5p	Tbc1d1	mmu-miR-470-5p	Ythdc1
mmu-miR-125b-5p	Nckap5l	mmu-miR-470-5p	Emp2
mmu-miR-125b-5p	Smurf1	mmu-miR-470-5p	Exo1
mmu-miR-125b-5p	Mlf2	mmu-miR-470-5p	Mamld1
mmu-miR-125b-5p	Phactr3	mmu-miR-470-5p	Cops2
mmu-miR-125b-5p	Kcna1	mmu-miR-493-5p	Syt4
mmu-miR-125b-5p	Mobp	mmu-miR-493-5p	Pes1
mmu-miR-125b-5p	Alg6	mmu-miR-493-5p	Arfgef1
mmu-miR-125b-5p	Myt1	mmu-miR-493-5p	Fubp1
mmu-miR-125b-5p	P2rx4	mmu-miR-493-5p	Cdh11
mmu-miR-125b-5p	Alpk3	mmu-miR-493-5p	Mbd5
mmu-miR-125b-5p	Cdr2l	mmu-miR-493-5p	Trhde
mmu-miR-125b-5p	Orc2	mmu-miR-493-5p	Myt1l
mmu-miR-125b-5p	Klhl24	mmu-miR-493-5p	Apoo
mmu-miR-125b-5p	Jade2	mmu-miR-493-5p	Mbnl2
mmu-miR-125b-5p	Galnt14	mmu-miR-493-5p	Limch1
mmu-miR-125b-5p	Cnnm1	mmu-miR-493-5p	Sertad2
mmu-miR-125b-5p	D17H6S53E	mmu-miR-493-5p	Rreb1
mmu-miR-125b-5p	Grb10	mmu-miR-493-5p	Rhot1
mmu-miR-125b-5p	Gtpbp2	mmu-miR-493-5p	Eomes
mmu-miR-125b-5p	Tor2a	mmu-miR-493-5p	Sat1
mmu-miR-125b-5p	Bak1	mmu-miR-493-5p	Osbpl6
mmu-miR-125b-5p	Khnyn	mmu-miR-493-5p	Fgd4
mmu-miR-125b-5p	Abtb1	mmu-miR-493-5p	Axin1
mmu-miR-125b-5p	Suv39h1	mmu-miR-493-5p	Kpna4
mmu-miR-125b-5p	Man1b1	mmu-miR-493-5p	Lrig1
mmu-miR-125b-5p	Bag4	mmu-miR-493-5p	Mum1l1
mmu-miR-125b-5p	Ulk3	mmu-miR-493-5p	Snrpb2
mmu-miR-125b-5p	Anpep	mmu-miR-493-5p	Dach1
mmu-miR-125b-5p	Podxl	mmu-miR-493-5p	Thbs1
mmu-miR-125b-5p	Grhl1	mmu-miR-493-5p	Gabra5
mmu-miR-125b-5p	C77080	mmu-miR-493-5p	Sall1
mmu-miR-125b-5p	Slitrk6	mmu-miR-493-5p	Map3k2
mmu-miR-125b-5p	Fam234b	mmu-miR-493-5p	Rasl11b
mmu-miR-125b-5p	Nin	mmu-miR-493-5p	Gad1
mmu-miR-125b-5p	Ikzf4	mmu-miR-493-5p	Sp3
mmu-miR-125b-5p	Gpr153	mmu-miR-493-5p	Cog3
mmu-miR-125b-5p	Ttc29	mmu-miR-493-5p	Col11a1
mmu-miR-125b-5p	Tent5a	mmu-miR-493-5p	Hipk1
mmu-miR-125b-5p	Fbxw4	mmu-miR-493-5p	Zdhhc17
mmu-miR-125b-5p	Mfsd13a	mmu-miR-493-5p	Smap1
mmu-miR-125b-5p	Cyth1	mmu-miR-493-5p	Ak5
mmu-miR-125b-5p	Kbtbd13	mmu-miR-493-5p	Vash2
mmu-miR-125b-5p	Ninl	mmu-miR-493-5p	Srpk2
mmu-miR-125b-5p	Hapln1	mmu-miR-493-5p	Fnip1
mmu-miR-125b-5p	Sertad3	mmu-miR-493-5p	Megf11
mmu-miR-125b-5p	Elovl6	mmu-miR-493-5p	Vps54
mmu-miR-125b-5p	Golga5	mmu-miR-493-5p	Atad2
mmu-miR-125b-5p	Hic2	mmu-miR-493-5p	Nlgn3
mmu-miR-125b-5p	Tada3	mmu-miR-493-5p	Irx2
mmu-miR-125b-5p	Ercc6l2	mmu-miR-493-5p	Casp8ap2
mmu-miR-125b-5p	Tnfaip3	mmu-miR-493-5p	Cited2
mmu-miR-125b-5p	Zbtb7a	mmu-miR-493-5p	Gtf2ird1
mmu-miR-125b-5p	Ets1	mmu-miR-493-5p	Dab1
mmu-miR-125b-5p	Scara5	mmu-miR-493-5p	Kdelr2
mmu-miR-125b-5p	Lrrc10b	mmu-miR-493-5p	Steap2
mmu-miR-125b-5p	Zbtb34	mmu-miR-493-5p	Foxo1
mmu-miR-125b-5p	Hif1an	mmu-miR-493-5p	Sgk1
mmu-miR-125b-5p	Eaf1	mmu-miR-493-5p	Rab5a
mmu-miR-125b-5p	Ppp2r5c	mmu-miR-493-5p	Zfp384
mmu-miR-125b-5p	Zfp408	mmu-miR-493-5p	Tmeff1
mmu-miR-125b-5p	Ppp2ca	mmu-miR-493-5p	Ahdc1
mmu-miR-125b-5p	Cgref1	mmu-miR-493-5p	Ppm1e
mmu-miR-125b-5p	Sim1	mmu-miR-493-5p	Gm8369
mmu-miR-125b-5p	Ebf4	mmu-miR-493-5p	Epha7
mmu-miR-125b-5p	Mapk12	mmu-miR-493-5p	Tubgcp5
mmu-miR-125b-5p	Usp38	mmu-miR-493-5p	Rev3l
mmu-miR-126a-3p	Ptpn9	mmu-miR-493-5p	Mllt10
mmu-miR-128-3p	Szrd1	mmu-miR-493-5p	Atp2a2
mmu-miR-128-3p	Anks1	mmu-miR-493-5p	Dll1
mmu-miR-128-3p	Plk2	mmu-miR-493-5p	Carm1
mmu-miR-128-3p	Erlec1	mmu-miR-493-5p	Dhx36
mmu-miR-128-3p	Ret	mmu-miR-493-5p	Fbxl22
mmu-miR-128-3p	Mapk14	mmu-miR-493-5p	Dab2ip
mmu-miR-128-3p	Dcun1d4	mmu-miR-493-5p	Gabpb2
mmu-miR-128-3p	Zfp26	mmu-miR-493-5p	Tmem106b
mmu-miR-128-3p	Diras1	mmu-miR-493-5p	Rasal2
mmu-miR-128-3p	Poglut1	mmu-miR-493-5p	Mgat3
mmu-miR-128-3p	Dot1l	mmu-miR-493-5p	Svip
mmu-miR-128-3p	Kctd11	mmu-miR-493-5p	Plcb1
mmu-miR-128-3p	Aff4	mmu-miR-493-5p	Ltbp3
mmu-miR-128-3p	Matn3	mmu-miR-493-5p	9530068E07Rik
mmu-miR-128-3p	Zfp652	mmu-miR-493-5p	Zfand5
mmu-miR-128-3p	Ubr5	mmu-miR-493-5p	Rab18
mmu-miR-128-3p	B3gnt7	mmu-miR-493-5p	Gpr63
mmu-miR-128-3p	Cds1	mmu-miR-493-5p	Ankrd50
mmu-miR-128-3p	Phf6	mmu-miR-493-5p	Brd7
mmu-miR-128-3p	Ttc9	mmu-miR-493-5p	Neo1
mmu-miR-128-3p	Tmem64	mmu-miR-493-5p	Itgam
mmu-miR-128-3p	Kcnk10	mmu-miR-493-5p	Gdnf
mmu-miR-128-3p	Pogz	mmu-miR-493-5p	Ms4a4c
mmu-miR-128-3p	Rab11fip1	mmu-miR-493-5p	Pard6b
mmu-miR-128-3p	Dnajc13	mmu-miR-493-5p	Ppargc1a
mmu-miR-128-3p	Pdia5	mmu-miR-493-5p	Gria3
mmu-miR-128-3p	Slc35f3	mmu-miR-493-5p	Dld
mmu-miR-128-3p	Dtx4	mmu-miR-493-5p	Tgfbrap1
mmu-miR-128-3p	Srek1	mmu-miR-493-5p	Daam2
mmu-miR-128-3p	Rcor3	mmu-miR-493-5p	Mef2c
mmu-miR-128-3p	Rnf144a	mmu-miR-493-5p	Ap3s1
mmu-miR-128-3p	Unc13c	mmu-miR-493-5p	Antxr1
mmu-miR-128-3p	Neo1	mmu-miR-493-5p	Itgb1
mmu-miR-128-3p	Sec24a	mmu-miR-493-5p	Paip1
mmu-miR-128-3p	Ptpn9	mmu-miR-493-5p	Basp1
mmu-miR-128-3p	Nemp1	mmu-miR-493-5p	Cdh2
mmu-miR-128-3p	Kdm7a	mmu-miR-493-5p	Ube2g1
mmu-miR-128-3p	Fam184a	mmu-miR-493-5p	Tmem170b
mmu-miR-128-3p	Mief1	mmu-miR-493-5p	Gsx1
mmu-miR-128-3p	Nrk	mmu-miR-493-5p	Dlg2
mmu-miR-128-3p	Rgl2	mmu-miR-493-5p	Vamp2
mmu-miR-128-3p	Unc80	mmu-miR-493-5p	Ttc7b
mmu-miR-128-3p	Tgfbr1	mmu-miR-493-5p	Scamp5
mmu-miR-128-3p	Msi2	mmu-miR-493-5p	Fbrsl1
mmu-miR-128-3p	Neurod6	mmu-miR-493-5p	Tnrc6b
mmu-miR-128-3p	Frmpd3	mmu-miR-493-5p	Alg14
mmu-miR-128-3p	Ak2	mmu-miR-493-5p	Lrp12
mmu-miR-128-3p	Iglon5	mmu-miR-493-5p	Mtus1
mmu-miR-128-3p	Tril	mmu-miR-493-5p	Hook3
mmu-miR-128-3p	Stk32a	mmu-miR-493-5p	Vps13d
mmu-miR-128-3p	Slc22a23	mmu-miR-493-5p	Map3k12
mmu-miR-128-3p	Sgcb	mmu-miR-493-5p	Stt3b
mmu-miR-128-3p	Pdgfra	mmu-miR-493-5p	Tab3
mmu-miR-128-3p	Ptprt	mmu-miR-493-5p	Sbno1
mmu-miR-128-3p	Pde3a	mmu-miR-493-5p	Slc34a2
mmu-miR-128-3p	Gabra6	mmu-miR-493-5p	Stag1
mmu-miR-128-3p	Ywhab	mmu-miR-493-5p	Pcdhb12
mmu-miR-128-3p	Gria3	mmu-miR-493-5p	Bcor
mmu-miR-128-3p	Nf1	mmu-miR-493-5p	Zfhx3
mmu-miR-128-3p	Ak4	mmu-miR-493-5p	Sorcs3
mmu-miR-128-3p	Itsn2	mmu-miR-493-5p	Ankrd17
mmu-miR-128-3p	Kcnk2	mmu-miR-493-5p	Nbea
mmu-miR-128-3p	Eif2s2	mmu-miR-493-5p	Sufu
mmu-miR-128-3p	Plagl2	mmu-miR-493-5p	Dyrk4
mmu-miR-128-3p	Grik3	mmu-miR-493-5p	Tex30
mmu-miR-128-3p	Ube2n	mmu-miR-493-5p	Map1b
mmu-miR-128-3p	Fbxw7	mmu-miR-493-5p	Ppp2r5d
mmu-miR-128-3p	Vangl2	mmu-miR-493-5p	Kdm6a
mmu-miR-128-3p	Acvr1c	mmu-miR-493-5p	Tsc22d2
mmu-miR-128-3p	Cts8	mmu-miR-493-5p	Hmgn1
mmu-miR-128-3p	Atp8a1	mmu-miR-493-5p	Cadm2
mmu-miR-128-3p	Retreg3	mmu-miR-493-5p	Crispld2
mmu-miR-128-3p	Ice1	mmu-miR-493-5p	Abca5
mmu-miR-128-3p	Ephb2	mmu-miR-493-5p	Slc15a2
mmu-miR-128-3p	Dclre1c	mmu-miR-493-5p	Fmnl2
mmu-miR-128-3p	Car10	mmu-miR-493-5p	Ppp1cc
mmu-miR-128-3p	Slc6a1	mmu-miR-493-5p	Eif4enif1
mmu-miR-128-3p	Fut9	mmu-miR-493-5p	Trp63
mmu-miR-128-3p	Akirin1	mmu-miR-493-5p	Rapgef2
mmu-miR-128-3p	Pgap1	mmu-miR-493-5p	Gsdmd
mmu-miR-128-3p	Nxt2	mmu-miR-493-5p	Nfkbia
mmu-miR-128-3p	Ing5	mmu-miR-493-5p	Slc10a7
mmu-miR-128-3p	Sim1	mmu-miR-493-5p	Daam1
mmu-miR-128-3p	Dcaf7	mmu-miR-493-5p	Fermt2
mmu-miR-128-3p	Strn4	mmu-miR-493-5p	Trim2
mmu-miR-128-3p	Sema6d	mmu-miR-493-5p	Rbl1
mmu-miR-128-3p	Stox2	mmu-miR-493-5p	Sh2b3
mmu-miR-128-3p	Gltp	mmu-miR-493-5p	F8a
mmu-miR-128-3p	Kcnn3	mmu-miR-493-5p	Hs3st3b1
mmu-miR-128-3p	Rngtt	mmu-miR-493-5p	Pdpk1
mmu-miR-128-3p	Limk1	mmu-miR-493-5p	Smg1
mmu-miR-128-3p	Fryl	mmu-miR-493-5p	Etv5
mmu-miR-128-3p	Mmd	mmu-miR-493-5p	Rfx7
mmu-miR-128-3p	Ticam1	mmu-miR-493-5p	Scyl1
mmu-miR-128-3p	Ppfia2	mmu-miR-493-5p	Med13l
mmu-miR-128-3p	Gcc1	mmu-miR-493-5p	Klrb1f
mmu-miR-128-3p	Isl1	mmu-miR-493-5p	Lrp11
mmu-miR-128-3p	Galnt3	mmu-miR-493-5p	Rab5c
mmu-miR-128-3p	Rsbn1l	mmu-miR-493-5p	Bbx
mmu-miR-128-3p	Trove2	mmu-miR-493-5p	Fbln1
mmu-miR-128-3p	Mnt	mmu-miR-493-5p	Ctdspl2
mmu-miR-128-3p	Ulk1	mmu-miR-493-5p	Hecw2
mmu-miR-128-3p	Vegfc	mmu-miR-493-5p	Otud1
mmu-miR-128-3p	Trim12c	mmu-miR-493-5p	Npas3
mmu-miR-128-3p	Sh3bgrl2	mmu-miR-493-5p	Ttn
mmu-miR-128-3p	Zfp36l1	mmu-miR-493-5p	Slitrk6
mmu-miR-128-3p	Spty2d1	mmu-miR-493-5p	Spin4
mmu-miR-128-3p	Mtss1l	mmu-miR-493-5p	Asb15
mmu-miR-128-3p	Ppp1cc	mmu-miR-493-5p	Phactr4
mmu-miR-128-3p	Csf1	mmu-miR-493-5p	Cmbl
mmu-miR-128-3p	Scai	mmu-miR-493-5p	Kdm2b
mmu-miR-128-3p	2310007B03Rik	mmu-miR-493-5p	Phip
mmu-miR-128-3p	Tmtc2	mmu-miR-493-5p	Mga
mmu-miR-128-3p	Pxmp2	mmu-miR-493-5p	Hnrnpa0
mmu-miR-128-3p	Rps6ka5	mmu-miR-493-5p	Pou4f1
mmu-miR-128-3p	Cxadr	mmu-miR-493-5p	Kat6a
mmu-miR-128-3p	Nrep	mmu-miR-493-5p	Pag1
mmu-miR-128-3p	Ikbip	mmu-miR-493-5p	Svep1
mmu-miR-128-3p	Syn3	mmu-miR-493-5p	Adcy1
mmu-miR-128-3p	Samd12	mmu-miR-493-5p	Sp1
mmu-miR-128-3p	Pom121	mmu-miR-493-5p	Casc4
mmu-miR-128-3p	Usp49	mmu-miR-493-5p	Tlk1
mmu-miR-128-3p	Ech1	mmu-miR-5121	Fat3
mmu-miR-128-3p	Snap25	mmu-miR-5121	Abhd14a
mmu-miR-128-3p	Pira1	mmu-miR-5121	Neurod1
mmu-miR-128-3p	Sall4	mmu-miR-5121	Cxcl14
mmu-miR-128-3p	Colgalt2	mmu-miR-5121	Tmem150c
mmu-miR-128-3p	Arhgap21	mmu-miR-5121	Moxd1
mmu-miR-128-3p	Ttc30a1	mmu-miR-5121	Stmn2
mmu-miR-128-3p	Hoxa5	mmu-miR-5121	Farp1
mmu-miR-128-3p	Nrbf2	mmu-miR-5121	Senp1
mmu-miR-128-3p	Camta1	mmu-miR-5121	Apbb2
mmu-miR-128-3p	Sp1	mmu-miR-5121	Fgf14
mmu-miR-128-3p	Map2k7	mmu-miR-5121	Dlx4
mmu-miR-128-3p	Riok2	mmu-miR-5128	Stx5a
mmu-miR-128-3p	Xirp2	mmu-miR-5128	Mbd2
mmu-miR-128-3p	Slc10a7	mmu-miR-5128	Chd9
mmu-miR-128-3p	Itga5	mmu-miR-5128	Grid1
mmu-miR-128-3p	Bcorl1	mmu-miR-532-3p	Scn2b
mmu-miR-128-3p	Tgds	mmu-miR-532-3p	Cyb561d1
mmu-miR-128-3p	Phf20	mmu-miR-532-3p	Clmp
mmu-miR-128-3p	Eml1	mmu-miR-532-3p	Mbtps1
mmu-miR-128-3p	Fn3krp	mmu-miR-532-3p	4930578C19Rik
mmu-miR-128-3p	Abcb9	mmu-miR-532-3p	Chfr
mmu-miR-128-3p	Gys1	mmu-miR-532-3p	Alcam
mmu-miR-128-3p	Fam78a	mmu-miR-532-3p	Tmem252
mmu-miR-128-3p	Med12l	mmu-miR-532-3p	Pik3cb
mmu-miR-128-3p	Elmo1	mmu-miR-532-3p	Gdap1l1
mmu-miR-128-3p	Jag1	mmu-miR-532-3p	Inpp5a
mmu-miR-128-3p	Ngfr	mmu-miR-532-3p	Exoc6b
mmu-miR-128-3p	Ppig	mmu-miR-532-3p	Hmga2
mmu-miR-128-3p	Naa15	mmu-miR-532-3p	Wnt2b
mmu-miR-128-3p	Ankrd40	mmu-miR-532-3p	Treml4
mmu-miR-128-3p	Soga1	mmu-miR-532-3p	Sumo1
mmu-miR-128-3p	Peli2	mmu-miR-532-3p	Snx11
mmu-miR-128-3p	Cecr2	mmu-miR-532-3p	Fam171a2
mmu-miR-128-3p	Slc7a14	mmu-miR-532-3p	Tomm22
mmu-miR-128-3p	Stk40	mmu-miR-532-3p	9330182L06Rik
mmu-miR-128-3p	Fam91a1	mmu-miR-532-3p	Mtch2
mmu-miR-128-3p	Usp42	mmu-miR-532-3p	Mark3
mmu-miR-128-3p	Hcn4	mmu-miR-532-3p	Mmp16
mmu-miR-128-3p	Nusap1	mmu-miR-532-3p	Pea15a
mmu-miR-128-3p	Col27a1	mmu-miR-532-3p	Mc3r
mmu-miR-128-3p	Ankrd6	mmu-miR-532-3p	Hes5
mmu-miR-128-3p	Acvr2a	mmu-miR-574-5p	Nrn1
mmu-miR-128-3p	Mtdh	mmu-miR-574-5p	Kif1b
mmu-miR-128-3p	Ppp1r3d	mmu-miR-574-5p	Palm
mmu-miR-128-3p	Bag2	mmu-miR-574-5p	Ntrk2
mmu-miR-128-3p	Kcnd3	mmu-miR-574-5p	Shank1
mmu-miR-128-3p	Lbh	mmu-miR-574-5p	Elfn1
mmu-miR-128-3p	Glipr2	mmu-miR-574-5p	Mfsd6
mmu-miR-128-3p	Plekhm3	mmu-miR-574-5p	Iars
mmu-miR-128-3p	Dlk1	mmu-miR-574-5p	Ddx10
mmu-miR-128-3p	Pds5b	mmu-miR-574-5p	Car10
mmu-miR-128-3p	Kmt2c	mmu-miR-574-5p	Fndc1
mmu-miR-128-3p	Sertad2	mmu-miR-574-5p	Tcf20
mmu-miR-128-3p	Magi3	mmu-miR-574-5p	Plxna4
mmu-miR-128-3p	4930564D02Rik	mmu-miR-574-5p	Fam149b
mmu-miR-128-3p	Gcc2	mmu-miR-574-5p	Vti1a
mmu-miR-128-3p	Hapln1	mmu-miR-574-5p	Gm13889
mmu-miR-128-3p	Melk	mmu-miR-574-5p	Zfp652
mmu-miR-128-3p	H3f3b	mmu-miR-574-5p	Zxdb
mmu-miR-128-3p	Ncapg2	mmu-miR-574-5p	Msn
mmu-miR-128-3p	Mdfi	mmu-miR-574-5p	Gm5615
mmu-miR-128-3p	Vangl1	mmu-miR-574-5p	Ythdc2
mmu-miR-128-3p	Paip2	mmu-miR-574-5p	Apmap
mmu-miR-128-3p	Slc39a13	mmu-miR-574-5p	Dpp10
mmu-miR-128-3p	Dpy19l3	mmu-miR-574-5p	Tnfaip1
mmu-miR-128-3p	Tor1aip2	mmu-miR-574-5p	Bace2
mmu-miR-128-3p	Cep162	mmu-miR-574-5p	Tmem150c
mmu-miR-128-3p	Rgs8	mmu-miR-574-5p	Arfgef1
mmu-miR-128-3p	Myt1	mmu-miR-574-5p	Taf6
mmu-miR-128-3p	Irs1	mmu-miR-574-5p	Tead1
mmu-miR-128-3p	Plekhh1	mmu-miR-574-5p	Nbea
mmu-miR-128-3p	Wsb1	mmu-miR-574-5p	Cdh12
mmu-miR-128-3p	Hic1	mmu-miR-574-5p	Stxbp4
mmu-miR-128-3p	Sgms1	mmu-miR-574-5p	Rnf169
mmu-miR-128-3p	Prr18	mmu-miR-574-5p	Atp1b1
mmu-miR-128-3p	Rbpms2	mmu-miR-574-5p	Slc41a1
mmu-miR-128-3p	Zfhx3	mmu-miR-574-5p	Sp4
mmu-miR-128-3p	Aff3	mmu-miR-574-5p	Rfx4
mmu-miR-128-3p	Syt4	mmu-miR-574-5p	Cul5
mmu-miR-128-3p	Cacna2d3	mmu-miR-574-5p	BC053393
mmu-miR-128-3p	Ypel2	mmu-miR-574-5p	Golph3l
mmu-miR-128-3p	Slc7a11	mmu-miR-574-5p	Zeb2
mmu-miR-128-3p	Tbc1d22b	mmu-miR-574-5p	D630045J12Rik
mmu-miR-128-3p	Tab3	mmu-miR-574-5p	Daam2
mmu-miR-128-3p	Tet1	mmu-miR-574-5p	Nkg7
mmu-miR-128-3p	Clcn3	mmu-miR-574-5p	Tectb
mmu-miR-128-3p	Nipal4	mmu-miR-574-5p	Mmgt1
mmu-miR-128-3p	Enah	mmu-miR-574-5p	Tmem229a
mmu-miR-128-3p	Gng12	mmu-miR-574-5p	Nsd1
mmu-miR-128-3p	Sh3rf1	mmu-miR-652-3p	Isl1
mmu-miR-128-3p	Hlx	mmu-miR-672-5p	Ago1
mmu-miR-128-3p	Ugcg	mmu-miR-672-5p	Tmem167
mmu-miR-128-3p	Plagl1	mmu-miR-672-5p	Plin5
mmu-miR-128-3p	Rnf139	mmu-miR-672-5p	Syt11
mmu-miR-128-3p	Nrp2	mmu-miR-672-5p	Trio
mmu-miR-128-3p	Btg2	mmu-miR-672-5p	H2-M10.3
mmu-miR-128-3p	Ccdc71	mmu-miR-672-5p	H2-M10.5
mmu-miR-128-3p	Pik3r1	mmu-miR-672-5p	Krt6b
mmu-miR-128-3p	Xpr1	mmu-miR-672-5p	Acbd5
mmu-miR-128-3p	Fbxo33	mmu-miR-672-5p	Angptl4
mmu-miR-128-3p	Hip1	mmu-miR-672-5p	Cyp2g1
mmu-miR-128-3p	Med13l	mmu-miR-672-5p	Msl2
mmu-miR-128-3p	Rnf38	mmu-miR-672-5p	Aim2
mmu-miR-128-3p	Mier2	mmu-miR-672-5p	Clec7a
mmu-miR-128-3p	Lrat	mmu-miR-672-5p	Rpap2
mmu-miR-128-3p	Rspo4	mmu-miR-672-5p	Glb1l2
mmu-miR-128-3p	Steap3	mmu-miR-672-5p	Clec12a
mmu-miR-128-3p	Pard6b	mmu-miR-672-5p	Nsd1
mmu-miR-128-3p	Arhgap32	mmu-miR-672-5p	Fstl5
mmu-miR-128-3p	Med14	mmu-miR-672-5p	Kcnh1
mmu-miR-128-3p	Suz12	mmu-miR-672-5p	Smg6
mmu-miR-128-3p	Ino80d	mmu-miR-672-5p	Ptchd4
mmu-miR-128-3p	Bub1b	mmu-miR-672-5p	Eif5a2
mmu-miR-128-3p	Onecut2	mmu-miR-672-5p	Acad8
mmu-miR-128-3p	Sgpp1	mmu-miR-672-5p	Dsn1
mmu-miR-128-3p	Phactr4	mmu-miR-677-3p	Adcy1
mmu-miR-128-3p	Stmn2	mmu-miR-677-3p	Rsbn1
mmu-miR-128-3p	Adamts16	mmu-miR-677-3p	Lonrf1
mmu-miR-128-3p	Nptx2	mmu-miR-677-3p	Krtap3-1
mmu-miR-128-3p	Nabp1	mmu-miR-677-3p	Top2b
mmu-miR-128-3p	Ildr2	mmu-miR-677-3p	Csnk1d
mmu-miR-128-3p	Fbrsl1	mmu-miR-677-3p	Rap2a
mmu-miR-128-3p	Tmem206	mmu-miR-677-3p	Pcsk5
mmu-miR-128-3p	Rybp	mmu-miR-677-3p	Snx17
mmu-miR-128-3p	Plpp3	mmu-miR-677-3p	Cdkn2aip
mmu-miR-128-3p	Sfrp1	mmu-miR-677-3p	Map4k4
mmu-miR-128-3p	Trim23	mmu-miR-677-3p	Aven
mmu-miR-128-3p	Socs6	mmu-miR-677-3p	Csrnp3
mmu-miR-128-3p	Vip	mmu-miR-677-3p	Arid1b
mmu-miR-128-3p	Rhbdf2	mmu-miR-677-3p	Dync1li2
mmu-miR-128-3p	Mapkapk3	mmu-miR-677-3p	Rpl37a
mmu-miR-128-3p	Snx18	mmu-miR-677-3p	Pdpk1
mmu-miR-128-3p	Foxa3	mmu-miR-677-3p	Timp4
mmu-miR-128-3p	Bmi1	mmu-miR-677-3p	Cdip1
mmu-miR-128-3p	Rap1b	mmu-miR-677-3p	Ntrk2
mmu-miR-128-3p	Abhd17b	mmu-miR-677-3p	Gria1
mmu-miR-128-3p	Stk39	mmu-miR-677-3p	Fubp1
mmu-miR-130a-3p	Skida1	mmu-miR-677-3p	Slc9a6
mmu-miR-130a-3p	Pik3cb	mmu-miR-677-3p	Fkbp1a
mmu-miR-130a-3p	Acsl4	mmu-miR-677-3p	Xpo1
mmu-miR-130a-3p	Sybu	mmu-miR-677-3p	Scn4b
mmu-miR-130a-3p	Adcy1	mmu-miR-677-3p	Lrrc8e
mmu-miR-130a-3p	Fmr1	mmu-miR-677-3p	Aak1
mmu-miR-130a-3p	Cdk19	mmu-miR-677-3p	Tsg101
mmu-miR-130a-3p	Arap2	mmu-miR-677-3p	Ncdn
mmu-miR-130a-3p	Rap2c	mmu-miR-677-3p	Mum1l1
mmu-miR-130a-3p	Kdm2a	mmu-miR-677-3p	Gnal
mmu-miR-130a-3p	Map3k12	mmu-miR-677-3p	Gja6
mmu-miR-130a-3p	Sh3d19	mmu-miR-677-3p	Nhsl2
mmu-miR-130a-3p	Zbtb18	mmu-miR-677-3p	Sbno1
mmu-miR-130a-3p	Btbd7	mmu-miR-677-3p	Tanc2
mmu-miR-130a-3p	Mbnl1	mmu-miR-677-3p	Bbx
mmu-miR-130a-3p	Cpeb1	mmu-miR-677-3p	Dok4
mmu-miR-130a-3p	Slmap	mmu-miR-677-5p	Rps6ka3
mmu-miR-130a-3p	Acvr1	mmu-miR-677-5p	Rictor
mmu-miR-130a-3p	Fam45a	mmu-miR-677-5p	D5Ertd579e
mmu-miR-130a-3p	Csmd1	mmu-miR-677-5p	Ctdspl2
mmu-miR-130a-3p	Brwd1	mmu-miR-677-5p	Sohlh2
mmu-miR-130a-3p	Cep170	mmu-miR-677-5p	Map1b
mmu-miR-130a-3p	Pou4f1	mmu-miR-677-5p	Kctd9
mmu-miR-130a-3p	Sowahb	mmu-miR-677-5p	Plek
mmu-miR-130a-3p	Tbc1d8	mmu-miR-677-5p	Meox2
mmu-miR-130a-3p	Ubl3	mmu-miR-677-5p	Dcbld2
mmu-miR-130a-3p	Hprt	mmu-miR-677-5p	Scarb1
mmu-miR-130a-3p	Ulk2	mmu-miR-677-5p	Eogt
mmu-miR-130a-3p	D230025D16Rik	mmu-miR-677-5p	Adamts5
mmu-miR-130a-3p	Eda	mmu-miR-677-5p	B4galt5
mmu-miR-130a-3p	Lonrf3	mmu-miR-677-5p	1810037I17Rik
mmu-miR-130a-3p	Memo1	mmu-miR-677-5p	E2f5
mmu-miR-130a-3p	Rnf216	mmu-miR-677-5p	Emc7
mmu-miR-130a-3p	Usp8	mmu-miR-677-5p	Gid4
mmu-miR-130a-3p	Chst1	mmu-miR-677-5p	Gclc
mmu-miR-130a-3p	Arhgap21	mmu-miR-677-5p	Phkb
mmu-miR-130a-3p	Kcna4	mmu-miR-677-5p	Lama4
mmu-miR-130a-3p	Lrp4	mmu-miR-677-5p	Camsap1
mmu-miR-130a-3p	Wee1	mmu-miR-677-5p	Gpr22
mmu-miR-130a-3p	Wdfy3	mmu-miR-677-5p	Bcl7b
mmu-miR-130a-3p	Atg16l1	mmu-miR-677-5p	Trove2
mmu-miR-130a-3p	Ago4	mmu-miR-677-5p	Srsf11
mmu-miR-130a-3p	Emx2	mmu-miR-677-5p	Zdhhc7
mmu-miR-130a-3p	Prkd3	mmu-miR-677-5p	Fam49a
mmu-miR-130a-3p	Tmem159	mmu-miR-677-5p	Epdr1
mmu-miR-130a-3p	Lrp8	mmu-miR-677-5p	Rragc
mmu-miR-130a-3p	Rfx7	mmu-miR-677-5p	Cblb
mmu-miR-130a-3p	Ankib1	mmu-miR-677-5p	Zeb2
mmu-miR-130a-3p	Ar	mmu-miR-677-5p	Itgb6
mmu-miR-130a-3p	Cast	mmu-miR-677-5p	Kif3b
mmu-miR-130a-3p	Arhgap12	mmu-miR-677-5p	Lsm14a
mmu-miR-130a-3p	Reps2	mmu-miR-677-5p	Fmr1
mmu-miR-130a-3p	Abcc5	mmu-miR-677-5p	Rb1
mmu-miR-130a-3p	Appl1	mmu-miR-677-5p	Ginm1
mmu-miR-130a-3p	Akap11	mmu-miR-677-5p	Appl1
mmu-miR-130a-3p	Tbcel	mmu-miR-677-5p	Gdpd4
mmu-miR-130a-3p	Casd1	mmu-miR-677-5p	Rph3al
mmu-miR-130a-3p	Stx6	mmu-miR-677-5p	Btbd3
mmu-miR-130a-3p	Map3k8	mmu-miR-677-5p	Rc3h1
mmu-miR-130a-3p	Smarcd2	mmu-miR-677-5p	B3gat2
mmu-miR-130a-3p	Mid1ip1	mmu-miR-677-5p	C1galt1
mmu-miR-130a-3p	Lgalsl	mmu-miR-677-5p	Ypel5
mmu-miR-130a-3p	Mecp2	mmu-miR-677-5p	Tbc1d23
mmu-miR-130a-3p	Abhd3	mmu-miR-677-5p	Acbd5
mmu-miR-130a-3p	Zfp113	mmu-miR-677-5p	Rnf151
mmu-miR-130a-3p	Gja1	mmu-miR-677-5p	Nap1l2
mmu-miR-130a-3p	Tbl1xr1	mmu-miR-677-5p	Fam3c
mmu-miR-130a-3p	Jade1	mmu-miR-677-5p	Gata3
mmu-miR-130a-3p	Nckap5	mmu-miR-677-5p	Angptl1
mmu-miR-130a-3p	Cd69	mmu-miR-677-5p	Tmprss11b
mmu-miR-130a-3p	Wnt2b	mmu-miR-677-5p	Suz12
mmu-miR-130a-3p	Lrrtm2	mmu-miR-677-5p	9330159F19Rik
mmu-miR-130a-3p	Cfl2	mmu-miR-677-5p	Ube2z
mmu-miR-130a-3p	Ston2	mmu-miR-677-5p	P2rx5
mmu-miR-130a-3p	Cltc	mmu-miR-677-5p	Prkaa1
mmu-miR-130a-3p	Daam1	mmu-miR-677-5p	Tead1
mmu-miR-130a-3p	Smoc1	mmu-miR-677-5p	Pcdh17
mmu-miR-130a-3p	Npepl1	mmu-miR-677-5p	Cand1
mmu-miR-130a-3p	Snx2	mmu-miR-677-5p	Nr1d2
mmu-miR-130a-3p	Acbd5	mmu-miR-677-5p	Tbx3
mmu-miR-130a-3p	Tmem110	mmu-miR-677-5p	Ammecr1
mmu-miR-130a-3p	Pmepa1	mmu-miR-677-5p	Fam210a
mmu-miR-130a-3p	Smad5	mmu-miR-677-5p	Mllt10
mmu-miR-130a-3p	Btbd3	mmu-miR-677-5p	Clcn5
mmu-miR-130a-3p	Kcnj2	mmu-miR-677-5p	Orc5
mmu-miR-130a-3p	E2f2	mmu-miR-677-5p	Cyp3a59
mmu-miR-130a-3p	Esr1	mmu-miR-677-5p	Papss2
mmu-miR-130a-3p	Lonrf1	mmu-miR-677-5p	Sdc2
mmu-miR-130a-3p	Med12l	mmu-miR-677-5p	Adam10
mmu-miR-130a-3p	Sbno1	mmu-miR-677-5p	Nlrp10
mmu-miR-130a-3p	Tspyl2	mmu-miR-677-5p	Sgms2
mmu-miR-130a-3p	Cmpk1	mmu-miR-677-5p	Ago2
mmu-miR-130a-3p	Nol4	mmu-miR-677-5p	Ppm1d
mmu-miR-130a-3p	Acer2	mmu-miR-677-5p	Tnfsf8
mmu-miR-130a-3p	Dpysl2	mmu-miR-677-5p	D16Ertd472e
mmu-miR-130a-3p	Smoc2	mmu-miR-677-5p	Scn9a
mmu-miR-130a-3p	Snx5	mmu-miR-677-5p	Acp1
mmu-miR-130a-3p	Kmt2c	mmu-miR-677-5p	Antxr2
mmu-miR-130a-3p	Ptprg	mmu-miR-690	Rras2
mmu-miR-130a-3p	Rtn1	mmu-miR-690	Zfand3
mmu-miR-130a-3p	St6galnac3	mmu-miR-690	Nfib
mmu-miR-130a-3p	Rnf38	mmu-miR-690	Tenm4
mmu-miR-130a-3p	Sphk2	mmu-miR-690	Zbtb5
mmu-miR-130a-3p	Psd	mmu-miR-690	Palm2
mmu-miR-130a-3p	Fam234a	mmu-miR-690	AI597479
mmu-miR-130a-3p	Fut9	mmu-miR-690	Cpsf6
mmu-miR-130a-3p	Csnk1g1	mmu-miR-690	Tead1
mmu-miR-130a-3p	Acsl1	mmu-miR-690	Gpr22
mmu-miR-130a-3p	Epc2	mmu-miR-690	Cdyl2
mmu-miR-130a-3p	Rab5a	mmu-miR-690	Mllt3
mmu-miR-130a-3p	Hoxb1	mmu-miR-690	Mkrn3
mmu-miR-130a-3p	Calm2	mmu-miR-690	Fam98a
mmu-miR-130a-3p	Jmy	mmu-miR-690	Egr1
mmu-miR-130a-3p	Sgcb	mmu-miR-690	Mkln1
mmu-miR-130a-3p	Iqgap2	mmu-miR-690	Ppm1g
mmu-miR-130a-3p	Pxk	mmu-miR-690	Cdc73
mmu-miR-130a-3p	Klhl20	mmu-miR-690	Snx13
mmu-miR-130a-3p	Btaf1	mmu-miR-690	Plagl2
mmu-miR-130a-3p	Spire1	mmu-miR-690	Ubr3
mmu-miR-130a-3p	Tnrc6c	mmu-miR-690	Tiprl
mmu-miR-130a-3p	Tnrc6a	mmu-miR-690	Jade3
mmu-miR-130a-3p	Snapin	mmu-miR-690	Bbx
mmu-miR-130a-3p	Fcho2	mmu-miR-690	Tbc1d15
mmu-miR-130a-3p	Prkaa1	mmu-miR-690	Usp9x
mmu-miR-130a-3p	Cyld	mmu-miR-690	Setd7
mmu-miR-130a-3p	Mier1	mmu-miR-690	Sgk1
mmu-miR-130a-3p	Eogt	mmu-miR-690	Prex2
mmu-miR-130a-3p	Il25	mmu-miR-690	2310022B05Rik
mmu-miR-130a-3p	Clcn3	mmu-miR-690	Snrk
mmu-miR-130a-3p	Nhlh2	mmu-miR-690	Ube2e3
mmu-miR-130a-3p	Ppp6r1	mmu-miR-690	Stat3
mmu-miR-130a-3p	Zcchc14	mmu-miR-690	Efnb2
mmu-miR-130a-3p	Tet3	mmu-miR-690	Tbc1d14
mmu-miR-130a-3p	Thsd7a	mmu-miR-690	Dcaf5
mmu-miR-130b-3p	Mybl1	mmu-miR-6940-3p	Armc1
mmu-miR-130b-3p	Sybu	mmu-miR-6940-3p	Lmo7
mmu-miR-130b-3p	Acsl4	mmu-miR-6940-3p	Zfp800
mmu-miR-130b-3p	Fmr1	mmu-miR-6940-3p	Siah1a
mmu-miR-130b-3p	Adcy1	mmu-miR-6940-3p	Soga1
mmu-miR-130b-3p	Map3k12	mmu-miR-6940-3p	Actbl2
mmu-miR-130b-3p	Kdm2a	mmu-miR-6940-3p	Yes1
mmu-miR-130b-3p	Sel1l3	mmu-miR-6940-3p	Tm2d3
mmu-miR-130b-3p	Rap2c	mmu-miR-6940-3p	Zbtb44
mmu-miR-130b-3p	Arap2	mmu-miR-6940-3p	Agr3
mmu-miR-130b-3p	Btbd7	mmu-miR-6940-3p	Abracl
mmu-miR-130b-3p	Cdk19	mmu-miR-6940-3p	Mbnl2
mmu-miR-130b-3p	Zbtb18	mmu-miR-6940-3p	Scn3a
mmu-miR-130b-3p	Cpeb1	mmu-miR-6940-3p	Klf6
mmu-miR-130b-3p	Slmap	mmu-miR-6940-3p	Cers3
mmu-miR-130b-3p	Mbnl1	mmu-miR-6940-3p	Vti1b
mmu-miR-130b-3p	Ubl3	mmu-miR-6940-3p	Klhl4
mmu-miR-130b-3p	Sowahb	mmu-miR-6940-3p	Siah1b
mmu-miR-130b-3p	Tsc1	mmu-miR-6940-3p	Phc3
mmu-miR-130b-3p	Pou4f1	mmu-miR-6940-3p	Commd6
mmu-miR-130b-3p	Ulk2	mmu-miR-6940-3p	Slc33a1
mmu-miR-130b-3p	Gpr137c	mmu-miR-6940-3p	Prpf4b
mmu-miR-130b-3p	Eda	mmu-miR-6940-3p	Proz
mmu-miR-130b-3p	Cep170	mmu-miR-6940-3p	Il22ra2
mmu-miR-130b-3p	Brwd1	mmu-miR-6940-3p	Kbtbd7
mmu-miR-130b-3p	Csmd1	mmu-miR-6940-3p	Ptprt
mmu-miR-130b-3p	Acvr1	mmu-miR-6970-5p	Rwdd1
mmu-miR-130b-3p	Usp8	mmu-miR-6970-5p	Bloc1s6
mmu-miR-130b-3p	Fermt2	mmu-miR-6970-5p	Ubfd1
mmu-miR-130b-3p	Ago1	mmu-miR-6970-5p	Smc6
mmu-miR-130b-3p	Arhgap21	mmu-miR-6970-5p	Fam196b
mmu-miR-130b-3p	Chst1	mmu-miR-6970-5p	Rprd1a
mmu-miR-130b-3p	Memo1	mmu-miR-6970-5p	Cdc73
mmu-miR-130b-3p	Dcbld2	mmu-miR-6970-5p	Hsf2bp
mmu-miR-130b-3p	Rnf216	mmu-miR-6970-5p	Cd2ap
mmu-miR-130b-3p	Wee1	mmu-miR-6970-5p	Pi15
mmu-miR-130b-3p	Reps2	mmu-miR-6970-5p	Pptc7
mmu-miR-130b-3p	Lrp4	mmu-miR-6970-5p	Nxpe4
mmu-miR-130b-3p	Atg16l1	mmu-miR-6970-5p	Setd6
mmu-miR-130b-3p	Mapk1	mmu-miR-6970-5p	Ctsc
mmu-miR-130b-3p	Mb21d2	mmu-miR-6970-5p	Ap5m1
mmu-miR-130b-3p	Ccdc126	mmu-miR-6970-5p	Pds5b
mmu-miR-130b-3p	Prkd3	mmu-miR-6970-5p	Immp1l
mmu-miR-130b-3p	Rfx7	mmu-miR-6970-5p	Pcsk5
mmu-miR-130b-3p	Pparg	mmu-miR-6970-5p	Ncor1
mmu-miR-130b-3p	Kcna4	mmu-miR-6970-5p	Pi4k2b
mmu-miR-130b-3p	Emx2	mmu-miR-6970-5p	Bhlhe22
mmu-miR-130b-3p	Ago4	mmu-miR-6970-5p	Etf1
mmu-miR-130b-3p	Ar	mmu-miR-6970-5p	Npas3
mmu-miR-130b-3p	Spg20	mmu-miR-6970-5p	Hars2
mmu-miR-130b-3p	Akap11	mmu-miR-6970-5p	Camkk2
mmu-miR-130b-3p	Cast	mmu-miR-6970-5p	Ildr1
mmu-miR-130b-3p	Heg1	mmu-miR-698-5p	Cdc40
mmu-miR-130b-3p	Impdh1	mmu-miR-698-5p	Iqsec2
mmu-miR-130b-3p	Tbcel	mmu-miR-698-5p	Agap1
mmu-miR-130b-3p	Arhgap12	mmu-miR-698-5p	Zfp366
mmu-miR-130b-3p	Casd1	mmu-miR-698-5p	Mef2d
mmu-miR-130b-3p	Usp32	mmu-miR-698-5p	Slc38a10
mmu-miR-130b-3p	Cbfb	mmu-miR-698-5p	Chrna4
mmu-miR-130b-3p	Stx6	mmu-miR-698-5p	Itgav
mmu-miR-130b-3p	Lgalsl	mmu-miR-698-5p	Hykk
mmu-miR-130b-3p	Tes	mmu-miR-698-5p	Arl8b
mmu-miR-130b-3p	Appl1	mmu-miR-698-5p	Zfp148
mmu-miR-130b-3p	Smarcd2	mmu-miR-698-5p	Vegfa
mmu-miR-130b-3p	Cnot7	mmu-miR-698-5p	Cox10
mmu-miR-130b-3p	Wnt2b	mmu-miR-698-5p	P4ha3
mmu-miR-130b-3p	Smoc1	mmu-miR-698-5p	Slc4a8
mmu-miR-130b-3p	Gja1	mmu-miR-698-5p	Clec7a
mmu-miR-130b-3p	Acbd5	mmu-miR-698-5p	Bahd1
mmu-miR-130b-3p	Npepl1	mmu-miR-698-5p	Urad
mmu-miR-130b-3p	Cltc	mmu-miR-698-5p	Inhbb
mmu-miR-130b-3p	Plcb1	mmu-miR-698-5p	Sema4g
mmu-miR-130b-3p	Tbl1xr1	mmu-miR-698-5p	Mphosph9
mmu-miR-130b-3p	Cd69	mmu-miR-698-5p	Gm128
mmu-miR-130b-3p	Ccny	mmu-miR-698-5p	Lyrm4
mmu-miR-130b-3p	Atp2b2	mmu-miR-698-5p	Opn3
mmu-miR-130b-3p	Snx2	mmu-miR-698-5p	Zbtb9
mmu-miR-130b-3p	Mecp2	mmu-miR-698-5p	Tril
mmu-miR-130b-3p	Btbd3	mmu-miR-700-5p	Setd7
mmu-miR-130b-3p	Zfp113	mmu-miR-700-5p	Per2
mmu-miR-130b-3p	Smad5	mmu-miR-700-5p	Kdm1b
mmu-miR-130b-3p	Ldlrad4	mmu-miR-700-5p	Cep41
mmu-miR-130b-3p	Kmt2c	mmu-miR-700-5p	Klf11
mmu-miR-130b-3p	Tspyl2	mmu-miR-700-5p	Cdyl2
mmu-miR-130b-3p	Cmpk1	mmu-miR-700-5p	Ntsr1
mmu-miR-130b-3p	Sbno1	mmu-miR-700-5p	Spred2
mmu-miR-130b-3p	Dpysl2	mmu-miR-700-5p	Slc35a1
mmu-miR-130b-3p	Acer2	mmu-miR-700-5p	Rap2c
mmu-miR-130b-3p	Nol4	mmu-miR-700-5p	Fscn1
mmu-miR-130b-3p	Snx5	mmu-miR-700-5p	Zfand3
mmu-miR-130b-3p	Lonrf1	mmu-miR-700-5p	Zbtb10
mmu-miR-130b-3p	Esr1	mmu-miR-700-5p	Slc16a1
mmu-miR-130b-3p	E2f2	mmu-miR-700-5p	Prdm1
mmu-miR-130b-3p	Med12l	mmu-miR-700-5p	Jag1
mmu-miR-130b-3p	Btg1	mmu-miR-700-5p	Plod2
mmu-miR-130b-3p	Ptprg	mmu-miR-700-5p	Osbpl5
mmu-miR-130b-3p	Pgm2l1	mmu-miR-700-5p	Dyrk2
mmu-miR-130b-3p	Rnf38	mmu-miR-700-5p	Lancl3
mmu-miR-130b-3p	Mdn1	mmu-miR-700-5p	Zbtb11
mmu-miR-130b-3p	Arhgap1	mmu-miR-700-5p	Med26
mmu-miR-130b-3p	Psd	mmu-miR-700-5p	Rras2
mmu-miR-130b-3p	Sphk2	mmu-miR-700-5p	Csgalnact2
mmu-miR-130b-3p	Tapt1	mmu-miR-700-5p	Shh
mmu-miR-130b-3p	Jmy	mmu-miR-700-5p	Rsbn1l
mmu-miR-130b-3p	Fut9	mmu-miR-700-5p	Gabbr2
mmu-miR-130b-3p	Csnk1g1	mmu-miR-700-5p	Wtap
mmu-miR-130b-3p	Hoxb1	mmu-miR-700-5p	Cep135
mmu-miR-130b-3p	Rab5a	mmu-miR-700-5p	Yod1
mmu-miR-130b-3p	Elk3	mmu-miR-700-5p	Cfl2
mmu-miR-130b-3p	Acsl1	mmu-miR-700-5p	Kmt2a
mmu-miR-130b-3p	Epc2	mmu-miR-700-5p	Rac1
mmu-miR-130b-3p	Pxk	mmu-miR-700-5p	Ago1
mmu-miR-130b-3p	Calm2	mmu-miR-700-5p	Cpsf6
mmu-miR-130b-3p	Lrig1	mmu-miR-700-5p	Acaca
mmu-miR-130b-3p	Dll1	mmu-miR-700-5p	Entpd7
mmu-miR-130b-3p	Klhl20	mmu-miR-700-5p	Zeb2
mmu-miR-130b-3p	Clcn3	mmu-miR-700-5p	Als2
mmu-miR-130b-3p	Larp4	mmu-miR-700-5p	Dchs1
mmu-miR-130b-3p	Bahd1	mmu-miR-700-5p	Rbm22
mmu-miR-130b-3p	Vps29	mmu-miR-700-5p	Acsl1
mmu-miR-130b-3p	Tnrc6c	mmu-miR-700-5p	Rapgef2
mmu-miR-130b-3p	Socs5	mmu-miR-700-5p	Trove2
mmu-miR-130b-3p	Ereg	mmu-miR-700-5p	Htr2c
mmu-miR-130b-3p	Spire1	mmu-miR-700-5p	Sox9
mmu-miR-130b-3p	Prkaa1	mmu-miR-700-5p	Efnb2
mmu-miR-130b-3p	Sgcb	mmu-miR-700-5p	Wasf1
mmu-miR-130b-3p	Cyld	mmu-miR-700-5p	Pag1
mmu-miR-130b-3p	Plekhg5	mmu-miR-700-5p	Mgat4a
mmu-miR-130b-3p	Eogt	mmu-miR-700-5p	Reg3b
mmu-miR-130b-3p	Bmt2	mmu-miR-700-5p	Kat6a
mmu-miR-130b-3p	Tet3	mmu-miR-700-5p	Plk3
mmu-miR-130b-3p	Thsd7a	mmu-miR-700-5p	Usp37
mmu-miR-130b-3p	Ppp6r1	mmu-miR-700-5p	Tgm2
mmu-miR-130b-3p	Cds1	mmu-miR-700-5p	Fam107b
mmu-miR-130b-3p	Snip1	mmu-miR-700-5p	Bcl11a
mmu-miR-130b-3p	Camta1	mmu-miR-700-5p	Tead1
mmu-miR-130b-3p	Mier1	mmu-miR-700-5p	1700025G04Rik
mmu-miR-130b-3p	Asxl2	mmu-miR-700-5p	Bcl11b
mmu-miR-130b-3p	Zcchc14	mmu-miR-700-5p	Zxdb
mmu-miR-130b-3p	Smap1	mmu-miR-700-5p	Nap1l1
mmu-miR-132-3p	Slc6a1	mmu-miR-700-5p	Arl13a
mmu-miR-132-3p	Rgs7bp	mmu-miR-700-5p	Wdtc1
mmu-miR-132-3p	Cbll1	mmu-miR-700-5p	Auts2
mmu-miR-132-3p	Sox5	mmu-miR-700-5p	Mylip
mmu-miR-132-3p	Lipm	mmu-miR-700-5p	Fsd1
mmu-miR-132-3p	Mex3c	mmu-miR-700-5p	Palm2
mmu-miR-132-3p	Mycbp2	mmu-miR-700-5p	Ktn1
mmu-miR-132-3p	Osbpl8	mmu-miR-700-5p	Ppm1g
mmu-miR-132-3p	Rras2	mmu-miR-700-5p	Prrg3
mmu-miR-132-3p	Tmem161b	mmu-miR-700-5p	Cdk8
mmu-miR-132-3p	Brwd1	mmu-miR-7033-5p	Soga1
mmu-miR-132-3p	Hmga2	mmu-miR-7033-5p	Pgf
mmu-miR-132-3p	Ptbp2	mmu-miR-7033-5p	Ppm1h
mmu-miR-132-3p	Timm9	mmu-miR-7033-5p	Vamp1
mmu-miR-132-3p	Elmsan1	mmu-miR-7033-5p	Scai
mmu-miR-132-3p	Tln2	mmu-miR-7033-5p	Cdx1
mmu-miR-132-3p	Calu	mmu-miR-7033-5p	Lsm2
mmu-miR-132-3p	Mapk1	mmu-miR-7033-5p	Aatk
mmu-miR-132-3p	Lemd3	mmu-miR-7033-5p	Ccny
mmu-miR-132-3p	Pramel4	mmu-miR-7033-5p	Grhl2
mmu-miR-132-3p	Gm13102	mmu-miR-7033-5p	Chst2
mmu-miR-132-3p	Shh	mmu-miR-7033-5p	Pfkfb2
mmu-miR-132-3p	Fam3c	mmu-miR-7033-5p	Zfp521
mmu-miR-132-3p	Pramel5	mmu-miR-7033-5p	Dctn5
mmu-miR-132-3p	Ttc14	mmu-miR-7033-5p	Tcp10c
mmu-miR-132-3p	Sppl3	mmu-miR-7033-5p	Jam3
mmu-miR-132-3p	Dazap2	mmu-miR-7033-5p	Zfp97
mmu-miR-132-3p	Cfap36	mmu-miR-7033-5p	Fam196b
mmu-miR-132-3p	Ssh2	mmu-miR-7033-5p	Zfp960
mmu-miR-132-3p	Eif1b	mmu-miR-7033-5p	Adamts14
mmu-miR-132-3p	Dnmt3a	mmu-miR-7033-5p	Epha4
mmu-miR-132-3p	Mia3	mmu-miR-7033-5p	Phc1
mmu-miR-132-3p	Lrrfip1	mmu-miR-7033-5p	Pla2g12a
mmu-miR-132-3p	Prss46	mmu-miR-7033-5p	Sertad4
mmu-miR-132-3p	Sema6a	mmu-miR-7033-5p	Ctnnbip1
mmu-miR-132-3p	Cnot10	mmu-miR-7033-5p	Mynn
mmu-miR-132-3p	Sgk3	mmu-miR-7033-5p	Rab11fip1
mmu-miR-132-3p	Lsm11	mmu-miR-7033-5p	Ar
mmu-miR-132-3p	Stx16	mmu-miR-7033-5p	Cdr2l
mmu-miR-132-3p	Usp9x	mmu-miR-7033-5p	Abcg4
mmu-miR-132-3p	Nrep	mmu-miR-7033-5p	Cdc42se1
mmu-miR-132-3p	Acvr2b	mmu-miR-7033-5p	Plek2
mmu-miR-132-3p	Hbegf	mmu-miR-7033-5p	Kpna6
mmu-miR-132-3p	Nlk	mmu-miR-7033-5p	Mar-09
mmu-miR-132-3p	Ehhadh	mmu-miR-7033-5p	Zfp609
mmu-miR-132-3p	Phka1	mmu-miR-7033-5p	Lce3c
mmu-miR-132-3p	Lin28b	mmu-miR-7033-5p	Atg13
mmu-miR-132-3p	Cc2d1b	mmu-miR-7033-5p	Pced1a
mmu-miR-132-3p	Gdf5	mmu-miR-7033-5p	Syn3
mmu-miR-132-3p	Emc1	mmu-miR-7033-5p	Grin2b
mmu-miR-132-3p	Psip1	mmu-miR-7033-5p	Tacr1
mmu-miR-132-3p	Rad54l2	mmu-miR-7033-5p	Tmem8b
mmu-miR-132-3p	Chd1	mmu-miR-7033-5p	Fadd
mmu-miR-132-3p	Glcci1	mmu-miR-7033-5p	Kcnq2
mmu-miR-132-3p	Sall1	mmu-miR-7033-5p	Zcchc24
mmu-miR-132-3p	Pnn	mmu-miR-7033-5p	Plagl2
mmu-miR-132-3p	Daam1	mmu-miR-7033-5p	Thsd4
mmu-miR-132-3p	Tmem164	mmu-miR-7033-5p	Tbx4
mmu-miR-132-3p	Cldn10	mmu-miR-7033-5p	Zfp947
mmu-miR-132-3p	Med9	mmu-miR-7033-5p	Cxxc5
mmu-miR-132-3p	Atp23	mmu-miR-7033-5p	Syce1
mmu-miR-132-3p	Ep300	mmu-miR-7033-5p	9930012K11Rik
mmu-miR-132-3p	Hapln1	mmu-miR-7033-5p	Crb2
mmu-miR-132-3p	Nova1	mmu-miR-7033-5p	Zfp442
mmu-miR-132-3p	Ppp2r5e	mmu-miR-7033-5p	Tmem170b
mmu-miR-132-3p	Zbed5	mmu-miR-7033-5p	Ptgr2
mmu-miR-132-3p	Zfyve1	mmu-miR-7033-5p	Szt2
mmu-miR-132-3p	Chmp3	mmu-miR-7033-5p	Dnmt3a
mmu-miR-132-3p	Dcun1d4	mmu-miR-7033-5p	Sfpq
mmu-miR-132-3p	Bclaf1	mmu-miR-7033-5p	Nipal4
mmu-miR-132-3p	Pdp2	mmu-miR-7033-5p	Gnai2
mmu-miR-132-3p	Nras	mmu-miR-7033-5p	Slc35g1
mmu-miR-132-3p	Slco1a1	mmu-miR-7033-5p	Vps4a
mmu-miR-132-3p	8030462N17Rik	mmu-miR-7033-5p	Gpr119
mmu-miR-132-3p	Dnajb14	mmu-miR-7033-5p	Zfp429
mmu-miR-132-3p	Adamts5	mmu-miR-7033-5p	Fry
mmu-miR-132-3p	Magee2	mmu-miR-7033-5p	Dnajb12
mmu-miR-132-3p	Gm12169	mmu-miR-7033-5p	Lipg
mmu-miR-132-3p	Mex3a	mmu-miR-7033-5p	Mroh1
mmu-miR-132-3p	Tbc1d30	mmu-miR-7033-5p	Dennd6b
mmu-miR-132-3p	Arl14ep	mmu-miR-7033-5p	Socs7
mmu-miR-132-5p	Irx2	mmu-miR-7033-5p	Paxip1
mmu-miR-132-5p	Rsf1	mmu-miR-7033-5p	Lce3d
mmu-miR-134-3p	Eif3j2	mmu-miR-7033-5p	Carhsp1
mmu-miR-134-3p	Il4i1	mmu-miR-7033-5p	Myrf
mmu-miR-134-3p	A830018L16Rik	mmu-miR-7033-5p	Cmtr1
mmu-miR-134-3p	Eif3j1	mmu-miR-7033-5p	Cdc25a
mmu-miR-134-3p	Slc30a7	mmu-miR-7033-5p	Scn8a
mmu-miR-134-3p	Kcnj13	mmu-miR-7033-5p	Prmt8
mmu-miR-134-3p	Prss22	mmu-miR-7033-5p	Mrfap1
mmu-miR-134-3p	Fam53b	mmu-miR-7033-5p	Krt4
mmu-miR-134-3p	Ankrd54	mmu-miR-7033-5p	Yipf6
mmu-miR-134-3p	Fut10	mmu-miR-7033-5p	2310030G06Rik
mmu-miR-134-3p	Paxip1	mmu-miR-7033-5p	Tmem207
mmu-miR-134-3p	Spata17	mmu-miR-7033-5p	Dock5
mmu-miR-134-3p	Grm1	mmu-miR-7033-5p	Zswim6
mmu-miR-138-2-3p	Zbtb41	mmu-miR-7033-5p	Cutal
mmu-miR-138-2-3p	Uba6	mmu-miR-7033-5p	Rock2
mmu-miR-138-2-3p	Nufip2	mmu-miR-7033-5p	Cabp4
mmu-miR-138-2-3p	Ecd	mmu-miR-7033-5p	Zdhhc8
mmu-miR-138-2-3p	Zfp367	mmu-miR-7033-5p	Psme3
mmu-miR-138-2-3p	Phf21a	mmu-miR-7033-5p	Npnt
mmu-miR-138-2-3p	2210016F16Rik	mmu-miR-7068-5p	Nr2e1
mmu-miR-138-2-3p	Vdac2	mmu-miR-7068-5p	Crot
mmu-miR-138-2-3p	Kif11	mmu-miR-7068-5p	Grk5
mmu-miR-138-2-3p	Rtp4	mmu-miR-7068-5p	Usp47
mmu-miR-138-2-3p	Sike1	mmu-miR-7068-5p	Pcgf3
mmu-miR-138-2-3p	Rps6kb1	mmu-miR-7068-5p	Ppargc1a
mmu-miR-138-2-3p	Ankrd28	mmu-miR-7068-5p	Satb1
mmu-miR-138-2-3p	Ptf1a	mmu-miR-7068-5p	Sox5
mmu-miR-138-2-3p	Dab1	mmu-miR-7068-5p	Slc25a17
mmu-miR-138-2-3p	Zfhx3	mmu-miR-7115-5p	Mt1
mmu-miR-138-2-3p	Phip	mmu-miR-760-3p	H2bfm
mmu-miR-138-2-3p	Slc39a9	mmu-miR-760-3p	Scyl1
mmu-miR-138-2-3p	Svs3b	mmu-miR-760-3p	Heyl
mmu-miR-138-2-3p	Ltbp3	mmu-miR-760-3p	Sptbn4
mmu-miR-138-2-3p	Scai	mmu-miR-760-3p	Grk5
mmu-miR-138-2-3p	Tm4sf20	mmu-miR-760-3p	Hist1h2be
mmu-miR-138-2-3p	Twf1	mmu-miR-760-3p	Sec24c
mmu-miR-138-2-3p	Serinc1	mmu-miR-760-3p	Slco3a1
mmu-miR-138-2-3p	Ppp1r17	mmu-miR-760-3p	Phospho1
mmu-miR-138-2-3p	Cx3cr1	mmu-miR-760-3p	Gmeb2
mmu-miR-138-2-3p	Ctnnd2	mmu-miR-760-3p	Hibadh
mmu-miR-138-2-3p	Crebzf	mmu-miR-760-3p	Necap1
mmu-miR-138-2-3p	Focad	mmu-miR-760-3p	Ccdc120
mmu-miR-138-2-3p	Tm9sf3	mmu-miR-760-3p	Ahdc1
mmu-miR-138-2-3p	Zbtb33	mmu-miR-760-3p	Hsd17b6
mmu-miR-138-2-3p	Pou4f2	mmu-miR-760-3p	Fgd4
mmu-miR-138-2-3p	Tle1	mmu-miR-760-3p	Arntl
mmu-miR-140-3p	Gm14440	mmu-miR-760-3p	Ephb2
mmu-miR-140-3p	Git1	mmu-miR-760-3p	Akap12
mmu-miR-140-3p	2210418O10Rik	mmu-miR-760-3p	Wdr20
mmu-miR-140-3p	Olig3	mmu-miR-760-3p	Slc6a1
mmu-miR-140-3p	Ythdf1	mmu-miR-760-3p	Usp54
mmu-miR-140-3p	Plxna1	mmu-miR-7648-3p	Nfix
mmu-miR-140-3p	Mecp2	mmu-miR-7648-3p	Pacs1
mmu-miR-140-3p	Tra2a	mmu-miR-7648-3p	Ucp2
mmu-miR-140-3p	Atl2	mmu-miR-7648-3p	Bod1l
mmu-miR-140-3p	D5Ertd579e	mmu-miR-7648-3p	Kcnk3
mmu-miR-140-3p	Rasip1	mmu-miR-7648-3p	Gsk3a
mmu-miR-140-3p	Pcdh8	mmu-miR-7648-3p	Plekhb2
mmu-miR-140-3p	Tgfb3	mmu-miR-7648-3p	Tanc2
mmu-miR-140-3p	Pcdh17	mmu-miR-7648-3p	Zfp219
mmu-miR-140-3p	Cntn6	mmu-miR-7648-3p	B4galt2
mmu-miR-140-3p	Gprin3	mmu-miR-7648-3p	Gnao1
mmu-miR-140-3p	Adam10	mmu-miR-7648-3p	Mxi1
mmu-miR-140-3p	Kctd11	mmu-miR-7648-3p	5031439G07Rik
mmu-miR-140-3p	Ccdc160	mmu-miR-7648-3p	Neu2
mmu-miR-140-3p	Gpr149	mmu-miR-7648-3p	Zbtb4
mmu-miR-140-3p	Bsn	mmu-miR-7648-3p	Iqsec2
mmu-miR-140-3p	Fndc5	mmu-miR-7648-3p	Slc38a1
mmu-miR-140-3p	Sub1	mmu-miR-7648-3p	Pnck
mmu-miR-140-3p	P2ry1	mmu-miR-7648-3p	Cdc42se1
mmu-miR-140-3p	Txlng	mmu-miR-7648-3p	Abcg4
mmu-miR-140-3p	Nono	mmu-miR-7648-3p	Son
mmu-miR-140-3p	Zc3h6	mmu-miR-7648-3p	Ppm1h
mmu-miR-140-3p	Sva	mmu-miR-7648-3p	Fbxo41
mmu-miR-140-3p	Pik3r3	mmu-miR-7648-3p	Rreb1
mmu-miR-140-3p	Tmem52b	mmu-miR-7659-5p	Rgs7bp
mmu-miR-140-3p	Sobp	mmu-miR-7679-3p	Osbpl6
mmu-miR-140-3p	Sh3pxd2b	mmu-miR-7679-3p	Dazap2
mmu-miR-140-3p	Tmem68	mmu-miR-7679-3p	Senp3
mmu-miR-140-3p	Slc5a3	mmu-miR-7679-3p	Enox2
mmu-miR-140-3p	Dnm1	mmu-miR-7679-3p	Pus7
mmu-miR-140-3p	Ppp2r5c	mmu-miR-7689-3p	Plp1
mmu-miR-140-3p	Cldn1	mmu-miR-7689-3p	Tjap1
mmu-miR-140-3p	Erich4	mmu-miR-7689-3p	Gabra1
mmu-miR-140-3p	Atxn7l3b	mmu-miR-7689-3p	Actl6a
mmu-miR-140-3p	Casd1	mmu-miR-7689-3p	Kcnj1
mmu-miR-140-3p	1700031F05Rik	mmu-miR-7689-3p	Igf2
mmu-miR-140-3p	Trim33	mmu-miR-7689-3p	Dcun1d3
mmu-miR-140-3p	Fbxo33	mmu-miR-7689-3p	Atf7ip2
mmu-miR-140-3p	Zdhhc17	mmu-miR-7689-3p	Nampt
mmu-miR-140-3p	Cdyl2	mmu-miR-7689-3p	Snap25
mmu-miR-140-3p	Klhl12	mmu-miR-7689-3p	Ralgapb
mmu-miR-140-3p	Rasgef1b	mmu-miR-7689-3p	Ppp1r26
mmu-miR-146a-5p	Traf6	mmu-miR-770-3p	Dennd5a
mmu-miR-146a-5p	Esyt2	mmu-miR-770-3p	Ifi203
mmu-miR-146a-5p	Sec23ip	mmu-miR-770-3p	Tmc8
mmu-miR-146a-5p	Med1	mmu-miR-770-3p	Aicda
mmu-miR-146a-5p	Kras	mmu-miR-770-5p	Dazap2
mmu-miR-146a-5p	Nova1	mmu-miR-770-5p	Narf
mmu-miR-146a-5p	D030056L22Rik	mmu-miR-770-5p	Col5a1
mmu-miR-146a-5p	Gm813	mmu-miR-770-5p	Hoxd10
mmu-miR-146a-5p	Rbm18	mmu-miR-770-5p	Fras1
mmu-miR-146a-5p	Rnls	mmu-miR-770-5p	Rnf215
mmu-miR-146a-5p	Slc10a3	mmu-miR-770-5p	Fem1b
mmu-miR-146a-5p	Sbspon	mmu-miR-770-5p	Zmym4
mmu-miR-146a-5p	Phc3	mmu-miR-770-5p	Golga1
mmu-miR-146a-5p	Tmem120b	mmu-miR-770-5p	Zdhhc11
mmu-miR-146a-5p	Mr1	mmu-miR-770-5p	Rap1b
mmu-miR-146a-5p	Pls3	mmu-miR-770-5p	Tmem56
mmu-miR-146a-5p	Hnrnpa2b1	mmu-miR-770-5p	Rnf165
mmu-miR-146a-5p	Hipk3	mmu-miR-770-5p	Ppic
mmu-miR-146a-5p	Dusp16	mmu-miR-770-5p	Zfp346
mmu-miR-146a-5p	Fopnl	mmu-miR-770-5p	Drp2
mmu-miR-146a-5p	Gm15140	mmu-miR-770-5p	Foxk2
mmu-miR-146a-5p	Mmp16	mmu-miR-770-5p	Osbpl11
mmu-miR-146a-5p	Snx22	mmu-miR-770-5p	Tet1
mmu-miR-146a-5p	Rassf9	mmu-miR-770-5p	Ccdc117
mmu-miR-146a-5p	Elf1	mmu-miR-770-5p	Mga
mmu-miR-146a-5p	Osbpl6	mmu-miR-770-5p	Mocs2
mmu-miR-146a-5p	Dcaf12	mmu-miR-770-5p	Lpl
mmu-miR-146a-5p	Tanc2	mmu-miR-770-5p	Eml5
mmu-miR-146a-5p	Nfat5	mmu-miR-770-5p	Hecw1
mmu-miR-146a-5p	Ino80d	mmu-miR-770-5p	Tmem87a
mmu-miR-146a-5p	Sntn	mmu-miR-770-5p	Fam126b
mmu-miR-146a-5p	Uqcrq	mmu-miR-770-5p	Fbxw7
mmu-miR-146a-5p	Ccdc117	mmu-miR-770-5p	Nhsl2
mmu-miR-146a-5p	Lrrc15	mmu-miR-770-5p	Usp42
mmu-miR-146a-5p	Fgl2	mmu-miR-770-5p	Mycn
mmu-miR-146b-5p	Traf6	mmu-miR-770-5p	Tmem65
mmu-miR-146b-5p	Esyt2	mmu-miR-770-5p	Purg
mmu-miR-146b-5p	Sec23ip	mmu-miR-8097	Kmt2a
mmu-miR-146b-5p	Med1	mmu-miR-8097	Adam10
mmu-miR-146b-5p	Kras	mmu-miR-8097	Arntl
mmu-miR-146b-5p	Gm813	mmu-miR-8097	Grip2
mmu-miR-146b-5p	Nova1	mmu-miR-8097	Irs1
mmu-miR-146b-5p	D030056L22Rik	mmu-miR-8097	Ift122
mmu-miR-146b-5p	Slc10a3	mmu-miR-8097	Dazl
mmu-miR-146b-5p	Sbspon	mmu-miR-8097	Coro2a
mmu-miR-146b-5p	Phc3	mmu-miR-8097	Coa3
mmu-miR-146b-5p	Tmem120b	mmu-miR-8097	Ankrd50
mmu-miR-146b-5p	Mr1	mmu-miR-8097	Kpna4
mmu-miR-146b-5p	Pls3	mmu-miR-8097	Zfp654
mmu-miR-146b-5p	Hnrnpa2b1	mmu-miR-8097	Tet3
mmu-miR-146b-5p	Hipk3	mmu-miR-8097	Trafd1
mmu-miR-146b-5p	Dusp16	mmu-miR-8097	Angel1
mmu-miR-146b-5p	Gm15140	mmu-miR-8097	Nfe2l1
mmu-miR-146b-5p	Mmp16	mmu-miR-8097	Six3
mmu-miR-146b-5p	Fopnl	mmu-miR-8097	Olig3
mmu-miR-146b-5p	Snx22	mmu-miR-8097	Rcan2
mmu-miR-146b-5p	Rassf9	mmu-miR-8097	Magt1
mmu-miR-146b-5p	Elf1	mmu-miR-8097	Kat6a
mmu-miR-146b-5p	Dcaf12	mmu-miR-8097	Tgoln1
mmu-miR-146b-5p	Tanc2	mmu-miR-8097	Rfx3
mmu-miR-146b-5p	Nfat5	mmu-miR-8097	Tshz1
mmu-miR-146b-5p	Uqcrq	mmu-miR-8097	Pxdn
mmu-miR-146b-5p	Ino80d	mmu-miR-8097	Nck1
mmu-miR-146b-5p	Sntn	mmu-miR-8097	Sp1
mmu-miR-146b-5p	Ccdc117	mmu-miR-8097	Gsk3b
mmu-miR-146b-5p	Lrrc15	mmu-miR-8097	Dusp6
mmu-miR-146b-5p	Fgl2	mmu-miR-8097	Ago3
mmu-miR-148b-5p	Map3k2	mmu-miR-8097	Edem3
mmu-miR-148b-5p	Cdc73	mmu-miR-8097	Ktn1
mmu-miR-148b-5p	Sash3	mmu-miR-8097	Faxc
mmu-miR-148b-5p	Slc30a10	mmu-miR-8097	Brs3
mmu-miR-148b-5p	Slit3	mmu-miR-8097	Acp1
mmu-miR-148b-5p	Mzt1	mmu-miR-8097	Furin
mmu-miR-148b-5p	Dlst	mmu-miR-8097	Maml1
mmu-miR-148b-5p	Bccip	mmu-miR-8097	Nr4a2
mmu-miR-148b-5p	Fjx1	mmu-miR-8097	Lef1
mmu-miR-148b-5p	Msi2	mmu-miR-8097	Smg1
mmu-miR-148b-5p	Hspa5	mmu-miR-8097	Med19
mmu-miR-148b-5p	Cdkl2	mmu-miR-8097	Scn9a
mmu-miR-148b-5p	4930453N24Rik	mmu-miR-8097	Zc3h12c
mmu-miR-148b-5p	Tmem154	mmu-miR-8097	Gm5934
mmu-miR-151-5p	Ralgapa1	mmu-miR-8097	Rgs20
mmu-miR-151-5p	Mtch1	mmu-miR-8097	Gm4297
mmu-miR-152-3p	Cdk19	mmu-miR-8097	Celf4
mmu-miR-152-3p	Meox2	mmu-miR-8097	Zfp788
mmu-miR-152-3p	Dcp2	mmu-miR-8097	Maged1
mmu-miR-152-3p	Tnrc6a	mmu-miR-8097	Haus2
mmu-miR-152-3p	Kmt2a	mmu-miR-8097	Aatk
mmu-miR-152-3p	Sos2	mmu-miR-8097	Rnf138
mmu-miR-152-3p	Atp8a1	mmu-miR-8097	Stx16
mmu-miR-152-3p	Tmem9b	mmu-miR-8097	Arrdc3
mmu-miR-152-3p	Bcl2l11	mmu-miR-8097	Gne
mmu-miR-152-3p	Ppp1r10	mmu-miR-8097	Ubn1
mmu-miR-152-3p	Lrp2	mmu-miR-8097	Zfp609
mmu-miR-152-3p	Npepl1	mmu-miR-8097	Upf3b
mmu-miR-152-3p	D5Ertd579e	mmu-miR-8097	Nr2f2
mmu-miR-152-3p	Tnrc6c	mmu-miR-8097	Rnf111
mmu-miR-152-3p	Plaa	mmu-miR-8097	Stam
mmu-miR-152-3p	Sgcb	mmu-miR-8097	Ppm1a
mmu-miR-152-3p	Ago2	mmu-miR-8097	Btg1
mmu-miR-152-3p	Fbn1	mmu-miR-8097	Cacna2d2
mmu-miR-152-3p	Arrdc3	mmu-miR-8097	Loxhd1
mmu-miR-152-3p	Epn2	mmu-miR-8097	Nell2
mmu-miR-152-3p	Nptn	mmu-miR-8097	Camkv
mmu-miR-152-3p	B4galt5	mmu-miR-8097	Rap2b
mmu-miR-152-3p	Sgms1	mmu-miR-8097	Scn7a
mmu-miR-152-3p	Btbd3	mmu-miR-8097	Phf5a
mmu-miR-152-3p	Slco4a1	mmu-miR-8097	Satb1
mmu-miR-152-3p	Rmnd5a	mmu-miR-871-3p	Rtf1
mmu-miR-152-3p	Robo1	mmu-miR-871-3p	Ntng1
mmu-miR-152-3p	Arl6ip1	mmu-miR-871-3p	Cacna2d3
mmu-miR-152-3p	Osbpl11	mmu-miR-871-3p	Ppp1r1b
mmu-miR-152-3p	Hepacam2	mmu-miR-871-3p	Cul5
mmu-miR-152-3p	Ucp3	mmu-miR-871-3p	Ube2g1
mmu-miR-152-3p	Fam234a	mmu-miR-871-3p	Mllt3
mmu-miR-152-3p	Adamts15	mmu-miR-871-3p	Zfp354b
mmu-miR-152-3p	Cblb	mmu-miR-871-3p	Zfp202
mmu-miR-152-3p	Itsn2	mmu-miR-871-3p	Kmt2a
mmu-miR-152-3p	Inhbb	mmu-miR-871-3p	Tmem44
mmu-miR-152-3p	Eogt	mmu-miR-871-3p	Erc2
mmu-miR-152-3p	Otud4	mmu-miR-871-3p	Abce1
mmu-miR-152-3p	Rictor	mmu-miR-871-3p	Tmem260
mmu-miR-152-3p	Phactr2	mmu-miR-871-3p	Atp8b3
mmu-miR-152-3p	Cnot6	mmu-miR-871-3p	Asap2
mmu-miR-152-3p	S1pr1	mmu-miR-871-3p	Celf3
mmu-miR-152-3p	C1galt1	mmu-miR-871-3p	Flt4
mmu-miR-152-3p	Med12l	mmu-miR-871-3p	Abcb9
mmu-miR-152-3p	Stam	mmu-miR-871-3p	Zfp91
mmu-miR-152-3p	Mdfic	mmu-miR-871-3p	Pfkp
mmu-miR-152-3p	Tnpo1	mmu-miR-871-3p	Csn2
mmu-miR-152-3p	Errfi1	mmu-miR-871-3p	Gabra3
mmu-miR-152-3p	Usp32	mmu-miR-871-3p	Slc5a3
mmu-miR-152-3p	Rab34	mmu-miR-871-3p	Lsm14b
mmu-miR-152-3p	Cand1	mmu-miR-874-3p	Slc2a4
mmu-miR-152-3p	Abcb7	mmu-miR-874-3p	Arid3a
mmu-miR-152-3p	Sik1	mmu-miR-874-3p	Prdm1
mmu-miR-152-3p	Amacr	mmu-miR-874-3p	Brdt
mmu-miR-152-3p	Itga5	mmu-miR-874-3p	Sort1
mmu-miR-152-3p	Relch	mmu-miR-874-3p	Nudt15
mmu-miR-152-3p	Esrrg	mmu-miR-874-3p	Slc12a5
mmu-miR-152-3p	Tmem54	mmu-miR-874-3p	Msrb3
mmu-miR-152-3p	Hbs1l	mmu-miR-874-3p	Strn
mmu-miR-152-3p	Rph3al	mmu-miR-874-3p	Nr2c2
mmu-miR-152-3p	Ism1	mmu-miR-874-3p	Arrb1
mmu-miR-152-3p	Rtca	mmu-miR-874-3p	Fmr1
mmu-miR-152-3p	Itga9	mmu-miR-874-3p	Ptpn12
mmu-miR-152-3p	Dgcr8	mmu-miR-874-3p	Trps1
mmu-miR-152-3p	Nrarp	mmu-miR-874-3p	Usp8
mmu-miR-152-3p	Lgalsl	mmu-miR-874-3p	Cacnb2
mmu-miR-152-3p	Ctxn3	mmu-miR-874-3p	Cntnap2
mmu-miR-152-3p	Btaf1	mmu-miR-92b-5p	Adam11
mmu-miR-152-3p	Mpped2	mmu-miR-935	Cachd1
mmu-miR-152-3p	Ywhab	mmu-miR-935	Rapgef2
mmu-miR-152-3p	Barhl2	mmu-miR-935	Srgap1
mmu-miR-152-3p	Ssr1	mmu-miR-935	Sema3a
mmu-miR-152-3p	Lrch1	mmu-miR-935	Abhd17c
mmu-miR-152-3p	Mospd1	mmu-miR-935	Clcn5
mmu-miR-152-3p	Arfip1	mmu-miR-935	Gabarapl2
mmu-miR-152-3p	Rassf8	mmu-miR-935	Spats2
mmu-miR-152-3p	Ncoa1	mmu-miR-935	Cbln4
mmu-miR-152-3p	Abca1	mmu-miR-935	Phactr2
mmu-miR-152-3p	Ythdc2	mmu-miR-935	Ino80
mmu-miR-152-3p	Snx27	mmu-miR-935	Fscn1
mmu-miR-152-3p	Fmr1	mmu-miR-935	Dock9
mmu-miR-152-3p	Tgif2	mmu-miR-935	Pcsk5
mmu-miR-152-3p	Zbtb18	mmu-miR-935	Myo5a
mmu-miR-152-3p	Jmy	mmu-miR-935	Nuak1
mmu-miR-152-3p	Klf4	mmu-miR-935	Dach1
mmu-miR-152-3p	Tbl1xr1	mmu-miR-935	Tmem178
mmu-miR-152-3p	Zfyve26	mmu-miR-935	Usp31
mmu-miR-152-3p	Prkcz	mmu-miR-935	Spsb4
mmu-miR-152-3p	Snn	mmu-miR-935	Erg
mmu-miR-152-3p	Luzp4	mmu-miR-935	Ap2b1
mmu-miR-152-3p	Ago4	mmu-miR-935	Otx2
mmu-miR-152-3p	H2afy	mmu-miR-935	D1Ertd622e
mmu-miR-152-3p	Nrp1	mmu-miR-935	Psd3
mmu-miR-152-3p	Elavl2	mmu-miR-935	Angpt2
mmu-miR-152-3p	Gm15107	mmu-miR-3470a	40057
mmu-miR-152-3p	Gpm6a	mmu-miR-1981-5p	RSLCAN18
mmu-miR-152-3p	Rfx7	mmu-miR-466i-5p	37865
mmu-miR-152-3p	Mllt10	mmu-miR-466i-5p	38961
mmu-miR-152-3p	Zfp804a	mmu-miR-3474	Pde4d
mmu-miR-152-3p	Mtmr12	mmu-miR-1224-5p	Arhgap30
mmu-miR-152-3p	Cntn4	mmu-miR-532-3p	Arhgap30
mmu-miR-152-3p	Map3k9		
mmu-miR-152-3p	Nog		
mmu-miR-152-3p	Rgma		
mmu-miR-152-3p	Pnpla6		
mmu-miR-152-3p	Serpine1		
mmu-miR-152-3p	Elavl4		
mmu-miR-152-3p	Cs		
mmu-miR-152-3p	Fut9		
mmu-miR-152-3p	Ing2		
mmu-miR-152-3p	Pi4k2a		
mmu-miR-152-3p	Itpk1		
mmu-miR-152-3p	Oxsr1		
mmu-miR-152-3p	Wnt10b		
mmu-miR-152-3p	Zdhhc17		
mmu-miR-152-3p	Klf6		
mmu-miR-152-3p	Nptx1		
mmu-miR-152-3p	Slc24a2		
mmu-miR-152-3p	Stox2		
mmu-miR-152-3p	Cdk5r1		
mmu-miR-152-3p	St8sia3		
mmu-miR-152-3p	Prkaa1		
mmu-miR-152-3p	Mnt		
mmu-miR-152-3p	Nat14		
mmu-miR-152-3p	Hmg20a		
mmu-miR-152-3p	Dmxl1		
mmu-miR-152-3p	Cdk8		
mmu-miR-152-3p	Itga11		
mmu-miR-152-3p	Csf1		
mmu-miR-152-3p	Usp48		
mmu-miR-152-3p	Hecw2		
mmu-miR-152-3p	Yy2		
mmu-miR-152-3p	Mafb		
mmu-miR-152-3p	Dpp4		
mmu-miR-152-3p	D1Ertd622e		
mmu-miR-152-3p	Mllt6		
mmu-miR-152-3p	Atxn1		
mmu-miR-152-3p	Phf24		
mmu-miR-152-3p	Adam10		
mmu-miR-152-3p	Kat7		
mmu-miR-152-3p	37316		
mmu-miR-152-3p	Mtif3		
mmu-miR-152-3p	Bach2		
mmu-miR-152-3p	Stk38l		
mmu-miR-152-3p	Trak2		
mmu-miR-152-3p	Pik3r3		
mmu-miR-152-3p	Slc24a3		
mmu-miR-152-3p	Nol4l		
mmu-miR-152-3p	Fgf12		
mmu-miR-152-3p	Nol4		
mmu-miR-152-3p	Mlst8		
mmu-miR-152-3p	Skp1a		
mmu-miR-152-3p	Nova1		
mmu-miR-152-3p	Brpf1		
mmu-miR-152-3p	Nbea		
mmu-miR-152-3p	Ago1		
mmu-miR-152-3p	Stt3a		
mmu-miR-152-5p	Pld5		
mmu-miR-152-5p	Galnt1		
mmu-miR-152-5p	Rnf130		
mmu-miR-152-5p	Prdm1		
mmu-miR-152-5p	Klhdc2		
mmu-miR-152-5p	Fgf13		
mmu-miR-152-5p	Nr2c2		
mmu-miR-152-5p	Ifi213		
mmu-miR-152-5p	P2rx3		
mmu-miR-152-5p	Cpsf2		
mmu-miR-152-5p	Scai		
mmu-miR-152-5p	Uxt		
mmu-miR-152-5p	Bbs4		
mmu-miR-152-5p	Dcaf17		
mmu-miR-152-5p	Runx1t1		
mmu-miR-152-5p	Kcnmb2		
mmu-miR-152-5p	Cd160		
mmu-miR-152-5p	Vps26b		
mmu-miR-152-5p	Pi4k2a		
mmu-miR-152-5p	6030458C11Rik		
mmu-miR-152-5p	Smarca1		
mmu-miR-152-5p	Psen2		
mmu-miR-152-5p	Zbtb41		
mmu-miR-152-5p	Tmem236		
mmu-miR-152-5p	Trim9		
mmu-miR-152-5p	Tshz3		
mmu-miR-181a-1-3p	Cmip		
mmu-miR-181a-1-3p	Ttc7b		
mmu-miR-181a-1-3p	Gm3259		
mmu-miR-183-5p	Unc13b		
mmu-miR-183-5p	Pfn2		
mmu-miR-183-5p	Slain1		
mmu-miR-183-5p	Cep97		
mmu-miR-183-5p	Psen2		
mmu-miR-183-5p	Frmd6		
mmu-miR-183-5p	Srek1ip1		
mmu-miR-183-5p	Gstt3		
mmu-miR-183-5p	Ptpn4		
mmu-miR-183-5p	Spink13		
mmu-miR-183-5p	Tmpo		
mmu-miR-183-5p	Foxn2		
mmu-miR-183-5p	Srsf2		
mmu-miR-183-5p	Ttc7b		
mmu-miR-183-5p	Tpm1		
mmu-miR-183-5p	Daam1		
mmu-miR-183-5p	Cacnb4		
mmu-miR-183-5p	Gjd2		
mmu-miR-183-5p	Mtmr6		
mmu-miR-183-5p	Slitrk1		
mmu-miR-183-5p	Celf2		
mmu-miR-183-5p	Aldh6a1		
mmu-miR-183-5p	Idh2		
mmu-miR-183-5p	Pex19		
mmu-miR-183-5p	Cep170b		
mmu-miR-183-5p	Csmd1		
mmu-miR-183-5p	Mrps27		
mmu-miR-183-5p	Mfsd6		
mmu-miR-183-5p	Kcng4		
mmu-miR-183-5p	Rfx3		
mmu-miR-183-5p	Gm15319		
mmu-miR-183-5p	Zfpm2		
mmu-miR-183-5p	Ppp2r5c		
mmu-miR-183-5p	Kif13a		
mmu-miR-183-5p	Map3k4		
mmu-miR-183-5p	Ppp2r2a		
mmu-miR-183-5p	Qrfpr		
mmu-miR-183-5p	Tmed7		
mmu-miR-183-5p	Akap7		
mmu-miR-183-5p	Gng5		
mmu-miR-183-5p	Pdcd4		
mmu-miR-183-5p	Spry2		
mmu-miR-183-5p	Rabgap1l		
mmu-miR-183-5p	Mapk8ip1		
mmu-miR-183-5p	Gng4		
mmu-miR-183-5p	Kif2a		
mmu-miR-183-5p	Zfyve26		
mmu-miR-183-5p	Zfp622		
mmu-miR-183-5p	Olfr920		
mmu-miR-183-5p	Irs1		
mmu-miR-183-5p	Fcho2		
mmu-miR-183-5p	Cyyr1		
mmu-miR-183-5p	Krtap3-3		
mmu-miR-183-5p	Atrn		
mmu-miR-183-5p	Erich5		
mmu-miR-183-5p	Gm21119		
mmu-miR-183-5p	Npc2		
mmu-miR-183-5p	Ppp2cb		
mmu-miR-183-5p	Bbof1		
mmu-miR-183-5p	Fndc3b		
mmu-miR-183-5p	Ppm1e		
mmu-miR-183-5p	Rpia		
mmu-miR-183-5p	Zdhhc6		
mmu-miR-183-5p	Rala		
mmu-miR-183-5p	Zfp451		
mmu-miR-183-5p	Zeb1		
mmu-miR-183-5p	Erbin		
mmu-miR-183-5p	Mbnl1		
mmu-miR-183-5p	Map3k2		
mmu-miR-183-5p	Krtap31-1		
mmu-miR-183-5p	L3mbtl3		
mmu-miR-183-5p	Cd3d		
mmu-miR-183-5p	Epdr1		
mmu-miR-183-5p	Pam		
mmu-miR-183-5p	Zbtb34		
mmu-miR-183-5p	Grem2		
mmu-miR-183-5p	Nufip2		
mmu-miR-183-5p	Tmsb4x		
mmu-miR-183-5p	Slc35a1		
mmu-miR-183-5p	Neu3		
mmu-miR-183-5p	Rab8b		
mmu-miR-183-5p	Atl2		
mmu-miR-183-5p	Rora		
mmu-miR-183-5p	Rab21		
mmu-miR-183-5p	Nfe2l1		
mmu-miR-183-5p	Erp44		
mmu-miR-183-5p	Sema3e		
mmu-miR-183-5p	Trim2		
mmu-miR-183-5p	Flrt3		
mmu-miR-183-5p	Slc25a20		
mmu-miR-183-5p	Il17rd		
mmu-miR-183-5p	Amd2		
mmu-miR-183-5p	Baz1b		
mmu-miR-1839-5p	Ecm2		
mmu-miR-1839-5p	Hoxb7		
mmu-miR-1839-5p	E2f5		
mmu-miR-1839-5p	Slc9a6		
mmu-miR-1839-5p	Stk40		
mmu-miR-1839-5p	Adamts8		
mmu-miR-1839-5p	Pih1d3		
mmu-miR-1839-5p	Hand1		
mmu-miR-1839-5p	Fam78a		
mmu-miR-1839-5p	Wnt9a		
mmu-miR-1839-5p	Klhl31		
mmu-miR-1839-5p	Uqcrb		
mmu-miR-1839-5p	Hapln1		
mmu-miR-1839-5p	Acvr1c		
mmu-miR-1839-5p	Adrb2		
mmu-miR-1839-5p	Ugt2b37		
mmu-miR-1839-5p	Skint3		
mmu-miR-1839-5p	Fignl2		
mmu-miR-1839-5p	Zbtb26		
mmu-miR-1839-5p	Ppp1r7		
mmu-miR-1839-5p	Zfp354a		
mmu-miR-1839-5p	Hoxa9		
mmu-miR-1839-5p	Snn		
mmu-miR-1839-5p	Smad4		
mmu-miR-1839-5p	Sall4		
mmu-miR-1839-5p	Arid3a		
mmu-miR-1839-5p	Cldn12		
mmu-miR-1839-5p	Gatm		
mmu-miR-1839-5p	Cpeb3		
mmu-miR-1839-5p	Med13		
mmu-miR-1839-5p	Rpgrip1l		
mmu-miR-1839-5p	Svil		
mmu-miR-1839-5p	Adrb3		
mmu-miR-1839-5p	Arl6ip6		
mmu-miR-1839-5p	Hoxa5		
mmu-miR-1839-5p	Hoxc8		
mmu-miR-1839-5p	Slc6a4		
mmu-miR-1839-5p	Mapk6		
mmu-miR-1839-5p	Zbtb5		
mmu-miR-1839-5p	Smad6		
mmu-miR-1839-5p	Trim71		
mmu-miR-1839-5p	Hif1an		
mmu-miR-185-5p	Hic2		
mmu-miR-185-5p	Coro2b		
mmu-miR-185-5p	Kcne1		
mmu-miR-185-5p	Rere		
mmu-miR-185-5p	Cgn		
mmu-miR-185-5p	Rora		
mmu-miR-185-5p	Igf1		
mmu-miR-185-5p	Notch2		
mmu-miR-185-5p	Dars		
mmu-miR-185-5p	Apba1		
mmu-miR-185-5p	Pet2		
mmu-miR-185-5p	Csmd2		
mmu-miR-185-5p	Slc16a2		
mmu-miR-185-5p	Zfp157		
mmu-miR-185-5p	Pcna		
mmu-miR-185-5p	Dynll2		
mmu-miR-185-5p	Synm		
mmu-miR-185-5p	Slc24a2		
mmu-miR-185-5p	Galnt17		
mmu-miR-185-5p	Sgms1		
mmu-miR-185-5p	Ralgapb		
mmu-miR-185-5p	Magi2		
mmu-miR-185-5p	Ube2d2b		
mmu-miR-185-5p	Slc4a5		
mmu-miR-185-5p	Ephb2		
mmu-miR-185-5p	Enc1		
mmu-miR-185-5p	Ntrk2		
mmu-miR-185-5p	Car10		
mmu-miR-185-5p	Gdf5		
mmu-miR-185-5p	Slc41a1		
mmu-miR-185-5p	Krtap5-5		
mmu-miR-185-5p	Syn1		
mmu-miR-185-5p	Cldn23		
mmu-miR-185-5p	Glod5		
mmu-miR-185-5p	Rbfox2		
mmu-miR-185-5p	Crtac1		
mmu-miR-185-5p	Kif1b		
mmu-miR-185-5p	Coro1c		
mmu-miR-185-5p	Grem2		
mmu-miR-185-5p	Zmym3		
mmu-miR-185-5p	Fgf14		
mmu-miR-185-5p	Zup1		
mmu-miR-185-5p	Tox3		
mmu-miR-185-5p	Elp4		
mmu-miR-185-5p	Arl8b		
mmu-miR-185-5p	Fktn		
mmu-miR-185-5p	Tead1		
mmu-miR-185-5p	Phactr2		
mmu-miR-185-5p	Adam2		
mmu-miR-185-5p	Plekhg4		
mmu-miR-185-5p	Agap1		
mmu-miR-185-5p	Hook3		
mmu-miR-185-5p	Idua		
mmu-miR-185-5p	Tnrc6b		
mmu-miR-185-5p	Pip5k1c		
mmu-miR-185-5p	Tspan11		
mmu-miR-185-5p	Zxdb		
mmu-miR-185-5p	Svs3b		
mmu-miR-185-5p	Cdyl2		
mmu-miR-185-5p	Grhl2		
mmu-miR-185-5p	Smg7		
mmu-miR-185-5p	Plxna4		
mmu-miR-185-5p	Zscan20		
mmu-miR-185-5p	Mier1		
mmu-miR-185-5p	Wnt7a		
mmu-miR-185-5p	Cyyr1		
mmu-miR-185-5p	4921536K21Rik		
mmu-miR-185-5p	Clstn1		
mmu-miR-185-5p	Slc4a8		
mmu-miR-185-5p	Pcdha10		
mmu-miR-185-5p	Rprd2		
mmu-miR-185-5p	Tecr		
mmu-miR-185-5p	Pcdha6		
mmu-miR-185-5p	Trpc4ap		
mmu-miR-185-5p	Ikbkg		
mmu-miR-185-5p	Heyl		
mmu-miR-185-5p	Pcdha4		
mmu-miR-185-5p	Fam124a		
mmu-miR-185-5p	Thra		
mmu-miR-185-5p	Mat2a		
mmu-miR-185-5p	Phlpp2		
mmu-miR-185-5p	Celf2		
mmu-miR-185-5p	Rae1		
mmu-miR-185-5p	Apobec1		
mmu-miR-185-5p	Adam22		
mmu-miR-185-5p	Ssu72		
mmu-miR-185-5p	Tmed5		
mmu-miR-185-5p	Gsk3b		
mmu-miR-185-5p	Srgap2		
mmu-miR-185-5p	Anxa2		
mmu-miR-185-5p	Arhgef9		
mmu-miR-185-5p	Zmpste24		
mmu-miR-185-5p	Klhl34		
mmu-miR-185-5p	Cntd1		
mmu-miR-185-5p	Mup3		
mmu-miR-185-5p	Nol6		
mmu-miR-185-5p	Gm21304		
mmu-miR-185-5p	Otof		
mmu-miR-185-5p	Gm8764		
mmu-miR-185-5p	Dhx40		
mmu-miR-185-5p	Fchsd2		
mmu-miR-185-5p	G6pc		
mmu-miR-185-5p	Slc9a1		
mmu-miR-185-5p	Pvr		
mmu-miR-185-5p	Nr1d1		
mmu-miR-185-5p	Apcdd1		
mmu-miR-185-5p	Atp1a3		
mmu-miR-185-5p	Csf3		
mmu-miR-185-5p	Adamts19		
mmu-miR-185-5p	Gm4340		
mmu-miR-185-5p	Eif4h		
mmu-miR-185-5p	Slc30a3		
mmu-miR-185-5p	Cxcl12		
mmu-miR-185-5p	Phldb1		
mmu-miR-191-3p	Cbll1		
mmu-miR-191-3p	Fndc3a		
mmu-miR-191-3p	Ssr1		
mmu-miR-191-3p	Purb		
mmu-miR-191-3p	Btbd3		
mmu-miR-191-3p	Mapk14		
mmu-miR-191-3p	Tenm4		
mmu-miR-191-3p	Cd40		
mmu-miR-191-3p	Pcbp2		
mmu-miR-191-3p	Macc1		
mmu-miR-191-3p	Fnip1		
mmu-miR-191-3p	Canx		
mmu-miR-191-3p	Unk		
mmu-miR-191-3p	Thrb		
mmu-miR-191-3p	Nek9		
mmu-miR-191-3p	Wdr1		
mmu-miR-191-3p	Lysmd3		
mmu-miR-191-3p	Ticam2		
mmu-miR-191-3p	Cyld		
mmu-miR-191-5p	Tmod2		
mmu-miR-191-5p	Chmp5		
mmu-miR-191-5p	Map3k12		
mmu-miR-191-5p	Tjp1		
mmu-miR-191-5p	Plcd1		
mmu-miR-191-5p	Mapre3		
mmu-miR-191-5p	Cebpb		
mmu-miR-191-5p	Prdm13		
mmu-miR-203-3p	Phip		
mmu-miR-203-3p	Lrrtm2		
mmu-miR-203-3p	Ell2		
mmu-miR-203-3p	Map1b		
mmu-miR-203-3p	B3gnt5		
mmu-miR-203-3p	Aff4		
mmu-miR-203-3p	Ptp4a1		
mmu-miR-203-3p	Gabarapl1		
mmu-miR-203-3p	Hnrnpr		
mmu-miR-203-3p	Rgs7bp		
mmu-miR-203-3p	Adamts6		
mmu-miR-203-3p	Fam126b		
mmu-miR-203-3p	Prkag2		
mmu-miR-203-3p	Nufip2		
mmu-miR-203-3p	Gif		
mmu-miR-203-3p	Ythdf3		
mmu-miR-203-3p	Mex3c		
mmu-miR-203-3p	Grhl3		
mmu-miR-203-3p	Lyn		
mmu-miR-203-3p	Rab10		
mmu-miR-203-3p	Trps1		
mmu-miR-203-3p	Clock		
mmu-miR-203-3p	Zfp281		
mmu-miR-203-3p	Morf4l2		
mmu-miR-203-3p	Sema5a		
mmu-miR-203-3p	Arhgap42		
mmu-miR-203-3p	Tnpo1		
mmu-miR-203-3p	Morf4l1		
mmu-miR-203-3p	Zmpste24		
mmu-miR-203-3p	Fam47c		
mmu-miR-203-3p	Ick		
mmu-miR-203-3p	Ptgfr		
mmu-miR-203-3p	Zfp148		
mmu-miR-203-3p	Col17a1		
mmu-miR-203-3p	Dlg5		
mmu-miR-203-3p	Phf12		
mmu-miR-203-3p	Cep170		
mmu-miR-203-3p	Naa30		
mmu-miR-203-3p	Slc12a2		
mmu-miR-203-3p	Cpne3		
mmu-miR-203-3p	Csn2		
mmu-miR-203-3p	Osmr		
mmu-miR-203-3p	St8sia3		
mmu-miR-203-3p	Clca4b		
mmu-miR-203-3p	Zfp369		
mmu-miR-203-3p	Atf2		
mmu-miR-203-3p	Sim1		
mmu-miR-203-3p	Csrnp2		
mmu-miR-203-3p	Cab39		
mmu-miR-203-3p	Tardbp		
mmu-miR-203-3p	Prkcb		
mmu-miR-203-3p	Tbk1		
mmu-miR-203-3p	Taf4b		
mmu-miR-203-3p	Folh1		
mmu-miR-203-3p	Postn		
mmu-miR-203-3p	Mafk		
mmu-miR-203-3p	Sema6a		
mmu-miR-203-3p	Megf11		
mmu-miR-203-3p	Slc4a4		
mmu-miR-203-3p	Mical2		
mmu-miR-203-3p	Kdsr		
mmu-miR-203-3p	Fam184b		
mmu-miR-203-3p	Dis3		
mmu-miR-203-3p	Epc2		
mmu-miR-203-3p	Tubgcp3		
mmu-miR-203-3p	Hook3		
mmu-miR-203-3p	Tbcel		
mmu-miR-203-3p	Ubr1		
mmu-miR-203-3p	Serpinb9c		
mmu-miR-203-3p	Necap1		
mmu-miR-203-3p	Fam84a		
mmu-miR-203-3p	Glcci1		
mmu-miR-203-3p	Prps2		
mmu-miR-203-3p	Kat6b		
mmu-miR-203-3p	Tada2b		
mmu-miR-203-3p	Rftn2		
mmu-miR-203-3p	Bicral		
mmu-miR-203-3p	Nfil3		
mmu-miR-203-3p	Krt35		
mmu-miR-203-3p	Selenot		
mmu-miR-203-3p	Herpud2		
mmu-miR-203-3p	Ikzf5		
mmu-miR-203-3p	A930018P22Rik		
mmu-miR-203-3p	Mbnl1		
mmu-miR-203-3p	Tfdp2		
mmu-miR-203-3p	Ppm1e		
mmu-miR-203-3p	Kcmf1		
mmu-miR-203-3p	D1Ertd622e		
mmu-miR-203-3p	Dcaf10		
mmu-miR-203-3p	Krt1		
mmu-miR-203-3p	Kif2a		
mmu-miR-203-3p	Il24		
mmu-miR-203-3p	Adamts9		
mmu-miR-203-3p	P2rx4		
mmu-miR-203-3p	Pdap1		
mmu-miR-203-3p	Mef2c		
mmu-miR-203-3p	Kalrn		
mmu-miR-203-3p	Ermard		
mmu-miR-203-3p	Sh3bgrl		
mmu-miR-203-3p	Dnm1l		
mmu-miR-203-3p	Rcn2		
mmu-miR-203-3p	Upf2		
mmu-miR-203-3p	Rnf34		
mmu-miR-203-3p	Zmiz1		
mmu-miR-203-3p	Sec24d		
mmu-miR-203-3p	Psme4		
mmu-miR-203-3p	Sgk3		
mmu-miR-203-3p	Vmn2r81		
mmu-miR-203-3p	Tc2n		
mmu-miR-203-3p	Anks1b		
mmu-miR-203-3p	Kcnk10		
mmu-miR-203-3p	Atf6		
mmu-miR-203-3p	Hnrnpul2		
mmu-miR-203-3p	AI837181		
mmu-miR-203-3p	Wrnip1		
mmu-miR-203-3p	Atg14		
mmu-miR-203-3p	Ptpn9		
mmu-miR-203-3p	Amot		
mmu-miR-203-3p	Crebzf		
mmu-miR-203-3p	Zmym4		
mmu-miR-203-3p	Zfp458		
mmu-miR-203-3p	Fam76b		
mmu-miR-203-3p	Gpr180		
mmu-miR-203-3p	Lnx2		
mmu-miR-203-3p	Derl2		
mmu-miR-203-3p	Tet1		
mmu-miR-203-3p	Phc3		
mmu-miR-203-3p	Itga4		
mmu-miR-203-3p	Npas4		
mmu-miR-203-3p	Map3k1		
mmu-miR-203-3p	Afap1l2		
mmu-miR-203-3p	Phex		
mmu-miR-203-3p	Nckap5		
mmu-miR-203-3p	Arid2		
mmu-miR-203-3p	Naa50		
mmu-miR-203-3p	Gabrb2		
mmu-miR-203-3p	Afdn		
mmu-miR-203-3p	Nbea		
mmu-miR-203-3p	Hcar2		
mmu-miR-203-3p	Dpm1		
mmu-miR-203-3p	Ctdspl2		
mmu-miR-203-3p	Zfp69		
mmu-miR-203-3p	Dkk2		
mmu-miR-212-5p	Ddx3x		
mmu-miR-212-5p	Plxna2		
mmu-miR-212-5p	Ccdc117		
mmu-miR-212-5p	Ankrd28		
mmu-miR-212-5p	Mfsd2a		
mmu-miR-212-5p	Larp4		
mmu-miR-212-5p	Cnr1		
mmu-miR-212-5p	Mpped2		
mmu-miR-212-5p	Nr2c1		
mmu-miR-212-5p	Mamld1		
mmu-miR-212-5p	Atg16l1		
mmu-miR-212-5p	Helz2		
mmu-miR-212-5p	Scamp3		
mmu-miR-212-5p	Usp47		
mmu-miR-212-5p	Mex3c		
mmu-miR-212-5p	Xpo6		
mmu-miR-212-5p	D5Ertd579e		
mmu-miR-212-5p	Tceanc2		
mmu-miR-212-5p	Cul3		
mmu-miR-212-5p	Ovol1		
mmu-miR-212-5p	Phb		
mmu-miR-212-5p	Cldn2		
mmu-miR-212-5p	Sepsecs		
mmu-miR-212-5p	Ttc22		
mmu-miR-212-5p	Pnma3		
mmu-miR-218-5p	Kif21b		
mmu-miR-218-5p	Rabgap1l		
mmu-miR-218-5p	Fgf12		
mmu-miR-218-5p	Rimbp2		
mmu-miR-218-5p	Tmem25		
mmu-miR-218-5p	Tub		
mmu-miR-218-5p	Hectd2		
mmu-miR-218-5p	Scai		
mmu-miR-218-5p	Kcnip3		
mmu-miR-218-5p	Snx4		
mmu-miR-218-5p	Sh3rf1		
mmu-miR-218-5p	Impad1		
mmu-miR-218-5p	Lgr4		
mmu-miR-218-5p	Slc6a1		
mmu-miR-218-5p	Creb1		
mmu-miR-218-5p	Vopp1		
mmu-miR-218-5p	Shisa6		
mmu-miR-218-5p	Adipor2		
mmu-miR-218-5p	Plekhf2		
mmu-miR-218-5p	Mdga2		
mmu-miR-218-5p	Piezo2		
mmu-miR-218-5p	Rassf2		
mmu-miR-218-5p	Nmt2		
mmu-miR-218-5p	Dcbld2		
mmu-miR-218-5p	Vat1		
mmu-miR-218-5p	Mier3		
mmu-miR-218-5p	Klhl29		
mmu-miR-218-5p	Ebf3		
mmu-miR-218-5p	Syt13		
mmu-miR-218-5p	Rnf103		
mmu-miR-218-5p	Hoxd10		
mmu-miR-218-5p	Fam3c		
mmu-miR-218-5p	Dbn1		
mmu-miR-218-5p	Exd2		
mmu-miR-218-5p	Cttnbp2nl		
mmu-miR-218-5p	Hcn3		
mmu-miR-218-5p	Plxnc1		
mmu-miR-218-5p	Kdm5a		
mmu-miR-218-5p	Gabrb3		
mmu-miR-218-5p	Eif5a2		
mmu-miR-218-5p	Zeb2		
mmu-miR-218-5p	Prkg1		
mmu-miR-218-5p	Brcc3		
mmu-miR-218-5p	Bicd1		
mmu-miR-218-5p	Thoc2		
mmu-miR-218-5p	Zfp202		
mmu-miR-218-5p	Yeats4		
mmu-miR-218-5p	Zbtb11		
mmu-miR-218-5p	Sh3kbp1		
mmu-miR-218-5p	Herpud2		
mmu-miR-218-5p	Hivep1		
mmu-miR-218-5p	Pex5l		
mmu-miR-218-5p	Rnf41		
mmu-miR-218-5p	Thsd7a		
mmu-miR-218-5p	Tbc1d8b		
mmu-miR-218-5p	Kalrn		
mmu-miR-218-5p	Nacc1		
mmu-miR-218-5p	Slc16a7		
mmu-miR-218-5p	Mfhas1		
mmu-miR-218-5p	Golga7		
mmu-miR-218-5p	Rhobtb1		
mmu-miR-218-5p	Galnt13		
mmu-miR-218-5p	Cacybp		
mmu-miR-218-5p	Tmem151a		
mmu-miR-218-5p	Robo1		
mmu-miR-218-5p	Hapln1		
mmu-miR-218-5p	Dcun1d1		
mmu-miR-218-5p	Gucy1a2		
mmu-miR-218-5p	Gfpt1		
mmu-miR-218-5p	Lasp1		
mmu-miR-218-5p	Pold3		
mmu-miR-218-5p	Ptpra		
mmu-miR-218-5p	Gnb1		
mmu-miR-218-5p	Stam2		
mmu-miR-218-5p	Nav3		
mmu-miR-218-5p	Usp32		
mmu-miR-218-5p	Extl3		
mmu-miR-218-5p	Rab3b		
mmu-miR-218-5p	Klf9		
mmu-miR-218-5p	Ubr3		
mmu-miR-218-5p	Satb2		
mmu-miR-218-5p	Ube2h		
mmu-miR-218-5p	Mid2		
mmu-miR-218-5p	Inhbb		
mmu-miR-218-5p	Magi2		
mmu-miR-218-5p	Trarg1		
mmu-miR-218-5p	Cdh8		
mmu-miR-218-5p	Retnlg		
mmu-miR-218-5p	Rcbtb1		
mmu-miR-218-5p	Cntnap2		
mmu-miR-218-5p	Clec2e		
mmu-miR-218-5p	Zfx		
mmu-miR-218-5p	Cdc42se2		
mmu-miR-218-5p	Col19a1		
mmu-miR-218-5p	Pqlc3		
mmu-miR-218-5p	Kcnk1		
mmu-miR-218-5p	Acsl1		
mmu-miR-218-5p	Rfx3		
mmu-miR-218-5p	Wnt2b		
mmu-miR-218-5p	Ranbp10		
mmu-miR-218-5p	Hecw1		
mmu-miR-218-5p	Sertad2		
mmu-miR-218-5p	Med17		
mmu-miR-218-5p	Ctnnd2		
mmu-miR-218-5p	Scgb1b24		
mmu-miR-218-5p	Sorcs1		
mmu-miR-218-5p	Otud7b		
mmu-miR-218-5p	Grip1		
mmu-miR-218-5p	Gramd4		
mmu-miR-218-5p	Shank2		
mmu-miR-218-5p	Pdgfra		
mmu-miR-218-5p	Epha5		
mmu-miR-218-5p	Zfp236		
mmu-miR-218-5p	Scn2b		
mmu-miR-218-5p	Nectin1		
mmu-miR-218-5p	Pcnp		
mmu-miR-218-5p	Daam1		
mmu-miR-218-5p	Chm		
mmu-miR-218-5p	Jade3		
mmu-miR-218-5p	Shc4		
mmu-miR-218-5p	Adgrb3		
mmu-miR-218-5p	Mbnl2		
mmu-miR-218-5p	Serinc5		
mmu-miR-218-5p	Lrat		
mmu-miR-218-5p	Slc1a2		
mmu-miR-218-5p	Bcl9		
mmu-miR-218-5p	Rabep1		
mmu-miR-218-5p	Arhgap15		
mmu-miR-218-5p	Pbx2		
mmu-miR-218-5p	Specc1l		
mmu-miR-218-5p	Elfn2		
mmu-miR-218-5p	Kcnh1		
mmu-miR-218-5p	Ptp4a1		
mmu-miR-218-5p	B3gat2		
mmu-miR-218-5p	Fbxl14		
mmu-miR-218-5p	Amotl1		
mmu-miR-218-5p	Col4a3bp		
mmu-miR-218-5p	Pld5		
mmu-miR-218-5p	Pou2f1		
mmu-miR-218-5p	C77080		
mmu-miR-218-5p	Ripor2		
mmu-miR-218-5p	Bmi1		
mmu-miR-218-5p	Msi2		
mmu-miR-218-5p	Uhrf1bp1l		
mmu-miR-218-5p	Lcorl		
mmu-miR-218-5p	Rnf38		
mmu-miR-218-5p	Cacna1g		
mmu-miR-218-5p	Cpne8		
mmu-miR-218-5p	Tspan5		
mmu-miR-218-5p	L3mbtl3		
mmu-miR-218-5p	Trpc3		
mmu-miR-218-5p	Plgrkt		
mmu-miR-218-5p	Sec61a1		
mmu-miR-218-5p	Runx2		
mmu-miR-218-5p	Abcg4		
mmu-miR-218-5p	Bcl11b		
mmu-miR-218-5p	Jade1		
mmu-miR-218-5p	Msl2		
mmu-miR-218-5p	Dazap1		
mmu-miR-218-5p	Eif2ak3		
mmu-miR-218-5p	Grm1		
mmu-miR-218-5p	Ccdc88a		
mmu-miR-218-5p	Pde12		
mmu-miR-218-5p	Rnf165		
mmu-miR-218-5p	Mitf		
mmu-miR-218-5p	Pheta1		
mmu-miR-218-5p	Rnf139		
mmu-miR-218-5p	Calcrl		
mmu-miR-218-5p	Trim9		
mmu-miR-218-5p	Pi4k2a		
mmu-miR-218-5p	Tmem178		
mmu-miR-218-5p	Ppp4r3b		
mmu-miR-218-5p	Diras1		
mmu-miR-218-5p	Sfxn5		
mmu-miR-218-5p	Gnai2		
mmu-miR-218-5p	Rab6a		
mmu-miR-218-5p	Socs3		
mmu-miR-218-5p	Tent5d		
mmu-miR-218-5p	Mtmr1		
mmu-miR-218-5p	Bend3		
mmu-miR-218-5p	Zfp609		
mmu-miR-218-5p	Rab33b		
mmu-miR-218-5p	Ago2		
mmu-miR-218-5p	Asic1		
mmu-miR-218-5p	Wdr44		
mmu-miR-218-5p	Rnf114		
mmu-miR-218-5p	Fgd4		
mmu-miR-218-5p	Ptprr		
mmu-miR-218-5p	St18		
mmu-miR-218-5p	Mbnl1		
mmu-miR-218-5p	Sv2a		
mmu-miR-218-5p	Agap1		
mmu-miR-218-5p	Ubqln2		
mmu-miR-218-5p	Ikzf1		
mmu-miR-218-5p	Setbp1		
mmu-miR-218-5p	Cd209a		
mmu-miR-218-5p	Nsa2		
mmu-miR-218-5p	Camkk2		
mmu-miR-218-5p	Zfp654		
mmu-miR-218-5p	Flrt3		
mmu-miR-218-5p	Robo2		
mmu-miR-218-5p	D230025D16Rik		
mmu-miR-218-5p	Gm14326		
mmu-miR-218-5p	Trim71		
mmu-miR-218-5p	Abhd14a		
mmu-miR-21a-5p	Zfp367		
mmu-miR-21a-5p	Fasl		
mmu-miR-21a-5p	Dusp8		
mmu-miR-21a-5p	Nectin3		
mmu-miR-21a-5p	Tgfbi		
mmu-miR-21a-5p	Spink14		
mmu-miR-21a-5p	Pbrm1		
mmu-miR-21a-5p	Spry1		
mmu-miR-21a-5p	Il21		
mmu-miR-21a-5p	Ccl1		
mmu-miR-21a-5p	Armcx1		
mmu-miR-21a-5p	Scml2		
mmu-miR-21a-5p	Gramd3		
mmu-miR-21a-5p	Caskin1		
mmu-miR-21a-5p	Bcl7a		
mmu-miR-21a-5p	Ski		
mmu-miR-21a-5p	Nkiras1		
mmu-miR-21a-5p	Cpeb3		
mmu-miR-21a-5p	Armcx5		
mmu-miR-21a-5p	Map3k1		
mmu-miR-21a-5p	Mprip		
mmu-miR-21a-5p	Arhgap24		
mmu-miR-21a-5p	Tmem170		
mmu-miR-21a-5p	Tipin		
mmu-miR-21a-5p	Necab1		
mmu-miR-21a-5p	Rmnd5a		
mmu-miR-21a-5p	Bcl11b		
mmu-miR-21a-5p	Ccl20		
mmu-miR-21a-5p	Srl		
mmu-miR-21a-5p	Il12a		
mmu-miR-21a-5p	Acvr2a		
mmu-miR-21a-5p	Zdhhc17		
mmu-miR-21a-5p	Yod1		
mmu-miR-21a-5p	Zfp27		
mmu-miR-21a-5p	Ppp1r3b		
mmu-miR-21a-5p	Spry2		
mmu-miR-21a-5p	Glis2		
mmu-miR-21a-5p	Sox5		
mmu-miR-21a-5p	Acsm2		
mmu-miR-21a-5p	Rbms3		
mmu-miR-21a-5p	Yap1		
mmu-miR-21a-5p	Pja2		
mmu-miR-21a-5p	Nfia		
mmu-miR-21a-5p	Map2k3		
mmu-miR-21a-5p	Hnrnpu		
mmu-miR-21a-5p	Fmn1		
mmu-miR-21a-5p	Ppp1r3a		
mmu-miR-21a-5p	Mindy2		
mmu-miR-21a-5p	Sc5d		
mmu-miR-21a-5p	Pcsk6		
mmu-miR-21a-5p	Smad7		
mmu-miR-21a-5p	Rasgrp1		
mmu-miR-21a-5p	Elf2		
mmu-miR-21a-5p	Slc30a10		
mmu-miR-21a-5p	Ank2		
mmu-miR-21a-5p	Prkci		
mmu-miR-21a-5p	Ube2d3		
mmu-miR-21a-5p	Reck		
mmu-miR-21a-5p	Plxna2		
mmu-miR-21a-5p	Pik3r1		
mmu-miR-21a-5p	Pitx2		
mmu-miR-21a-5p	Rab11a		
mmu-miR-21a-5p	Dlgap1		
mmu-miR-21a-5p	Vcl		
mmu-miR-21a-5p	Nfib		
mmu-miR-22-3p	Wdr82		
mmu-miR-22-3p	Phf8		
mmu-miR-22-3p	Trp53inp1		
mmu-miR-22-3p	Gatm		
mmu-miR-22-3p	Prpf38a		
mmu-miR-22-3p	Net1		
mmu-miR-22-3p	Cenpv		
mmu-miR-22-3p	Cebpd		
mmu-miR-22-3p	Fut9		
mmu-miR-22-3p	Hrh1		
mmu-miR-22-3p	Rbm15		
mmu-miR-22-3p	Cacul1		
mmu-miR-22-3p	Btg1		
mmu-miR-22-3p	Akt3		
mmu-miR-22-3p	Fam49b		
mmu-miR-22-3p	Lrch1		
mmu-miR-22-3p	Batf3		
mmu-miR-22-3p	Rsbn1		
mmu-miR-22-3p	Ttyh3		
mmu-miR-22-3p	Mecp2		
mmu-miR-22-3p	Frat2		
mmu-miR-22-3p	Hoxa4		
mmu-miR-22-3p	Zcchc14		
mmu-miR-22-3p	Amot		
mmu-miR-22-3p	Rab5b		
mmu-miR-22-3p	Unk		
mmu-miR-22-3p	Homer1		
mmu-miR-22-3p	Styx		
mmu-miR-22-3p	Trib2		
mmu-miR-22-3p	Msl2		
mmu-miR-22-3p	Fbrs		
mmu-miR-22-3p	Cpeb1		
mmu-miR-22-3p	Edc3		
mmu-miR-22-3p	Npnt		
mmu-miR-22-3p	Mthfr		
mmu-miR-22-3p	Rcor1		
mmu-miR-22-3p	Ccdc47		
mmu-miR-22-3p	Ikzf4		
mmu-miR-22-3p	Pdik1l		
mmu-miR-22-3p	Chd9		
mmu-miR-22-3p	Zfp706		
mmu-miR-22-3p	Wasf1		
mmu-miR-22-3p	H3f3b		
mmu-miR-22-3p	Meis2		
mmu-miR-22-3p	2410015M20Rik		
mmu-miR-22-3p	Vasp		
mmu-miR-22-3p	Mat2a		
mmu-miR-22-3p	Grk1		
mmu-miR-22-3p	Kdm3a		
mmu-miR-22-3p	Trim37		
mmu-miR-22-3p	Trub1		
mmu-miR-22-3p	Plcxd3		
mmu-miR-22-3p	Vezf1		
mmu-miR-22-3p	Tagln		
mmu-miR-22-3p	Max		
mmu-miR-22-3p	Uhrf1		
mmu-miR-22-3p	Creb1		
mmu-miR-22-3p	Dpp10		
mmu-miR-22-3p	Fgf23		
mmu-miR-22-3p	Tnrc6b		
mmu-miR-22-3p	Kcnh1		
mmu-miR-22-3p	Ppp1r15b		
mmu-miR-22-3p	Lrrc73		
mmu-miR-22-3p	Arhgef12		
mmu-miR-22-3p	Cdh4		
mmu-miR-22-3p	Anks3		
mmu-miR-22-3p	Snx30		
mmu-miR-23a-3p	Slc6a14		
mmu-miR-23a-3p	Top1		
mmu-miR-23a-3p	Pde4b		
mmu-miR-23a-3p	Ppargc1a		
mmu-miR-23a-3p	Zbtb34		
mmu-miR-23a-3p	Tab3		
mmu-miR-23a-3p	Etnk1		
mmu-miR-23a-3p	Auh		
mmu-miR-23a-3p	Klhl15		
mmu-miR-23a-3p	Dnajc6		
mmu-miR-23a-3p	Fut9		
mmu-miR-23a-3p	Mrc1		
mmu-miR-23a-3p	Mab21l2		
mmu-miR-23a-3p	Tox3		
mmu-miR-23a-3p	Pkia		
mmu-miR-23a-3p	Sema6d		
mmu-miR-23a-3p	Ppp4r4		
mmu-miR-23a-3p	Rab39b		
mmu-miR-23a-3p	Gxylt1		
mmu-miR-23a-3p	Rras2		
mmu-miR-23a-3p	Zbtb16		
mmu-miR-23a-3p	Ppm1d		
mmu-miR-23a-3p	Tnrc6a		
mmu-miR-23a-3p	Prtg		
mmu-miR-23a-3p	Cdk17		
mmu-miR-23a-3p	Swt1		
mmu-miR-23a-3p	Nacc2		
mmu-miR-23a-3p	Atp11b		
mmu-miR-23a-3p	Map4k4		
mmu-miR-23a-3p	Entpd5		
mmu-miR-23a-3p	Btla		
mmu-miR-23a-3p	Snx5		
mmu-miR-23a-3p	Stx12		
mmu-miR-23a-3p	Csnk1g3		
mmu-miR-23a-3p	Celf2		
mmu-miR-23a-3p	Kdm7a		
mmu-miR-23a-3p	Pkp4		
mmu-miR-23a-3p	Tmpo		
mmu-miR-23a-3p	Atxn7		
mmu-miR-23a-3p	Crlf3		
mmu-miR-23a-3p	Lpar1		
mmu-miR-23a-3p	Nek7		
mmu-miR-23a-3p	Igsf8		
mmu-miR-23a-3p	Spsb4		
mmu-miR-23a-3p	Has2		
mmu-miR-23a-3p	Ttc7b		
mmu-miR-23a-3p	Egr3		
mmu-miR-23a-3p	Zfp850		
mmu-miR-23a-3p	Kdm6a		
mmu-miR-23a-3p	Cpsf4		
mmu-miR-23a-3p	Ptger4		
mmu-miR-23a-3p	Fbxo32		
mmu-miR-23a-3p	Hmgb2		
mmu-miR-23a-3p	Mapre1		
mmu-miR-23a-3p	Car2		
mmu-miR-23a-3p	Zfp85		
mmu-miR-23a-3p	Srpk2		
mmu-miR-23a-3p	Hook3		
mmu-miR-23a-3p	Top2b		
mmu-miR-23a-3p	Nol4		
mmu-miR-23a-3p	Rer1		
mmu-miR-23a-3p	Zfp292		
mmu-miR-23a-3p	Nus1		
mmu-miR-23a-3p	Tmem168		
mmu-miR-23a-3p	Zfp839		
mmu-miR-23a-3p	Map3k1		
mmu-miR-23a-3p	Elf2		
mmu-miR-23a-3p	Dock3		
mmu-miR-23a-3p	Ebf3		
mmu-miR-23a-3p	Il6ra		
mmu-miR-23a-3p	Slc4a4		
mmu-miR-23a-3p	Elf5		
mmu-miR-23a-3p	Reep1		
mmu-miR-23a-3p	Tfpi2		
mmu-miR-23a-3p	Cul3		
mmu-miR-23a-3p	Eif4enif1		
mmu-miR-23a-3p	Aldh1a2		
mmu-miR-23a-3p	Nap1l5		
mmu-miR-23a-3p	Bora		
mmu-miR-23a-3p	Sms		
mmu-miR-23a-3p	Slc38a1		
mmu-miR-23a-3p	Ambra1		
mmu-miR-23a-3p	Clec1a		
mmu-miR-23a-3p	Epg5		
mmu-miR-23a-3p	Lamp1		
mmu-miR-23a-3p	Cbll1		
mmu-miR-23a-3p	Cdc40		
mmu-miR-23a-3p	Smurf2		
mmu-miR-23a-3p	Ube2o		
mmu-miR-23a-3p	Cab39		
mmu-miR-23a-3p	Camk2d		
mmu-miR-23a-3p	Myh2		
mmu-miR-23a-3p	Usp24		
mmu-miR-23a-3p	Casp7		
mmu-miR-23a-3p	Zfp395		
mmu-miR-23a-3p	Ccm2		
mmu-miR-23a-3p	Foxp2		
mmu-miR-23a-3p	Calcrl		
mmu-miR-23a-3p	Socs6		
mmu-miR-23a-3p	Pdia6		
mmu-miR-23a-3p	Rbm47		
mmu-miR-23a-3p	Cav2		
mmu-miR-23a-3p	Col4a5		
mmu-miR-23a-3p	Ippk		
mmu-miR-23a-3p	Zfp597		
mmu-miR-23a-3p	Camta1		
mmu-miR-23a-3p	Fbxo9		
mmu-miR-23a-3p	Tnks2		
mmu-miR-23a-3p	Tspyl5		
mmu-miR-23a-3p	Phactr2		
mmu-miR-23a-3p	Txnrd1		
mmu-miR-23a-3p	Fosb		
mmu-miR-23a-3p	Snrpc		
mmu-miR-23a-3p	Sec23a		
mmu-miR-23a-3p	Wbp2		
mmu-miR-23a-3p	Hs6st2		
mmu-miR-23a-3p	Bcl11a		
mmu-miR-23a-3p	Tox		
mmu-miR-23a-3p	Dcun1d1		
mmu-miR-23a-3p	Slc1a1		
mmu-miR-23a-3p	Myct1		
mmu-miR-23a-3p	Maml2		
mmu-miR-23a-3p	Slc4a7		
mmu-miR-23a-3p	Hexim1		
mmu-miR-23a-3p	C330018D20Rik		
mmu-miR-23a-3p	Kcnt2		
mmu-miR-23a-3p	Fbxo30		
mmu-miR-23a-3p	Itsn1		
mmu-miR-23a-3p	Tusc2		
mmu-miR-23a-3p	Sec24a		
mmu-miR-23a-3p	Slc7a1		
mmu-miR-23a-3p	Akap12		
mmu-miR-23a-3p	Zfp600		
mmu-miR-23a-3p	Fmr1		
mmu-miR-23a-3p	Sesn2		
mmu-miR-23a-3p	Micu3		
mmu-miR-23a-3p	Tmem263		
mmu-miR-23a-3p	Mtf1		
mmu-miR-23a-3p	Cnn2		
mmu-miR-23a-3p	Dip2c		
mmu-miR-23a-3p	Zc3h13		
mmu-miR-23a-3p	Tgfbr3		
mmu-miR-23a-3p	Hoxb4		
mmu-miR-23a-3p	Acvr1c		
mmu-miR-23a-3p	Asf1a		
mmu-miR-23a-3p	Btaf1		
mmu-miR-23a-3p	Rora		
mmu-miR-23a-3p	Trib1		
mmu-miR-23a-3p	Ipmk		
mmu-miR-23a-3p	Ncoa2		
mmu-miR-23a-3p	Slc30a7		
mmu-miR-23a-3p	Vrk3		
mmu-miR-23a-3p	Chuk		
mmu-miR-23a-3p	Spock1		
mmu-miR-23a-3p	Thap2		
mmu-miR-23a-3p	Cblb		
mmu-miR-23a-3p	Hnf4g		
mmu-miR-23a-3p	Fas		
mmu-miR-23a-3p	Adamts5		
mmu-miR-23a-3p	Dnm3		
mmu-miR-23a-3p	Ube2d1		
mmu-miR-23a-3p	Map4		
mmu-miR-23a-3p	Lrig1		
mmu-miR-23a-3p	Marcksl1		
mmu-miR-23a-3p	Zfp820		
mmu-miR-23a-3p	Ormdl1		
mmu-miR-23a-3p	4930402K13Rik		
mmu-miR-23a-3p	Rai14		
mmu-miR-23a-3p	Zfp420		
mmu-miR-23a-3p	Zfp935		
mmu-miR-23a-3p	Ssh2		
mmu-miR-23a-3p	Gpr22		
mmu-miR-23a-3p	Zfp654		
mmu-miR-23a-3p	Vcan		
mmu-miR-23a-3p	Ccnl2		
mmu-miR-23a-3p	Sema4b		
mmu-miR-23a-3p	Tnfaip3		
mmu-miR-23a-3p	Snx27		
mmu-miR-23a-3p	Gabra3		
mmu-miR-23a-3p	Capn6		
mmu-miR-23a-3p	Rcn1		
mmu-miR-23a-3p	Pou4f2		
mmu-miR-23a-3p	Ctnnbip1		
mmu-miR-23a-3p	Tlk1		
mmu-miR-23a-3p	Frat2		
mmu-miR-23a-3p	Mex3c		
mmu-miR-23a-3p	Adam23		
mmu-miR-23a-3p	Rap2b		
mmu-miR-23a-3p	Pak2		
mmu-miR-23a-3p	Chsy3		
mmu-miR-23a-3p	Tmod1		
mmu-miR-23a-3p	Nuak1		
mmu-miR-23a-3p	Ppp2r5e		
mmu-miR-23a-3p	Lgr4		
mmu-miR-23a-3p	Prkce		
mmu-miR-23a-3p	Cggbp1		
mmu-miR-23a-3p	Hoxd10		
mmu-miR-23a-3p	Cxcl12		
mmu-miR-23a-3p	Ccdc158		
mmu-miR-23a-3p	Kcnk3		
mmu-miR-23a-3p	Senp6		
mmu-miR-23a-3p	Zfp788		
mmu-miR-23a-3p	Esrp1		
mmu-miR-23a-3p	Tnrc6b		
mmu-miR-23a-3p	Yes1		
mmu-miR-23a-3p	Tmx1		
mmu-miR-23a-3p	Bbip1		
mmu-miR-23a-3p	Lclat1		
mmu-miR-23a-3p	Exoc3l4		
mmu-miR-23a-3p	Naaladl2		
mmu-miR-23a-3p	Ankrd33b		
mmu-miR-23a-3p	Serf1		
mmu-miR-23a-3p	Kcnk5		
mmu-miR-23a-3p	Stam		
mmu-miR-23a-3p	Tnpo1		
mmu-miR-23a-3p	Casd1		
mmu-miR-23a-3p	Chst7		
mmu-miR-23a-3p	Trps1		
mmu-miR-23a-3p	Foxk1		
mmu-miR-23a-3p	Lin28b		
mmu-miR-23a-3p	Cpsf6		
mmu-miR-23a-3p	C1d		
mmu-miR-23a-3p	Lypla1		
mmu-miR-23a-3p	Dgkb		
mmu-miR-23a-3p	Zfp874a		
mmu-miR-23a-3p	Hoxa11		
mmu-miR-23a-3p	Uhrf1bp1l		
mmu-miR-23a-3p	G3bp2		
mmu-miR-23a-3p	Adamtsl3		
mmu-miR-23a-3p	Dhx15		
mmu-miR-23a-3p	Rbm25		
mmu-miR-23a-3p	Gpr180		
mmu-miR-23a-3p	Apopt1		
mmu-miR-23a-3p	Mdfi		
mmu-miR-23a-3p	Olfr78		
mmu-miR-23a-3p	Meis2		
mmu-miR-23a-3p	Zfp273		
mmu-miR-23a-3p	D330045A20Rik		
mmu-miR-23a-3p	Ncoa1		
mmu-miR-23a-3p	Nin		
mmu-miR-23a-3p	Hoxa3		
mmu-miR-23a-3p	Vti1b		
mmu-miR-23a-3p	Prlr		
mmu-miR-23a-3p	L3mbtl4		
mmu-miR-23a-3p	Trim63		
mmu-miR-23a-3p	Zfp458		
mmu-miR-23a-3p	Rsbn1		
mmu-miR-23a-3p	Chst10		
mmu-miR-23a-3p	Plpp4		
mmu-miR-23a-3p	Gprc5b		
mmu-miR-23a-3p	Brwd1		
mmu-miR-23a-3p	Mdga2		
mmu-miR-23b-5p	Pde7a		
mmu-miR-23b-5p	Elmod1		
mmu-miR-23b-5p	Nrbf2		
mmu-miR-23b-5p	Sptlc2		
mmu-miR-23b-5p	Dazap2		
mmu-miR-23b-5p	Mkrn2		
mmu-miR-23b-5p	Rora		
mmu-miR-23b-5p	Cdc27		
mmu-miR-23b-5p	Ctss		
mmu-miR-23b-5p	Ifi44		
mmu-miR-23b-5p	Epb41l5		
mmu-miR-23b-5p	Acot1		
mmu-miR-23b-5p	Snx30		
mmu-miR-23b-5p	Gm6710		
mmu-miR-23b-5p	Frmd8		
mmu-miR-23b-5p	Ms4a4b		
mmu-miR-24-2-5p	Kras		
mmu-miR-24-2-5p	Actr2		
mmu-miR-24-2-5p	Clns1a		
mmu-miR-24-2-5p	Cacna2d2		
mmu-miR-24-2-5p	Mtss1		
mmu-miR-24-2-5p	Ctf1		
mmu-miR-24-2-5p	Aff4		
mmu-miR-24-2-5p	Ptbp2		
mmu-miR-24-2-5p	Fam98a		
mmu-miR-24-2-5p	Clec10a		
mmu-miR-24-2-5p	Chil1		
mmu-miR-24-2-5p	Srpk2		
mmu-miR-24-2-5p	Rgs13		
mmu-miR-24-3p	Entpd6		
mmu-miR-24-3p	Apba1		
mmu-miR-24-3p	Avl9		
mmu-miR-24-3p	Nup210		
mmu-miR-24-3p	Dmrtb1		
mmu-miR-24-3p	Mia3		
mmu-miR-24-3p	Stx5a		
mmu-miR-24-3p	Zfp697		
mmu-miR-24-3p	Gbx2		
mmu-miR-24-3p	Top1		
mmu-miR-24-3p	Sesn1		
mmu-miR-24-3p	Dhx33		
mmu-miR-24-3p	Als2		
mmu-miR-24-3p	Stc2		
mmu-miR-24-3p	Taok1		
mmu-miR-24-3p	Nfxl1		
mmu-miR-24-3p	Per2		
mmu-miR-24-3p	9930012K11Rik		
mmu-miR-24-3p	Mrc2		
mmu-miR-24-3p	Tmed8		
mmu-miR-24-3p	Tada2b		
mmu-miR-24-3p	Zfp654		
mmu-miR-24-3p	Ranbp10		
mmu-miR-24-3p	Zcchc14		
mmu-miR-24-3p	Tmem161b		
mmu-miR-24-3p	Rala		
mmu-miR-24-3p	Rnf165		
mmu-miR-24-3p	Pla2g4e		
mmu-miR-24-3p	Cited4		
mmu-miR-24-3p	Stradb		
mmu-miR-24-3p	Nova2		
mmu-miR-24-3p	C1qtnf1		
mmu-miR-24-3p	Lmbr1l		
mmu-miR-24-3p	Vstm4		
mmu-miR-24-3p	Ntsr1		
mmu-miR-24-3p	Neurod1		
mmu-miR-24-3p	Sema4b		
mmu-miR-24-3p	Gad1		
mmu-miR-24-3p	N4bp1		
mmu-miR-24-3p	Add2		
mmu-miR-24-3p	Ndst1		
mmu-miR-24-3p	Slc16a2		
mmu-miR-24-3p	Nadk2		
mmu-miR-24-3p	Atp13a2		
mmu-miR-24-3p	Kbtbd6		
mmu-miR-24-3p	Slc25a44		
mmu-miR-24-3p	Bhlhe22		
mmu-miR-24-3p	Ptprf		
mmu-miR-24-3p	Dyrk2		
mmu-miR-24-3p	Skida1		
mmu-miR-24-3p	Appl2		
mmu-miR-24-3p	Zxdc		
mmu-miR-24-3p	Agps		
mmu-miR-24-3p	Kptn		
mmu-miR-24-3p	Zfp981		
mmu-miR-24-3p	Plcl2		
mmu-miR-24-3p	Laptm4b		
mmu-miR-24-3p	Camk2b		
mmu-miR-24-3p	Rnf138		
mmu-miR-24-3p	Abcb9		
mmu-miR-24-3p	Hnf1b		
mmu-miR-24-3p	Chd5		
mmu-miR-24-3p	Mbd6		
mmu-miR-24-3p	Zfp820		
mmu-miR-24-3p	Calhm4		
mmu-miR-24-3p	Gfpt1		
mmu-miR-24-3p	Gfer		
mmu-miR-24-3p	Nphp1		
mmu-miR-24-3p	Agpat1		
mmu-miR-24-3p	Polr3d		
mmu-miR-24-3p	Oxtr		
mmu-miR-24-3p	Zfp947		
mmu-miR-24-3p	Grip1		
mmu-miR-24-3p	Amotl2		
mmu-miR-24-3p	Spast		
mmu-miR-24-3p	Zfp942		
mmu-miR-24-3p	Midn		
mmu-miR-24-3p	Magi1		
mmu-miR-24-3p	Ugcg		
mmu-miR-24-3p	Sptlc2		
mmu-miR-24-3p	Fam78b		
mmu-miR-24-3p	Sema4a		
mmu-miR-24-3p	Ago4		
mmu-miR-24-3p	Sart1		
mmu-miR-24-3p	Sstr1		
mmu-miR-24-3p	Wnt8b		
mmu-miR-24-3p	Klhl1		
mmu-miR-24-3p	Zswim7		
mmu-miR-24-3p	Rap2c		
mmu-miR-24-3p	Klf8		
mmu-miR-24-3p	Adcyap1r1		
mmu-miR-24-3p	Kcnip1		
mmu-miR-24-3p	Dagla		
mmu-miR-24-3p	Arid5a		
mmu-miR-24-3p	Prdm1		
mmu-miR-24-3p	Cdkn1b		
mmu-miR-24-3p	Luc7l		
mmu-miR-24-3p	Zfp811		
mmu-miR-24-3p	Rc3h2		
mmu-miR-24-3p	Aldh5a1		
mmu-miR-24-3p	Scml2		
mmu-miR-24-3p	Tmem173		
mmu-miR-24-3p	Ttc17		
mmu-miR-24-3p	Cdh7		
mmu-miR-24-3p	Dlc1		
mmu-miR-24-3p	Fsd1l		
mmu-miR-24-3p	Mboat7		
mmu-miR-24-3p	Per1		
mmu-miR-24-3p	Clcn3		
mmu-miR-24-3p	Pskh1		
mmu-miR-24-3p	Rap1b		
mmu-miR-24-3p	Specc1		
mmu-miR-24-3p	Mrpl45		
mmu-miR-24-3p	Snap91		
mmu-miR-24-3p	Rapgef2		
mmu-miR-24-3p	Klrb1a		
mmu-miR-24-3p	Zfp975		
mmu-miR-24-3p	Hspb7		
mmu-miR-24-3p	Pdgfra		
mmu-miR-24-3p	Tcf7		
mmu-miR-24-3p	Gorab		
mmu-miR-24-3p	Tmem164		
mmu-miR-24-3p	Crebl2		
mmu-miR-24-3p	Fgf11		
mmu-miR-24-3p	Lmtk2		
mmu-miR-24-3p	Dlgap4		
mmu-miR-24-3p	Gpr151		
mmu-miR-24-3p	Kif21b		
mmu-miR-24-3p	Kmt5c		
mmu-miR-24-3p	Reep1		
mmu-miR-24-3p	H2afx		
mmu-miR-24-3p	Tmem246		
mmu-miR-24-3p	Ncl		
mmu-miR-24-3p	Rnf41		
mmu-miR-24-3p	Tspan14		
mmu-miR-24-3p	Adm		
mmu-miR-24-3p	Bmpr2		
mmu-miR-24-3p	Ccdc157		
mmu-miR-24-3p	Csk		
mmu-miR-24-3p	Pigv		
mmu-miR-24-3p	Chic1		
mmu-miR-25-3p	Cpeb3		
mmu-miR-25-3p	Slc12a5		
mmu-miR-25-3p	Itgav		
mmu-miR-25-3p	Map2k4		
mmu-miR-25-3p	Myo1b		
mmu-miR-25-3p	Peak1		
mmu-miR-25-3p	Fnip1		
mmu-miR-25-3p	Nox4		
mmu-miR-25-3p	Cd69		
mmu-miR-25-3p	Snx13		
mmu-miR-25-3p	Fbxw7		
mmu-miR-25-3p	Man2a1		
mmu-miR-25-3p	Pcdh11x		
mmu-miR-25-3p	Lhfpl2		
mmu-miR-25-3p	Ric1		
mmu-miR-25-3p	Ergic2		
mmu-miR-25-3p	Hipk3		
mmu-miR-25-3p	Klhl14		
mmu-miR-25-3p	Dnajb9		
mmu-miR-25-3p	Cep41		
mmu-miR-25-3p	A830018L16Rik		
mmu-miR-25-3p	Usp28		
mmu-miR-25-3p	Klf4		
mmu-miR-25-3p	Btg2		
mmu-miR-25-3p	Rsbn1		
mmu-miR-25-3p	Dcaf6		
mmu-miR-25-3p	Scn8a		
mmu-miR-25-3p	4932438A13Rik		
mmu-miR-25-3p	Hand2		
mmu-miR-25-3p	Dpp10		
mmu-miR-25-3p	Tob1		
mmu-miR-25-3p	Col27a1		
mmu-miR-25-3p	Gramd3		
mmu-miR-25-3p	Pcolce2		
mmu-miR-25-3p	Zfyve21		
mmu-miR-25-3p	Atxn3		
mmu-miR-25-3p	Ugp2		
mmu-miR-25-3p	Rhpn2		
mmu-miR-25-3p	Ttc9		
mmu-miR-25-3p	Rnf38		
mmu-miR-25-3p	Ptar1		
mmu-miR-25-3p	Gpr180		
mmu-miR-25-3p	Ppcs		
mmu-miR-25-3p	Hivep1		
mmu-miR-25-3p	Adam23		
mmu-miR-25-3p	Ccnc		
mmu-miR-25-3p	Usp36		
mmu-miR-25-3p	Bcl11b		
mmu-miR-25-3p	Fancm		
mmu-miR-25-3p	Myo5a		
mmu-miR-25-3p	Fmn2		
mmu-miR-25-3p	Grhl1		
mmu-miR-25-3p	Evx2		
mmu-miR-25-3p	Tob2		
mmu-miR-25-3p	Atp7a		
mmu-miR-25-3p	Pip5k1c		
mmu-miR-25-3p	Dennd4b		
mmu-miR-25-3p	Itpr1		
mmu-miR-25-3p	Tef		
mmu-miR-25-3p	Kat2b		
mmu-miR-25-3p	Tent4a		
mmu-miR-25-3p	Ccnjl		
mmu-miR-25-3p	Golga4		
mmu-miR-25-3p	Pnisr		
mmu-miR-25-3p	Phlpp2		
mmu-miR-25-3p	Slc6a1		
mmu-miR-25-3p	Gfpt2		
mmu-miR-25-3p	Adam19		
mmu-miR-25-3p	Gnaq		
mmu-miR-25-3p	Itga6		
mmu-miR-25-3p	Cpeb4		
mmu-miR-25-3p	Tulp4		
mmu-miR-25-3p	Spryd4		
mmu-miR-25-3p	Edem1		
mmu-miR-25-3p	Zfc3h1		
mmu-miR-25-3p	Fnip2		
mmu-miR-25-3p	Gid4		
mmu-miR-25-3p	Wwp2		
mmu-miR-25-3p	Slc25a36		
mmu-miR-25-3p	Sh3pxd2a		
mmu-miR-25-3p	Paxbp1		
mmu-miR-25-3p	Evi5		
mmu-miR-25-3p	Ssbp2		
mmu-miR-25-3p	Arrdc3		
mmu-miR-25-3p	Nsmf		
mmu-miR-25-3p	Bcl11a		
mmu-miR-25-3p	Fnbp4		
mmu-miR-25-3p	Slc24a3		
mmu-miR-25-3p	Cux1		
mmu-miR-25-3p	Wasl		
mmu-miR-25-3p	Zeb2		
mmu-miR-25-3p	Ppp1r12c		
mmu-miR-25-3p	Mast4		
mmu-miR-25-3p	Bcat2		
mmu-miR-25-3p	Cnep1r1		
mmu-miR-25-3p	Map1b		
mmu-miR-25-3p	Sgk3		
mmu-miR-25-3p	Strn3		
mmu-miR-25-3p	D16Ertd472e		
mmu-miR-25-3p	Flvcr2		
mmu-miR-25-3p	Tbc1d12		
mmu-miR-25-3p	Lmbr1l		
mmu-miR-25-3p	Bmpr2		
mmu-miR-25-3p	Sertad3		
mmu-miR-25-3p	Sim2		
mmu-miR-25-3p	Baz2b		
mmu-miR-25-3p	Herc2		
mmu-miR-25-3p	Gsta2		
mmu-miR-25-3p	Armc1		
mmu-miR-25-3p	Tgif1		
mmu-miR-25-3p	Itga8		
mmu-miR-25-3p	Wrnip1		
mmu-miR-25-3p	Srpr		
mmu-miR-25-3p	Rfx1		
mmu-miR-25-3p	Herpud2		
mmu-miR-25-3p	Phtf2		
mmu-miR-25-3p	Tmem229a		
mmu-miR-25-3p	Itga5		
mmu-miR-25-3p	Mapk8		
mmu-miR-25-3p	Fry		
mmu-miR-25-3p	Gm10639		
mmu-miR-25-3p	Fhl2		
mmu-miR-25-3p	Dkk3		
mmu-miR-25-3p	Gla		
mmu-miR-25-3p	Dus2		
mmu-miR-25-3p	Ddx3x		
mmu-miR-25-3p	Synj1		
mmu-miR-25-3p	Pten		
mmu-miR-25-3p	Gpr158		
mmu-miR-25-3p	Ube2z		
mmu-miR-25-3p	Glyr1		
mmu-miR-25-3p	Braf		
mmu-miR-25-3p	Kifap3		
mmu-miR-25-3p	Per2		
mmu-miR-25-3p	Chia1		
mmu-miR-25-3p	Aggf1		
mmu-miR-25-3p	Pdzd2		
mmu-miR-25-3p	Tsc1		
mmu-miR-25-3p	Appl1		
mmu-miR-25-3p	Tcf21		
mmu-miR-25-3p	Slc25a32		
mmu-miR-25-3p	1810055G02Rik		
mmu-miR-25-3p	Asxl2		
mmu-miR-25-3p	Insig1		
mmu-miR-25-3p	Klhl29		
mmu-miR-25-3p	Luzp1		
mmu-miR-25-3p	Sfxn1		
mmu-miR-25-3p	Robo1		
mmu-miR-25-3p	Tbl1xr1		
mmu-miR-25-3p	Rbpj		
mmu-miR-25-3p	Rbm27		
mmu-miR-25-3p	Dynlt3		
mmu-miR-25-3p	Bsdc1		
mmu-miR-25-3p	Bahcc1		
mmu-miR-25-3p	Kcna1		
mmu-miR-25-3p	Dock9		
mmu-miR-25-3p	Sgpp1		
mmu-miR-25-3p	Atrx		
mmu-miR-25-3p	Col1a2		
mmu-miR-25-3p	Fosl2		
mmu-miR-25-3p	Tmem87a		
mmu-miR-25-3p	Avl9		
mmu-miR-25-3p	Snapc1		
mmu-miR-25-3p	Nol4l		
mmu-miR-25-3p	Ago3		
mmu-miR-25-3p	Fcho2		
mmu-miR-25-3p	Nfyc		
mmu-miR-25-3p	P2ry13		
mmu-miR-25-3p	Klf2		
mmu-miR-25-3p	B3galt2		
mmu-miR-25-3p	Pla2g10		
mmu-miR-25-3p	Polk		
mmu-miR-25-3p	Jmy		
mmu-miR-26b-5p	Stradb		
mmu-miR-26b-5p	Rap2c		
mmu-miR-26b-5p	Tet1		
mmu-miR-26b-5p	Greb1l		
mmu-miR-26b-5p	Fam98a		
mmu-miR-26b-5p	Slc25a16		
mmu-miR-26b-5p	Ube2g1		
mmu-miR-26b-5p	Tnrc6b		
mmu-miR-26b-5p	Cdk8		
mmu-miR-26b-5p	Ulk2		
mmu-miR-26b-5p	Nap1l5		
mmu-miR-26b-5p	Strbp		
mmu-miR-26b-5p	E2f7		
mmu-miR-26b-5p	Rps6ka6		
mmu-miR-26b-5p	Rgs17		
mmu-miR-26b-5p	Kcnj2		
mmu-miR-26b-5p	Tbc1d30		
mmu-miR-26b-5p	Ptgs2		
mmu-miR-26b-5p	Srcap		
mmu-miR-26b-5p	Nabp1		
mmu-miR-26b-5p	Epc2		
mmu-miR-26b-5p	Ttpa		
mmu-miR-26b-5p	Atp11c		
mmu-miR-26b-5p	Slc7a11		
mmu-miR-26b-5p	Dmxl1		
mmu-miR-26b-5p	Dennd4a		
mmu-miR-26b-5p	Ulk1		
mmu-miR-26b-5p	Osbpl11		
mmu-miR-26b-5p	Zfp462		
mmu-miR-26b-5p	Ppp1r15b		
mmu-miR-26b-5p	Bag4		
mmu-miR-26b-5p	Chfr		
mmu-miR-26b-5p	Mxi1		
mmu-miR-26b-5p	Adam17		
mmu-miR-26b-5p	Stac2		
mmu-miR-26b-5p	Mfhas1		
mmu-miR-26b-5p	Plod2		
mmu-miR-26b-5p	Trp53inp1		
mmu-miR-26b-5p	Tigd4		
mmu-miR-26b-5p	Fam136a		
mmu-miR-26b-5p	D030056L22Rik		
mmu-miR-26b-5p	Senp5		
mmu-miR-26b-5p	Mtdh		
mmu-miR-26b-5p	Lsm12		
mmu-miR-26b-5p	Bhlhe40		
mmu-miR-26b-5p	Klhl42		
mmu-miR-26b-5p	Stk39		
mmu-miR-26b-5p	Ssh2		
mmu-miR-26b-5p	Palm3		
mmu-miR-26b-5p	Trib2		
mmu-miR-26b-5p	Crebrf		
mmu-miR-26b-5p	Tmc7		
mmu-miR-26b-5p	Skp2		
mmu-miR-26b-5p	Dyrk1a		
mmu-miR-26b-5p	Zfp410		
mmu-miR-26b-5p	Clgn		
mmu-miR-26b-5p	Plcb1		
mmu-miR-26b-5p	Htr1a		
mmu-miR-26b-5p	Capn10		
mmu-miR-26b-5p	Snn		
mmu-miR-26b-5p	Zdhhc6		
mmu-miR-26b-5p	Fbxo11		
mmu-miR-26b-5p	Tlr3		
mmu-miR-26b-5p	Mtx2		
mmu-miR-26b-5p	8030462N17Rik		
mmu-miR-26b-5p	Tsc22d2		
mmu-miR-26b-5p	Nagpa		
mmu-miR-26b-5p	Ttc13		
mmu-miR-26b-5p	Cep68		
mmu-miR-26b-5p	Rhoq		
mmu-miR-26b-5p	Gna13		
mmu-miR-26b-5p	Tnrc6c		
mmu-miR-26b-5p	Zdhhc20		
mmu-miR-26b-5p	Sema6d		
mmu-miR-26b-5p	Kpna2		
mmu-miR-26b-5p	Col10a1		
mmu-miR-26b-5p	Phf6		
mmu-miR-26b-5p	Prkcd		
mmu-miR-26b-5p	Chac1		
mmu-miR-26b-5p	Ccnjl		
mmu-miR-26b-5p	Hoxa9		
mmu-miR-26b-5p	Zfp608		
mmu-miR-26b-5p	Styx		
mmu-miR-26b-5p	Pak2		
mmu-miR-26b-5p	Dcdc2a		
mmu-miR-26b-5p	Reep4		
mmu-miR-26b-5p	Pten		
mmu-miR-26b-5p	Siae		
mmu-miR-26b-5p	Fgd1		
mmu-miR-26b-5p	Mical3		
mmu-miR-26b-5p	Zfc3h1		
mmu-miR-26b-5p	Msantd1		
mmu-miR-26b-5p	Acsl3		
mmu-miR-26b-5p	Grhl3		
mmu-miR-26b-5p	Hoxd8		
mmu-miR-26b-5p	Epc1		
mmu-miR-26b-5p	Zbtb18		
mmu-miR-26b-5p	Chd1		
mmu-miR-26b-5p	Rpl37		
mmu-miR-26b-5p	Anks1		
mmu-miR-26b-5p	Slc22a23		
mmu-miR-26b-5p	Cpsf2		
mmu-miR-26b-5p	Dab2		
mmu-miR-26b-5p	Zdhhc18		
mmu-miR-26b-5p	Aldh5a1		
mmu-miR-26b-5p	Bfar		
mmu-miR-26b-5p	Trappc6b		
mmu-miR-26b-5p	Trpc3		
mmu-miR-26b-5p	Pcdh18		
mmu-miR-26b-5p	Wnk3		
mmu-miR-26b-5p	Etf1		
mmu-miR-26b-5p	Hephl1		
mmu-miR-26b-5p	Usp9x		
mmu-miR-26b-5p	Hoxd13		
mmu-miR-26b-5p	Dennd1b		
mmu-miR-26b-5p	Inhbb		
mmu-miR-26b-5p	Hgf		
mmu-miR-26b-5p	Cttnbp2nl		
mmu-miR-26b-5p	Mtfmt		
mmu-miR-26b-5p	Rcbtb1		
mmu-miR-26b-5p	Zfp275		
mmu-miR-26b-5p	Kcnq4		
mmu-miR-26b-5p	Gsk3b		
mmu-miR-26b-5p	Vangl2		
mmu-miR-26b-5p	Sar1b		
mmu-miR-26b-5p	Asxl1		
mmu-miR-26b-5p	Mark1		
mmu-miR-26b-5p	Ugt8a		
mmu-miR-26b-5p	Esp36		
mmu-miR-26b-5p	Gata5		
mmu-miR-26b-5p	Pgrmc2		
mmu-miR-26b-5p	Adam9		
mmu-miR-26b-5p	Slc38a2		
mmu-miR-26b-5p	Zswim6		
mmu-miR-26b-5p	Adm		
mmu-miR-26b-5p	Spred2		
mmu-miR-26b-5p	Zfp711		
mmu-miR-26b-5p	Slc19a2		
mmu-miR-26b-5p	Kpna6		
mmu-miR-26b-5p	Rbm24		
mmu-miR-26b-5p	Plekhh1		
mmu-miR-26b-5p	Map3k9		
mmu-miR-26b-5p	Ubr3		
mmu-miR-26b-5p	Cd200		
mmu-miR-26b-5p	Ypel1		
mmu-miR-26b-5p	Mier3		
mmu-miR-26b-5p	Pom121		
mmu-miR-26b-5p	Adam19		
mmu-miR-26b-5p	Suz12		
mmu-miR-26b-5p	Tet3		
mmu-miR-26b-5p	Zfp658		
mmu-miR-26b-5p	Tab3		
mmu-miR-26b-5p	Lnx2		
mmu-miR-26b-5p	Dlg5		
mmu-miR-26b-5p	Cebpz		
mmu-miR-26b-5p	Ssx2ip		
mmu-miR-26b-5p	Psd3		
mmu-miR-26b-5p	Rspry1		
mmu-miR-26b-5p	Csnk1g1		
mmu-miR-26b-5p	Tanc2		
mmu-miR-26b-5p	Camsap1		
mmu-miR-26b-5p	Vdac1		
mmu-miR-26b-5p	Sfmbt2		
mmu-miR-26b-5p	Cemip2		
mmu-miR-26b-5p	Pik3r3		
mmu-miR-26b-5p	Hpgd		
mmu-miR-26b-5p	Rgs4		
mmu-miR-26b-5p	Nudt11		
mmu-miR-26b-5p	Rassf3		
mmu-miR-26b-5p	Abca5		
mmu-miR-26b-5p	Ep300		
mmu-miR-26b-5p	Mdn1		
mmu-miR-26b-5p	Clec14a		
mmu-miR-26b-5p	Abcc4		
mmu-miR-26b-5p	Mex3c		
mmu-miR-26b-5p	Mfsd6		
mmu-miR-26b-5p	Tmcc1		
mmu-miR-26b-5p	1700006A11Rik		
mmu-miR-26b-5p	Usp25		
mmu-miR-26b-5p	Col19a1		
mmu-miR-26b-5p	Il20		
mmu-miR-26b-5p	Atf2		
mmu-miR-26b-5p	Wnk1		
mmu-miR-26b-5p	App		
mmu-miR-26b-5p	Gad2		
mmu-miR-26b-5p	Acbd5		
mmu-miR-26b-5p	Baz2b		
mmu-miR-26b-5p	Bcl7b		
mmu-miR-26b-5p	Clic5		
mmu-miR-26b-5p	Mex3b		
mmu-miR-26b-5p	Bloc1s2		
mmu-miR-26b-5p	Fbxo48		
mmu-miR-26b-5p	Grb10		
mmu-miR-26b-5p	Zfhx4		
mmu-miR-26b-5p	Tfap2a		
mmu-miR-26b-5p	Map2		
mmu-miR-26b-5p	Galnt7		
mmu-miR-26b-5p	Twf1		
mmu-miR-26b-5p	Arhgef10		
mmu-miR-26b-5p	Depdc1b		
mmu-miR-26b-5p	Mat2a		
mmu-miR-26b-5p	Faim		
mmu-miR-26b-5p	Ythdf3		
mmu-miR-26b-5p	Dapk1		
mmu-miR-26b-5p	Cdk2ap1		
mmu-miR-26b-5p	Slc1a1		
mmu-miR-26b-5p	Tub		
mmu-miR-26b-5p	Tnrc6a		
mmu-miR-26b-5p	Scaper		
mmu-miR-26b-5p	Erc2		
mmu-miR-26b-5p	Mras		
mmu-miR-26b-5p	Man2a1		
mmu-miR-26b-5p	Tmem184b		
mmu-miR-26b-5p	Srgap1		
mmu-miR-26b-5p	Pfdn4		
mmu-miR-26b-5p	Tob1		
mmu-miR-26b-5p	Ccnj		
mmu-miR-26b-5p	Relch		
mmu-miR-26b-5p	Lyve1		
mmu-miR-26b-5p	Naa15		
mmu-miR-26b-5p	Pitpnc1		
mmu-miR-26b-5p	Ints2		
mmu-miR-26b-5p	Rcn2		
mmu-miR-26b-5p	Ddx17		
mmu-miR-26b-5p	Tmem248		
mmu-miR-26b-5p	Dnajc21		
mmu-miR-26b-5p	Aspn		
mmu-miR-26b-5p	Cnot6l		
mmu-miR-26b-5p	AU040320		
mmu-miR-26b-5p	Arhgap21		
mmu-miR-26b-5p	Phldb2		
mmu-miR-26b-5p	Zfp148		
mmu-miR-26b-5p	Hoxc4		
mmu-miR-26b-5p	Kctd18		
mmu-miR-26b-5p	Tmem68		
mmu-miR-26b-5p	Hectd3		
mmu-miR-26b-5p	Pawr		
mmu-miR-26b-5p	Acvr1c		
mmu-miR-26b-5p	Peli2		
mmu-miR-26b-5p	Mum1l1		
mmu-miR-26b-5p	Abhd17b		
mmu-miR-26b-5p	Il6		
mmu-miR-26b-5p	Ube2h		
mmu-miR-26b-5p	Pfkfb3		
mmu-miR-26b-5p	Loxl2		
mmu-miR-26b-5p	Abi2		
mmu-miR-26b-5p	Ankrd63		
mmu-miR-26b-5p	Dcaf7		
mmu-miR-26b-5p	Arhgef26		
mmu-miR-26b-5p	Taok1		
mmu-miR-26b-5p	Nfe2l3		
mmu-miR-26b-5p	Dnmt3a		
mmu-miR-26b-5p	Il1f8		
mmu-miR-26b-5p	Car12		
mmu-miR-26b-5p	2510039O18Rik		
mmu-miR-26b-5p	Gpsm1		
mmu-miR-26b-5p	Pcm1		
mmu-miR-26b-5p	Epha2		
mmu-miR-26b-5p	Sox5		
mmu-miR-26b-5p	Sbno1		
mmu-miR-26b-5p	Mab21l1		
mmu-miR-26b-5p	Cfap43		
mmu-miR-26b-5p	Car13		
mmu-miR-26b-5p	Fbxo28		
mmu-miR-26b-5p	Nampt		
mmu-miR-26b-5p	Frmd4b		
mmu-miR-26b-5p	Ddx3x		
mmu-miR-26b-5p	Nacc2		
mmu-miR-26b-5p	Capza1		
mmu-miR-26b-5p	Ugt2b36		
mmu-miR-26b-5p	Tox		
mmu-miR-26b-5p	G3bp2		
mmu-miR-26b-5p	Map10		
mmu-miR-26b-5p	Nek6		
mmu-miR-26b-5p	Sh3pxd2a		
mmu-miR-26b-5p	Elavl2		
mmu-miR-27a-5p	Eif5		
mmu-miR-27a-5p	Cdk17		
mmu-miR-27a-5p	Adcy1		
mmu-miR-27a-5p	Cyp2f2		
mmu-miR-27a-5p	Tmem9b		
mmu-miR-27a-5p	Arcn1		
mmu-miR-27a-5p	Pcdh20		
mmu-miR-27a-5p	Tbcel		
mmu-miR-27a-5p	Usp18		
mmu-miR-27a-5p	Gfpt2		
mmu-miR-27a-5p	Hectd2		
mmu-miR-27b-3p	Plk2		
mmu-miR-27b-3p	Adora2b		
mmu-miR-27b-3p	Apaf1		
mmu-miR-27b-3p	Pds5b		
mmu-miR-27b-3p	Dcun1d4		
mmu-miR-27b-3p	Ing5		
mmu-miR-27b-3p	Trappc8		
mmu-miR-27b-3p	Slc25a25		
mmu-miR-27b-3p	Tab3		
mmu-miR-27b-3p	B3gnt7		
mmu-miR-27b-3p	Gcc2		
mmu-miR-27b-3p	Nipal4		
mmu-miR-27b-3p	Fbxw7		
mmu-miR-27b-3p	Anks1		
mmu-miR-27b-3p	Slc6a1		
mmu-miR-27b-3p	Aldh5a1		
mmu-miR-27b-3p	D330045A20Rik		
mmu-miR-27b-3p	Arfgef1		
mmu-miR-27b-3p	Btg2		
mmu-miR-27b-3p	Eya1		
mmu-miR-27b-3p	Dnajc13		
mmu-miR-27b-3p	Ppp1r1c		
mmu-miR-27b-3p	Cds1		
mmu-miR-27b-3p	4932438A13Rik		
mmu-miR-27b-3p	Aff4		
mmu-miR-27b-3p	Rpgrip1l		
mmu-miR-27b-3p	Usp42		
mmu-miR-27b-3p	Hsdl1		
mmu-miR-27b-3p	Tmbim6		
mmu-miR-27b-3p	Erlec1		
mmu-miR-27b-3p	Tmem170b		
mmu-miR-27b-3p	En2		
mmu-miR-27b-3p	Hoxa5		
mmu-miR-27b-3p	Dot1l		
mmu-miR-27b-3p	Dram2		
mmu-miR-27b-3p	Ube2n		
mmu-miR-27b-3p	Mmd		
mmu-miR-27b-3p	Runx1		
mmu-miR-27b-3p	Plcl2		
mmu-miR-27b-3p	Map2k4		
mmu-miR-27b-3p	Matn3		
mmu-miR-27b-3p	Kmt2c		
mmu-miR-27b-3p	Ccnk		
mmu-miR-27b-3p	Mknk2		
mmu-miR-27b-3p	Kdm3a		
mmu-miR-27b-3p	Slc7a11		
mmu-miR-27b-3p	Gab1		
mmu-miR-27b-3p	Paqr9		
mmu-miR-27b-3p	Onecut2		
mmu-miR-27b-3p	Colgalt2		
mmu-miR-27b-3p	Itsn2		
mmu-miR-27b-3p	Cdh11		
mmu-miR-27b-3p	Brpf3		
mmu-miR-27b-3p	Rara		
mmu-miR-27b-3p	Ugcg		
mmu-miR-27b-3p	Cth		
mmu-miR-27b-3p	Gns		
mmu-miR-27b-3p	Nr2f6		
mmu-miR-27b-3p	Edem3		
mmu-miR-27b-3p	Ino80d		
mmu-miR-27b-3p	Sowaha		
mmu-miR-27b-3p	Sema7a		
mmu-miR-27b-3p	Fzd4		
mmu-miR-27b-3p	Sema6d		
mmu-miR-27b-3p	Cecr2		
mmu-miR-27b-3p	Cdip1		
mmu-miR-27b-3p	Asph		
mmu-miR-27b-3p	Slitrk1		
mmu-miR-27b-3p	Klhl31		
mmu-miR-27b-3p	Lonrf1		
mmu-miR-27b-3p	Szrd1		
mmu-miR-27b-3p	Aqp11		
mmu-miR-27b-3p	Pikfyve		
mmu-miR-27b-3p	Fam193b		
mmu-miR-27b-3p	Vav2		
mmu-miR-27b-3p	Ccnc		
mmu-miR-27b-3p	Epb41l4a		
mmu-miR-27b-3p	Pdzk1ip1		
mmu-miR-27b-3p	Gria3		
mmu-miR-27b-3p	Zcchc24		
mmu-miR-27b-3p	Chka		
mmu-miR-27b-3p	Acer2		
mmu-miR-27b-3p	Pdia5		
mmu-miR-27b-3p	Palm2		
mmu-miR-27b-3p	Sox11		
mmu-miR-27b-3p	Insm2		
mmu-miR-27b-3p	Cep135		
mmu-miR-27b-3p	Nr5a2		
mmu-miR-27b-3p	Sval3		
mmu-miR-27b-3p	Arhgap1		
mmu-miR-27b-3p	Fzd7		
mmu-miR-27b-3p	Add1		
mmu-miR-27b-3p	Unkl		
mmu-miR-27b-3p	Tmcc1		
mmu-miR-27b-3p	Rnf139		
mmu-miR-27b-3p	Fam184a		
mmu-miR-27b-3p	Abca1		
mmu-miR-27b-3p	Sema6a		
mmu-miR-27b-3p	Ercc6l		
mmu-miR-27b-3p	Cog6		
mmu-miR-27b-3p	Omt2a		
mmu-miR-27b-3p	Tor1b		
mmu-miR-27b-3p	Clcn3		
mmu-miR-27b-3p	Hoxa10		
mmu-miR-27b-3p	Plppr1		
mmu-miR-27b-3p	Creb1		
mmu-miR-27b-3p	Nemp2		
mmu-miR-27b-3p	Zfp143		
mmu-miR-27b-3p	Nabp1		
mmu-miR-27b-3p	Omt2b		
mmu-miR-27b-3p	Mal2		
mmu-miR-27b-3p	Pigc		
mmu-miR-27b-3p	Fut9		
mmu-miR-27b-3p	Mier3		
mmu-miR-27b-3p	Crebrf		
mmu-miR-27b-3p	Rps6kb1		
mmu-miR-27b-3p	Gxylt1		
mmu-miR-27b-3p	Ppp1cc		
mmu-miR-27b-3p	E2f7		
mmu-miR-27b-3p	Tlk2		
mmu-miR-27b-3p	Clcn5		
mmu-miR-27b-3p	Pnkd		
mmu-miR-27b-3p	B4galt3		
mmu-miR-27b-3p	2410004B18Rik		
mmu-miR-27b-3p	Suco		
mmu-miR-27b-3p	Wsb1		
mmu-miR-27b-3p	Limk1		
mmu-miR-27b-3p	Kat2b		
mmu-miR-27b-3p	Lpar6		
mmu-miR-27b-3p	Mbtd1		
mmu-miR-27b-3p	Slc35f1		
mmu-miR-27b-3p	Adcy6		
mmu-miR-27b-3p	Zkscan4		
mmu-miR-27b-3p	Plxnd1		
mmu-miR-27b-3p	Tsc22d2		
mmu-miR-27b-3p	Pard6b		
mmu-miR-27b-3p	Gspt1		
mmu-miR-27b-3p	Ogn		
mmu-miR-27b-3p	Csrp2		
mmu-miR-27b-3p	Ppif		
mmu-miR-27b-3p	Pgm2l1		
mmu-miR-27b-3p	Nrbf2		
mmu-miR-27b-3p	Ncald		
mmu-miR-27b-3p	Gosr2		
mmu-miR-27b-3p	Golm1		
mmu-miR-27b-3p	Larp4		
mmu-miR-27b-3p	Fam69a		
mmu-miR-27b-3p	Spty2d1		
mmu-miR-27b-3p	Prrg3		
mmu-miR-27b-3p	Gmps		
mmu-miR-27b-3p	Zfp959		
mmu-miR-27b-3p	Ckap4		
mmu-miR-27b-3p	Serpini1		
mmu-miR-27b-3p	Galnt3		
mmu-miR-27b-3p	Acvr1c		
mmu-miR-27b-3p	Tmem140		
mmu-miR-27b-3p	Nrp2		
mmu-miR-27b-3p	Sgpp1		
mmu-miR-27b-3p	Hook3		
mmu-miR-27b-3p	Stk38		
mmu-miR-27b-3p	Utp23		
mmu-miR-27b-3p	Herc3		
mmu-miR-27b-3p	Pdhx		
mmu-miR-27b-3p	Stk39		
mmu-miR-27b-3p	Car10		
mmu-miR-27b-3p	Rapgef2		
mmu-miR-27b-3p	Npas3		
mmu-miR-27b-3p	Atp11c		
mmu-miR-27b-3p	Nrarp		
mmu-miR-27b-3p	Ccnj		
mmu-miR-27b-3p	Gfpt2		
mmu-miR-27b-3p	Kpnb1		
mmu-miR-27b-3p	Rreb1		
mmu-miR-27b-3p	Sfrp1		
mmu-miR-27b-3p	Rora		
mmu-miR-27b-3p	Mccc2		
mmu-miR-27b-3p	Pkia		
mmu-miR-27b-3p	Ubp1		
mmu-miR-27b-3p	Enox2		
mmu-miR-27b-3p	Nrep		
mmu-miR-27b-3p	Cacng2		
mmu-miR-27b-3p	Neurod6		
mmu-miR-27b-3p	Cpne8		
mmu-miR-27b-3p	Brwd1		
mmu-miR-27b-3p	Abhd17b		
mmu-miR-27b-3p	Cdk18		
mmu-miR-27b-3p	Fam78a		
mmu-miR-27b-3p	Hcn4		
mmu-miR-27b-3p	Chst2		
mmu-miR-27b-3p	Pappa		
mmu-miR-27b-3p	Akirin1		
mmu-miR-27b-3p	Nxt2		
mmu-miR-27b-3p	Zbtb39		
mmu-miR-27b-3p	Ncam1		
mmu-miR-27b-3p	Dnajc5b		
mmu-miR-27b-3p	Rgs8		
mmu-miR-27b-3p	Hdx		
mmu-miR-27b-3p	Tet1		
mmu-miR-27b-3p	Glra2		
mmu-miR-27b-3p	Rsad2		
mmu-miR-27b-3p	Fam126b		
mmu-miR-27b-3p	Galnt1		
mmu-miR-27b-3p	Gng12		
mmu-miR-27b-3p	Erg		
mmu-miR-27b-3p	Cables2		
mmu-miR-27b-3p	Dkk2		
mmu-miR-27b-3p	Adamts10		
mmu-miR-27b-3p	Rictor		
mmu-miR-27b-3p	Sim1		
mmu-miR-27b-3p	Arhgef26		
mmu-miR-27b-3p	Nxf1		
mmu-miR-27b-3p	Rxra		
mmu-miR-27b-3p	Poglut1		
mmu-miR-27b-3p	Slc34a2		
mmu-miR-27b-3p	Zfp462		
mmu-miR-27b-3p	Ccny		
mmu-miR-27b-3p	Pik3ca		
mmu-miR-27b-3p	Map1b		
mmu-miR-27b-3p	Tril		
mmu-miR-27b-3p	Dtna		
mmu-miR-27b-3p	Nr1d2		
mmu-miR-27b-3p	Frs3		
mmu-miR-27b-3p	Txlng		
mmu-miR-27b-3p	Rnf144a		
mmu-miR-27b-3p	Ccm2		
mmu-miR-27b-3p	Npepps		
mmu-miR-27b-3p	Rbfox1		
mmu-miR-27b-3p	Ppm1k		
mmu-miR-27b-3p	Wbp2		
mmu-miR-27b-3p	Naa15		
mmu-miR-27b-3p	Mtss1l		
mmu-miR-27b-3p	Ubr5		
mmu-miR-27b-3p	Kcnj3		
mmu-miR-27b-3p	Gria4		
mmu-miR-27b-3p	D3Ertd751e		
mmu-miR-27b-3p	Mdfi		
mmu-miR-27b-3p	Chd7		
mmu-miR-27b-3p	Fosb		
mmu-miR-27b-3p	Cacna2d3		
mmu-miR-27b-3p	Ngfr		
mmu-miR-27b-3p	Smoc2		
mmu-miR-27b-3p	Snap25		
mmu-miR-27b-3p	Plcxd2		
mmu-miR-27b-3p	Ikzf1		
mmu-miR-27b-3p	Slc25a44		
mmu-miR-27b-3p	Rmnd5a		
mmu-miR-27b-3p	Il7r		
mmu-miR-27b-3p	Pax9		
mmu-miR-27b-3p	Ube2v1		
mmu-miR-27b-3p	Fam84b		
mmu-miR-27b-3p	Neurl1b		
mmu-miR-27b-3p	Abcb9		
mmu-miR-27b-3p	Spry2		
mmu-miR-27b-3p	1600012H06Rik		
mmu-miR-27b-3p	Phlpp2		
mmu-miR-27b-3p	Satb2		
mmu-miR-27b-3p	Dcaf12		
mmu-miR-27b-3p	Rcor3		
mmu-miR-27b-3p	Csrnp1		
mmu-miR-27b-3p	Tbr1		
mmu-miR-27b-3p	Frmd6		
mmu-miR-27b-3p	Capza1		
mmu-miR-27b-3p	Sos1		
mmu-miR-27b-3p	Prkaa2		
mmu-miR-27b-3p	Strbp		
mmu-miR-27b-3p	Vdac3		
mmu-miR-27b-3p	Hmgcr		
mmu-miR-27b-3p	Sik1		
mmu-miR-27b-3p	Foxp4		
mmu-miR-27b-3p	Usp25		
mmu-miR-27b-3p	Zmat3		
mmu-miR-27b-3p	Mrps31		
mmu-miR-27b-3p	Map2k7		
mmu-miR-27b-3p	Dnajc3		
mmu-miR-27b-3p	Rab11fip1		
mmu-miR-27b-3p	Rpf1		
mmu-miR-27b-3p	Cabp1		
mmu-miR-27b-3p	Atp2b1		
mmu-miR-27b-3p	Gltp		
mmu-miR-27b-3p	Mmp16		
mmu-miR-27b-3p	E130308A19Rik		
mmu-miR-27b-3p	Tead1		
mmu-miR-27b-3p	1700025G04Rik		
mmu-miR-27b-3p	Slco2b1		
mmu-miR-27b-3p	Maoa		
mmu-miR-27b-3p	Stx16		
mmu-miR-27b-3p	Efnb2		
mmu-miR-27b-3p	Edem1		
mmu-miR-27b-3p	Dzank1		
mmu-miR-27b-3p	Acly		
mmu-miR-27b-3p	Vps13a		
mmu-miR-27b-3p	Elfn2		
mmu-miR-27b-3p	Rufy3		
mmu-miR-27b-3p	Arhgap12		
mmu-miR-27b-3p	Cpeb3		
mmu-miR-27b-3p	Med14		
mmu-miR-27b-3p	Adam19		
mmu-miR-27b-3p	Pnrc1		
mmu-miR-27b-3p	Magi3		
mmu-miR-27b-3p	Cacnb2		
mmu-miR-27b-3p	Hip1		
mmu-miR-27b-3p	Flrt3		
mmu-miR-27b-3p	Cdh5		
mmu-miR-27b-3p	Zfp597		
mmu-miR-27b-3p	Ifng		
mmu-miR-27b-3p	38777		
mmu-miR-27b-3p	Wipf2		
mmu-miR-27b-3p	Afap1		
mmu-miR-27b-3p	Dll4		
mmu-miR-27b-3p	Neto2		
mmu-miR-27b-3p	Qk		
mmu-miR-27b-3p	Grb2		
mmu-miR-27b-3p	Kras		
mmu-miR-27b-3p	Ss18l1		
mmu-miR-27b-3p	Fn3krp		
mmu-miR-27b-3p	Slc39a11		
mmu-miR-27b-3p	Hic1		
mmu-miR-27b-3p	Slc35a3		
mmu-miR-27b-5p	Bmt2		
mmu-miR-27b-5p	Pwwp2a		
mmu-miR-27b-5p	Glcci1		
mmu-miR-27b-5p	Zfp36l1		
mmu-miR-27b-5p	4930579G24Rik		
mmu-miR-27b-5p	Dsg1a		
mmu-miR-27b-5p	Dcdc2a		
mmu-miR-27b-5p	Edar		
mmu-miR-27b-5p	Prkra		
mmu-miR-27b-5p	Arl16		
mmu-miR-27b-5p	Crebrf		
mmu-miR-27b-5p	Dcx		
mmu-miR-27b-5p	Dcaf7		
mmu-miR-27b-5p	Npr3		
mmu-miR-28a-3p	Zfp91		
mmu-miR-28a-3p	Efemp1		
mmu-miR-28a-3p	Vim		
mmu-miR-28a-3p	Unkl		
mmu-miR-28a-3p	Srsf1		
mmu-miR-28a-3p	Kcnj15		
mmu-miR-28a-3p	Fubp3		
mmu-miR-28a-3p	Gatc		
mmu-miR-28a-3p	Cacna1g		
mmu-miR-28a-3p	Cth		
mmu-miR-28a-3p	Elk3		
mmu-miR-28a-3p	Rbms1		
mmu-miR-28a-3p	Lrp11		
mmu-miR-28a-3p	Gspt1		
mmu-miR-28a-3p	Smc5		
mmu-miR-28a-3p	Elavl4		
mmu-miR-28a-3p	Arl5b		
mmu-miR-28a-3p	38777		
mmu-miR-28a-3p	Gpnmb		
mmu-miR-29a-3p	Nav1		
mmu-miR-29a-3p	Tet3		
mmu-miR-29a-3p	Tet2		
mmu-miR-29a-3p	Atad2b		
mmu-miR-29a-3p	Sestd1		
mmu-miR-29a-3p	Col5a1		
mmu-miR-29a-3p	Nasp		
mmu-miR-29a-3p	Col9a1		
mmu-miR-29a-3p	Col3a1		
mmu-miR-29a-3p	Col5a2		
mmu-miR-29a-3p	Adamts17		
mmu-miR-29a-3p	Zbtb5		
mmu-miR-29a-3p	Zfp346		
mmu-miR-29a-3p	Zdhhc21		
mmu-miR-29a-3p	Col7a1		
mmu-miR-29a-3p	Tet1		
mmu-miR-29a-3p	Purg		
mmu-miR-29a-3p	Sparc		
mmu-miR-29a-3p	Rab30		
mmu-miR-29a-3p	Trib2		
mmu-miR-29a-3p	Pcdha10		
mmu-miR-29a-3p	Pcdha6		
mmu-miR-29a-3p	1810013L24Rik		
mmu-miR-29a-3p	Zbtb34		
mmu-miR-29a-3p	Igf1		
mmu-miR-29a-3p	Ifi30		
mmu-miR-29a-3p	Pcdha7		
mmu-miR-29a-3p	Col4a1		
mmu-miR-29a-3p	Col2a1		
mmu-miR-29a-3p	Adamts9		
mmu-miR-29a-3p	Taf5		
mmu-miR-29a-3p	Nsd1		
mmu-miR-29a-3p	Tll1		
mmu-miR-29a-3p	Hbp1		
mmu-miR-29a-3p	Kdm5b		
mmu-miR-29a-3p	Robo1		
mmu-miR-29a-3p	Zfp282		
mmu-miR-29a-3p	Rnd3		
mmu-miR-29a-3p	Atp1b4		
mmu-miR-29a-3p	Ppic		
mmu-miR-29a-3p	Dgkd		
mmu-miR-29a-3p	Bach2		
mmu-miR-29a-3p	Stard8		
mmu-miR-29a-3p	Ankrd13b		
mmu-miR-29a-3p	Col1a1		
mmu-miR-29a-3p	Slc43a2		
mmu-miR-29a-3p	Col4a2		
mmu-miR-29a-3p	Map6		
mmu-miR-29a-3p	Col15a1		
mmu-miR-29a-3p	Cd276		
mmu-miR-29a-3p	Serpinh1		
mmu-miR-29a-3p	Trim63		
mmu-miR-29a-3p	Bmf		
mmu-miR-29a-3p	Rapgefl1		
mmu-miR-29a-3p	Lin7a		
mmu-miR-29a-3p	Foxj2		
mmu-miR-29a-3p	Pdik1l		
mmu-miR-29a-3p	Mark3		
mmu-miR-29a-3p	Morf4l2		
mmu-miR-29a-3p	Vegfa		
mmu-miR-29a-3p	Ireb2		
mmu-miR-29a-3p	Kif26a		
mmu-miR-29a-3p	Amer1		
mmu-miR-29a-3p	Col6a3		
mmu-miR-29a-3p	Mycn		
mmu-miR-29a-3p	Tfeb		
mmu-miR-29a-3p	Tpk1		
mmu-miR-29a-3p	Col4a3		
mmu-miR-29a-3p	Zbtb10		
mmu-miR-29a-3p	Eva1b		
mmu-miR-29a-3p	N4bp2l1		
mmu-miR-29a-3p	Dnmt3b		
mmu-miR-29a-3p	Cldn1		
mmu-miR-29a-3p	Smtnl2		
mmu-miR-29a-3p	Fem1b		
mmu-miR-29a-3p	Dpysl5		
mmu-miR-29a-3p	Narf		
mmu-miR-29a-3p	Proser1		
mmu-miR-29a-3p	Ddx3x		
mmu-miR-29a-3p	Nfia		
mmu-miR-29a-3p	Rnpepl1		
mmu-miR-29a-3p	Nap1l3		
mmu-miR-29a-3p	Col4a6		
mmu-miR-29a-3p	Pten		
mmu-miR-29a-3p	Nup160		
mmu-miR-29a-3p	Klhl28		
mmu-miR-29a-3p	Erlin2		
mmu-miR-29a-3p	Pan2		
mmu-miR-29a-3p	Ttc9		
mmu-miR-29a-3p	Hdac4		
mmu-miR-29a-3p	Pmp22		
mmu-miR-29a-3p	Adamts2		
mmu-miR-29a-3p	Samd4		
mmu-miR-29a-3p	Sh3pxd2a		
mmu-miR-29a-3p	Frat2		
mmu-miR-29a-3p	Ppm1e		
mmu-miR-29a-3p	Unc13b		
mmu-miR-29a-3p	Arrdc3		
mmu-miR-29a-3p	Grip1		
mmu-miR-29a-3p	Zfp704		
mmu-miR-29a-3p	Stmn2		
mmu-miR-29a-3p	Camk4		
mmu-miR-29a-3p	Gpr37		
mmu-miR-29a-3p	Mcl1		
mmu-miR-29a-3p	Plp1		
mmu-miR-29a-3p	Eml6		
mmu-miR-29a-3p	Lpl		
mmu-miR-29a-3p	Crispld1		
mmu-miR-29a-3p	Asxl3		
mmu-miR-29a-3p	Smpd3		
mmu-miR-29a-3p	Mex3b		
mmu-miR-29a-3p	Fermt2		
mmu-miR-29a-3p	Csrnp2		
mmu-miR-29a-3p	Akt3		
mmu-miR-29a-3p	Dgkh		
mmu-miR-29a-3p	0610030E20Rik		
mmu-miR-29a-3p	Adamts16		
mmu-miR-29a-3p	Gxylt2		
mmu-miR-29a-3p	Fbxw7		
mmu-miR-29a-3p	Pi15		
mmu-miR-29a-3p	Has3		
mmu-miR-29a-3p	Tnfrsf1a		
mmu-miR-29a-3p	Eml5		
mmu-miR-29a-3p	Hrk		
mmu-miR-29a-3p	Morf4l1		
mmu-miR-29a-3p	Gng12		
mmu-miR-29a-3p	Ky		
mmu-miR-29a-3p	Shroom2		
mmu-miR-29a-3p	Tmem169		
mmu-miR-29a-3p	Sppl2b		
mmu-miR-29a-3p	Pgap1		
mmu-miR-29a-3p	Dpysl2		
mmu-miR-29a-3p	Uhrf1bp1l		
mmu-miR-29a-3p	Sgk1		
mmu-miR-29a-3p	Ybx3		
mmu-miR-29a-3p	Ldlrap1		
mmu-miR-29a-3p	Dpp3		
mmu-miR-29a-3p	Wdfy1		
mmu-miR-29a-3p	Col8a1		
mmu-miR-29a-3p	Jazf1		
mmu-miR-29a-3p	Pik3r1		
mmu-miR-29a-3p	Nrep		
mmu-miR-29a-3p	Dicer1		
mmu-miR-29a-3p	Zmym2		
mmu-miR-29a-3p	Adamts7		
mmu-miR-29a-3p	Palm		
mmu-miR-29a-3p	Cpsf7		
mmu-miR-29a-3p	Ccnl2		
mmu-miR-29a-3p	Slc5a8		
mmu-miR-29a-3p	Pdgfa		
mmu-miR-29a-3p	Mbtd1		
mmu-miR-29a-3p	Zfp651		
mmu-miR-29a-3p	Adamts10		
mmu-miR-29a-3p	Zfp91		
mmu-miR-29a-3p	Tpm1		
mmu-miR-29a-3p	Slc19a3		
mmu-miR-29a-3p	Tubb2a		
mmu-miR-29a-3p	Mxd1		
mmu-miR-29a-3p	Zfp36l1		
mmu-miR-29a-3p	Fras1		
mmu-miR-29a-3p	Eps15		
mmu-miR-29a-3p	Taf7		
mmu-miR-29a-3p	Dbt		
mmu-miR-29a-3p	Klf4		
mmu-miR-29a-3p	Entpd7		
mmu-miR-29a-3p	Mybl2		
mmu-miR-29a-3p	Mtmr4		
mmu-miR-29a-3p	Tfec		
mmu-miR-29a-3p	Icos		
mmu-miR-29a-3p	Efna5		
mmu-miR-29a-3p	Hecw1		
mmu-miR-29a-3p	Rexo1		
mmu-miR-29a-3p	Rmnd5a		
mmu-miR-29a-3p	Pcgf3		
mmu-miR-29a-3p	Ak3		
mmu-miR-29a-3p	Fam57b		
mmu-miR-29a-3p	Npas3		
mmu-miR-29a-3p	Reps2		
mmu-miR-29a-3p	Elovl4		
mmu-miR-29a-3p	Dcx		
mmu-miR-29a-3p	Sgms2		
mmu-miR-29a-3p	Strn4		
mmu-miR-29a-3p	Bak1		
mmu-miR-29a-3p	Cav2		
mmu-miR-29a-3p	Hspg2		
mmu-miR-29a-3p	Abcb6		
mmu-miR-29a-3p	Slc30a3		
mmu-miR-29a-3p	Ibsp		
mmu-miR-29b-1-5p	Peli1		
mmu-miR-29b-1-5p	Neurod1		
mmu-miR-29b-1-5p	Actc1		
mmu-miR-29b-1-5p	Pak7		
mmu-miR-29b-1-5p	Kcnn3		
mmu-miR-29b-1-5p	Tes		
mmu-miR-29b-1-5p	Lin9		
mmu-miR-29b-1-5p	Zdhhc5		
mmu-miR-29b-1-5p	Perp		
mmu-miR-29b-1-5p	Eps8l2		
mmu-miR-29b-1-5p	Uqcc1		
mmu-miR-29b-1-5p	Ext1		
mmu-miR-29b-1-5p	Sez6l2		
mmu-miR-29b-1-5p	Ep300		
mmu-miR-29b-1-5p	Atg13		
mmu-miR-29b-1-5p	Rap2a		
mmu-miR-29b-1-5p	Pbrm1		
mmu-miR-29b-1-5p	Zfp449		
mmu-miR-29b-1-5p	Hectd2		
mmu-miR-29b-1-5p	Nr2f1		
mmu-miR-29b-1-5p	Cdkal1		
mmu-miR-29b-1-5p	Hdac9		
mmu-miR-29b-1-5p	Cct8		
mmu-miR-29b-1-5p	Nr2e3		
mmu-miR-29b-1-5p	Tenm4		
mmu-miR-29b-1-5p	Ppp6r3		
mmu-miR-300-3p	Hook3		
mmu-miR-300-3p	Il13ra1		
mmu-miR-300-3p	Senp6		
mmu-miR-300-3p	Card11		
mmu-miR-300-3p	Syt11		
mmu-miR-300-3p	Ptgs2		
mmu-miR-300-3p	Vps35		
mmu-miR-300-3p	Smap1		
mmu-miR-300-3p	Sbno1		
mmu-miR-300-3p	Kpna4		
mmu-miR-300-3p	Nck2		
mmu-miR-300-3p	Bmi1		
mmu-miR-300-3p	Smarca1		
mmu-miR-300-3p	Thbs1		
mmu-miR-300-3p	Arl8b		
mmu-miR-300-3p	Igsf11		
mmu-miR-300-3p	S100b		
mmu-miR-300-3p	Itgb2		
mmu-miR-300-3p	Gnpda2		
mmu-miR-300-3p	Hs2st1		
mmu-miR-300-3p	Znrf2		
mmu-miR-300-3p	Stc1		
mmu-miR-300-3p	Sema6a		
mmu-miR-300-3p	Frmd4b		
mmu-miR-300-3p	Mapk8		
mmu-miR-300-3p	Gmnc		
mmu-miR-300-3p	Phf6		
mmu-miR-300-3p	Gpcpd1		
mmu-miR-300-3p	Klf4		
mmu-miR-300-3p	Gabpa		
mmu-miR-300-3p	Rarb		
mmu-miR-300-3p	Tldc1		
mmu-miR-300-3p	Ccl11		
mmu-miR-300-3p	Tdo2		
mmu-miR-300-3p	Ran		
mmu-miR-300-3p	Ptprm		
mmu-miR-300-3p	Zbtb39		
mmu-miR-300-3p	Tceanc		
mmu-miR-300-3p	Hsd17b4		
mmu-miR-300-3p	Dcun1d3		
mmu-miR-300-3p	Orc3		
mmu-miR-300-3p	Rfx7		
mmu-miR-300-3p	Ctps		
mmu-miR-300-3p	Gcsam		
mmu-miR-300-3p	Megf10		
mmu-miR-301a-5p	Cemip		
mmu-miR-301a-5p	Nr2c2		
mmu-miR-301a-5p	Ptprb		
mmu-miR-301a-5p	Eif2s2		
mmu-miR-301a-5p	Ifi27l2b		
mmu-miR-3061-5p	Cmklr1		
mmu-miR-3061-5p	Stac2		
mmu-miR-3061-5p	Lpgat1		
mmu-miR-3061-5p	Hnrnpul1		
mmu-miR-3068-5p	Rnf38		
mmu-miR-3068-5p	Csgalnact1		
mmu-miR-3068-5p	Zfp599		
mmu-miR-3068-5p	Nasp		
mmu-miR-3068-5p	Sumo1		
mmu-miR-3068-5p	Ttc17		
mmu-miR-3068-5p	Nfkbid		
mmu-miR-3068-5p	Tbx6		
mmu-miR-3068-5p	Runx1		
mmu-miR-3068-5p	Ahnak		
mmu-miR-3068-5p	Tmem200a		
mmu-miR-3068-5p	Tacr3		
mmu-miR-3068-5p	Gphb5		
mmu-miR-3068-5p	Itpripl1		
mmu-miR-3068-5p	Adam10		
mmu-miR-3068-5p	Ppp2ca		
mmu-miR-3068-5p	Gimap4		
mmu-miR-3068-5p	Mtmr4		
mmu-miR-3068-5p	Zfp143		
mmu-miR-3068-5p	Ap3s1		
mmu-miR-3068-5p	Apol10a		
mmu-miR-3068-5p	Ppm1n		
mmu-miR-3068-5p	Veph1		
mmu-miR-3068-5p	Nhsl2		
mmu-miR-3068-5p	Klra7		
mmu-miR-3068-5p	Ccdc91		
mmu-miR-3068-5p	Ipo5		
mmu-miR-3068-5p	Ofd1		
mmu-miR-3068-5p	Zfp820		
mmu-miR-3068-5p	Cux2		
mmu-miR-30a-3p	Tshr		
mmu-miR-30a-3p	Nufip2		
mmu-miR-30a-3p	Rab11fip2		
mmu-miR-30a-3p	Meox2		
mmu-miR-30a-3p	Tob1		
mmu-miR-30a-3p	Rex2		
mmu-miR-30a-3p	Tnrc6b		
mmu-miR-30a-3p	Med12l		
mmu-miR-30a-3p	Rala		
mmu-miR-30a-3p	Magt1		
mmu-miR-30a-3p	Zfp600		
mmu-miR-30a-3p	Egr1		
mmu-miR-30a-3p	Rarb		
mmu-miR-30a-3p	Emc4		
mmu-miR-30a-3p	Usp1		
mmu-miR-30a-3p	Ptpn3		
mmu-miR-30a-3p	Rgs7bp		
mmu-miR-30a-3p	Col4a5		
mmu-miR-30a-3p	Acyp2		
mmu-miR-30a-3p	Zbtb18		
mmu-miR-30a-3p	Slc25a33		
mmu-miR-30a-3p	Prkacb		
mmu-miR-30a-3p	Cdc73		
mmu-miR-30a-3p	Cep162		
mmu-miR-30a-3p	Zeb2		
mmu-miR-30a-3p	Stau1		
mmu-miR-30a-3p	Arid4a		
mmu-miR-30a-3p	Robo1		
mmu-miR-30a-3p	Fut9		
mmu-miR-30a-3p	Ypel5		
mmu-miR-30a-3p	Npffr2		
mmu-miR-30a-3p	Col12a1		
mmu-miR-30a-3p	Il17re		
mmu-miR-30a-3p	Ubr5		
mmu-miR-30a-3p	Hmgcll1		
mmu-miR-30a-3p	Capn6		
mmu-miR-30a-3p	Tead1		
mmu-miR-30a-3p	Sgms2		
mmu-miR-30a-3p	Arf6		
mmu-miR-30a-3p	Nup153		
mmu-miR-30a-3p	Scai		
mmu-miR-30a-3p	Fam241a		
mmu-miR-30a-3p	Zfhx3		
mmu-miR-30a-3p	Etfrf1		
mmu-miR-30a-3p	Zfp558		
mmu-miR-30a-3p	Pdk4		
mmu-miR-30a-3p	Abhd5		
mmu-miR-30a-3p	Rock2		
mmu-miR-30a-3p	D1Ertd622e		
mmu-miR-30a-3p	Ryr3		
mmu-miR-30a-3p	Ppp6r2		
mmu-miR-30a-3p	Antxr2		
mmu-miR-30a-3p	Tab3		
mmu-miR-30a-3p	Ccdc184		
mmu-miR-30a-3p	Chpt1		
mmu-miR-30a-3p	Ildr2		
mmu-miR-30a-3p	Aasdhppt		
mmu-miR-30a-3p	Zfp958		
mmu-miR-30a-3p	Kpnb1		
mmu-miR-30a-3p	Tnfaip1		
mmu-miR-30a-3p	Dennd4c		
mmu-miR-30a-3p	Mecp2		
mmu-miR-30a-3p	Cebpzos		
mmu-miR-30a-3p	Cnpy2		
mmu-miR-30a-3p	Tet2		
mmu-miR-30a-3p	Myo5a		
mmu-miR-30a-3p	Nfkb1		
mmu-miR-30a-3p	Dnajb4		
mmu-miR-30a-3p	Ep300		
mmu-miR-30a-3p	Mnt		
mmu-miR-30a-3p	Slc24a2		
mmu-miR-30a-3p	Chml		
mmu-miR-30a-3p	Zfp827		
mmu-miR-30a-3p	Rmi2		
mmu-miR-30a-3p	Cdk17		
mmu-miR-30a-3p	Dhfr		
mmu-miR-30a-3p	Psd3		
mmu-miR-30a-3p	Anapc10		
mmu-miR-30a-3p	Trim34a		
mmu-miR-30a-3p	Camsap1		
mmu-miR-30a-3p	Acad11		
mmu-miR-30a-3p	Sh3gl3		
mmu-miR-30a-3p	Tmem140		
mmu-miR-30a-3p	9530002B09Rik		
mmu-miR-30a-3p	Hpgd		
mmu-miR-30a-3p	Nol4		
mmu-miR-30a-3p	Magea2		
mmu-miR-30a-3p	Serpinb8		
mmu-miR-30a-3p	Acsm5		
mmu-miR-30a-3p	Kmt2a		
mmu-miR-30a-3p	Mbd1		
mmu-miR-30a-3p	Fndc5		
mmu-miR-30a-3p	Bmp5		
mmu-miR-30a-3p	Stox2		
mmu-miR-30a-3p	Hsf3		
mmu-miR-30a-3p	Dock11		
mmu-miR-30a-3p	Thoc2		
mmu-miR-30a-3p	Smim11		
mmu-miR-30a-3p	Col1a2		
mmu-miR-30a-3p	Rgs7		
mmu-miR-30a-3p	Kcna2		
mmu-miR-30a-3p	Atxn3		
mmu-miR-30a-3p	Igf1		
mmu-miR-30a-3p	Frem1		
mmu-miR-30a-3p	Tram1l1		
mmu-miR-30a-3p	Ssbp2		
mmu-miR-30a-3p	Cav1		
mmu-miR-30a-3p	Slc12a6		
mmu-miR-30a-3p	Nabp1		
mmu-miR-30b-3p	Rps6kb1		
mmu-miR-30b-3p	Mogs		
mmu-miR-30b-3p	Spc25		
mmu-miR-30b-3p	Gprc5a		
mmu-miR-30b-3p	Gnai1		
mmu-miR-30b-3p	Atp2b1		
mmu-miR-30b-3p	Il1r1		
mmu-miR-30b-3p	Oas2		
mmu-miR-30b-3p	Calcoco1		
mmu-miR-30b-3p	Tex2		
mmu-miR-30b-3p	Nlgn1		
mmu-miR-30b-3p	Ppat		
mmu-miR-30b-3p	Tent4b		
mmu-miR-30b-3p	Asic1		
mmu-miR-30b-3p	Mrgprd		
mmu-miR-30b-3p	Col5a2		
mmu-miR-30b-3p	Ranbp10		
mmu-miR-30b-3p	Alpl		
mmu-miR-30b-3p	Mas1		
mmu-miR-30c-1-3p	Aqp4		
mmu-miR-30c-1-3p	Ccdc177		
mmu-miR-30c-1-3p	Fam117a		
mmu-miR-30c-1-3p	Fam189a1		
mmu-miR-30c-1-3p	Tspan18		
mmu-miR-30c-1-3p	Tshz3		
mmu-miR-30c-1-3p	Cyb561a3		
mmu-miR-30c-1-3p	Acadm		
mmu-miR-30c-1-3p	Sp1		
mmu-miR-30c-1-3p	Tlk2		
mmu-miR-30c-1-3p	Ednrb		
mmu-miR-30c-1-3p	Arid4a		
mmu-miR-30c-1-3p	Cramp1l		
mmu-miR-30c-1-3p	Shisa7		
mmu-miR-30c-1-3p	Ilk		
mmu-miR-30c-1-3p	Pde6d		
mmu-miR-30c-1-3p	Apmap		
mmu-miR-30c-1-3p	Slc35a2		
mmu-miR-30c-1-3p	Ace2		
mmu-miR-30c-1-3p	Ppme1		
mmu-miR-30c-1-3p	Atxn1l		
mmu-miR-30c-1-3p	Ptgdr		
mmu-miR-30c-1-3p	Mcm7		
mmu-miR-30c-1-3p	Zfp456		
mmu-miR-30c-1-3p	Ptgir		
mmu-miR-30c-1-3p	Fev		
mmu-miR-30c-1-3p	Abcg4		
mmu-miR-30c-1-3p	Dagla		
mmu-miR-30c-1-3p	Sbno1		
mmu-miR-30c-1-3p	Prr14l		
mmu-miR-30c-1-3p	Prob1		
mmu-miR-30c-5p	Mkrn3		
mmu-miR-30c-5p	Klhl20		
mmu-miR-30c-5p	Pip4k2a		
mmu-miR-30c-5p	Celsr3		
mmu-miR-30c-5p	Twf1		
mmu-miR-30c-5p	Tnrc6a		
mmu-miR-30c-5p	Mtdh		
mmu-miR-30c-5p	Cyp24a1		
mmu-miR-30c-5p	Rfx6		
mmu-miR-30c-5p	Sypl		
mmu-miR-30c-5p	Ano4		
mmu-miR-30c-5p	Cpsf6		
mmu-miR-30c-5p	9930021J03Rik		
mmu-miR-30c-5p	Dcun1d3		
mmu-miR-30c-5p	Kdm3a		
mmu-miR-30c-5p	Spast		
mmu-miR-30c-5p	Nfat5		
mmu-miR-30c-5p	Fbxo45		
mmu-miR-30c-5p	Samd8		
mmu-miR-30c-5p	Rfx7		
mmu-miR-30c-5p	Ptpn13		
mmu-miR-30c-5p	Stox2		
mmu-miR-30c-5p	Ubn2		
mmu-miR-30c-5p	Gabrb1		
mmu-miR-30c-5p	Polr3g		
mmu-miR-30c-5p	Eed		
mmu-miR-30c-5p	Ccnt2		
mmu-miR-30c-5p	Runx2		
mmu-miR-30c-5p	Wdr82		
mmu-miR-30c-5p	Limch1		
mmu-miR-30c-5p	Fam199x		
mmu-miR-30c-5p	Avl9		
mmu-miR-30c-5p	Tbc1d15		
mmu-miR-30c-5p	Pde7a		
mmu-miR-30c-5p	Capn7		
mmu-miR-30c-5p	Rarg		
mmu-miR-30c-5p	Tmem181a		
mmu-miR-30c-5p	Fam83f		
mmu-miR-30c-5p	Polr3e		
mmu-miR-30c-5p	Reep3		
mmu-miR-30c-5p	Ror1		
mmu-miR-30c-5p	Sec24a		
mmu-miR-30c-5p	Dolpp1		
mmu-miR-30c-5p	Tnrc6b		
mmu-miR-30c-5p	Cysltr1		
mmu-miR-30c-5p	Adra2a		
mmu-miR-30c-5p	Clock		
mmu-miR-30c-5p	Nap1l5		
mmu-miR-30c-5p	Sox9		
mmu-miR-30c-5p	Prdm1		
mmu-miR-30c-5p	Sh3pxd2a		
mmu-miR-30c-5p	Runx1		
mmu-miR-30c-5p	Mier3		
mmu-miR-30c-5p	Desi2		
mmu-miR-30c-5p	Six1		
mmu-miR-30c-5p	Skp2		
mmu-miR-30c-5p	Ncam1		
mmu-miR-30c-5p	Ythdf3		
mmu-miR-30c-5p	Scn9a		
mmu-miR-30c-5p	Zbtb41		
mmu-miR-30c-5p	Plagl2		
mmu-miR-30c-5p	Galnt7		
mmu-miR-30c-5p	Rapgef4		
mmu-miR-30c-5p	Lpgat1		
mmu-miR-30c-5p	Srsf7		
mmu-miR-30c-5p	Pcdh17		
mmu-miR-30c-5p	Ccne2		
mmu-miR-30c-5p	Gjc2		
mmu-miR-30c-5p	Chst2		
mmu-miR-30c-5p	Ntng1		
mmu-miR-30c-5p	Klf8		
mmu-miR-30c-5p	Ankra2		
mmu-miR-30c-5p	Prkaa2		
mmu-miR-30c-5p	Scara5		
mmu-miR-30c-5p	Hnrnpul2		
mmu-miR-30c-5p	Scn3a		
mmu-miR-30c-5p	Yaf2		
mmu-miR-30c-5p	Xpr1		
mmu-miR-30c-5p	Lrrk2		
mmu-miR-30c-5p	Ppp3r1		
mmu-miR-30c-5p	Rap2c		
mmu-miR-30c-5p	Tet1		
mmu-miR-30c-5p	Pnkd		
mmu-miR-30c-5p	Rimbp2		
mmu-miR-30c-5p	Ppp1r18		
mmu-miR-30c-5p	Klf10		
mmu-miR-30c-5p	Nfatc3		
mmu-miR-30c-5p	Trpm7		
mmu-miR-30c-5p	Evx2		
mmu-miR-30c-5p	Ppid		
mmu-miR-30c-5p	Plekhm3		
mmu-miR-30c-5p	Azin1		
mmu-miR-30c-5p	Stx2		
mmu-miR-30c-5p	Sema6b		
mmu-miR-30c-5p	38047		
mmu-miR-30c-5p	Vat1l		
mmu-miR-30c-5p	Vat1		
mmu-miR-30c-5p	Pawr		
mmu-miR-30c-5p	Adam19		
mmu-miR-30c-5p	Ppp2r1b		
mmu-miR-30c-5p	Rasa1		
mmu-miR-30c-5p	Ino80d		
mmu-miR-30c-5p	Extl2		
mmu-miR-30c-5p	Arid5b		
mmu-miR-30c-5p	Col13a1		
mmu-miR-30c-5p	Zfp560		
mmu-miR-30c-5p	Taok1		
mmu-miR-30c-5p	Tbl1xr1		
mmu-miR-30c-5p	Erich5		
mmu-miR-30c-5p	Fbxo32		
mmu-miR-30c-5p	Ppp1r1c		
mmu-miR-30c-5p	Khnyn		
mmu-miR-30c-5p	Rrad		
mmu-miR-30c-5p	Snx18		
mmu-miR-30c-5p	Slc4a7		
mmu-miR-30c-5p	Slc36a1		
mmu-miR-30c-5p	Atp2b2		
mmu-miR-30c-5p	Mlxip		
mmu-miR-30c-5p	Actc1		
mmu-miR-30c-5p	Esyt3		
mmu-miR-30c-5p	Phactr2		
mmu-miR-30c-5p	Ccnjl		
mmu-miR-30c-5p	Tbc1d10b		
mmu-miR-30c-5p	Sh3rf1		
mmu-miR-30c-5p	Snx16		
mmu-miR-30c-5p	Sgcb		
mmu-miR-30c-5p	Csnk1g1		
mmu-miR-30c-5p	Map3k12		
mmu-miR-30c-5p	Fam126a		
mmu-miR-30c-5p	Ascc3		
mmu-miR-30c-5p	Tcfl5		
mmu-miR-30c-5p	Rora		
mmu-miR-30c-5p	Glcci1		
mmu-miR-30c-5p	Gldc		
mmu-miR-30c-5p	Lin28a		
mmu-miR-30c-5p	Snx33		
mmu-miR-30c-5p	Picalm		
mmu-miR-30c-5p	Chl1		
mmu-miR-30c-5p	Frmpd1		
mmu-miR-30c-5p	Dnmt3a		
mmu-miR-30c-5p	Fndc3a		
mmu-miR-30c-5p	Dlg5		
mmu-miR-30c-5p	Sptssb		
mmu-miR-30c-5p	Katnbl1		
mmu-miR-30c-5p	Gatm		
mmu-miR-30c-5p	Adamts6		
mmu-miR-30c-5p	Gigyf2		
mmu-miR-30c-5p	Larp4		
mmu-miR-30c-5p	Map3k21		
mmu-miR-30c-5p	Vopp1		
mmu-miR-30c-5p	Scn1a		
mmu-miR-30c-5p	Socs1		
mmu-miR-30c-5p	Cadps		
mmu-miR-30c-5p	Zfp507		
mmu-miR-30c-5p	Ube2v2		
mmu-miR-30c-5p	Erg		
mmu-miR-30c-5p	Prlr		
mmu-miR-30c-5p	Ick		
mmu-miR-30c-5p	Erlin1		
mmu-miR-30c-5p	Dll4		
mmu-miR-30c-5p	Rai14		
mmu-miR-30c-5p	Bahd1		
mmu-miR-30c-5p	Chd7		
mmu-miR-30c-5p	Rnf122		
mmu-miR-30c-5p	Calu		
mmu-miR-30c-5p	Brd1		
mmu-miR-30c-5p	Actr1a		
mmu-miR-30c-5p	Edem3		
mmu-miR-30c-5p	Hdac9		
mmu-miR-30c-5p	Cfap61		
mmu-miR-30c-5p	Arhgef6		
mmu-miR-30c-5p	Ppp1r12a		
mmu-miR-30c-5p	Bnc1		
mmu-miR-30c-5p	Lrrc17		
mmu-miR-30c-5p	Meox2		
mmu-miR-30c-5p	Unc5c		
mmu-miR-30c-5p	Atp6v0d1		
mmu-miR-30c-5p	Setd5		
mmu-miR-30c-5p	Asah1		
mmu-miR-30c-5p	Rap1b		
mmu-miR-30c-5p	Cdc37l1		
mmu-miR-30c-5p	Hic2		
mmu-miR-30c-5p	Jph4		
mmu-miR-30c-5p	Gnai2		
mmu-miR-30c-5p	Cblb		
mmu-miR-30c-5p	Slc38a7		
mmu-miR-30c-5p	Dsc2		
mmu-miR-30c-5p	Gzf1		
mmu-miR-30c-5p	Slc7a10		
mmu-miR-30c-5p	Ednra		
mmu-miR-30c-5p	Adamts3		
mmu-miR-30c-5p	Wipf1		
mmu-miR-30c-5p	Ttbk1		
mmu-miR-30c-5p	Sdad1		
mmu-miR-30c-5p	Nefl		
mmu-miR-30c-5p	Fam160b1		
mmu-miR-30c-5p	Nt5e		
mmu-miR-30c-5p	Mttp		
mmu-miR-30c-5p	Rundc3b		
mmu-miR-30c-5p	Grm3		
mmu-miR-30c-5p	Pik3cd		
mmu-miR-30c-5p	Myh11		
mmu-miR-30c-5p	Cnot9		
mmu-miR-30c-5p	Zcchc24		
mmu-miR-30c-5p	Rasd1		
mmu-miR-30c-5p	Socs3		
mmu-miR-30c-5p	Myo9b		
mmu-miR-30c-5p	Zdhhc20		
mmu-miR-30c-5p	Htr4		
mmu-miR-30c-5p	Ago3		
mmu-miR-30c-5p	Zfp644		
mmu-miR-30c-5p	Ppp3ca		
mmu-miR-30c-5p	Mitd1		
mmu-miR-30c-5p	Ap3s1		
mmu-miR-30c-5p	Tcp11l2		
mmu-miR-30c-5p	Cep170		
mmu-miR-30c-5p	Mmd		
mmu-miR-30c-5p	Galnt1		
mmu-miR-30c-5p	Necap1		
mmu-miR-30c-5p	Stk39		
mmu-miR-30c-5p	Nabp1		
mmu-miR-30c-5p	Map3k2		
mmu-miR-30c-5p	Ypel5		
mmu-miR-30c-5p	Man1a2		
mmu-miR-30c-5p	Zfp420		
mmu-miR-30c-5p	Rapgef2		
mmu-miR-30c-5p	Impact		
mmu-miR-30c-5p	Snai1		
mmu-miR-30c-5p	Pou3f4		
mmu-miR-30c-5p	Fst		
mmu-miR-30c-5p	Cep350		
mmu-miR-30c-5p	Tmem87a		
mmu-miR-30c-5p	Capza1		
mmu-miR-30c-5p	Rnf220		
mmu-miR-30c-5p	Nedd4		
mmu-miR-30c-5p	Samd4		
mmu-miR-30c-5p	Mbtps2		
mmu-miR-30c-5p	Rab32		
mmu-miR-30c-5p	Map3k5		
mmu-miR-30c-5p	Kcna4		
mmu-miR-30c-5p	Siah2		
mmu-miR-30c-5p	Carf		
mmu-miR-30c-5p	Cbfb		
mmu-miR-30c-5p	Nlgn1		
mmu-miR-30c-5p	Rab38		
mmu-miR-30c-5p	Lclat1		
mmu-miR-30c-5p	Klf9		
mmu-miR-30c-5p	Jakmip2		
mmu-miR-30c-5p	Lgi1		
mmu-miR-30c-5p	Det1		
mmu-miR-30c-5p	Lrrc40		
mmu-miR-30c-5p	Foxd1		
mmu-miR-30c-5p	Sirt1		
mmu-miR-30c-5p	Adam9		
mmu-miR-30c-5p	Ercc6l2		
mmu-miR-30c-5p	Tnrc6c		
mmu-miR-30c-5p	Maml1		
mmu-miR-30c-5p	Slc38a2		
mmu-miR-30c-5p	Sp4		
mmu-miR-30c-5p	Lmbr1l		
mmu-miR-30c-5p	Mab21l1		
mmu-miR-30c-5p	Usp50		
mmu-miR-30c-5p	Il21r		
mmu-miR-30c-5p	Ddit4		
mmu-miR-30c-5p	Atp2a2		
mmu-miR-30c-5p	Bnip3l		
mmu-miR-30c-5p	Neurl1b		
mmu-miR-30c-5p	Strip1		
mmu-miR-30c-5p	Ube2j1		
mmu-miR-30c-5p	Per2		
mmu-miR-30c-5p	Zbtb18		
mmu-miR-30c-5p	Fam126b		
mmu-miR-30c-5p	Slc30a4		
mmu-miR-30c-5p	Syngr3		
mmu-miR-30c-5p	Smap1		
mmu-miR-30c-5p	Tent5a		
mmu-miR-30c-5p	Tnxb		
mmu-miR-30c-5p	Gja1		
mmu-miR-30c-5p	Ccnk		
mmu-miR-30c-5p	Nrk		
mmu-miR-30c-5p	Hecw1		
mmu-miR-30c-5p	Tmem170b		
mmu-miR-30c-5p	Setd7		
mmu-miR-30c-5p	0610040J01Rik		
mmu-miR-30c-5p	Ptp4a1		
mmu-miR-30c-5p	Itga8		
mmu-miR-30c-5p	Lox		
mmu-miR-30c-5p	Usp48		
mmu-miR-30c-5p	Mat2a		
mmu-miR-30c-5p	Pbrm1		
mmu-miR-30c-5p	Ell2		
mmu-miR-30c-5p	Usp37		
mmu-miR-30c-5p	Ssh2		
mmu-miR-30c-5p	Mex3b		
mmu-miR-30c-5p	Epb41		
mmu-miR-30c-5p	Amotl2		
mmu-miR-30c-5p	Eif5a2		
mmu-miR-30c-5p	Zdhhc21		
mmu-miR-30c-5p	Gna13		
mmu-miR-30c-5p	Dcbld1		
mmu-miR-30c-5p	Tab3		
mmu-miR-30c-5p	Lcorl		
mmu-miR-30c-5p	Ppp3cb		
mmu-miR-30c-5p	Ccdc43		
mmu-miR-30c-5p	Kras		
mmu-miR-30c-5p	Itgb3		
mmu-miR-30c-5p	Gnai1		
mmu-miR-30c-5p	Cthrc1		
mmu-miR-30c-5p	Tmeff1		
mmu-miR-30c-5p	Slc7a6		
mmu-miR-30c-5p	Stac		
mmu-miR-30c-5p	Flvcr1		
mmu-miR-30c-5p	Tepsin		
mmu-miR-30c-5p	Lrp6		
mmu-miR-30c-5p	Dgkz		
mmu-miR-30c-5p	Mgea5		
mmu-miR-30c-5p	E2f7		
mmu-miR-30c-5p	Apbb2		
mmu-miR-30c-5p	Dpysl2		
mmu-miR-30c-5p	Dnajc13		
mmu-miR-30c-5p	Camk2d		
mmu-miR-30c-5p	Sema6d		
mmu-miR-30c-5p	Zfp521		
mmu-miR-30c-5p	Apba1		
mmu-miR-30c-5p	Nus1		
mmu-miR-30c-5p	Pdlim5		
mmu-miR-30c-5p	Exo5		
mmu-miR-30c-5p	Herc6		
mmu-miR-30c-5p	Fosl2		
mmu-miR-30c-5p	Cul2		
mmu-miR-30c-5p	Ndel1		
mmu-miR-30c-5p	Cnr1		
mmu-miR-30c-5p	Edc3		
mmu-miR-30c-5p	Prickle1		
mmu-miR-30c-5p	Coq3		
mmu-miR-30c-5p	Fbxo42		
mmu-miR-30c-5p	Kmt2c		
mmu-miR-30c-5p	Ube3c		
mmu-miR-30c-5p	Rab15		
mmu-miR-30c-5p	Nagpa		
mmu-miR-30c-5p	Foxb1		
mmu-miR-30c-5p	Tmem121		
mmu-miR-30c-5p	Psmd7		
mmu-miR-30c-5p	Rps6ka5		
mmu-miR-30c-5p	Mzt1		
mmu-miR-30c-5p	Rabgap1l		
mmu-miR-30c-5p	Nadk		
mmu-miR-30c-5p	Cep170b		
mmu-miR-30c-5p	Haus4		
mmu-miR-30c-5p	Pip4k2b		
mmu-miR-30c-5p	Osbpl8		
mmu-miR-30c-5p	Slc38a4		
mmu-miR-30c-5p	Nhlh2		
mmu-miR-30c-5p	Elmod2		
mmu-miR-30c-5p	Zdhhc17		
mmu-miR-30c-5p	Pon2		
mmu-miR-30c-5p	Dlgap4		
mmu-miR-30c-5p	Bcl2l11		
mmu-miR-30c-5p	Plxnc1		
mmu-miR-30c-5p	39692		
mmu-miR-30c-5p	Kctd7		
mmu-miR-30c-5p	Dact1		
mmu-miR-30c-5p	Vip		
mmu-miR-30c-5p	Vim		
mmu-miR-30c-5p	Pcgf5		
mmu-miR-30c-5p	Sytl4		
mmu-miR-30c-5p	Dio2		
mmu-miR-30c-5p	Vkorc1l1		
mmu-miR-30c-5p	Plekho2		
mmu-miR-30c-5p	Pank3		
mmu-miR-30c-5p	Jarid2		
mmu-miR-30c-5p	Tulp4		
mmu-miR-30c-5p	Camk2n1		
mmu-miR-30c-5p	BC037034		
mmu-miR-30c-5p	Bmp5		
mmu-miR-30c-5p	Cpne8		
mmu-miR-30c-5p	Dock7		
mmu-miR-30c-5p	Scn8a		
mmu-miR-30c-5p	Wwtr1		
mmu-miR-30c-5p	Psd3		
mmu-miR-30c-5p	Fam13c		
mmu-miR-30c-5p	Brwd3		
mmu-miR-30c-5p	Pax3		
mmu-miR-30c-5p	Proser1		
mmu-miR-30c-5p	Kif5b		
mmu-miR-30c-5p	Ddx19b		
mmu-miR-30c-5p	Rad23b		
mmu-miR-30c-5p	Sall4		
mmu-miR-30c-5p	C77080		
mmu-miR-30c-5p	Galnt2		
mmu-miR-30c-5p	Zmynd8		
mmu-miR-30c-5p	Cadm2		
mmu-miR-30c-5p	Hectd2		
mmu-miR-30c-5p	Efna3		
mmu-miR-30c-5p	Scel		
mmu-miR-30c-5p	Tdg		
mmu-miR-30c-5p	Camta1		
mmu-miR-30c-5p	Spen		
mmu-miR-30c-5p	Slc35a3		
mmu-miR-30c-5p	Irf4		
mmu-miR-30c-5p	Mafg		
mmu-miR-30c-5p	Elovl5		
mmu-miR-30c-5p	Baz2b		
mmu-miR-30c-5p	Sos1		
mmu-miR-30c-5p	Rps6ka2		
mmu-miR-30c-5p	B3gnt5		
mmu-miR-30c-5p	Sel1l3		
mmu-miR-30c-5p	Rbm44		
mmu-miR-30c-5p	Lamp3		
mmu-miR-30c-5p	Srgap3		
mmu-miR-30c-5p	Serpine1		
mmu-miR-30c-5p	Lin7c		
mmu-miR-30c-5p	Chst1		
mmu-miR-30c-5p	Usp47		
mmu-miR-30c-5p	Ric3		
mmu-miR-30c-5p	Celf4		
mmu-miR-30c-5p	Cand1		
mmu-miR-30c-5p	Ubn1		
mmu-miR-30c-5p	Sec24d		
mmu-miR-30c-5p	Tasp1		
mmu-miR-30c-5p	Mical1		
mmu-miR-30c-5p	Nova1		
mmu-miR-30c-5p	Kbtbd8		
mmu-miR-30c-5p	Arhgef3		
mmu-miR-30c-5p	Usp2		
mmu-miR-30c-5p	Slc41a2		
mmu-miR-30c-5p	Col4a3bp		
mmu-miR-30c-5p	Snurf		
mmu-miR-30c-5p	Prrt2		
mmu-miR-30c-5p	Ppfia2		
mmu-miR-30c-5p	Ywhaz		
mmu-miR-30e-3p	Tshr		
mmu-miR-30e-3p	Nufip2		
mmu-miR-30e-3p	Tob1		
mmu-miR-30e-3p	Rex2		
mmu-miR-30e-3p	Tnrc6b		
mmu-miR-30e-3p	Meox2		
mmu-miR-30e-3p	Med12l		
mmu-miR-30e-3p	Rala		
mmu-miR-30e-3p	Lrrtm2		
mmu-miR-30e-3p	Magt1		
mmu-miR-30e-3p	Egr1		
mmu-miR-30e-3p	Usp1		
mmu-miR-30e-3p	Rarb		
mmu-miR-30e-3p	Emc4		
mmu-miR-30e-3p	Dennd1b		
mmu-miR-30e-3p	Ptpn3		
mmu-miR-30e-3p	Mcm8		
mmu-miR-30e-3p	Slc25a33		
mmu-miR-30e-3p	Lcorl		
mmu-miR-30e-3p	Pclo		
mmu-miR-30e-3p	Col4a5		
mmu-miR-30e-3p	Acyp2		
mmu-miR-30e-3p	Zbtb18		
mmu-miR-30e-3p	Donson		
mmu-miR-30e-3p	Prkacb		
mmu-miR-30e-3p	Cpsf2		
mmu-miR-30e-3p	Rgs7bp		
mmu-miR-30e-3p	Cdc73		
mmu-miR-30e-3p	Ccdc80		
mmu-miR-30e-3p	Cep162		
mmu-miR-30e-3p	Stau1		
mmu-miR-30e-3p	Zeb2		
mmu-miR-30e-3p	Shprh		
mmu-miR-30e-3p	Arid4a		
mmu-miR-30e-3p	Robo1		
mmu-miR-30e-3p	Fut9		
mmu-miR-30e-3p	Ypel5		
mmu-miR-30e-3p	Npffr2		
mmu-miR-30e-3p	Col12a1		
mmu-miR-30e-3p	Il17re		
mmu-miR-30e-3p	Arx		
mmu-miR-30e-3p	Ubr5		
mmu-miR-30e-3p	Nr1d2		
mmu-miR-30e-3p	Il1rn		
mmu-miR-30e-3p	Sgms2		
mmu-miR-30e-3p	Scai		
mmu-miR-30e-3p	Pno1		
mmu-miR-30e-3p	Capn6		
mmu-miR-30e-3p	Tead1		
mmu-miR-30e-3p	Arf6		
mmu-miR-30e-3p	Zfhx3		
mmu-miR-30e-3p	Fchsd2		
mmu-miR-30e-3p	D1Ertd622e		
mmu-miR-30e-3p	Tirap		
mmu-miR-30e-3p	Tab3		
mmu-miR-30e-3p	Gne		
mmu-miR-30e-3p	Ryr3		
mmu-miR-30e-3p	Antxr2		
mmu-miR-30e-3p	Ermn		
mmu-miR-30e-3p	Ildr2		
mmu-miR-30e-3p	Hmga2		
mmu-miR-30e-3p	Zkscan4		
mmu-miR-30e-3p	Tnfaip1		
mmu-miR-30e-3p	Cebpzos		
mmu-miR-30e-3p	Trem1		
mmu-miR-30e-3p	Dgkk		
mmu-miR-30e-3p	Mecp2		
mmu-miR-30e-3p	Dnajb4		
mmu-miR-30e-3p	D630039A03Rik		
mmu-miR-30e-3p	Ppt1		
mmu-miR-30e-3p	Slc24a2		
mmu-miR-30e-3p	Cnpy2		
mmu-miR-30e-3p	Tet2		
mmu-miR-30e-3p	Ep300		
mmu-miR-30e-3p	Lhfpl3		
mmu-miR-30e-3p	Ralb		
mmu-miR-30e-3p	Gnl1		
mmu-miR-30e-3p	Mindy2		
mmu-miR-30e-3p	Dhfr		
mmu-miR-30e-3p	Trim34a		
mmu-miR-30e-3p	Eogt		
mmu-miR-30e-3p	Camsap1		
mmu-miR-30e-3p	Acad11		
mmu-miR-30e-3p	Luc7l3		
mmu-miR-30e-3p	Sh3gl3		
mmu-miR-30e-3p	Tril		
mmu-miR-30e-3p	9530002B09Rik		
mmu-miR-30e-3p	Magea2		
mmu-miR-30e-3p	Nol4		
mmu-miR-30e-3p	Fat1		
mmu-miR-30e-3p	Kmt2a		
mmu-miR-30e-3p	Mbd1		
mmu-miR-30e-3p	Pacrgl		
mmu-miR-30e-3p	Fndc5		
mmu-miR-30e-3p	Stim2		
mmu-miR-30e-3p	Hsf3		
mmu-miR-30e-3p	Atxn3		
mmu-miR-30e-3p	Igf1		
mmu-miR-30e-3p	Bmp5		
mmu-miR-30e-3p	Stox2		
mmu-miR-30e-3p	Cadm2		
mmu-miR-30e-3p	Sema3d		
mmu-miR-30e-3p	Thoc2		
mmu-miR-30e-3p	Col1a2		
mmu-miR-30e-3p	Rgs7		
mmu-miR-30e-3p	Slc12a6		
mmu-miR-30e-3p	Guf1		
mmu-miR-30e-3p	Tram1l1		
mmu-miR-30e-3p	Cav1		
mmu-miR-30e-3p	Col19a1		
mmu-miR-30e-3p	Ap1g1		
mmu-miR-30e-3p	Nabp1		
mmu-miR-31-5p	Oxsr1		
mmu-miR-31-5p	Tmem145		
mmu-miR-31-5p	Jazf1		
mmu-miR-31-5p	Khdrbs3		
mmu-miR-31-5p	Gpr21		
mmu-miR-31-5p	Fech		
mmu-miR-31-5p	Il34		
mmu-miR-31-5p	Slc1a2		
mmu-miR-31-5p	Osbp2		
mmu-miR-31-5p	Rhbdl3		
mmu-miR-31-5p	Snx4		
mmu-miR-31-5p	Lgalsl		
mmu-miR-31-5p	Clock		
mmu-miR-31-5p	Dusp7		
mmu-miR-31-5p	Atl2		
mmu-miR-31-5p	Tacc1		
mmu-miR-31-5p	Spred1		
mmu-miR-31-5p	Pou2f1		
mmu-miR-31-5p	Sh3bp1		
mmu-miR-31-5p	B4galt6		
mmu-miR-31-5p	Bicra		
mmu-miR-31-5p	Wdr5		
mmu-miR-31-5p	Rhobtb1		
mmu-miR-31-5p	Psd4		
mmu-miR-31-5p	Zscan18		
mmu-miR-31-5p	Sh2d1a		
mmu-miR-31-5p	Gfm2		
mmu-miR-31-5p	2610301B20Rik		
mmu-miR-31-5p	Atp8a1		
mmu-miR-31-5p	Nup153		
mmu-miR-31-5p	Rgs18		
mmu-miR-31-5p	Serpinb9c		
mmu-miR-31-5p	Pcx		
mmu-miR-31-5p	Xndc1		
mmu-miR-31-5p	Syde2		
mmu-miR-31-5p	Pex5		
mmu-miR-31-5p	Tenm4		
mmu-miR-31-5p	Cebpa		
mmu-miR-31-5p	Depdc5		
mmu-miR-31-5p	Wdr41		
mmu-miR-31-5p	Zfp799		
mmu-miR-31-5p	Glcci1		
mmu-miR-31-5p	Rsbn1		
mmu-miR-31-5p	Sema6d		
mmu-miR-31-5p	Flot1		
mmu-miR-31-5p	Slbp		
mmu-miR-31-5p	C2cd2		
mmu-miR-31-5p	Hsph1		
mmu-miR-31-5p	Fzd3		
mmu-miR-31-5p	Pcdh17		
mmu-miR-31-5p	Ahsa2		
mmu-miR-31-5p	Hsd3b1		
mmu-miR-31-5p	Stx12		
mmu-miR-323-3p	Dnajc6		
mmu-miR-323-3p	Commd8		
mmu-miR-323-3p	Zfp281		
mmu-miR-323-3p	Pum1		
mmu-miR-323-3p	Sema3d		
mmu-miR-323-3p	Enox1		
mmu-miR-323-3p	Ptpn2		
mmu-miR-323-3p	Prpf4b		
mmu-miR-323-3p	Pde4b		
mmu-miR-323-3p	Ensa		
mmu-miR-323-3p	Gad1		
mmu-miR-323-3p	Eed		
mmu-miR-323-3p	G3bp2		
mmu-miR-323-3p	Golim4		
mmu-miR-323-3p	Ubxn2a		
mmu-miR-323-3p	Zpbp		
mmu-miR-323-3p	Sgk1		
mmu-miR-323-3p	Rc3h2		
mmu-miR-323-3p	Appl1		
mmu-miR-323-3p	Tbl1xr1		
mmu-miR-323-3p	Brinp1		
mmu-miR-323-3p	Gja1		
mmu-miR-323-3p	Cldn1		
mmu-miR-323-3p	Osbpl8		
mmu-miR-323-3p	Eif1		
mmu-miR-323-3p	Tet2		
mmu-miR-323-3p	Pbx3		
mmu-miR-323-3p	Trps1		
mmu-miR-323-3p	Mat2b		
mmu-miR-323-3p	Mapk6		
mmu-miR-323-3p	Rbm27		
mmu-miR-323-3p	Kras		
mmu-miR-323-3p	Fmr1		
mmu-miR-323-3p	Itpr3		
mmu-miR-323-3p	Ikzf2		
mmu-miR-323-3p	1110032F04Rik		
mmu-miR-323-3p	Rnf103		
mmu-miR-323-3p	Fnip1		
mmu-miR-323-3p	App		
mmu-miR-323-3p	Phf20l1		
mmu-miR-323-3p	Mtmr2		
mmu-miR-323-3p	Atp11a		
mmu-miR-323-3p	Pou4f2		
mmu-miR-323-3p	Sim1		
mmu-miR-323-3p	Psme3		
mmu-miR-323-3p	Rassf2		
mmu-miR-323-3p	AI597479		
mmu-miR-323-3p	Qrfpr		
mmu-miR-323-3p	Plppr5		
mmu-miR-323-3p	Armcx5		
mmu-miR-323-3p	Tmeff2		
mmu-miR-323-3p	Fam13a		
mmu-miR-323-3p	Ulk2		
mmu-miR-323-3p	Slc25a16		
mmu-miR-323-3p	Pkn2		
mmu-miR-323-3p	Ubap2		
mmu-miR-323-3p	Rock2		
mmu-miR-323-3p	Fndc3b		
mmu-miR-323-3p	Med12l		
mmu-miR-323-3p	Ptpn9		
mmu-miR-323-3p	Srek1ip1		
mmu-miR-323-3p	Mysm1		
mmu-miR-323-3p	Txnl1		
mmu-miR-323-3p	Macrod2		
mmu-miR-323-3p	Galr1		
mmu-miR-323-3p	Thoc1		
mmu-miR-323-3p	Fndc3a		
mmu-miR-323-3p	Trappc10		
mmu-miR-323-3p	Adipor1		
mmu-miR-323-3p	Tnrc6b		
mmu-miR-323-3p	Sema6a		
mmu-miR-323-3p	Rps6ka6		
mmu-miR-323-3p	Slc13a1		
mmu-miR-323-3p	Ppp4r2		
mmu-miR-323-3p	Lrrn1		
mmu-miR-323-3p	Mitf		
mmu-miR-323-3p	Ppp1r14c		
mmu-miR-323-3p	Tgfa		
mmu-miR-323-3p	Dhx9		
mmu-miR-323-3p	Stk39		
mmu-miR-323-3p	Hells		
mmu-miR-323-3p	Atp1b1		
mmu-miR-323-3p	Kitl		
mmu-miR-323-3p	Mctp1		
mmu-miR-323-3p	Ttc39b		
mmu-miR-323-3p	Fbxo8		
mmu-miR-323-3p	Ewsr1		
mmu-miR-323-3p	Pak7		
mmu-miR-323-3p	Azin1		
mmu-miR-323-3p	Zfp105		
mmu-miR-323-3p	Nfyb		
mmu-miR-329-3p	Arhgap11a		
mmu-miR-329-3p	Chmp3		
mmu-miR-329-3p	Lrp2bp		
mmu-miR-329-3p	Dlgap4		
mmu-miR-329-3p	Dusp10		
mmu-miR-329-3p	Shb		
mmu-miR-329-3p	Pfkfb2		
mmu-miR-329-3p	Epha4		
mmu-miR-329-3p	Gigyf1		
mmu-miR-329-3p	Caprin1		
mmu-miR-329-3p	Piwil1		
mmu-miR-329-3p	Foxo1		
mmu-miR-329-3p	Akain1		
mmu-miR-329-3p	Trak1		
mmu-miR-329-3p	Npy5r		
mmu-miR-329-3p	Btf3l4		
mmu-miR-329-3p	Ppp1r3b		
mmu-miR-329-3p	Slc8a1		
mmu-miR-329-3p	Ppp1r14c		
mmu-miR-329-3p	Usp25		
mmu-miR-329-3p	Brd8		
mmu-miR-329-3p	Csnk1g3		
mmu-miR-329-3p	Atp11c		
mmu-miR-329-3p	Bcl7a		
mmu-miR-329-3p	Zdhhc21		
mmu-miR-329-3p	Fam53c		
mmu-miR-329-3p	Mcf2l		
mmu-miR-329-3p	D430041D05Rik		
mmu-miR-329-3p	Irf2bp2		
mmu-miR-329-3p	Atxn1		
mmu-miR-329-3p	Lonrf1		
mmu-miR-329-3p	Bcl9		
mmu-miR-329-3p	Slf2		
mmu-miR-329-3p	Nup93		
mmu-miR-329-3p	Tnrc6b		
mmu-miR-329-3p	Mapre1		
mmu-miR-329-3p	Pes1		
mmu-miR-329-3p	Ssbp2		
mmu-miR-329-3p	Dclk1		
mmu-miR-329-3p	Fam184a		
mmu-miR-329-3p	Raph1		
mmu-miR-329-3p	Grb2		
mmu-miR-329-3p	Rabgap1		
mmu-miR-329-3p	Olfr78		
mmu-miR-329-3p	Atp2a3		
mmu-miR-329-3p	Rnf19b		
mmu-miR-329-3p	Blcap		
mmu-miR-329-3p	Rmnd5a		
mmu-miR-329-3p	Arhgap12		
mmu-miR-329-3p	Zbtb18		
mmu-miR-329-3p	Slc12a2		
mmu-miR-329-3p	Kbtbd2		
mmu-miR-329-3p	Ebf2		
mmu-miR-329-3p	Pcdha10		
mmu-miR-329-3p	Mllt6		
mmu-miR-329-3p	Commd6		
mmu-miR-329-3p	Ahnak		
mmu-miR-329-3p	Pcdha1		
mmu-miR-329-3p	Scml4		
mmu-miR-329-3p	Pcdha6		
mmu-miR-329-3p	A330070K13Rik		
mmu-miR-329-3p	Zfp239		
mmu-miR-329-3p	Pcdha12		
mmu-miR-329-3p	Klhl2		
mmu-miR-329-3p	Hpcal4		
mmu-miR-329-3p	Myo1b		
mmu-miR-329-3p	Mgam		
mmu-miR-329-3p	Akap8		
mmu-miR-329-3p	Gpr146		
mmu-miR-329-3p	Fbxl17		
mmu-miR-338-5p	Zfx		
mmu-miR-338-5p	Osbpl8		
mmu-miR-338-5p	Wif1		
mmu-miR-338-5p	Tec		
mmu-miR-338-5p	Cnr1		
mmu-miR-338-5p	Spry2		
mmu-miR-338-5p	Pi4k2b		
mmu-miR-338-5p	Slc5a1		
mmu-miR-338-5p	Slc5a7		
mmu-miR-338-5p	Fam122b		
mmu-miR-338-5p	Slk		
mmu-miR-338-5p	Pde4b		
mmu-miR-338-5p	Lrrcc1		
mmu-miR-338-5p	Bcl9		
mmu-miR-338-5p	Rab1a		
mmu-miR-338-5p	Npat		
mmu-miR-338-5p	Mbd5		
mmu-miR-338-5p	Pcdh20		
mmu-miR-338-5p	Slit2		
mmu-miR-338-5p	Nr1d1		
mmu-miR-338-5p	Dnajc6		
mmu-miR-338-5p	Sim1		
mmu-miR-338-5p	Spry4		
mmu-miR-338-5p	Rnf138		
mmu-miR-338-5p	Csmd1		
mmu-miR-338-5p	Sox6		
mmu-miR-338-5p	Tshz1		
mmu-miR-338-5p	Kat2b		
mmu-miR-338-5p	Esrrg		
mmu-miR-338-5p	Tob1		
mmu-miR-338-5p	2410004B18Rik		
mmu-miR-338-5p	Ets2		
mmu-miR-338-5p	Irf6		
mmu-miR-338-5p	Yes1		
mmu-miR-338-5p	Adm		
mmu-miR-338-5p	Zfp711		
mmu-miR-338-5p	Dennd4a		
mmu-miR-338-5p	Snu13		
mmu-miR-338-5p	Ankrd12		
mmu-miR-338-5p	Fam208a		
mmu-miR-338-5p	Atrx		
mmu-miR-338-5p	Ap1b1		
mmu-miR-338-5p	Runx1		
mmu-miR-338-5p	Kctd15		
mmu-miR-338-5p	Id1		
mmu-miR-338-5p	Zfp507		
mmu-miR-338-5p	Sos2		
mmu-miR-338-5p	Cntn4		
mmu-miR-338-5p	Med13		
mmu-miR-338-5p	Rheb		
mmu-miR-338-5p	Baz2b		
mmu-miR-338-5p	Rora		
mmu-miR-338-5p	Tmem33		
mmu-miR-338-5p	Ets1		
mmu-miR-338-5p	Esrp1		
mmu-miR-338-5p	H3f3b		
mmu-miR-338-5p	Azin1		
mmu-miR-338-5p	Rab28		
mmu-miR-338-5p	Bmi1		
mmu-miR-338-5p	Mtf1		
mmu-miR-338-5p	Creb3l1		
mmu-miR-338-5p	B3galt6		
mmu-miR-338-5p	U2surp		
mmu-miR-338-5p	Gm13212		
mmu-miR-338-5p	Mkx		
mmu-miR-338-5p	Ptprm		
mmu-miR-338-5p	Ctla4		
mmu-miR-338-5p	Kdm4b		
mmu-miR-338-5p	Ppp6r3		
mmu-miR-338-5p	Gata3		
mmu-miR-338-5p	Stox2		
mmu-miR-338-5p	Map3k13		
mmu-miR-338-5p	Slit3		
mmu-miR-338-5p	Bbx		
mmu-miR-338-5p	Fmnl2		
mmu-miR-338-5p	Vat1l		
mmu-miR-338-5p	Csgalnact2		
mmu-miR-338-5p	Bmpr1a		
mmu-miR-338-5p	Myf5		
mmu-miR-338-5p	Atp11c		
mmu-miR-338-5p	Cacnb4		
mmu-miR-338-5p	Bicd2		
mmu-miR-338-5p	Atrn		
mmu-miR-338-5p	Sf3b1		
mmu-miR-338-5p	Lin54		
mmu-miR-338-5p	Bet1		
mmu-miR-338-5p	Amotl1		
mmu-miR-338-5p	Galnt7		
mmu-miR-338-5p	Atp11b		
mmu-miR-338-5p	Gngt1		
mmu-miR-338-5p	Ikzf1		
mmu-miR-338-5p	Pno1		
mmu-miR-338-5p	Lrrc7		
mmu-miR-338-5p	Fgf12		
mmu-miR-338-5p	Kmt5c		
mmu-miR-338-5p	Efr3a		
mmu-miR-338-5p	Cecr2		
mmu-miR-338-5p	Lmo3		
mmu-miR-338-5p	Sgip1		
mmu-miR-338-5p	Bahcc1		
mmu-miR-338-5p	Ebf3		
mmu-miR-338-5p	R3hdm2		
mmu-miR-338-5p	Nck2		
mmu-miR-338-5p	Taok1		
mmu-miR-338-5p	Fsd1l		
mmu-miR-338-5p	Pde10a		
mmu-miR-338-5p	Dach2		
mmu-miR-338-5p	Terb2		
mmu-miR-338-5p	Cdyl2		
mmu-miR-338-5p	Foxj3		
mmu-miR-338-5p	Nr5a2		
mmu-miR-338-5p	Ppp2r5a		
mmu-miR-338-5p	Atp2c1		
mmu-miR-338-5p	Dck		
mmu-miR-338-5p	Gria2		
mmu-miR-338-5p	Satb2		
mmu-miR-338-5p	Papss1		
mmu-miR-338-5p	Id4		
mmu-miR-338-5p	Zfp292		
mmu-miR-338-5p	Trim33		
mmu-miR-338-5p	Sec24a		
mmu-miR-338-5p	Kmt2c		
mmu-miR-338-5p	Jmjd1c		
mmu-miR-338-5p	Mapk9		
mmu-miR-338-5p	Golim4		
mmu-miR-338-5p	Armc1		
mmu-miR-338-5p	Gdi2		
mmu-miR-338-5p	Snx25		
mmu-miR-338-5p	Chic1		
mmu-miR-338-5p	Phc3		
mmu-miR-338-5p	Gm21119		
mmu-miR-338-5p	9330159F19Rik		
mmu-miR-338-5p	Qrsl1		
mmu-miR-338-5p	Paip2		
mmu-miR-338-5p	Gcnt2		
mmu-miR-338-5p	Tardbp		
mmu-miR-338-5p	Hnf4g		
mmu-miR-338-5p	Fem1c		
mmu-miR-338-5p	Taf6		
mmu-miR-338-5p	Depdc1a		
mmu-miR-338-5p	Daam2		
mmu-miR-338-5p	Col4a3		
mmu-miR-338-5p	Sowahb		
mmu-miR-338-5p	Rab6b		
mmu-miR-338-5p	Tvp23b		
mmu-miR-338-5p	Csnk2a1		
mmu-miR-338-5p	4930467E23Rik		
mmu-miR-338-5p	Hormad1		
mmu-miR-338-5p	Ikzf5		
mmu-miR-338-5p	Dyrk1a		
mmu-miR-338-5p	Abtb2		
mmu-miR-338-5p	Klf13		
mmu-miR-338-5p	Acsl6		
mmu-miR-338-5p	Slc39a12		
mmu-miR-338-5p	Taok3		
mmu-miR-338-5p	Kmt5b		
mmu-miR-338-5p	Ythdf3		
mmu-miR-338-5p	Sp2		
mmu-miR-338-5p	Plpp3		
mmu-miR-338-5p	Ctbp2		
mmu-miR-338-5p	Mid2		
mmu-miR-338-5p	Sypl		
mmu-miR-338-5p	Rundc3a		
mmu-miR-338-5p	Cep97		
mmu-miR-338-5p	Syap1		
mmu-miR-338-5p	Sumo2		
mmu-miR-338-5p	Txndc11		
mmu-miR-338-5p	Arhgef7		
mmu-miR-338-5p	Yy1		
mmu-miR-338-5p	Ugt2b5		
mmu-miR-338-5p	Acvr2a		
mmu-miR-338-5p	Tbx18		
mmu-miR-338-5p	Map7		
mmu-miR-338-5p	Pan3		
mmu-miR-338-5p	Tbc1d12		
mmu-miR-338-5p	Nf1		
mmu-miR-338-5p	Mbnl1		
mmu-miR-338-5p	Hspa5		
mmu-miR-344d-3-5p	Kcnma1		
mmu-miR-344d-3-5p	Srsf2		
mmu-miR-344d-3-5p	Gch1		
mmu-miR-344d-3-5p	Nfix		
mmu-miR-344d-3-5p	Capn6		
mmu-miR-344d-3-5p	Gpm6a		
mmu-miR-344d-3-5p	Cd59b		
mmu-miR-344d-3-5p	Bmp2		
mmu-miR-344d-3-5p	Adgrb3		
mmu-miR-344d-3-5p	Ccl6		
mmu-miR-344d-3-5p	Lancl2		
mmu-miR-344d-3-5p	Adgrl2		
mmu-miR-344d-3-5p	Tcte1		
mmu-miR-344d-3-5p	Pttg1ip		
mmu-miR-344d-3-5p	Mrpl21		
mmu-miR-344d-3-5p	Cd59a		
mmu-miR-344d-3-5p	Dennd1b		
mmu-miR-344d-3-5p	Catsperg2		
mmu-miR-344d-3-5p	Mat2a		
mmu-miR-344e-3p	Pde4b		
mmu-miR-344e-3p	Kat6a		
mmu-miR-344e-3p	Tmem108		
mmu-miR-344e-3p	Nppc		
mmu-miR-344e-3p	Itga2		
mmu-miR-344e-3p	Lcorl		
mmu-miR-344e-3p	Pbrm1		
mmu-miR-344e-3p	Msi2		
mmu-miR-344e-3p	Aff4		
mmu-miR-344e-3p	Tnfsf11		
mmu-miR-344e-3p	Tex14		
mmu-miR-344e-3p	Ets1		
mmu-miR-344e-3p	Arid2		
mmu-miR-344e-3p	Cpeb4		
mmu-miR-344e-3p	Frzb		
mmu-miR-344e-3p	Gad1		
mmu-miR-344e-3p	Pcdh8		
mmu-miR-344e-3p	Zfx		
mmu-miR-344e-3p	Sp3		
mmu-miR-344e-3p	Nxpe3		
mmu-miR-344e-3p	Vegfa		
mmu-miR-344e-3p	Rasef		
mmu-miR-344e-3p	AI593442		
mmu-miR-344e-3p	Hook3		
mmu-miR-344e-3p	Wdr44		
mmu-miR-344e-3p	Rnf138		
mmu-miR-344e-3p	Tbx5		
mmu-miR-344e-3p	Vat1l		
mmu-miR-344e-3p	Ppp1r2		
mmu-miR-344e-3p	Rc3h2		
mmu-miR-344e-3p	Pcsk5		
mmu-miR-344e-3p	Pabpc4l		
mmu-miR-344e-3p	Prkaa1		
mmu-miR-344e-3p	Tec		
mmu-miR-344e-3p	Spink11		
mmu-miR-344e-3p	Rhag		
mmu-miR-344e-3p	AI182371		
mmu-miR-344e-3p	Lrp6		
mmu-miR-344e-3p	Gpr155		
mmu-miR-344e-3p	Wnt3		
mmu-miR-344e-3p	Zfp644		
mmu-miR-344e-3p	Cdk17		
mmu-miR-344e-3p	Gabpb2		
mmu-miR-344e-3p	Cacnb2		
mmu-miR-344e-3p	Atp8b2		
mmu-miR-344e-3p	Gpr160		
mmu-miR-344e-3p	Casc4		
mmu-miR-344e-3p	Tmem106b		
mmu-miR-344e-3p	Gfpt1		
mmu-miR-344e-3p	Ddit4l		
mmu-miR-344e-3p	Magi3		
mmu-miR-344e-3p	Chic2		
mmu-miR-344e-3p	Rp2		
mmu-miR-344e-3p	Rgmb		
mmu-miR-344e-3p	Ldlrad3		
mmu-miR-344e-3p	Pde4d		
mmu-miR-344e-3p	Dock9		
mmu-miR-344e-3p	Zbtb34		
mmu-miR-344e-3p	Adm		
mmu-miR-344e-3p	Prr11		
mmu-miR-344e-3p	Lmtk2		
mmu-miR-344e-3p	Chml		
mmu-miR-344e-3p	Myh9		
mmu-miR-344e-3p	Rora		
mmu-miR-344e-3p	Slc25a42		
mmu-miR-344e-3p	Gosr1		
mmu-miR-344e-3p	Htr5a		
mmu-miR-344e-3p	Sdr42e1		
mmu-miR-344e-3p	Med13		
mmu-miR-344e-3p	Plxna2		
mmu-miR-344e-3p	Boc		
mmu-miR-344e-3p	Sepsecs		
mmu-miR-344e-3p	Serbp1		
mmu-miR-344e-3p	Numb		
mmu-miR-344e-3p	Pla2g4a		
mmu-miR-344e-3p	Bmper		
mmu-miR-344e-3p	Smad6		
mmu-miR-344e-3p	2010106E10Rik		
mmu-miR-344e-3p	Ahr		
mmu-miR-344e-3p	Fmr1		
mmu-miR-344e-3p	Fgfr1op2		
mmu-miR-344e-3p	Smarca1		
mmu-miR-344e-3p	Wnt5b		
mmu-miR-344e-3p	Hace1		
mmu-miR-344e-3p	Fut9		
mmu-miR-344e-3p	Nexmif		
mmu-miR-344e-3p	Zeb2		
mmu-miR-344e-3p	Oxr1		
mmu-miR-344e-3p	Wrn		
mmu-miR-376a-5p	Glt8d1		
mmu-miR-376a-5p	Cfi		
mmu-miR-376a-5p	Rpain		
mmu-miR-376a-5p	Stk40		
mmu-miR-376a-5p	Capzb		
mmu-miR-376a-5p	Chic1		
mmu-miR-376a-5p	Hoxa9		
mmu-miR-376a-5p	Glrb		
mmu-miR-376a-5p	1110025L11Rik		
mmu-miR-376a-5p	Acvr1		
mmu-miR-376a-5p	Dgkb		
mmu-miR-376a-5p	Sc5d		
mmu-miR-376a-5p	Cnst		
mmu-miR-376a-5p	Hrh2		
mmu-miR-376a-5p	Negr1		
mmu-miR-376a-5p	Nkain2		
mmu-miR-379-5p	Rfng		
mmu-miR-379-5p	Yrdc		
mmu-miR-379-5p	Hspa5		
mmu-miR-379-5p	Txlng		
mmu-miR-379-5p	Lingo2		
mmu-miR-379-5p	Eif4g2		
mmu-miR-379-5p	Lzts3		
mmu-miR-379-5p	Zmym4		
mmu-miR-379-5p	Nsa2		
mmu-miR-379-5p	Nrarp		
mmu-miR-379-5p	Pitpnm3		
mmu-miR-379-5p	Rnase1		
mmu-miR-379-5p	Zbtb26		
mmu-miR-379-5p	Cdkn2aip		
mmu-miR-379-5p	Zfp472		
mmu-miR-379-5p	Olfm3		
mmu-miR-379-5p	Cep76		
mmu-miR-379-5p	Foxf2		
mmu-miR-379-5p	Tnrc6b		
mmu-miR-379-5p	Smim10l1		
mmu-miR-379-5p	Nudt4		
mmu-miR-379-5p	Gdf6		
mmu-miR-382-5p	Top1		
mmu-miR-382-5p	Atp5c1		
mmu-miR-382-5p	Ppp3cc		
mmu-miR-382-5p	Rpf1		
mmu-miR-382-5p	Fstl5		
mmu-miR-382-5p	Tmem131		
mmu-miR-382-5p	Trim59		
mmu-miR-382-5p	Lgi2		
mmu-miR-382-5p	Lhx8		
mmu-miR-382-5p	Ddx3x		
mmu-miR-382-5p	Syt1		
mmu-miR-382-5p	Xk		
mmu-miR-382-5p	Zfp619		
mmu-miR-382-5p	Rasa1		
mmu-miR-382-5p	Cxxc4		
mmu-miR-382-5p	Mon1b		
mmu-miR-382-5p	Arih2		
mmu-miR-382-5p	Dld		
mmu-miR-382-5p	Pdpk1		
mmu-miR-382-5p	Skp1a		
mmu-miR-382-5p	Angptl1		
mmu-miR-382-5p	Ptgfrn		
mmu-miR-382-5p	Scml2		
mmu-miR-3962	Clint1		
mmu-miR-3962	Hoxb7		
mmu-miR-3962	Ccdc39		
mmu-miR-3962	Meioc		
mmu-miR-3962	Tmem106b		
mmu-miR-3962	Lrig2		
mmu-miR-3962	Pim2		
mmu-miR-3962	Map4k3		
mmu-miR-3962	Il23a		
mmu-miR-3962	Fnip1		
mmu-miR-3962	Pate2		
mmu-miR-3962	Plxnc1		
mmu-miR-3962	Tmprss11a		
mmu-miR-3962	Zcchc3		
mmu-miR-3962	Prtg		
mmu-miR-3962	Klrd1		
mmu-miR-3968	Sftpa1		
mmu-miR-3968	Sema4a		
mmu-miR-3968	Derl2		
mmu-miR-3968	Rasal2		
mmu-miR-3968	Nbr1		
mmu-miR-3968	Rcor3		
mmu-miR-3968	Slamf8		
mmu-miR-3968	Elavl3		
mmu-miR-3968	Stam2		
mmu-miR-3968	Spam1		
mmu-miR-3968	Mier1		
mmu-miR-3968	Jmy		
mmu-miR-410-3p	Pde4b		
mmu-miR-410-3p	Kat6a		
mmu-miR-410-3p	Tmem108		
mmu-miR-410-3p	Nppc		
mmu-miR-410-3p	Cdk13		
mmu-miR-410-3p	Itga2		
mmu-miR-410-3p	Lcorl		
mmu-miR-410-3p	Pbrm1		
mmu-miR-410-3p	Msi2		
mmu-miR-410-3p	Aff4		
mmu-miR-410-3p	Tnfsf11		
mmu-miR-410-3p	Tex14		
mmu-miR-410-3p	Ets1		
mmu-miR-410-3p	Smad7		
mmu-miR-410-3p	Kirrel		
mmu-miR-410-3p	Arid2		
mmu-miR-410-3p	Cpeb4		
mmu-miR-410-3p	Sema3e		
mmu-miR-410-3p	Hnf4g		
mmu-miR-410-3p	Tbx4		
mmu-miR-410-3p	Frzb		
mmu-miR-410-3p	Baz2b		
mmu-miR-410-3p	Pcdh8		
mmu-miR-410-3p	Zfx		
mmu-miR-410-3p	Btf3l4		
mmu-miR-410-3p	Vegfa		
mmu-miR-410-3p	Kdm6a		
mmu-miR-410-3p	AI593442		
mmu-miR-410-3p	Ppfibp1		
mmu-miR-410-3p	Hook3		
mmu-miR-410-3p	Wdr44		
mmu-miR-410-3p	Stard13		
mmu-miR-410-3p	Rnf138		
mmu-miR-410-3p	Tbx5		
mmu-miR-410-3p	Vat1l		
mmu-miR-410-3p	Ppp1r2		
mmu-miR-410-3p	Creb5		
mmu-miR-410-3p	Plpp3		
mmu-miR-410-3p	Rc3h2		
mmu-miR-410-3p	Homer1		
mmu-miR-410-3p	Tent4a		
mmu-miR-410-3p	Wdr82		
mmu-miR-410-3p	Pcsk5		
mmu-miR-410-3p	Zswim6		
mmu-miR-410-3p	Rock2		
mmu-miR-410-3p	Prkaa1		
mmu-miR-410-3p	Tec		
mmu-miR-410-3p	Spink11		
mmu-miR-410-3p	Cldn10		
mmu-miR-410-3p	Skil		
mmu-miR-410-3p	Trappc3		
mmu-miR-410-3p	AI182371		
mmu-miR-410-3p	Lrp6		
mmu-miR-410-3p	Gpr155		
mmu-miR-410-3p	Wnt3		
mmu-miR-410-3p	Nrde2		
mmu-miR-410-3p	Pcnx		
mmu-miR-410-3p	Zfp644		
mmu-miR-410-3p	Cdk17		
mmu-miR-410-3p	Gabpb2		
mmu-miR-410-3p	Sh3glb1		
mmu-miR-410-3p	Mab21l1		
mmu-miR-410-3p	Gfpt1		
mmu-miR-410-3p	Ddit4l		
mmu-miR-410-3p	Chic2		
mmu-miR-410-3p	Slc37a1		
mmu-miR-410-3p	Osbpl6		
mmu-miR-410-3p	Wapl		
mmu-miR-410-3p	Dock9		
mmu-miR-410-3p	Pcdhb17		
mmu-miR-410-3p	Ero1l		
mmu-miR-410-3p	Adm		
mmu-miR-410-3p	4921517D22Rik		
mmu-miR-410-3p	Prr11		
mmu-miR-410-3p	Lmtk2		
mmu-miR-410-3p	Pip5k1b		
mmu-miR-410-3p	Rora		
mmu-miR-410-3p	Spin4		
mmu-miR-410-3p	Slc25a42		
mmu-miR-410-3p	Gosr1		
mmu-miR-410-3p	Htr5a		
mmu-miR-410-3p	Sdr42e1		
mmu-miR-410-3p	Med13		
mmu-miR-410-3p	Plxna2		
mmu-miR-410-3p	Clec4d		
mmu-miR-410-3p	Map2		
mmu-miR-410-3p	Bmpr2		
mmu-miR-410-3p	Serbp1		
mmu-miR-410-3p	Nmt1		
mmu-miR-410-3p	Fchsd2		
mmu-miR-410-3p	Htr1f		
mmu-miR-410-3p	Bmper		
mmu-miR-410-3p	Slc6a14		
mmu-miR-410-3p	Gpcpd1		
mmu-miR-410-3p	Tmx3		
mmu-miR-410-3p	Smad6		
mmu-miR-410-3p	Mtus1		
mmu-miR-410-3p	Socs4		
mmu-miR-410-3p	2010106E10Rik		
mmu-miR-410-3p	Ahr		
mmu-miR-410-3p	Fmr1		
mmu-miR-410-3p	Rere		
mmu-miR-410-3p	Smarca1		
mmu-miR-410-3p	Prrx1		
mmu-miR-410-3p	Blzf1		
mmu-miR-410-3p	Klf6		
mmu-miR-410-3p	Hace1		
mmu-miR-410-3p	Fut9		
mmu-miR-410-3p	B3glct		
mmu-miR-410-3p	Rreb1		
mmu-miR-410-3p	Prkar2b		
mmu-miR-410-3p	Tcf7l2		
mmu-miR-410-3p	Jrkl		
mmu-miR-410-3p	Lrrtm2		
mmu-miR-410-3p	Dcdc2a		
mmu-miR-410-3p	Ptpn13		
mmu-miR-410-3p	Pros1		
mmu-miR-410-3p	Sub1		
mmu-miR-411-3p	Plch1		
mmu-miR-411-3p	Trim21		
mmu-miR-411-3p	Vma21		
mmu-miR-411-3p	Nxpe3		
mmu-miR-411-3p	Spinkl		
mmu-miR-411-3p	Hook3		
mmu-miR-411-3p	Abca5		
mmu-miR-411-3p	Smurf1		
mmu-miR-411-3p	Dach2		
mmu-miR-411-3p	Cntn4		
mmu-miR-411-3p	Dusp10		
mmu-miR-411-3p	Snx16		
mmu-miR-411-3p	Ube2v2		
mmu-miR-411-3p	Smurf2		
mmu-miR-411-3p	Csnk2a2		
mmu-miR-411-3p	Zfp398		
mmu-miR-411-3p	Lrrtm2		
mmu-miR-411-3p	Phip		
mmu-miR-411-3p	P2ry1		
mmu-miR-411-3p	Id4		
mmu-miR-411-3p	Gm5591		
mmu-miR-411-3p	Rai1		
mmu-miR-411-3p	Slco1b2		
mmu-miR-411-3p	Trim36		
mmu-miR-411-3p	Tcaim		
mmu-miR-411-3p	Utrn		
mmu-miR-411-3p	Fbxo33		
mmu-miR-411-3p	Ogfrl1		
mmu-miR-411-3p	Cep170		
mmu-miR-411-3p	Kcmf1		
mmu-miR-411-3p	Pgap1		
mmu-miR-411-3p	Lmbr1		
mmu-miR-411-3p	Cp		
mmu-miR-411-3p	Sec23ip		
mmu-miR-411-3p	Hspa4l		
mmu-miR-411-3p	Thsd4		
mmu-miR-411-3p	Ptpn9		
mmu-miR-411-3p	Ppp2r1b		
mmu-miR-411-3p	Tmem237		
mmu-miR-411-3p	Lhx6		
mmu-miR-411-3p	Cnot6		
mmu-miR-411-3p	Papolg		
mmu-miR-411-3p	Etnk1		
mmu-miR-411-3p	Slc30a1		
mmu-miR-411-3p	Deptor		
mmu-miR-411-3p	Prr7		
mmu-miR-411-3p	Pcm1		
mmu-miR-411-3p	Ing3		
mmu-miR-411-3p	Rab21		
mmu-miR-411-3p	Slc4a10		
mmu-miR-411-3p	Pard6b		
mmu-miR-411-3p	Sp3		
mmu-miR-411-3p	Parp14		
mmu-miR-411-3p	Rnf19a		
mmu-miR-411-3p	Asb5		
mmu-miR-411-3p	Dcun1d5		
mmu-miR-411-3p	Glb1l3		
mmu-miR-411-3p	Tcf7l2		
mmu-miR-411-3p	Zbtb11		
mmu-miR-411-3p	Wnk3		
mmu-miR-411-3p	Abca1		
mmu-miR-411-3p	Jmjd1c		
mmu-miR-411-3p	Elavl4		
mmu-miR-411-3p	Elavl2		
mmu-miR-411-3p	Unc5d		
mmu-miR-411-3p	Kcnk10		
mmu-miR-411-3p	Znrf3		
mmu-miR-411-3p	Dact3		
mmu-miR-411-3p	Slitrk4		
mmu-miR-411-3p	Cttnbp2		
mmu-miR-411-3p	Snapin		
mmu-miR-411-3p	Hapln1		
mmu-miR-411-3p	Tmem184c		
mmu-miR-411-3p	Sephs1		
mmu-miR-411-3p	Ttbk2		
mmu-miR-411-3p	Trim33		
mmu-miR-411-3p	Dnajc18		
mmu-miR-411-3p	Slc24a2		
mmu-miR-411-3p	Rabgap1l		
mmu-miR-411-3p	Igf1r		
mmu-miR-411-5p	Irf2bp2		
mmu-miR-411-5p	Pxdc1		
mmu-miR-411-5p	Rnf149		
mmu-miR-411-5p	Sgcz		
mmu-miR-411-5p	Grm3		
mmu-miR-411-5p	Rab21		
mmu-miR-411-5p	Spry4		
mmu-miR-411-5p	Nfatc2ip		
mmu-miR-411-5p	Olfr77		
mmu-miR-411-5p	Lhfp		
mmu-miR-411-5p	Kif21a		
mmu-miR-411-5p	Camsap1		
mmu-miR-411-5p	Ispd		
mmu-miR-411-5p	Akap6		
mmu-miR-411-5p	Cd200		
mmu-miR-411-5p	Skint7		
mmu-miR-411-5p	Mal2		
mmu-miR-412-5p	Xpo1		
mmu-miR-412-5p	Fat2		
mmu-miR-434-5p	Golim4		
mmu-miR-465a-5p	Kitl		
mmu-miR-465a-5p	Pank3		
mmu-miR-465a-5p	Dpyd		
mmu-miR-465a-5p	Avl9		
mmu-miR-465a-5p	Mtdh		
mmu-miR-465a-5p	Dgkb		
mmu-miR-465a-5p	Nup205		
mmu-miR-465a-5p	Ccdc85a		
mmu-miR-465a-5p	Kcnj2		
mmu-miR-465a-5p	Gm10057		
mmu-miR-465a-5p	Acbd5		
mmu-miR-465a-5p	Oaz1		
mmu-miR-465a-5p	Txndc5		
mmu-miR-465a-5p	Rfx3		
mmu-miR-465a-5p	Smc3		
mmu-miR-465a-5p	Ints5		
mmu-miR-465a-5p	Actl6a		
mmu-miR-465a-5p	Mum1l1		
mmu-miR-465a-5p	Msl3		
mmu-miR-465a-5p	Socs6		
mmu-miR-465a-5p	Zfpm2		
mmu-miR-465a-5p	Lhcgr		
mmu-miR-465a-5p	Osbpl1a		
mmu-miR-465a-5p	Mogs		
mmu-miR-465a-5p	Oat		
mmu-miR-465a-5p	Mmd		
mmu-miR-465a-5p	Tmtc3		
mmu-miR-465a-5p	Gins3		
mmu-miR-465a-5p	Tecrl		
mmu-miR-465a-5p	Crebrf		
mmu-miR-465a-5p	Mpp7		
mmu-miR-465a-5p	Ppfibp1		
mmu-miR-465a-5p	Cfap20		
mmu-miR-465a-5p	Dmrta1		
mmu-miR-465a-5p	Thoc2		
mmu-miR-465a-5p	Mlx		
mmu-miR-465a-5p	Vwc2		
mmu-miR-465a-5p	L2hgdh		
mmu-miR-465a-5p	Syde2		
mmu-miR-465a-5p	Ugt2a3		
mmu-miR-465a-5p	Gabrg1		
mmu-miR-465a-5p	Fbxo4		
mmu-miR-465a-5p	Mmp24		
mmu-miR-465a-5p	Ccdc87		
mmu-miR-465a-5p	Entr1		
mmu-miR-465a-5p	Tacc2		
mmu-miR-465a-5p	Zmiz1		
mmu-miR-465a-5p	Rab14		
mmu-miR-465a-5p	Alg6		
mmu-miR-465a-5p	Alg14		
mmu-miR-465a-5p	Secisbp2l		
mmu-miR-465a-5p	Sec11c		
mmu-miR-465a-5p	Pla2g3		
mmu-miR-465a-5p	Acadsb		
mmu-miR-465a-5p	Wdfy3		
mmu-miR-465a-5p	Boc		
mmu-miR-465a-5p	Nt5e		
mmu-miR-465a-5p	Tle4		
mmu-miR-465a-5p	Strap		
mmu-miR-465a-5p	Ms4a2		
mmu-miR-465a-5p	Ube2s		
mmu-miR-465a-5p	Yipf3		
mmu-miR-465a-5p	Mark3		
mmu-miR-465a-5p	Nhlh2		
mmu-miR-465a-5p	Celf3		
mmu-miR-465a-5p	Adhfe1		
mmu-miR-465a-5p	D17H6S53E		
mmu-miR-465a-5p	Parp8		
mmu-miR-465a-5p	Corin		
mmu-miR-465a-5p	Hspa4		
mmu-miR-465a-5p	Cyp2j6		
mmu-miR-465a-5p	Cdkl4		
mmu-miR-465a-5p	Pla2g5		
mmu-miR-465a-5p	Sgpp1		
mmu-miR-465a-5p	Tspan13		
mmu-miR-465a-5p	Fam185a		
mmu-miR-465a-5p	Tti2		
mmu-miR-465a-5p	Kndc1		
mmu-miR-465a-5p	Lrrc57		
mmu-miR-465a-5p	Cntn3		
mmu-miR-465a-5p	Tjp1		
mmu-miR-465a-5p	Capn3		
mmu-miR-465a-5p	Slc25a22		
mmu-miR-465a-5p	Ubl3		
mmu-miR-465a-5p	Cd9		
mmu-miR-465a-5p	Trib2		
mmu-miR-465a-5p	Slc7a11		
mmu-miR-465a-5p	Glcci1		
mmu-miR-465a-5p	Efcab14		
mmu-miR-465a-5p	Cbx8		
mmu-miR-465a-5p	Scn1a		
mmu-miR-465a-5p	Wnt5b		
mmu-miR-465a-5p	Lrrtm2		
mmu-miR-465a-5p	Krt6a		
mmu-miR-465a-5p	Rev3l		
mmu-miR-465a-5p	Cyp20a1		
mmu-miR-465a-5p	Gpr85		
mmu-miR-465a-5p	Tiprl		
mmu-miR-465a-5p	Ptbp3		
mmu-miR-465a-5p	Btbd1		
mmu-miR-465a-5p	Armcx5		
mmu-miR-465a-5p	Cdh5		
mmu-miR-465a-5p	Lyn		
mmu-miR-465a-5p	Gpr21		
mmu-miR-465a-5p	Epm2aip1		
mmu-miR-465a-5p	Treml1		
mmu-miR-465a-5p	Aplf		
mmu-miR-465a-5p	Rnls		
mmu-miR-465a-5p	Irf2		
mmu-miR-465a-5p	Gabra4		
mmu-miR-465a-5p	Fam76b		
mmu-miR-465a-5p	Sbno1		
mmu-miR-465a-5p	Nup62		
mmu-miR-465a-5p	Rsf1		
mmu-miR-465a-5p	Eny2		
mmu-miR-465a-5p	Tspan14		
mmu-miR-465a-5p	Ap3s1		
mmu-miR-465a-5p	Irf6		
mmu-miR-465a-5p	Psmd11		
mmu-miR-465a-5p	Osbpl8		
mmu-miR-465a-5p	Gucy1a2		
mmu-miR-465a-5p	Zfp248		
mmu-miR-465a-5p	Actr2		
mmu-miR-465a-5p	Zfp747		
mmu-miR-465a-5p	Serpinb11		
mmu-miR-465a-5p	Kera		
mmu-miR-465a-5p	Zfp148		
mmu-miR-465a-5p	Snx13		
mmu-miR-465a-5p	Pof1b		
mmu-miR-465a-5p	Ptk2		
mmu-miR-465a-5p	Srrm1		
mmu-miR-465a-5p	Tmem263		
mmu-miR-465a-5p	Nudt4		
mmu-miR-465a-5p	Ltn1		
mmu-miR-465a-5p	Naa30		
mmu-miR-465a-5p	Fbxl17		
mmu-miR-465a-5p	Hnrnpr		
mmu-miR-465a-5p	Cxadr		
mmu-miR-465a-5p	Hs3st3a1		
mmu-miR-465a-5p	Noxo1		
mmu-miR-465a-5p	Cyp4a31		
mmu-miR-465a-5p	Ube2w		
mmu-miR-465a-5p	1110004F10Rik		
mmu-miR-465a-5p	Phf8		
mmu-miR-465a-5p	B020004C17Rik		
mmu-miR-465a-5p	Nhs		
mmu-miR-465a-5p	Pex13		
mmu-miR-465a-5p	Unc93a		
mmu-miR-465a-5p	Sim1		
mmu-miR-465a-5p	Foxb1		
mmu-miR-465a-5p	Rprd1a		
mmu-miR-465a-5p	Artn		
mmu-miR-465a-5p	Snx2		
mmu-miR-465a-5p	Ccdc88a		
mmu-miR-465a-5p	Bptf		
mmu-miR-465a-5p	Mcm4		
mmu-miR-465c-5p	Kitl		
mmu-miR-465c-5p	Pank3		
mmu-miR-465c-5p	Dpyd		
mmu-miR-465c-5p	Gabra6		
mmu-miR-465c-5p	Mtdh		
mmu-miR-465c-5p	Avl9		
mmu-miR-465c-5p	Gm15140		
mmu-miR-465c-5p	Dgkb		
mmu-miR-465c-5p	Nup205		
mmu-miR-465c-5p	Ccdc85a		
mmu-miR-465c-5p	Mum1l1		
mmu-miR-465c-5p	Msl3		
mmu-miR-465c-5p	Cpne8		
mmu-miR-465c-5p	Acbd5		
mmu-miR-465c-5p	Txndc5		
mmu-miR-465c-5p	Rfx3		
mmu-miR-465c-5p	Smc3		
mmu-miR-465c-5p	Jam3		
mmu-miR-465c-5p	Actl6a		
mmu-miR-465c-5p	Card19		
mmu-miR-465c-5p	Socs6		
mmu-miR-465c-5p	Mogs		
mmu-miR-465c-5p	Gmcl1		
mmu-miR-465c-5p	Ehd4		
mmu-miR-465c-5p	Ranbp3l		
mmu-miR-465c-5p	Zfpm2		
mmu-miR-465c-5p	Oat		
mmu-miR-465c-5p	Rbfox1		
mmu-miR-465c-5p	Mmd		
mmu-miR-465c-5p	Lhcgr		
mmu-miR-465c-5p	Gins3		
mmu-miR-465c-5p	Dmrta1		
mmu-miR-465c-5p	Thoc2		
mmu-miR-465c-5p	40422		
mmu-miR-465c-5p	Ppfibp1		
mmu-miR-465c-5p	Vwc2		
mmu-miR-465c-5p	Cpeb2		
mmu-miR-465c-5p	Syde2		
mmu-miR-465c-5p	Kpna3		
mmu-miR-465c-5p	Mmp24		
mmu-miR-465c-5p	Ugt2a3		
mmu-miR-465c-5p	Ccdc87		
mmu-miR-465c-5p	Gabrg1		
mmu-miR-465c-5p	Gosr1		
mmu-miR-465c-5p	Secisbp2l		
mmu-miR-465c-5p	Tacc2		
mmu-miR-465c-5p	Ythdc2		
mmu-miR-465c-5p	Rab14		
mmu-miR-465c-5p	Alg14		
mmu-miR-465c-5p	Pla2g3		
mmu-miR-465c-5p	Acadsb		
mmu-miR-465c-5p	Wdfy3		
mmu-miR-465c-5p	Yipf3		
mmu-miR-465c-5p	Boc		
mmu-miR-465c-5p	Morn1		
mmu-miR-465c-5p	Mark3		
mmu-miR-465c-5p	Nt5e		
mmu-miR-465c-5p	Tle4		
mmu-miR-465c-5p	Strap		
mmu-miR-465c-5p	Klhl12		
mmu-miR-465c-5p	Batf		
mmu-miR-465c-5p	Pigp		
mmu-miR-465c-5p	Trub1		
mmu-miR-465c-5p	Hspa4		
mmu-miR-465c-5p	Parp8		
mmu-miR-465c-5p	Cyp2j6		
mmu-miR-465c-5p	Tti2		
mmu-miR-465c-5p	Lrrc57		
mmu-miR-465c-5p	Cntn3		
mmu-miR-465c-5p	Cdkl4		
mmu-miR-465c-5p	Pla2g5		
mmu-miR-465c-5p	Casp8		
mmu-miR-465c-5p	Tjp1		
mmu-miR-465c-5p	Sgpp1		
mmu-miR-465c-5p	Tspan13		
mmu-miR-465c-5p	Ubl3		
mmu-miR-465c-5p	Cd9		
mmu-miR-465c-5p	Trib2		
mmu-miR-465c-5p	Stc2		
mmu-miR-465c-5p	Slc7a11		
mmu-miR-465c-5p	Glcci1		
mmu-miR-465c-5p	Cbx8		
mmu-miR-465c-5p	Scn1a		
mmu-miR-465c-5p	Efcab14		
mmu-miR-465c-5p	Kcnab1		
mmu-miR-465c-5p	N4bp1		
mmu-miR-465c-5p	Lrrtm2		
mmu-miR-465c-5p	Btbd1		
mmu-miR-465c-5p	Adam28		
mmu-miR-465c-5p	Krt6a		
mmu-miR-465c-5p	Tex12		
mmu-miR-465c-5p	Mdh1		
mmu-miR-465c-5p	Rev3l		
mmu-miR-465c-5p	Cyp20a1		
mmu-miR-465c-5p	Gpr85		
mmu-miR-465c-5p	Tiprl		
mmu-miR-465c-5p	Ptbp3		
mmu-miR-465c-5p	Aplf		
mmu-miR-465c-5p	Rnls		
mmu-miR-465c-5p	Arrdc3		
mmu-miR-465c-5p	Pcdh9		
mmu-miR-465c-5p	Treml1		
mmu-miR-465c-5p	Rsf1		
mmu-miR-465c-5p	Eny2		
mmu-miR-465c-5p	Tspan14		
mmu-miR-465c-5p	Irf2		
mmu-miR-465c-5p	Ankra2		
mmu-miR-465c-5p	Gabra4		
mmu-miR-465c-5p	Psmd11		
mmu-miR-465c-5p	Sbno1		
mmu-miR-465c-5p	Nup62		
mmu-miR-465c-5p	Zfp248		
mmu-miR-465c-5p	Gucy1a1		
mmu-miR-465c-5p	Actr2		
mmu-miR-465c-5p	Pak1		
mmu-miR-465c-5p	Pof1b		
mmu-miR-465c-5p	Serpinb11		
mmu-miR-465c-5p	Slco2b1		
mmu-miR-465c-5p	Srrm1		
mmu-miR-465c-5p	Gm10778		
mmu-miR-465c-5p	Lin28b		
mmu-miR-465c-5p	Kera		
mmu-miR-465c-5p	Cxadr		
mmu-miR-465c-5p	Hs3st3a1		
mmu-miR-465c-5p	Nudt4		
mmu-miR-465c-5p	Rnf113a2		
mmu-miR-465c-5p	Ltn1		
mmu-miR-465c-5p	Naa30		
mmu-miR-465c-5p	Fbxl17		
mmu-miR-465c-5p	Cyp4a31		
mmu-miR-465c-5p	Ube2w		
mmu-miR-465c-5p	1110004F10Rik		
mmu-miR-465c-5p	Phf8		
mmu-miR-465c-5p	Zfp729b		
mmu-miR-465c-5p	Dip2a		
mmu-miR-465c-5p	Pex13		
mmu-miR-465c-5p	B020004C17Rik		
mmu-miR-465c-5p	Mat2b		
mmu-miR-465c-5p	Tra2b		
mmu-miR-465c-5p	Artn		
mmu-miR-465c-5p	Prkcd		
mmu-miR-465c-5p	Snx2		
mmu-miR-465c-5p	Ccdc88a		
mmu-miR-465c-5p	Sim1		
mmu-miR-465c-5p	Bptf		
mmu-miR-483-3p	Med1		
mmu-miR-483-3p	Pgam1		
mmu-miR-483-3p	Cdh4		
mmu-miR-483-3p	Cnot6l		
mmu-miR-483-3p	Usp24		
mmu-miR-483-3p	Coq7		
mmu-miR-483-3p	Nek9		
mmu-miR-483-3p	Phactr1		
mmu-miR-483-3p	Ogt		
mmu-miR-483-3p	Zfp11		
mmu-miR-483-3p	Phf20l1		
mmu-miR-483-3p	Tlk2		
mmu-miR-483-3p	Vezf1		
mmu-miR-483-3p	Cluh		
mmu-miR-483-3p	Kcnj3		
mmu-miR-483-3p	0610010F05Rik		
mmu-miR-483-3p	Wdr44		
mmu-miR-483-3p	Fignl2		
mmu-miR-483-3p	Crx		
mmu-miR-483-3p	Cdh9		
mmu-miR-483-3p	Mfsd8		
mmu-miR-483-3p	Itga1		
mmu-miR-483-3p	40238		
mmu-miR-483-3p	Pdp2		
mmu-miR-483-3p	Cops2		
mmu-miR-483-3p	Ino80		
mmu-miR-483-3p	Lypd6		
mmu-miR-487b-3p	Nsmf		
mmu-miR-487b-3p	Prkca		
mmu-miR-487b-3p	Cep192		
mmu-miR-487b-3p	Glcci1		
mmu-miR-487b-3p	Il33		
mmu-miR-488-3p	Rag2		
mmu-miR-488-3p	Rngtt		
mmu-miR-488-3p	Wwp1		
mmu-miR-488-3p	Prl2c2		
mmu-miR-488-3p	Prl2c3		
mmu-miR-488-3p	Stam		
mmu-miR-488-3p	Taok3		
mmu-miR-488-3p	Mdga2		
mmu-miR-488-3p	Nat1		
mmu-miR-488-3p	Gm5938		
mmu-miR-488-3p	Pafah1b1		
mmu-miR-488-3p	Pld5		
mmu-miR-488-3p	E130309D02Rik		
mmu-miR-488-3p	Fzd7		
mmu-miR-488-3p	Tnfsf10		
mmu-miR-488-3p	Rps6ka6		
mmu-miR-488-3p	Hoga1		
mmu-miR-488-3p	Fam49b		
mmu-miR-488-3p	Bmyc		
mmu-miR-488-3p	Plpp3		
mmu-miR-488-3p	Rnf17		
mmu-miR-488-3p	Spin4		
mmu-miR-488-3p	Tcp1		
mmu-miR-488-3p	Mastl		
mmu-miR-488-3p	Emc4		
mmu-miR-488-3p	Gpr174		
mmu-miR-488-3p	Tsc22d1		
mmu-miR-488-3p	Rab27b		
mmu-miR-488-3p	Tmem168		
mmu-miR-488-3p	Cep170		
mmu-miR-488-3p	Cpne1		
mmu-miR-488-3p	Ino80d		
mmu-miR-488-3p	Ccng1		
mmu-miR-488-3p	Cers6		
mmu-miR-488-3p	Col10a1		
mmu-miR-488-3p	Rabep1		
mmu-miR-488-3p	Mbtd1		
mmu-miR-488-3p	Prrc2b		
mmu-miR-488-3p	Bahcc1		
mmu-miR-488-3p	Fam120a		
mmu-miR-488-3p	Eif3a		
mmu-miR-488-3p	Tacc1		
mmu-miR-488-3p	Kcnh5		
mmu-miR-488-3p	Atad1		
mmu-miR-488-3p	Ubxn2a		
mmu-miR-488-3p	Emc1		
mmu-miR-488-3p	Rab9b		
mmu-miR-488-3p	Tmsb15b1		
mmu-miR-488-3p	Serpinb3a		
mmu-miR-488-3p	Casp12		
mmu-miR-488-3p	Tmem167		
mmu-miR-488-3p	Gpr158		
mmu-miR-488-3p	Acot11		
mmu-miR-488-3p	Ranbp3l		
mmu-miR-488-3p	Fbxo32		
mmu-miR-488-3p	Zbtb2		
mmu-miR-488-3p	Slc4a7		
mmu-miR-488-3p	Elmo2		
mmu-miR-488-3p	Pira1		
mmu-miR-488-3p	Scai		
mmu-miR-488-3p	Igf1		
mmu-miR-488-3p	Atad2b		
mmu-miR-488-3p	Pyroxd2		
mmu-miR-488-3p	Gpr1		
mmu-miR-488-3p	Ammecr1		
mmu-miR-488-3p	Brpf1		
mmu-miR-488-3p	Prorsd1		
mmu-miR-488-3p	Zfp281		
mmu-miR-488-3p	Ppme1		
mmu-miR-488-3p	Gria3		
mmu-miR-488-3p	4930426D05Rik		
mmu-miR-488-3p	Rbms3		
mmu-miR-488-3p	Efl1		
mmu-miR-488-3p	Scn2a		
mmu-miR-488-3p	Asz1		
mmu-miR-488-3p	Ncam2		
mmu-miR-488-3p	Map2		
mmu-miR-488-3p	Aff4		
mmu-miR-488-3p	Shq1		
mmu-miR-488-3p	Gtf2i		
mmu-miR-488-3p	Ermn		
mmu-miR-488-3p	Deptor		
mmu-miR-488-3p	Rorc		
mmu-miR-488-3p	1110059G10Rik		
mmu-miR-488-3p	Palm2		
mmu-miR-494-3p	Cdk6		
mmu-miR-494-3p	Gli3		
mmu-miR-494-3p	Gabra5		
mmu-miR-494-3p	Dcbld2		
mmu-miR-494-3p	Nova1		
mmu-miR-494-3p	Rc3h2		
mmu-miR-494-3p	Stxbp5		
mmu-miR-494-3p	Asph		
mmu-miR-494-3p	Chd9		
mmu-miR-494-3p	Zfhx3		
mmu-miR-494-3p	Cbll1		
mmu-miR-494-3p	Stt3b		
mmu-miR-494-3p	Clta		
mmu-miR-494-3p	Ranbp6		
mmu-miR-494-3p	Slc22a17		
mmu-miR-494-3p	Rb1cc1		
mmu-miR-494-3p	Dcp1a		
mmu-miR-494-3p	Ccdc136		
mmu-miR-494-3p	Iqschfp		
mmu-miR-494-3p	Rock1		
mmu-miR-494-3p	Gm5148		
mmu-miR-494-3p	Tmem167		
mmu-miR-494-3p	Gpr45		
mmu-miR-494-3p	Col25a1		
mmu-miR-494-3p	Cadps		
mmu-miR-494-3p	Cxxc4		
mmu-miR-494-3p	Slc4a4		
mmu-miR-494-3p	Tbc1d15		
mmu-miR-494-3p	Ptpn12		
mmu-miR-494-3p	Fut9		
mmu-miR-494-3p	Dnaja2		
mmu-miR-494-3p	Gcc2		
mmu-miR-494-3p	Prtg		
mmu-miR-494-3p	Rnf138		
mmu-miR-494-3p	Elf2		
mmu-miR-494-3p	Nr1d2		
mmu-miR-494-3p	Slc9a6		
mmu-miR-494-3p	Socs5		
mmu-miR-494-3p	Atp10a		
mmu-miR-494-3p	Fam120a		
mmu-miR-494-3p	Gm1604b		
mmu-miR-494-3p	Lrrcc1		
mmu-miR-494-3p	Syne1		
mmu-miR-494-3p	Cab39		
mmu-miR-494-3p	Prickle2		
mmu-miR-494-3p	Phox2b		
mmu-miR-494-3p	Cks1b		
mmu-miR-494-3p	Lmbrd1		
mmu-miR-494-3p	Phf8		
mmu-miR-494-3p	Sowahc		
mmu-miR-494-3p	Tmem237		
mmu-miR-494-3p	Hlf		
mmu-miR-494-3p	Nlrp9a		
mmu-miR-494-3p	Usp31		
mmu-miR-494-3p	Spag16		
mmu-miR-494-3p	Osbpl6		
mmu-miR-494-3p	Ampd2		
mmu-miR-494-3p	Tacc1		
mmu-miR-494-3p	Trove2		
mmu-miR-494-3p	Pten		
mmu-miR-494-3p	36951		
mmu-miR-494-3p	Shox2		
mmu-miR-494-3p	Vwde		
mmu-miR-494-3p	Phactr2		
mmu-miR-494-3p	Mbd5		
mmu-miR-494-3p	Ccnyl1		
mmu-miR-494-3p	Unc80		
mmu-miR-494-3p	Dr1		
mmu-miR-494-3p	Arl6ip1		
mmu-miR-494-3p	Clock		
mmu-miR-494-3p	Xk		
mmu-miR-494-3p	Gls		
mmu-miR-494-3p	Txndc12		
mmu-miR-494-3p	Brwd3		
mmu-miR-494-3p	Pphln1		
mmu-miR-494-3p	Impad1		
mmu-miR-494-3p	Galnt3		
mmu-miR-494-3p	Zfx		
mmu-miR-494-3p	Fbxl17		
mmu-miR-494-3p	Fgf7		
mmu-miR-494-3p	Rap1b		
mmu-miR-494-3p	Dpm1		
mmu-miR-494-3p	Eda2r		
mmu-miR-494-3p	Tank		
mmu-miR-494-3p	Pter		
mmu-miR-494-3p	Trim44		
mmu-miR-494-3p	Nfia		
mmu-miR-494-3p	Zranb3		
mmu-miR-494-3p	Lancl3		
mmu-miR-494-3p	Wwc2		
mmu-miR-494-3p	Clptm1l		
mmu-miR-494-3p	Rprd1a		
mmu-miR-494-3p	Nadk2		
mmu-miR-494-3p	Bcl2a1b		
mmu-miR-494-3p	Ier3ip1		
mmu-miR-494-3p	Mospd2		
mmu-miR-494-3p	Hilpda		
mmu-miR-494-3p	Pctp		
mmu-miR-494-3p	Zfp871		
mmu-miR-494-3p	Wdr44		
mmu-miR-494-3p	Tomm70a		
mmu-miR-494-3p	Htra3		
mmu-miR-494-3p	Lrfn5		
mmu-miR-494-3p	Crhbp		
mmu-miR-494-3p	1810013L24Rik		
mmu-miR-494-3p	Crh		
mmu-miR-494-3p	Ubp1		
mmu-miR-494-3p	Cggbp1		
mmu-miR-494-3p	Bcl7a		
mmu-miR-494-3p	Tenm2		
mmu-miR-494-3p	Dnajc21		
mmu-miR-494-3p	Dbn1		
mmu-miR-494-3p	Npr3		
mmu-miR-494-3p	Slc25a16		
mmu-miR-494-3p	Cnot6l		
mmu-miR-494-3p	Spink10		
mmu-miR-494-3p	Rnf152		
mmu-miR-494-3p	Dhx40		
mmu-miR-494-3p	Cyp2b23		
mmu-miR-494-3p	Zbtb14		
mmu-miR-494-3p	Frs2		
mmu-miR-501-3p	Cbll1		
mmu-miR-501-3p	Samd12		
mmu-miR-501-3p	Csde1		
mmu-miR-501-3p	Rbms1		
mmu-miR-501-3p	Dpp10		
mmu-miR-501-3p	Blzf1		
mmu-miR-501-3p	Zc3h12c		
mmu-miR-501-3p	Fbn2		
mmu-miR-501-3p	Hoxd10		
mmu-miR-501-3p	Jade1		
mmu-miR-501-3p	Kdm7a		
mmu-miR-501-3p	Zmym4		
mmu-miR-501-3p	Wdr48		
mmu-miR-501-3p	Sbno1		
mmu-miR-501-3p	Bcl7a		
mmu-miR-501-3p	Sec63		
mmu-miR-501-3p	Ube2h		
mmu-miR-501-3p	Adam23		
mmu-miR-501-3p	Mycn		
mmu-miR-501-3p	Ldha		
mmu-miR-501-3p	Psmd11		
mmu-miR-501-3p	Snx13		
mmu-miR-501-3p	Zbtb43		
mmu-miR-501-3p	Fgfbp1		
mmu-miR-501-3p	Rai2		
mmu-miR-501-3p	Gan		
mmu-miR-501-3p	Nono		
mmu-miR-501-3p	Osbpl8		
mmu-miR-501-3p	Fzd4		
mmu-miR-501-3p	Tjp1		
mmu-miR-6960-5p	Elavl2		
mmu-miR-6960-5p	Sugct		
mmu-miR-6960-5p	Ccp110		
mmu-miR-6960-5p	Brdt		
mmu-miR-6960-5p	Btaf1		
mmu-miR-6960-5p	Fam166b		
mmu-miR-6960-5p	Bptf		
mmu-miR-6960-5p	Asb5		
mmu-miR-6960-5p	Vcl		
mmu-miR-6960-5p	Sema3a		
mmu-miR-6960-5p	Slc45a3		
mmu-miR-6960-5p	Ptpn3		
mmu-miR-6960-5p	S1pr2		
mmu-miR-6960-5p	Lin52		
mmu-miR-6960-5p	Efhd2		
mmu-miR-6960-5p	Dock9		
mmu-miR-6960-5p	Mkx		
mmu-miR-741-3p	Taf9b		
mmu-miR-741-3p	Mapk10		
mmu-miR-741-3p	Dscaml1		
mmu-miR-741-3p	Pld2		
mmu-miR-741-3p	Rasl11b		
mmu-miR-741-3p	Pla2g4c		
mmu-miR-741-3p	Slc5a7		
mmu-miR-741-3p	Irak3		
mmu-miR-741-3p	Ttn		
mmu-miR-741-3p	Sema3c		
mmu-miR-741-3p	Ccdc39		
mmu-miR-741-3p	Papss2		
mmu-miR-741-3p	Cyp1b1		
mmu-miR-741-3p	Wnt7a		
mmu-miR-741-3p	2310007B03Rik		
mmu-miR-741-3p	Gpbp1		
mmu-miR-741-3p	Krtap4-13		
mmu-miR-741-3p	Cln6		
mmu-miR-741-3p	Lrguk		
mmu-miR-741-3p	Gm11569		
mmu-miR-741-3p	Six2		
mmu-miR-741-3p	Tspan9		
mmu-miR-741-3p	Dynll2		
mmu-miR-741-3p	Ppp2r2a		
mmu-miR-741-3p	Adgrl4		
mmu-miR-741-3p	Rpusd2		
mmu-miR-741-3p	Pcdha3		
mmu-miR-741-3p	Pcdha1		
mmu-miR-741-3p	Myocd		
mmu-miR-741-3p	Sirt7		
mmu-miR-741-3p	Prkca		
mmu-miR-741-3p	Tubgcp4		
mmu-miR-741-3p	Lacc1		
mmu-miR-741-3p	Nipal3		
mmu-miR-741-3p	Ago2		
mmu-miR-741-3p	Krtap4-16		
mmu-miR-741-3p	Slc1a2		
mmu-miR-741-3p	Sorcs2		
mmu-miR-741-3p	Prcp		
mmu-miR-743a-3p	Kctd14		
mmu-miR-743a-3p	Bod1l		
mmu-miR-743a-3p	Crebrf		
mmu-miR-743a-3p	Gnb5		
mmu-miR-743a-3p	Lin28b		
mmu-miR-743a-3p	Erbb4		
mmu-miR-743a-3p	Rbms3		
mmu-miR-743a-3p	Ppm1d		
mmu-miR-743a-3p	Larp1		
mmu-miR-743a-3p	Gm609		
mmu-miR-743a-3p	Ebf1		
mmu-miR-743a-3p	Npas3		
mmu-miR-743a-3p	Prrg3		
mmu-miR-743a-3p	Celf2		
mmu-miR-743a-3p	Mosmo		
mmu-miR-743a-3p	1190002N15Rik		
mmu-miR-743a-3p	B4galt6		
mmu-miR-743a-3p	Tnfaip3		
mmu-miR-743a-3p	Tfap2a		
mmu-miR-743a-3p	Mxi1		
mmu-miR-743a-3p	Snap25		
mmu-miR-743a-3p	Tchh		
mmu-miR-743a-3p	Exosc1		
mmu-miR-743a-3p	Akap11		
mmu-miR-743a-3p	Adgrg1		
mmu-miR-743a-3p	Ccdc88a		
mmu-miR-743a-3p	Pola1		
mmu-miR-743a-3p	Asxl2		
mmu-miR-743a-3p	Elavl2		
mmu-miR-743a-3p	Nkrf		
mmu-miR-743a-3p	Impad1		
mmu-miR-743a-3p	Mapre3		
mmu-miR-743a-3p	Ipmk		
mmu-miR-743a-3p	Nxph2		
mmu-miR-743a-3p	Ube2e3		
mmu-miR-743a-3p	Enpep		
mmu-miR-743a-3p	Hoxb2		
mmu-miR-743a-3p	Tpm1		
mmu-miR-743a-3p	Arel1		
mmu-miR-743a-3p	Tbc1d8b		
mmu-miR-743a-3p	Rora		
mmu-miR-743a-3p	Arid4a		
mmu-miR-743a-3p	Rrnad1		
mmu-miR-743a-3p	Il13ra1		
mmu-miR-743a-3p	T2		
mmu-miR-743a-3p	Rap2c		
mmu-miR-743a-3p	Pknox1		
mmu-miR-743a-3p	Pou2f1		
mmu-miR-743a-3p	Grk5		
mmu-miR-743a-3p	Efna5		
mmu-miR-743a-3p	Minpp1		
mmu-miR-743a-3p	Marcksl1		
mmu-miR-743a-3p	Zfp704		
mmu-miR-743a-3p	Iqsec2		
mmu-miR-743a-3p	Ano3		
mmu-miR-743a-3p	Rraga		
mmu-miR-743a-3p	Dstyk		
mmu-miR-743a-3p	Osbpl3		
mmu-miR-743a-3p	Sertad2		
mmu-miR-743a-3p	Mapkapk2		
mmu-miR-743a-3p	Ap5m1		
mmu-miR-743a-3p	Cadm1		
mmu-miR-743a-3p	Msl2		
mmu-miR-743a-3p	4930402H24Rik		
mmu-miR-743a-3p	Rasa2		
mmu-miR-743a-3p	Sntb2		
mmu-miR-743a-3p	Mylip		
mmu-miR-743a-3p	Igsf1		
mmu-miR-743a-3p	Ctsc		
mmu-miR-743a-3p	Arhgap19		
mmu-miR-743a-3p	Tnpo3		
mmu-miR-743a-3p	Hectd2		
mmu-miR-743a-3p	Vps50		
mmu-miR-743a-3p	Uhrf2		
mmu-miR-743a-3p	Insr		
mmu-miR-743a-3p	Cwc22		
mmu-miR-743a-3p	Lrig1		
mmu-miR-743a-3p	Brinp3		
mmu-miR-743a-3p	Ago2		
mmu-miR-743a-3p	Ing2		
mmu-miR-743a-3p	Slitrk5		
mmu-miR-743a-3p	Cbx7		
mmu-miR-743a-3p	Reps2		
mmu-miR-743a-3p	Frmd6		
mmu-miR-743a-3p	Zfp11		
mmu-miR-743a-3p	Rwdd2b		
mmu-miR-743a-3p	Klhl15		
mmu-miR-743a-3p	Thap2		
mmu-miR-743a-3p	Krtap4-2		
mmu-miR-743a-3p	Atp11b		
mmu-miR-743a-3p	Phf8		
mmu-miR-743a-3p	Smg1		
mmu-miR-743a-3p	Dnajc10		
mmu-miR-743a-3p	Scara5		
mmu-miR-743a-3p	Zbtb6		
mmu-miR-743a-3p	Kat6b		
mmu-miR-743a-3p	Nr5a2		
mmu-miR-743a-3p	Kif5b		
mmu-miR-743a-3p	Klri2		
mmu-miR-743a-3p	AF366264		
mmu-miR-743a-3p	Six1		
mmu-miR-743a-3p	Dync1li2		
mmu-miR-743a-3p	Canx		
mmu-miR-743a-3p	Prrx2		
mmu-miR-743a-3p	Slc39a9		
mmu-miR-743a-3p	Atad2b		
mmu-miR-743a-3p	Usp37		
mmu-miR-743a-3p	Tfdp2		
mmu-miR-743a-3p	Gabra3		
mmu-miR-743a-3p	Mecp2		
mmu-miR-743a-3p	Gdpd1		
mmu-miR-743a-3p	Pogz		
mmu-miR-743a-3p	Ptpn9		
mmu-miR-743a-3p	Arhgef12		
mmu-miR-743a-3p	Rapgef6		
mmu-miR-743a-3p	Sbno1		
mmu-miR-743a-3p	AI182371		
mmu-miR-743a-3p	Mier1		
mmu-miR-743a-3p	Lrrc4c		
mmu-miR-743a-3p	Pam		
mmu-miR-743a-3p	Hook3		
mmu-miR-743a-3p	Ppp3cb		
mmu-miR-743a-3p	Arl15		
mmu-miR-743a-3p	Fgf16		
mmu-miR-743a-3p	Gdap1l1		
mmu-miR-743a-3p	Ggnbp2		
mmu-miR-743a-3p	Pik3r3		
mmu-miR-743a-3p	Htr5a		
mmu-miR-743a-3p	Ikbip		
mmu-miR-743a-3p	Phox2b		
mmu-miR-743a-3p	Syt4		
mmu-miR-743a-3p	Pcnp		
mmu-miR-743a-3p	Pde7a		
mmu-miR-743a-3p	Srpk2		
mmu-miR-743a-3p	Kcna4		
mmu-miR-743a-3p	Tenm4		
mmu-miR-743b-3p	Crebrf		
mmu-miR-743b-3p	Kctd14		
mmu-miR-743b-3p	Bod1l		
mmu-miR-743b-3p	Gnb5		
mmu-miR-743b-3p	Lin28b		
mmu-miR-743b-3p	Erbb4		
mmu-miR-743b-3p	Lancl3		
mmu-miR-743b-3p	Spag9		
mmu-miR-743b-3p	Ythdf2		
mmu-miR-743b-3p	Ppm1d		
mmu-miR-743b-3p	Gm609		
mmu-miR-743b-3p	Ebf1		
mmu-miR-743b-3p	Prrg3		
mmu-miR-743b-3p	Celf2		
mmu-miR-743b-3p	1190002N15Rik		
mmu-miR-743b-3p	B4galt6		
mmu-miR-743b-3p	Tnfaip3		
mmu-miR-743b-3p	Tfap2a		
mmu-miR-743b-3p	Mxi1		
mmu-miR-743b-3p	Ick		
mmu-miR-743b-3p	Adra1a		
mmu-miR-743b-3p	Snap25		
mmu-miR-743b-3p	Hlf		
mmu-miR-743b-3p	Tchh		
mmu-miR-743b-3p	Adam22		
mmu-miR-743b-3p	Pola1		
mmu-miR-743b-3p	Psd3		
mmu-miR-743b-3p	Aak1		
mmu-miR-743b-3p	Elavl2		
mmu-miR-743b-3p	Adgrg1		
mmu-miR-743b-3p	Myef2		
mmu-miR-743b-3p	Dcaf10		
mmu-miR-743b-3p	Ccdc88a		
mmu-miR-743b-3p	Asxl2		
mmu-miR-743b-3p	Nkrf		
mmu-miR-743b-3p	Impad1		
mmu-miR-743b-3p	Ipmk		
mmu-miR-743b-3p	Iqsec2		
mmu-miR-743b-3p	Mrpl17		
mmu-miR-743b-3p	Adcy2		
mmu-miR-743b-3p	Hoxb2		
mmu-miR-743b-3p	Arel1		
mmu-miR-743b-3p	Arid4a		
mmu-miR-743b-3p	Onecut2		
mmu-miR-743b-3p	Il13ra1		
mmu-miR-743b-3p	Rap2c		
mmu-miR-743b-3p	Pou2f1		
mmu-miR-743b-3p	Pank3		
mmu-miR-743b-3p	Grk5		
mmu-miR-743b-3p	Cetn3		
mmu-miR-743b-3p	Cacnb4		
mmu-miR-743b-3p	Minpp1		
mmu-miR-743b-3p	Zfp704		
mmu-miR-743b-3p	Rce1		
mmu-miR-743b-3p	Dstyk		
mmu-miR-743b-3p	Sertad2		
mmu-miR-743b-3p	Neto2		
mmu-miR-743b-3p	Mapkapk2		
mmu-miR-743b-3p	D16Ertd472e		
mmu-miR-743b-3p	Wdr12		
mmu-miR-743b-3p	Msl2		
mmu-miR-743b-3p	Mro		
mmu-miR-743b-3p	Suco		
mmu-miR-743b-3p	Sntb2		
mmu-miR-743b-3p	Mylip		
mmu-miR-743b-3p	Map3k7		
mmu-miR-743b-3p	Igsf1		
mmu-miR-743b-3p	Esp18		
mmu-miR-743b-3p	Arhgap19		
mmu-miR-743b-3p	Tnpo3		
mmu-miR-743b-3p	Hectd2		
mmu-miR-743b-3p	Dnajc12		
mmu-miR-743b-3p	Ostm1		
mmu-miR-743b-3p	Arhgap20		
mmu-miR-743b-3p	Snx10		
mmu-miR-743b-3p	Lrig1		
mmu-miR-743b-3p	Ago2		
mmu-miR-743b-3p	Mab21l1		
mmu-miR-743b-3p	Ing2		
mmu-miR-743b-3p	Sf1		
mmu-miR-743b-3p	Hipk1		
mmu-miR-743b-3p	Slitrk5		
mmu-miR-743b-3p	Bcor		
mmu-miR-743b-3p	Cbx7		
mmu-miR-743b-3p	Reps2		
mmu-miR-743b-3p	Elac1		
mmu-miR-743b-3p	Rwdd2b		
mmu-miR-743b-3p	Sytl4		
mmu-miR-743b-3p	Med30		
mmu-miR-743b-3p	Thap2		
mmu-miR-743b-3p	Krtap4-2		
mmu-miR-743b-3p	Phf8		
mmu-miR-743b-3p	Smg1		
mmu-miR-743b-3p	Rab10		
mmu-miR-743b-3p	Baiap2l1		
mmu-miR-743b-3p	Lgr4		
mmu-miR-743b-3p	Armh3		
mmu-miR-743b-3p	Dennd6a		
mmu-miR-743b-3p	Robo1		
mmu-miR-743b-3p	Papolg		
mmu-miR-743b-3p	Kat6b		
mmu-miR-743b-3p	Zc3h6		
mmu-miR-743b-3p	Kif5b		
mmu-miR-743b-3p	AF366264		
mmu-miR-743b-3p	Zkscan8		
mmu-miR-743b-3p	Six1		
mmu-miR-743b-3p	Dync1li2		
mmu-miR-743b-3p	Slc39a9		
mmu-miR-743b-3p	Hivep2		
mmu-miR-743b-3p	Atad2		
mmu-miR-743b-3p	Usp37		
mmu-miR-743b-3p	Ptpn9		
mmu-miR-743b-3p	Fsd1l		
mmu-miR-743b-3p	Lrrc63		
mmu-miR-743b-3p	Tfdp2		
mmu-miR-743b-3p	Gabra3		
mmu-miR-743b-3p	Mecp2		
mmu-miR-743b-3p	Gdpd1		
mmu-miR-743b-3p	Pogz		
mmu-miR-743b-3p	Rapgef6		
mmu-miR-743b-3p	Sbno1		
mmu-miR-743b-3p	Ctsa		
mmu-miR-743b-3p	Pcdh9		
mmu-miR-743b-3p	Slc4a4		
mmu-miR-743b-3p	Pam		
mmu-miR-743b-3p	Tmem41b		
mmu-miR-743b-3p	Hook3		
mmu-miR-743b-3p	Tiprl		
mmu-miR-743b-3p	Fgf16		
mmu-miR-743b-3p	Pik3r3		
mmu-miR-743b-3p	Ddx17		
mmu-miR-743b-3p	Rspo3		
mmu-miR-743b-3p	Ikbip		
mmu-miR-743b-3p	Phox2b		
mmu-miR-743b-3p	Pcdh7		
mmu-miR-743b-3p	Syt4		
mmu-miR-743b-3p	Rapgef2		
mmu-miR-743b-3p	Pcnp		
mmu-miR-743b-3p	Lancl1		
mmu-miR-743b-3p	Srpk2		
mmu-miR-743b-3p	Zfp148		
mmu-miR-743b-3p	Fbxo4		
mmu-miR-743b-3p	Pex13		
mmu-miR-758-3p	3830406C13Rik		
mmu-miR-758-3p	Slc6a14		
mmu-miR-758-3p	Rad52		
mmu-miR-758-3p	Iws1		
mmu-miR-758-3p	Ino80d		
mmu-miR-758-3p	Bdp1		
mmu-miR-758-3p	Map2k1		
mmu-miR-758-3p	Col11a1		
mmu-miR-758-3p	Lin7a		
mmu-miR-758-3p	Tbx4		
mmu-miR-758-3p	Rnls		
mmu-miR-758-3p	Zfpm2		
mmu-miR-758-3p	Nsa2		
mmu-miR-758-3p	Pgrmc1		
mmu-miR-758-3p	Hipk3		
mmu-miR-758-3p	Eea1		
mmu-miR-758-3p	Scn9a		
mmu-miR-758-3p	9530068E07Rik		
mmu-miR-758-3p	Zfhx3		
mmu-miR-758-3p	Tyro3		
mmu-miR-758-3p	Stk40		
mmu-miR-758-3p	Inhbc		
mmu-miR-758-3p	Polr3f		
mmu-miR-758-3p	Zdhhc21		
mmu-miR-758-3p	2310022B05Rik		
mmu-miR-758-3p	Sun2		
mmu-miR-758-3p	Tube1		
mmu-miR-758-3p	Zbtb7a		
mmu-miR-758-3p	Eda2r		
mmu-miR-758-3p	Xirp2		
mmu-miR-758-3p	Hnrnpu		
mmu-miR-758-3p	Pak7		
mmu-miR-758-3p	Herc2		
mmu-miR-758-3p	Zfp618		
mmu-miR-758-3p	Gmeb2		
mmu-miR-758-3p	Zcchc9		
mmu-miR-758-3p	Rgs5		
mmu-miR-758-3p	Cacng5		
mmu-miR-758-3p	Fli1		
mmu-miR-758-3p	Cyp7b1		
mmu-miR-758-3p	St7l		
mmu-miR-758-3p	Dpp4		
mmu-miR-758-3p	Sestd1		
mmu-miR-758-3p	1600012H06Rik		
mmu-miR-758-3p	Hepacam2		
mmu-miR-758-3p	Zbtb18		
mmu-miR-758-3p	Cisd2		
mmu-miR-758-3p	Pcdh11x		
mmu-miR-758-3p	Abca1		
mmu-miR-758-3p	Mad1l1		
mmu-miR-758-3p	E2f5		
mmu-miR-7a-2-3p	Gpr17		
mmu-miR-7a-2-3p	Zswim6		
mmu-miR-7a-2-3p	Trim33		
mmu-miR-7a-2-3p	Pbrm1		
mmu-miR-7a-2-3p	Prkd1		
mmu-miR-7a-2-3p	Scaf8		
mmu-miR-7a-2-3p	Hs3st1		
mmu-miR-7a-2-3p	Zfp608		
mmu-miR-7a-2-3p	Fam169a		
mmu-miR-7a-2-3p	Ppp1r9a		
mmu-miR-7a-2-3p	Hoxa5		
mmu-miR-7a-2-3p	Crebzf		
mmu-miR-7a-2-3p	Ddi2		
mmu-miR-7a-2-3p	Pdzrn3		
mmu-miR-7a-2-3p	Atg2b		
mmu-miR-7a-2-3p	Nusap1		
mmu-miR-7a-2-3p	Cited2		
mmu-miR-7a-2-3p	Tmed2		
mmu-miR-7a-2-3p	Ankib1		
mmu-miR-7a-2-3p	Rora		
mmu-miR-7a-2-3p	Arhgef6		
mmu-miR-7a-2-3p	Skil		
mmu-miR-7a-2-3p	Hook3		
mmu-miR-7a-2-3p	Gfral		
mmu-miR-7a-2-3p	Lrrtm3		
mmu-miR-7a-2-3p	Atp2b1		
mmu-miR-7a-2-3p	Hnrnpf		
mmu-miR-7a-2-3p	Tmem11		
mmu-miR-7a-2-3p	Rapgef6		
mmu-miR-7a-2-3p	Hnrnph2		
mmu-miR-7a-2-3p	Fam117b		
mmu-miR-7a-2-3p	Neo1		
mmu-miR-7a-2-3p	Dppa3		
mmu-miR-7a-2-3p	Phkb		
mmu-miR-7a-2-3p	Smad1		
mmu-miR-7a-2-3p	Supt4a		
mmu-miR-7a-2-3p	Agfg1		
mmu-miR-7a-2-3p	Fam126a		
mmu-miR-7a-2-3p	2210408I21Rik		
mmu-miR-7a-2-3p	Col19a1		
mmu-miR-7a-2-3p	Ssh2		
mmu-miR-7a-2-3p	Arf1		
mmu-miR-7a-2-3p	Fbn1		
mmu-miR-7a-2-3p	2310057N15Rik		
mmu-miR-7a-2-3p	Slc35a3		
mmu-miR-7a-2-3p	Erlec1		
mmu-miR-7a-2-3p	Pnkd		
mmu-miR-802-3p	Fancc		
mmu-miR-802-3p	Ubr4		
mmu-miR-802-3p	Casp9		
mmu-miR-802-3p	Dbx1		
mmu-miR-872-5p	Gm10147		
mmu-miR-872-5p	Gm10096		
mmu-miR-872-5p	Gm10058		
mmu-miR-872-5p	Gm10486		
mmu-miR-872-5p	Gm14819		
mmu-miR-872-5p	Gm10488		
mmu-miR-872-5p	Dnajc9		
mmu-miR-872-5p	Gm14632		
mmu-miR-872-5p	Ccdc80		
mmu-miR-872-5p	Mecp2		
mmu-miR-872-5p	Trim15		
mmu-miR-872-5p	Gpm6b		
mmu-miR-872-5p	Cmtm3		
mmu-miR-872-5p	Hmox1		
mmu-miR-872-5p	Ppp1r8		
mmu-miR-872-5p	Pank3		
mmu-miR-872-5p	Cxxc5		
mmu-miR-872-5p	Jade1		
mmu-miR-872-5p	Wt1		
mmu-miR-872-5p	Lrrtm2		
mmu-miR-872-5p	Golga7		
mmu-miR-872-5p	9230110F15Rik		
mmu-miR-872-5p	Gm5916		
mmu-miR-872-5p	Tmem30a		
mmu-miR-872-5p	Aldoart2		
mmu-miR-872-5p	Lemd3		
mmu-miR-872-5p	Picalm		
mmu-miR-872-5p	Slc38a2		
mmu-miR-883a-3p	Zfand6		
mmu-miR-883a-3p	Tet2		
mmu-miR-883a-3p	Rbbp6		
mmu-miR-883a-3p	Kmt2e		
mmu-miR-883a-3p	Kera		
mmu-miR-883a-3p	Zdhhc21		
mmu-miR-883a-3p	Tsg101		
mmu-miR-883a-3p	Gapt		
mmu-miR-883a-3p	Tshz3		
mmu-miR-883a-3p	Tpbg		
mmu-miR-883a-3p	Nfia		
mmu-miR-883a-3p	Lrch2		
mmu-miR-883a-3p	Hnrnpu		
mmu-miR-883a-3p	Srsf1		
mmu-miR-883a-3p	Canx		
mmu-miR-883a-3p	Zbtb21		
mmu-miR-883a-3p	Aak1		
mmu-miR-883a-3p	Spg20		
mmu-miR-883a-3p	Sod2		
mmu-miR-883a-3p	Srsf10		
mmu-miR-883a-3p	Yipf4		
mmu-miR-883a-3p	Nol7		
mmu-miR-883a-3p	E2f6		
mmu-miR-883a-3p	Rbm33		
mmu-miR-883a-3p	Rictor		
mmu-miR-883a-3p	Hivep3		
mmu-miR-883a-3p	Optc		
mmu-miR-883a-3p	Pax3		
mmu-miR-883a-3p	Luc7l3		
mmu-miR-883a-3p	Ywhab		
mmu-miR-883a-3p	Nkrf		
mmu-miR-883a-3p	Cept1		
mmu-miR-883a-3p	Zkscan8		
mmu-miR-883a-3p	Casp2		
mmu-miR-883a-3p	Alg10b		
mmu-miR-883a-3p	Asph		
mmu-miR-883a-3p	Nhlh2		
mmu-miR-883a-3p	Lrrc4b		
mmu-miR-883a-3p	Foxa1		
mmu-miR-883a-3p	Eif4g3		
mmu-miR-883a-3p	Fgf14		
mmu-miR-883a-3p	Suz12		
mmu-miR-883a-3p	Chrdl1		
mmu-miR-883a-3p	Ubr1		
mmu-miR-883a-3p	Ap4e1		
mmu-miR-883a-3p	Kdm3a		
mmu-miR-883a-3p	Ddx4		
mmu-miR-883a-3p	Msl3l2		
mmu-miR-883a-3p	Pten		
mmu-miR-883a-3p	Yaf2		
mmu-miR-883a-3p	Cdk13		
mmu-miR-883a-3p	Zeb1		
mmu-miR-883a-3p	Dhx15		
mmu-miR-883a-3p	Zfp654		
mmu-miR-883a-3p	Tll1		
mmu-miR-883a-3p	Hcrtr2		
mmu-miR-883a-3p	Nfkbie		
mmu-miR-883a-3p	Agtr2		
mmu-miR-883a-3p	Fdx1		
mmu-miR-883a-3p	Qrsl1		
mmu-miR-883a-3p	Loxl2		
mmu-miR-883a-3p	Fank1		
mmu-miR-883a-3p	Vezf1		
mmu-miR-883a-3p	Cul2		
mmu-miR-883a-3p	Kcnk3		
mmu-miR-883a-3p	Grk4		
mmu-miR-883a-3p	Vdac2		
mmu-miR-883a-3p	Thap1		
mmu-miR-883a-3p	Tshz1		
mmu-miR-883a-3p	Nr2c1		
mmu-miR-883a-3p	Chordc1		
mmu-miR-883a-3p	Celf4		
mmu-miR-9-5p	Onecut2		
mmu-miR-9-5p	Onecut3		
mmu-miR-9-5p	Pou2f1		
mmu-miR-9-5p	Sdc2		
mmu-miR-9-5p	Ptchd1		
mmu-miR-9-5p	Ldlrap1		
mmu-miR-9-5p	Sfxn2		
mmu-miR-9-5p	Spam1		
mmu-miR-9-5p	Zbtb41		
mmu-miR-9-5p	Fbn1		
mmu-miR-9-5p	Socs5		
mmu-miR-9-5p	Kcnj2		
mmu-miR-9-5p	Sptlc2		
mmu-miR-9-5p	Stard13		
mmu-miR-9-5p	Smarcd2		
mmu-miR-9-5p	Ybx3		
mmu-miR-9-5p	Erg		
mmu-miR-9-5p	Lin28b		
mmu-miR-9-5p	Ube3c		
mmu-miR-9-5p	B3galnt2		
mmu-miR-9-5p	Slc8a1		
mmu-miR-9-5p	Mthfd2		
mmu-miR-9-5p	Prrx1		
mmu-miR-9-5p	Lmbrd2		
mmu-miR-9-5p	Csgalnact1		
mmu-miR-9-5p	Srsf6		
mmu-miR-9-5p	Elavl1		
mmu-miR-9-5p	Magt1		
mmu-miR-9-5p	Dse		
mmu-miR-9-5p	Tgfbi		
mmu-miR-9-5p	Ddhd2		
mmu-miR-9-5p	Reep4		
mmu-miR-9-5p	Myocd		
mmu-miR-9-5p	Syap1		
mmu-miR-9-5p	Greb1		
mmu-miR-9-5p	Slc31a2		
mmu-miR-9-5p	Vav3		
mmu-miR-9-5p	Dnajc14		
mmu-miR-9-5p	Tnc		
mmu-miR-9-5p	Ccdc43		
mmu-miR-9-5p	Arfgef2		
mmu-miR-9-5p	Foxp4		
mmu-miR-9-5p	Prdm1		
mmu-miR-9-5p	Prkg2		
mmu-miR-9-5p	Ubfd1		
mmu-miR-9-5p	Calb2		
mmu-miR-9-5p	Mga		
mmu-miR-9-5p	Kcnj14		
mmu-miR-9-5p	Sirt1		
mmu-miR-9-5p	Fbxl2		
mmu-miR-9-5p	Ap1s2		
mmu-miR-9-5p	Frem2		
mmu-miR-9-5p	Bahd1		
mmu-miR-9-5p	Fam199x		
mmu-miR-9-5p	Asxl3		
mmu-miR-9-5p	Frmd6		
mmu-miR-9-5p	Mical2		
mmu-miR-9-5p	Oxsr1		
mmu-miR-9-5p	Sema3a		
mmu-miR-9-5p	Foxp1		
mmu-miR-9-5p	Pdcd6ip		
mmu-miR-9-5p	Phldb2		
mmu-miR-9-5p	Zkscan1		
mmu-miR-9-5p	Itm2b		
mmu-miR-9-5p	Ipo4		
mmu-miR-9-5p	Atp8b2		
mmu-miR-9-5p	Pygo2		
mmu-miR-9-5p	Lmna		
mmu-miR-9-5p	Rnf150		
mmu-miR-9-5p	2510039O18Rik		
mmu-miR-9-5p	Map3k3		
mmu-miR-9-5p	Colec12		
mmu-miR-9-5p	Insig1		
mmu-miR-9-5p	Vcl		
mmu-miR-9-5p	Tesk2		
mmu-miR-9-5p	Tsc22d2		
mmu-miR-9-5p	Asxl1		
mmu-miR-9-5p	Tbx18		
mmu-miR-9-5p	Lzts3		
mmu-miR-9-5p	Ppip5k1		
mmu-miR-9-5p	Clock		
mmu-miR-9-5p	Cdc25a		
mmu-miR-9-5p	Pi4k2a		
mmu-miR-9-5p	Mum1l1		
mmu-miR-9-5p	Hic2		
mmu-miR-9-5p	Map3k1		
mmu-miR-9-5p	Dyrk1b		
mmu-miR-9-5p	Emb		
mmu-miR-9-5p	Slc44a5		
mmu-miR-9-5p	Pdgfrb		
mmu-miR-9-5p	Kif13a		
mmu-miR-9-5p	Slc39a14		
mmu-miR-9-5p	Epha7		
mmu-miR-9-5p	Thoc5		
mmu-miR-9-5p	Ptbp3		
mmu-miR-9-5p	Slc10a3		
mmu-miR-9-5p	Atf2		
mmu-miR-9-5p	Olfr77		
mmu-miR-9-5p	Phf13		
mmu-miR-9-5p	Map2k7		
mmu-miR-9-5p	Rnf111		
mmu-miR-9-5p	Rnf19a		
mmu-miR-9-5p	Galnt3		
mmu-miR-9-5p	Col27a1		
mmu-miR-9-5p	Gpbp1l1		
mmu-miR-9-5p	D16Ertd472e		
mmu-miR-9-5p	1190002N15Rik		
mmu-miR-9-5p	Slc2a2		
mmu-miR-9-5p	Xpr1		
mmu-miR-9-5p	Ehd4		
mmu-miR-9-5p	Zc3h12a		
mmu-miR-9-5p	Foxn2		
mmu-miR-9-5p	Cntn3		
mmu-miR-9-5p	Cnot1		
mmu-miR-9-5p	Cyhr1		
mmu-miR-9-5p	Dgkk		
mmu-miR-9-5p	Hunk		
mmu-miR-9-5p	Dio2		
mmu-miR-9-5p	Atl2		
mmu-miR-9-5p	Slc50a1		
mmu-miR-9-5p	Trpm7		
mmu-miR-9-5p	Arf6		
mmu-miR-9-5p	Ap3b1		
mmu-miR-9-5p	Man1a2		
mmu-miR-9-5p	Pcgf6		
mmu-miR-9-5p	Stk3		
mmu-miR-9-5p	Stt3b		
mmu-miR-9-5p	Ccdc50		
mmu-miR-9-5p	Kcnk4		
mmu-miR-9-5p	Zfp354a		
mmu-miR-9-5p	Rhoq		
mmu-miR-9-5p	Sgsm1		
mmu-miR-9-5p	Ctnna1		
mmu-miR-9-5p	Ralgds		
mmu-miR-9-5p	Snx7		
mmu-miR-9-5p	Ift52		
mmu-miR-9-5p	Fryl		
mmu-miR-9-5p	Serinc5		
mmu-miR-9-5p	Slc20a2		
mmu-miR-9-5p	Zfp280d		
mmu-miR-9-5p	Stmn1		
mmu-miR-9-5p	Bend3		
mmu-miR-9-5p	Fam118a		
mmu-miR-9-5p	Adamts9		
mmu-miR-9-5p	Gna14		
mmu-miR-9-5p	8030462N17Rik		
mmu-miR-9-5p	Capza1		
mmu-miR-9-5p	Atp11a		
mmu-miR-9-5p	Foxg1		
mmu-miR-9-5p	Trim16		
mmu-miR-9-5p	Nrp1		
mmu-miR-9-5p	Col15a1		
mmu-miR-9-5p	Fam196b		
mmu-miR-9-5p	Nefh		
mmu-miR-9-5p	Maea		
mmu-miR-9-5p	Ankrd13a		
mmu-miR-9-5p	Hk2		
mmu-miR-9-5p	Edem3		
mmu-miR-9-5p	Ube4b		
mmu-miR-9-5p	Phf20l1		
mmu-miR-9-5p	Fbrs		
mmu-miR-9-5p	Fam126b		
mmu-miR-9-5p	Ambra1		
mmu-miR-9-5p	Crim1		
mmu-miR-9-5p	Slc5a3		
mmu-miR-9-5p	Nhsl1		
mmu-miR-9-5p	Rnf144a		
mmu-miR-9-5p	Scn2b		
mmu-miR-9-5p	Phf8		
mmu-miR-9-5p	Ccser2		
mmu-miR-9-5p	Cmtm6		
mmu-miR-9-5p	Zdhhc21		
mmu-miR-9-5p	Ephb4		
mmu-miR-9-5p	Mcmbp		
mmu-miR-9-5p	Asb7		
mmu-miR-9-5p	Fbn2		
mmu-miR-9-5p	Tbc1d22a		
mmu-miR-9-5p	Gls		
mmu-miR-9-5p	P2rx7		
mmu-miR-9-5p	Six5		
mmu-miR-9-5p	Adamts6		
mmu-miR-9-5p	Dlx3		
mmu-miR-9-5p	Rhobtb1		
mmu-miR-9-5p	Chmp2b		
mmu-miR-9-5p	Vcan		
mmu-miR-9-5p	Tmem109		
mmu-miR-9-5p	Atoh8		
mmu-miR-9-5p	Cep104		
mmu-miR-9-5p	Plscr3		
mmu-miR-9-5p	Ulk2		
mmu-miR-9-5p	Shroom3		
mmu-miR-9-5p	Hipk3		
mmu-miR-9-5p	Igf2bp3		
mmu-miR-9-5p	Herc6		
mmu-miR-9-5p	Cc2d1b		
mmu-miR-9-5p	Igf2bp2		
mmu-miR-9-5p	2810021J22Rik		
mmu-miR-9-5p	Tmem200a		
mmu-miR-9-5p	Mapkapk2		
mmu-miR-9-5p	Tor1aip2		
mmu-miR-9-5p	Rab40b		
mmu-miR-9-5p	Inhbb		
mmu-miR-9-5p	Esyt1		
mmu-miR-9-5p	Aatk		
mmu-miR-9-5p	Lpp		
mmu-miR-9-5p	Slc35b3		
mmu-miR-9-5p	Pcdh7		
mmu-miR-9-5p	Ptprb		
mmu-miR-9-5p	Dnajc3		
mmu-miR-9-5p	Nid2		
mmu-miR-9-5p	Pbrm1		
mmu-miR-9-5p	Ncoa7		
mmu-miR-9-5p	Crebrf		
mmu-miR-9-5p	Txndc5		
mmu-miR-9-5p	Trim66		
mmu-miR-9-5p	Tubgcp4		
mmu-miR-9-5p	Rps6ka4		
mmu-miR-9-5p	Cdyl2		
mmu-miR-9-5p	Col9a1		
mmu-miR-9-5p	Spag9		
mmu-miR-9-5p	Flrt3		
mmu-miR-9-5p	Tgfbr2		
mmu-miR-9-5p	Antxr2		
mmu-miR-9-5p	Gzf1		
mmu-miR-9-5p	Ypel2		
mmu-miR-9-5p	Nedd4		
mmu-miR-9-5p	Tlcd2		
mmu-miR-9-5p	Eif5		
mmu-miR-9-5p	Srgap3		
mmu-miR-9-5p	Ube2z		
mmu-miR-9-5p	Tslp		
mmu-miR-9-5p	Nap1l1		
mmu-miR-9-5p	M6pr		
mmu-miR-9-5p	Kansl3		
mmu-miR-9-5p	Fxr1		
mmu-miR-9-5p	Esrrb		
mmu-miR-9-5p	Arhgdia		
mmu-miR-9-5p	Itm2c		
mmu-miR-9-5p	Entpd5		
mmu-miR-9-5p	Sgms2		
mmu-miR-9-5p	Rhag		
mmu-miR-9-5p	Mbtps1		
mmu-miR-9-5p	Aff1		
mmu-miR-9-5p	Rtl3		
mmu-miR-9-5p	Pptc7		
mmu-miR-9-5p	Tbc1d8		
mmu-miR-9-5p	Sort1		
mmu-miR-9-5p	Soat1		
mmu-miR-9-5p	Slc7a8		
mmu-miR-9-5p	Arfgef1		
mmu-miR-9-5p	Unc80		
mmu-miR-9-5p	Rassf3		
mmu-miR-9-5p	Btbd10		
mmu-miR-9-5p	Abl2		
mmu-miR-9-5p	Btbd7		
mmu-miR-9-5p	Unkl		
mmu-miR-9-5p	Fstl1		
mmu-miR-9-5p	Lmx1a		
mmu-miR-9-5p	Lyve1		
mmu-miR-9-5p	Kcna1		
mmu-miR-9-5p	Ar		
mmu-miR-9-5p	Myrf		
mmu-miR-9-5p	Smap2		
mmu-miR-9-5p	Grik3		
mmu-miR-9-5p	Slc30a3		
mmu-miR-9-5p	Ppip5k2		
mmu-miR-9-5p	Prrt3		
mmu-miR-99a-5p	Fgf21		
mmu-miR-99a-5p	Hs3st3b1		
mmu-miR-99a-5p	Ap1ar		
mmu-miR-99a-5p	Hs3st2		
mmu-miR-99a-5p	Mtor		
mmu-miR-99a-5p	Ctdspl		
mmu-miR-99a-5p	Smarca5		
mmu-miR-99a-5p	Zfp689		
mmu-miR-99a-5p	Nox4		
mmu-miR-501-3p	Ubqln2		
mmu-miR-501-3p	Nr1d2		
mmu-miR-501-3p	Ppp3cc		
mmu-miR-501-3p	Pde4b		
mmu-miR-501-3p	Gm6588		
mmu-miR-501-3p	Ube2w		
mmu-miR-501-3p	Pak3		
mmu-miR-501-3p	Plk2		
mmu-miR-501-3p	Osbpl6		
mmu-miR-501-3p	Bcl11a		
mmu-miR-501-3p	Eefsec		
mmu-miR-501-3p	Phox2b		
mmu-miR-501-3p	Cacnb4		
mmu-miR-501-3p	Tenm2		
mmu-miR-501-3p	Foxp2		
mmu-miR-501-3p	Elovl7		
mmu-miR-501-3p	Cadm2		
mmu-miR-501-3p	Sema3c		
mmu-miR-501-3p	Zdhhc3		
mmu-miR-501-3p	9330159F19Rik		
mmu-miR-501-3p	Pign		
mmu-miR-501-3p	4921528I07Rik		
mmu-miR-501-3p	Ubxn7		
mmu-miR-501-3p	Cux1		
mmu-miR-501-3p	Paqr9		
mmu-miR-501-3p	Stim2		
mmu-miR-501-3p	Nrbf2		
mmu-miR-501-3p	Kcnb2		
mmu-miR-501-3p	Hdhd2		
mmu-miR-501-3p	Smpdl3b		
mmu-miR-501-3p	Sertad2		
mmu-miR-501-3p	Cdkn1b		
mmu-miR-501-3p	Il1rapl1		
mmu-miR-501-3p	Kpna4		
mmu-miR-501-3p	Cdh5		
mmu-miR-501-3p	Plcxd2		
mmu-miR-501-3p	Cnot4		
mmu-miR-501-3p	Pten		
mmu-miR-501-3p	Acvr1		
mmu-miR-501-3p	Sfmbt2		
mmu-miR-501-3p	Map3k7		
mmu-miR-501-3p	Rad23b		
mmu-miR-501-3p	Bicd1		
mmu-miR-501-3p	Zfhx4		
mmu-miR-501-3p	Cyp19a1		
mmu-miR-501-3p	Pcdh10		
mmu-miR-501-3p	Mpeg1		
mmu-miR-501-3p	Spin1		
mmu-miR-300-3p	Zfp120		
mmu-miR-300-3p	Cdk14		
mmu-miR-300-3p	Trio		
mmu-miR-300-3p	Gm10439		
mmu-miR-300-3p	Nedd4		
mmu-miR-300-3p	Cpeb2		
mmu-miR-300-3p	2210010C04Rik		
mmu-miR-300-3p	Fmr1		
mmu-miR-300-3p	Tsg101		
mmu-miR-300-3p	H3f3b		
mmu-miR-300-3p	Tfap2c		
mmu-miR-300-3p	2310035C23Rik		
mmu-miR-300-3p	Capn2		
mmu-miR-300-3p	Sdhaf1		
mmu-miR-300-3p	Foxp2		
mmu-miR-300-3p	Xpo1		
mmu-miR-300-3p	Cadm2		
mmu-miR-300-3p	Gpr64		
mmu-miR-300-3p	Ednrb		
mmu-miR-300-3p	Ash1l		
mmu-miR-300-3p	Amd1		
mmu-miR-300-3p	Sox11		
mmu-miR-300-3p	Rab2a		
mmu-miR-300-3p	Xkr4		
mmu-miR-300-3p	Ptbp2		
mmu-miR-300-3p	Kitl		
mmu-miR-300-3p	Plxnc1		
mmu-miR-300-3p	Ube2q2		
mmu-miR-300-3p	Eml6		
mmu-miR-300-3p	Hspa4l		
mmu-miR-300-3p	Gm15091		
mmu-miR-300-3p	Pbrm1		
mmu-miR-300-3p	Olfr212		
mmu-miR-300-3p	Gm15114		
mmu-miR-300-3p	Cdkn1b		
mmu-miR-300-3p	Gm15127		
mmu-miR-300-3p	Slc7a14		
mmu-miR-300-3p	Gm15128		
mmu-miR-300-3p	Arhgef7		
mmu-miR-300-3p	Ctnnd1		
mmu-miR-300-3p	Tpo		
mmu-miR-300-3p	Snn		
mmu-miR-300-3p	Zfp608		
mmu-miR-300-3p	Prpf4b		
mmu-miR-300-3p	Lcor		
mmu-miR-300-3p	Trap1a		
mmu-miR-300-3p	Cd53		
mmu-miR-300-3p	Ralgapb		
mmu-miR-300-3p	Cacna1c		
mmu-miR-300-3p	Skint7		
mmu-miR-300-3p	Gm15107		
mmu-miR-300-3p	Scn8a		
mmu-miR-300-3p	Zfand6		
mmu-miR-300-3p	Tmem263		
mmu-miR-300-3p	Scai		
mmu-miR-300-3p	Tbc1d15		
mmu-miR-300-3p	Kcnc2		
mmu-miR-27a-5p	Lrrc8d		
mmu-miR-27a-5p	Il2		
mmu-miR-27a-5p	Dcaf5		
mmu-miR-27a-5p	Camkk1		
mmu-miR-27a-5p	Bdh2		
mmu-miR-27a-5p	Pdcd2		
mmu-miR-27a-5p	Mecom		
mmu-miR-27a-5p	Opn1sw		
mmu-miR-27a-5p	Sectm1b		
mmu-miR-27a-5p	Gigyf1		
mmu-miR-27a-5p	Trim35		
mmu-miR-27a-5p	Serpina12		
mmu-miR-140-3p	Zfp120		
mmu-miR-140-3p	Pcdh11x		
mmu-miR-140-3p	Arf5		
mmu-miR-140-3p	Slain2		
mmu-miR-140-3p	Gm15446		
mmu-miR-140-3p	5430403G16Rik		
mmu-miR-140-3p	Crxos		
mmu-miR-140-3p	Wdr26		
mmu-miR-140-3p	4932438A13Rik		
mmu-miR-140-3p	Npm1		
mmu-miR-140-3p	Dctn5		
mmu-miR-140-3p	Ttyh3		
mmu-miR-140-3p	Cpa2		
mmu-miR-140-3p	Skint2		
mmu-miR-140-3p	Lrrc39		
mmu-miR-140-3p	Snx29		
mmu-miR-140-3p	AW146154		
mmu-miR-140-3p	Opa3		
mmu-miR-140-3p	Vangl2		
mmu-miR-140-3p	Ppm1k		
mmu-miR-140-3p	Rpp21		
mmu-miR-140-3p	Sp3		
mmu-miR-140-3p	Schip1		
mmu-miR-140-3p	Runx1t1		
mmu-miR-140-3p	Gm10699		
mmu-miR-140-3p	Cxcr2		
mmu-miR-140-3p	Bdh2		
mmu-miR-140-3p	Ppp2ca		
mmu-miR-140-3p	Ndrg3		
mmu-miR-140-3p	Tead1		
mmu-miR-140-3p	Trps1		
mmu-miR-140-3p	Hs6st2		
mmu-miR-140-3p	Kif3c		
mmu-miR-140-3p	Sos1		
mmu-miR-140-3p	Satb2		
mmu-miR-140-3p	Arl4c		
mmu-miR-140-3p	Stag2		
mmu-miR-140-3p	Xpot		
mmu-miR-140-3p	Lpp		
mmu-miR-140-3p	Gm5595		
mmu-miR-140-3p	Naa50		
mmu-miR-140-3p	Necab1		
mmu-miR-140-3p	Ap4m1		
mmu-miR-140-3p	Gm8898		
mmu-miR-140-3p	Dcbld1		
mmu-miR-140-3p	Prss16		
mmu-miR-140-3p	Nr2f2		
mmu-miR-140-3p	37316		
mmu-miR-140-3p	Ago2		
mmu-miR-140-3p	Rbms1		
mmu-miR-140-3p	Fbxo28		
mmu-miR-140-3p	Tstd2		
mmu-miR-140-3p	Gm10778		
mmu-miR-483-3p	Pus3		
mmu-miR-483-3p	Dhrs7b		
mmu-miR-483-3p	Cyp39a1		
mmu-miR-483-3p	H3f3b		
mmu-miR-483-3p	Rnf20		
mmu-miR-483-3p	Bcdin3d		
mmu-miR-483-3p	Zfyve27		
mmu-miR-483-3p	Tsc22d1		
mmu-miR-483-3p	Hnf1a		
mmu-miR-483-3p	Zzef1		
mmu-miR-483-3p	Gm16253		
mmu-miR-483-3p	1700086D15Rik		
mmu-miR-483-3p	Orai2		
mmu-miR-483-3p	Htr5a		
mmu-miR-483-3p	Med24		
mmu-miR-483-3p	Map10		
mmu-miR-151-5p	Nrp2		
mmu-miR-151-5p	Abcc10		
mmu-miR-30c-1-3p	Tnfrsf23		
mmu-miR-30c-1-3p	Krt31		
mmu-miR-30c-1-3p	Rnf220		
mmu-miR-30c-1-3p	Tnik		
mmu-miR-30c-1-3p	Itpripl2		
mmu-miR-30c-1-3p	Pcdha10		
mmu-miR-30c-1-3p	Syngr1		
mmu-miR-30c-1-3p	Btg1		
mmu-miR-30c-1-3p	Rbfox2		
mmu-miR-30c-1-3p	Ggt7		
mmu-miR-30c-1-3p	Adcyap1r1		
mmu-miR-30c-1-3p	Rnf213		
mmu-miR-30c-1-3p	Numb		
mmu-miR-30c-1-3p	Hipk1		
mmu-miR-30c-1-3p	Acbd6		
mmu-miR-30c-1-3p	Pydc4		
mmu-miR-30c-1-3p	Fzd7		
mmu-miR-30c-1-3p	Nampt		
mmu-miR-30c-1-3p	Pogk		
mmu-miR-30c-1-3p	Map4k1		
mmu-miR-30c-1-3p	Lgr5		
mmu-miR-30c-1-3p	Thbs3		
mmu-miR-30c-1-3p	Crhr1		
mmu-miR-30c-1-3p	Camta2		
mmu-miR-30c-1-3p	Srpk2		
mmu-miR-30c-1-3p	Xpnpep2		
mmu-miR-30c-1-3p	Gm16039		
mmu-miR-30c-1-3p	Ube2j1		
mmu-miR-30c-1-3p	Ptprr		
mmu-miR-30c-1-3p	Slc1a3		
mmu-miR-30c-1-3p	E2f3		
mmu-miR-30c-1-3p	Pde10a		
mmu-miR-30c-1-3p	Ifitm10		
mmu-miR-30c-1-3p	Tpbpa		
mmu-miR-30c-1-3p	Zbtb34		
mmu-miR-338-5p	Col22a1		
mmu-miR-338-5p	Emc7		
mmu-miR-338-5p	Mapk1		
mmu-miR-338-5p	Reps2		
mmu-miR-338-5p	Pcdh11x		
mmu-miR-338-5p	Flt1		
mmu-miR-338-5p	Mgat4a		
mmu-miR-338-5p	Caprin1		
mmu-miR-338-5p	Ep300		
mmu-miR-338-5p	Rorb		
mmu-miR-338-5p	Bdnf		
mmu-miR-338-5p	Spata6		
mmu-miR-338-5p	Rfx7		
mmu-miR-338-5p	Aak1		
mmu-miR-338-5p	Scml2		
mmu-miR-338-5p	Lrrc4c		
mmu-miR-338-5p	4933440M02Rik		
mmu-miR-338-5p	Cdk17		
mmu-miR-338-5p	Ttc39b		
mmu-miR-338-5p	Pitx2		
mmu-miR-338-5p	Fam214a		
mmu-miR-338-5p	Mbnl2		
mmu-miR-338-5p	St3gal1		
mmu-miR-338-5p	Meis1		
mmu-miR-338-5p	Rfx3		
mmu-miR-338-5p	Sec63		
mmu-miR-338-5p	Slc4a10		
mmu-miR-338-5p	Abi1		
mmu-miR-338-5p	Dagla		
mmu-miR-338-5p	Vma21		
mmu-miR-338-5p	Lypd6		
mmu-miR-338-5p	Rictor		
mmu-miR-338-5p	Fam222a		
mmu-miR-338-5p	Tm9sf2		
mmu-miR-338-5p	Six1		
mmu-miR-338-5p	Arfgap3		
mmu-miR-338-5p	Cd38		
mmu-miR-338-5p	Ankrd44		
mmu-miR-338-5p	Gm10282		
mmu-miR-338-5p	Rbm12		
mmu-miR-338-5p	Nanog		
mmu-miR-338-5p	Pik3ca		
mmu-miR-338-5p	Gm15080		
mmu-miR-338-5p	Zic1		
mmu-miR-338-5p	Nkd1		
mmu-miR-338-5p	Hmgn2		
mmu-miR-338-5p	Crim1		
mmu-miR-338-5p	Gvin1		
mmu-miR-338-5p	Mstn		
mmu-miR-338-5p	Kcnb2		
mmu-miR-338-5p	Leap2		
mmu-miR-338-5p	Gm4788		
mmu-miR-338-5p	Kcnt2		
mmu-miR-338-5p	Nap1l3		
mmu-miR-338-5p	Mysm1		
mmu-miR-338-5p	Foxg1		
mmu-miR-338-5p	Naa50		
mmu-miR-338-5p	Eif3j1		
mmu-miR-338-5p	Cpeb3		
mmu-miR-338-5p	Dlat		
mmu-miR-338-5p	Zeb2		
mmu-miR-338-5p	Gm15128		
mmu-miR-338-5p	Adck1		
mmu-miR-338-5p	Abhd17b		
mmu-miR-338-5p	Rnf217		
mmu-miR-338-5p	Fbxl20		
mmu-miR-338-5p	Myct1		
mmu-miR-338-5p	Nfat5		
mmu-miR-338-5p	Zbtb44		
mmu-miR-338-5p	Nmi		
mmu-miR-338-5p	G3bp2		
mmu-miR-338-5p	Utrn		
mmu-miR-338-5p	Nedd1		
mmu-miR-338-5p	9930021J03Rik		
mmu-miR-338-5p	Ccdc126		
mmu-miR-338-5p	Ube2j1		
mmu-miR-338-5p	Gls		
mmu-miR-338-5p	Ntf3		
mmu-miR-338-5p	Zic2		
mmu-miR-338-5p	Zfand5		
mmu-miR-338-5p	Zfp462		
mmu-miR-338-5p	Ltbp1		
mmu-miR-338-5p	Zc3h12b		
mmu-miR-338-5p	Hells		
mmu-miR-338-5p	Tenm1		
mmu-miR-338-5p	Spag16		
mmu-miR-338-5p	Syvn1		
mmu-miR-338-5p	Klf2		
mmu-miR-338-5p	Cep112		
mmu-miR-338-5p	Scai		
mmu-miR-338-5p	Ncoa2		
mmu-miR-338-5p	Lmbr1		
mmu-miR-338-5p	Gm15085		
mmu-miR-338-5p	Napb		
mmu-miR-338-5p	Cpeb4		
mmu-miR-338-5p	Zfp281		
mmu-miR-338-5p	Slc35f1		
mmu-let-7e-5p	Kcnq4		
mmu-let-7e-5p	Rgs6		
mmu-let-7e-5p	Dcun1d3		
mmu-let-7e-5p	Strbp		
mmu-let-7e-5p	Zfp451		
mmu-let-7e-5p	Arsi		
mmu-let-7e-5p	Tmem2		
mmu-let-7e-5p	Slc30a4		
mmu-let-7e-5p	Cacng4		
mmu-let-7e-5p	Olfr406		
mmu-let-7e-5p	Tnik		
mmu-let-7e-5p	Scd2		
mmu-let-7e-5p	Fam214b		
mmu-let-7e-5p	Rnf165		
mmu-let-7e-5p	Ankrd49		
mmu-let-7e-5p	Nav2		
mmu-let-7e-5p	Gipc1		
mmu-let-7e-5p	Thbs1		
mmu-let-7e-5p	Insr		
mmu-let-7e-5p	39873		
mmu-let-7e-5p	Ero1l		
mmu-let-7e-5p	Armc9		
mmu-let-7e-5p	Pld5		
mmu-let-7e-5p	Bcat1		
mmu-let-7e-5p	Vash2		
mmu-let-7e-5p	Olr1		
mmu-let-7e-5p	Wnk4		
mmu-let-7e-5p	Vps54		
mmu-let-7e-5p	Arhgef38		
mmu-let-7e-5p	Dlgap4		
mmu-let-7e-5p	Tnfrsf1b		
mmu-let-7e-5p	Asap1		
mmu-let-7e-5p	Rcn1		
mmu-let-7e-5p	Meis2		
mmu-let-7e-5p	Crct1		
mmu-let-7e-5p	Serf2		
mmu-let-7e-5p	Ghr		
mmu-let-7e-5p	Mtf2		
mmu-let-7e-5p	Dmd		
mmu-let-7e-5p	Zfp945		
mmu-let-7e-5p	Sgk3		
mmu-let-7e-5p	Tmem194		
mmu-let-7e-5p	Hip1		
mmu-let-7e-5p	Prpf39		
mmu-let-7e-5p	Ikbkap		
mmu-let-7e-5p	Rbfox1		
mmu-let-7e-5p	Rnf167		
mmu-let-7e-5p	Ap4e1		
mmu-let-7e-5p	Sema4c		
mmu-let-7e-5p	Ankfy1		
mmu-let-7e-5p	Cbx5		
mmu-let-7e-5p	Map4k2		
mmu-let-7e-5p	Hykk		
mmu-let-7e-5p	Zfp473		
mmu-let-7e-5p	Xpot		
mmu-let-7e-5p	Diap2		
mmu-let-7e-5p	Acvr1b		
mmu-let-7e-5p	Flna		
mmu-let-7e-5p	Gyltl1b		
mmu-let-7e-5p	Gm20388		
mmu-let-7e-5p	Arih1		
mmu-let-7e-5p	Rbm38		
mmu-let-7e-5p	Cnot2		
mmu-let-7e-5p	Pag1		
mmu-let-7e-5p	Nfat5		
mmu-let-7e-5p	Rorc		
mmu-let-7e-5p	Ddi2		
mmu-let-7e-5p	Arid3c		
mmu-let-7e-5p	Lcor		
mmu-let-7e-5p	Ikzf2		
mmu-let-7e-5p	Mycs		
mmu-let-7e-5p	Ppt2		
mmu-let-7e-5p	Rps6kb2		
mmu-let-7e-5p	Iglon5		
mmu-let-7e-5p	Xrn1		
mmu-let-7e-5p	Fam83g		
mmu-let-7e-5p	Mapk6		
mmu-let-7e-5p	Cdk8		
mmu-let-7e-5p	Qars		
mmu-let-7e-5p	Il1rap		
mmu-let-7e-5p	Ube3b		
mmu-let-7e-5p	Gpc1		
mmu-let-7e-5p	Lrp11		
mmu-let-7e-5p	Dot1l		
mmu-let-7e-5p	Isoc2a		
mmu-let-7e-5p	Ing3		
mmu-let-7e-5p	Naa30		
mmu-miR-27b-3p	Rsbn1l		
mmu-miR-27b-3p	Nup50		
mmu-miR-27b-3p	Nr6a1		
mmu-miR-27b-3p	BC030336		
mmu-miR-27b-3p	Blm		
mmu-miR-27b-3p	Asl		
mmu-miR-27b-3p	Ppp4r2		
mmu-miR-27b-3p	Bsn		
mmu-miR-27b-3p	Ankrd17		
mmu-miR-27b-3p	Zbtb18		
mmu-miR-27b-3p	A230046K03Rik		
mmu-miR-27b-3p	Park2		
mmu-miR-27b-3p	Ammecr1l		
mmu-miR-27b-3p	Prr3		
mmu-miR-27b-3p	Zkscan1		
mmu-miR-27b-3p	Spry1		
mmu-miR-27b-3p	Pilrb1		
mmu-miR-27b-3p	Plekhh1		
mmu-miR-27b-3p	Egflam		
mmu-miR-27b-3p	Smad9		
mmu-miR-27b-3p	E130114P18Rik		
mmu-miR-27b-3p	Cblb		
mmu-miR-27b-3p	Ank2		
mmu-miR-27b-3p	Twistnb		
mmu-miR-27b-3p	39692		
mmu-miR-27b-3p	Hadha		
mmu-miR-27b-3p	Dst		
mmu-miR-27b-3p	Ppm1g		
mmu-miR-27b-3p	Gm5624		
mmu-miR-27b-3p	Cyp39a1		
mmu-miR-27b-3p	Gm3149		
mmu-miR-27b-3p	Gm10413		
mmu-miR-27b-3p	Mepce		
mmu-miR-27b-3p	Crem		
mmu-miR-27b-3p	Edrf1		
mmu-miR-27b-3p	Snap29		
mmu-miR-27b-3p	Ikzf5		
mmu-miR-27b-3p	Pate4		
mmu-miR-27b-3p	Dner		
mmu-miR-27b-3p	Casc3		
mmu-miR-27b-3p	Gm3383		
mmu-miR-27b-3p	Nfasc		
mmu-miR-27b-3p	Pdha1		
mmu-miR-27b-3p	Gm3636		
mmu-miR-27b-3p	Csdc2		
mmu-miR-27b-3p	Ruvbl2		
mmu-miR-27b-3p	Dnm3		
mmu-miR-27b-3p	Ccdc177		
mmu-miR-27b-3p	Stox2		
mmu-miR-27b-3p	Phf13		
mmu-miR-27b-3p	Gm3727		
mmu-miR-27b-3p	Adcyap1		
mmu-miR-27b-3p	Dclre1c		
mmu-miR-27b-3p	Trim23		
mmu-miR-27b-3p	Gm10338		
mmu-miR-27b-3p	Psma1		
mmu-miR-27b-3p	Nrk		
mmu-miR-27b-3p	Poldip2		
mmu-miR-27b-3p	Phb		
mmu-miR-27b-3p	Fbxo10		
mmu-miR-27b-3p	Ankib1		
mmu-miR-27b-3p	2310061I04Rik		
mmu-miR-27b-3p	Prkg2		
mmu-miR-27b-3p	Gm5930		
mmu-miR-27b-3p	Fnip1		
mmu-miR-27b-3p	Wnk1		
mmu-miR-27b-3p	Ak2		
mmu-miR-27b-3p	Gm3005		
mmu-miR-27b-3p	Zfhx3		
mmu-miR-27b-3p	Suclg1		
mmu-miR-27b-3p	Chrd		
mmu-miR-27b-3p	Irs1		
mmu-miR-27b-3p	Marcks		
mmu-miR-27b-3p	Nlk		
mmu-miR-27b-3p	Ntrk2		
mmu-miR-27b-3p	Glipr2		
mmu-miR-27b-3p	Oaf		
mmu-miR-27b-3p	B3gat2		
mmu-miR-27b-3p	Socs4		
mmu-miR-27b-3p	Setd2		
mmu-miR-27b-3p	Icos		
mmu-miR-27b-3p	Xpo1		
mmu-miR-27b-3p	Eif2s2		
mmu-miR-27b-3p	Baz2b		
mmu-miR-27b-3p	Prlr		
mmu-miR-27b-3p	Bcor		
mmu-miR-27b-3p	Appbp2		
mmu-miR-27b-3p	Ppp4r4		
mmu-miR-27b-3p	Klrd1		
mmu-miR-27b-3p	Rab33b		
mmu-miR-27b-3p	Helq		
mmu-miR-27b-3p	Ppme1		
mmu-miR-27b-3p	Shb		
mmu-miR-27b-3p	Nek1		
mmu-miR-27b-3p	Amotl2		
mmu-miR-27b-3p	Tgfbr3		
mmu-miR-27b-3p	Sfswap		
mmu-miR-27b-3p	Ccng1		
mmu-miR-27b-3p	Sbf2		
mmu-miR-27b-3p	Zfp236		
mmu-miR-27b-3p	Zbtb33		
mmu-miR-27b-3p	Gak		
mmu-miR-27b-3p	C77370		
mmu-miR-27b-3p	Rtdr1		
mmu-miR-27b-3p	Ap1s2		
mmu-miR-27b-3p	Pde7b		
mmu-miR-27b-3p	Rock2		
mmu-miR-27b-3p	Gm3138		
mmu-miR-27b-3p	Gm8011		
mmu-miR-27b-3p	Nhs		
mmu-miR-27b-3p	Klhdc3		
mmu-miR-27b-3p	Gnpda2		
mmu-miR-27b-3p	Rap1b		
mmu-miR-27b-3p	Tgoln1		
mmu-miR-27b-3p	Gm8126		
mmu-miR-27b-3p	Frk		
mmu-miR-27b-3p	Zc3h12c		
mmu-miR-27b-3p	Gm5798		
mmu-miR-27b-3p	Stim2		
mmu-miR-27b-3p	D130043K22Rik		
mmu-miR-27b-3p	Unc13c		
mmu-miR-27b-3p	Mstn		
mmu-miR-27b-3p	Unc80		
mmu-miR-27b-3p	Sgcd		
mmu-miR-27b-3p	Xkrx		
mmu-miR-27b-3p	Whsc1l1		
mmu-miR-27b-3p	Lpp		
mmu-miR-27b-3p	Fam102a		
mmu-miR-27b-3p	Pom121		
mmu-miR-27b-3p	Mtmr4		
mmu-miR-27b-3p	Gm8297		
mmu-miR-27b-3p	Otx2		
mmu-miR-27b-3p	Mtnr1b		
mmu-miR-27b-3p	Ntn1		
mmu-miR-27b-3p	Usp21		
mmu-miR-27b-3p	Flna		
mmu-miR-27b-3p	Fam98a		
mmu-miR-27b-3p	40787		
mmu-miR-27b-3p	Ppm1e		
mmu-miR-27b-3p	Lox		
mmu-miR-27b-3p	Cnot2		
mmu-miR-27b-3p	Zfp608		
mmu-miR-27b-3p	Cacna1a		
mmu-miR-27b-3p	Ubr1		
mmu-miR-27b-3p	C78339		
mmu-miR-27b-3p	Rbm12b2		
mmu-miR-27b-3p	Uqcc1		
mmu-miR-27b-3p	Ptgdr		
mmu-miR-27b-3p	Srgap3		
mmu-miR-27b-3p	Rngtt		
mmu-miR-27b-3p	Mpped1		
mmu-miR-27b-3p	Ehf		
mmu-miR-27b-3p	Spats1		
mmu-miR-27b-3p	Gm2897		
mmu-miR-27b-3p	Pdgfra		
mmu-miR-27b-3p	Grin2d		
mmu-miR-27b-3p	Hmcn1		
mmu-miR-27b-3p	Pxk		
mmu-miR-27b-3p	Dnah11		
mmu-miR-27b-3p	Tmem248		
mmu-miR-27b-3p	Zfp746		
mmu-miR-27b-3p	Iglon5		
mmu-miR-27b-3p	Gm6337		
mmu-miR-27b-3p	L2hgdh		
mmu-miR-27b-3p	Hnrnpa1		
mmu-miR-27b-3p	Pax3		
mmu-miR-27b-3p	Nckap5		
mmu-miR-27b-3p	Gabra6		
mmu-miR-27b-3p	Gm15107		
mmu-miR-27b-3p	Ssh1		
mmu-miR-27b-3p	Kbtbd8		
mmu-miR-27b-3p	Sdpr		
mmu-miR-27b-3p	Fam63b		
mmu-miR-27b-3p	Trim12c		
mmu-miR-27b-3p	Zfp189		
mmu-miR-27b-3p	Met		
mmu-miR-27b-3p	Nyap2		
mmu-miR-27b-3p	2610008E11Rik		
mmu-miR-27b-3p	Rc3h1		
mmu-miR-27b-3p	Tab2		
mmu-miR-27b-3p	Nr2f2		
mmu-miR-27b-3p	Ptprt		
mmu-miR-27b-3p	Slc26a2		
mmu-miR-27b-3p	AU040320		
mmu-miR-27b-3p	Cpeb4		
mmu-miR-27b-3p	Gm5458		
mmu-miR-27b-3p	Cald1		
mmu-miR-27b-3p	Reps1		
mmu-miR-27b-3p	Trim6		
mmu-miR-27b-3p	Rybp		
mmu-miR-27b-3p	Slc38a4		
mmu-miR-27b-3p	Ccdc50		
mmu-miR-27b-3p	Zbtb34		
mmu-miR-212-5p	Hsph1		
mmu-miR-212-5p	Jun		
mmu-miR-212-5p	Gm21847		
mmu-miR-212-5p	Gdf11		
mmu-miR-212-5p	Gm9747		
mmu-miR-212-5p	Bmf		
mmu-miR-212-5p	R3hdm2		
mmu-miR-212-5p	Ankef1		
mmu-miR-212-5p	Nav2		
mmu-miR-212-5p	Olfr701		
mmu-miR-212-5p	Gga2		
mmu-miR-212-5p	Atoh8		
mmu-miR-212-5p	Tshr		
mmu-miR-212-5p	Gm5577		
mmu-miR-212-5p	Cacna1i		
mmu-miR-212-5p	Trim71		
mmu-miR-212-5p	Ano4		
mmu-miR-212-5p	Nid1		
mmu-miR-212-5p	Hoxc9		
mmu-miR-212-5p	Mertk		
mmu-miR-212-5p	Mettl16		
mmu-miR-212-5p	Cux1		
mmu-miR-212-5p	2310022A10Rik		
mmu-miR-212-5p	Dab2ip		
mmu-miR-212-5p	Emc1		
mmu-miR-212-5p	Adhfe1		
mmu-miR-212-5p	Stard7		
mmu-miR-212-5p	Atraid		
mmu-miR-212-5p	Tg		
mmu-miR-212-5p	Casp8ap2		
mmu-miR-212-5p	Adra2a		
mmu-miR-212-5p	Pabpc4		
mmu-miR-212-5p	Akt3		
mmu-miR-212-5p	Lce3e		
mmu-miR-212-5p	Ndufab1		
mmu-miR-212-5p	Kbtbd8		
mmu-miR-212-5p	Pafah1b2		
mmu-miR-212-5p	Kif9		
mmu-miR-212-5p	Mup1		
mmu-miR-212-5p	Ndor1		
mmu-miR-212-5p	Ccdc97		
mmu-miR-30b-3p	Zbtbd6		
mmu-miR-30b-3p	Golgb1		
mmu-miR-30b-3p	Cd274		
mmu-miR-30b-3p	Csnk1g2		
mmu-miR-30b-3p	Mta3		
mmu-miR-30b-3p	Adamts10		
mmu-miR-30b-3p	Ggt7		
mmu-miR-30b-3p	Aplp1		
mmu-miR-30b-3p	Tmem87a		
mmu-miR-30b-3p	Cd209e		
mmu-miR-30b-3p	Xpo4		
mmu-miR-30b-3p	Tctex1d4		
mmu-miR-30b-3p	Mllt4		
mmu-miR-30b-3p	Dhodh		
mmu-miR-30b-3p	Il6st		
mmu-miR-30b-3p	Xpo7		
mmu-miR-30b-3p	Gm166		
mmu-miR-30b-3p	Map3k8		
mmu-miR-30b-3p	Ticam1		
mmu-miR-30b-3p	Peak1		
mmu-miR-30b-3p	Med27		
mmu-miR-30b-3p	Gatad1		
mmu-miR-30b-3p	Heatr5a		
mmu-miR-30b-3p	Ccdc34		
mmu-miR-30b-3p	Snph		
mmu-miR-30b-3p	Foxi2		
mmu-miR-30b-3p	Edc3		
mmu-miR-30b-3p	Gm28048		
mmu-miR-23b-5p	Fyco1		
mmu-miR-23b-5p	Zkscan2		
mmu-miR-23b-5p	Adam10		
mmu-miR-23b-5p	Kbtbd2		
mmu-miR-23b-5p	Slco6d1		
mmu-miR-23b-5p	Tmc6		
mmu-miR-23b-5p	Rnf150		
mmu-miR-23b-5p	Ipo11		
mmu-miR-23b-5p	1700019G17Rik		
mmu-miR-23b-5p	Trav9n-1		
mmu-miR-23b-5p	RP23-357J7.8		
mmu-miR-24-3p	Rsbn1l		
mmu-miR-24-3p	Zfp113		
mmu-miR-24-3p	B3gnt5		
mmu-miR-24-3p	Bsn		
mmu-miR-24-3p	Proca1		
mmu-miR-24-3p	Gm608		
mmu-miR-24-3p	Gria3		
mmu-miR-24-3p	Sdhaf2		
mmu-miR-24-3p	Nabp1		
mmu-miR-24-3p	2200002D01Rik		
mmu-miR-24-3p	Parp14		
mmu-miR-24-3p	Sema6a		
mmu-miR-24-3p	Smarca4		
mmu-miR-24-3p	Rpp40		
mmu-miR-24-3p	Serpina10		
mmu-miR-24-3p	Ttn		
mmu-miR-24-3p	Cdk17		
mmu-miR-24-3p	Klhdc9		
mmu-miR-24-3p	Marcksl1		
mmu-miR-24-3p	Ern1		
mmu-miR-24-3p	Gga1		
mmu-miR-24-3p	Yod1		
mmu-miR-24-3p	Cd3d		
mmu-miR-24-3p	Fasl		
mmu-miR-24-3p	Wnt4		
mmu-miR-24-3p	Trp53inp1		
mmu-miR-24-3p	Phlpp2		
mmu-miR-24-3p	Eml4		
mmu-miR-24-3p	Gstm5		
mmu-miR-24-3p	Ccdc160		
mmu-miR-24-3p	Dusp16		
mmu-miR-24-3p	Lsm10		
mmu-miR-24-3p	BC106179		
mmu-miR-24-3p	Prkrip1		
mmu-miR-24-3p	1700018C11Rik		
mmu-miR-24-3p	Vgll3		
mmu-miR-24-3p	Iws1		
mmu-miR-24-3p	Rab5b		
mmu-miR-24-3p	Gm12216		
mmu-miR-24-3p	Cnot6		
mmu-miR-24-3p	Adprm		
mmu-miR-24-3p	Rer1		
mmu-miR-24-3p	Plekha4		
mmu-miR-24-3p	Slc28a3		
mmu-miR-24-3p	Extl2		
mmu-miR-24-3p	Zfp142		
mmu-miR-24-3p	Reep2		
mmu-miR-24-3p	Htra3		
mmu-miR-24-3p	Trp53bp1		
mmu-miR-24-3p	Tmem245		
mmu-miR-24-3p	Tsc22d2		
mmu-miR-24-3p	Git1		
mmu-miR-24-3p	Ankrd35		
mmu-miR-24-3p	Pabpc2		
mmu-miR-24-3p	Tbp		
mmu-miR-24-3p	Edar		
mmu-miR-24-3p	Pgrmc2		
mmu-miR-24-3p	Tcerg1		
mmu-miR-24-3p	Acvr1b		
mmu-miR-24-3p	Cd164		
mmu-miR-24-3p	Plod2		
mmu-miR-24-3p	Lhfpl2		
mmu-miR-24-3p	Kat6a		
mmu-miR-24-3p	Bcl2l11		
mmu-miR-24-3p	Hdgfrp3		
mmu-miR-24-3p	Myo5a		
mmu-miR-24-3p	Calcr		
mmu-miR-24-3p	Ell		
mmu-miR-24-3p	Tppp		
mmu-miR-24-3p	Sbf1		
mmu-miR-24-3p	Fam83f		
mmu-miR-24-3p	Kctd21		
mmu-miR-24-3p	Cypt14		
mmu-miR-24-3p	Ccdc114		
mmu-miR-24-3p	D3Bwg0562e		
mmu-miR-24-3p	Pkdcc		
mmu-miR-24-3p	Zc3h12b		
mmu-miR-24-3p	Gtf2h2		
mmu-miR-24-3p	Iffo2		
mmu-miR-24-3p	Fap		
mmu-miR-24-3p	1700021K19Rik		
mmu-miR-24-3p	Aspscr1		
mmu-miR-24-3p	Ror1		
mmu-miR-24-3p	Pcdh10		
mmu-miR-24-3p	Srcin1		
mmu-miR-24-3p	Sh3bgrl2		
mmu-miR-24-3p	Sap30bp		
mmu-miR-28a-3p	Arf6		
mmu-miR-28a-3p	Gm15319		
mmu-miR-28a-3p	Nxpe5		
mmu-miR-28a-3p	Gpr119		
mmu-miR-28a-3p	Ptprb		
mmu-miR-28a-3p	Abcb11		
mmu-miR-28a-3p	Cyp1a2		
mmu-miR-28a-3p	Lin28b		
mmu-miR-28a-3p	Ubxn7		
mmu-miR-28a-3p	Naa15		
mmu-miR-28a-3p	Ttbk2		
mmu-miR-28a-3p	Srsf10		
mmu-miR-28a-3p	Faf2		
mmu-miR-28a-3p	Pcdhb17		
mmu-miR-28a-3p	Rp2h		
mmu-miR-28a-3p	Sytl4		
mmu-let-7i-5p	Tsc1		
mmu-let-7i-5p	Thrsp		
mmu-let-7i-5p	Ttll11		
mmu-let-7i-5p	Actr5		
mmu-let-7i-5p	St8sia1		
mmu-let-7i-5p	Syt11		
mmu-let-7i-5p	Fam184b		
mmu-let-7i-5p	Rab3gap2		
mmu-let-7i-5p	Hdx		
mmu-let-7i-5p	Plekhh1		
mmu-let-7i-5p	Klhdc8b		
mmu-let-7i-5p	Zfp354b		
mmu-let-7i-5p	Lpgat1		
mmu-let-7i-5p	Bcl2l1		
mmu-let-7i-5p	Olfr406		
mmu-let-7i-5p	Rnf44		
mmu-let-7i-5p	Pqlc2		
mmu-let-7i-5p	Rnf165		
mmu-let-7i-5p	Amer3		
mmu-let-7i-5p	Mycbp		
mmu-let-7i-5p	Igsf1		
mmu-let-7i-5p	Tmpo		
mmu-let-7i-5p	Gramd1c		
mmu-let-7i-5p	Gipc1		
mmu-let-7i-5p	Farp1		
mmu-let-7i-5p	39873		
mmu-let-7i-5p	Ero1l		
mmu-let-7i-5p	Sall3		
mmu-let-7i-5p	Prodh		
mmu-let-7i-5p	Zfp280b		
mmu-let-7i-5p	Usp47		
mmu-let-7i-5p	Tmprss11f		
mmu-let-7i-5p	Btbd3		
mmu-let-7i-5p	Fgf11		
mmu-let-7i-5p	Adrb3		
mmu-let-7i-5p	Taf5		
mmu-let-7i-5p	Pde12		
mmu-let-7i-5p	Col15a1		
mmu-let-7i-5p	Irs1		
mmu-let-7i-5p	Otof		
mmu-let-7i-5p	Arid3b		
mmu-let-7i-5p	Hmga1		
mmu-let-7i-5p	Tspear		
mmu-let-7i-5p	Prlr		
mmu-let-7i-5p	Crct1		
mmu-let-7i-5p	Mettl6		
mmu-let-7i-5p	Lace1		
mmu-let-7i-5p	Serf2		
mmu-let-7i-5p	Samd10		
mmu-let-7i-5p	Fsd1l		
mmu-let-7i-5p	Ghr		
mmu-let-7i-5p	Srek1		
mmu-let-7i-5p	Zfp945		
mmu-let-7i-5p	Ikbkap		
mmu-let-7i-5p	Tuba4a		
mmu-let-7i-5p	Xpo4		
mmu-let-7i-5p	Leprel2		
mmu-let-7i-5p	Rbfox1		
mmu-let-7i-5p	Gm11149		
mmu-let-7i-5p	Homer2		
mmu-let-7i-5p	Ngly1		
mmu-let-7i-5p	Ppargc1a		
mmu-let-7i-5p	Styk1		
mmu-let-7i-5p	Gprc5c		
mmu-let-7i-5p	Lmln		
mmu-let-7i-5p	Khsrp		
mmu-let-7i-5p	Arhgap12		
mmu-let-7i-5p	Taf9b		
mmu-let-7i-5p	AI606181		
mmu-let-7i-5p	1110037F02Rik		
mmu-let-7i-5p	Osmr		
mmu-let-7i-5p	Gpr157		
mmu-let-7i-5p	Adipor2		
mmu-let-7i-5p	Hif3a		
mmu-let-7i-5p	Ercc6		
mmu-let-7i-5p	E030030I06Rik		
mmu-let-7i-5p	Fnip2		
mmu-let-7i-5p	Parm1		
mmu-let-7i-5p	Actg1		
mmu-let-7i-5p	Nbeal2		
mmu-let-7i-5p	Lingo1		
mmu-let-7i-5p	Wnt9a		
mmu-let-7i-5p	Arih1		
mmu-let-7i-5p	Cnot2		
mmu-let-7i-5p	Rnf217		
mmu-let-7i-5p	1600012H06Rik		
mmu-let-7i-5p	Plxnd1		
mmu-let-7i-5p	Pag1		
mmu-let-7i-5p	Rorc		
mmu-let-7i-5p	Arid3c		
mmu-let-7i-5p	D1Ertd622e		
mmu-let-7i-5p	Mycs		
mmu-let-7i-5p	Trpm6		
mmu-let-7i-5p	Ppt2		
mmu-let-7i-5p	Sec24c		
mmu-let-7i-5p	Tomt		
mmu-let-7i-5p	Slc5a9		
mmu-let-7i-5p	Hrnr		
mmu-let-7i-5p	Stx17		
mmu-let-7i-5p	Mapk6		
mmu-let-7i-5p	Cdk8		
mmu-let-7i-5p	Qars		
mmu-let-7i-5p	Galnt12		
mmu-let-7i-5p	Atpaf1		
mmu-let-7i-5p	Helz		
mmu-let-7i-5p	Kmt2d		
mmu-let-7i-5p	Tspan18		
mmu-let-7i-5p	Kcnma1		
mmu-let-7i-5p	Trhde		
mmu-let-7i-5p	Igsf9		
mmu-let-7i-5p	Nlrc5		
mmu-miR-24-2-5p	Dcun1d3		
mmu-miR-24-2-5p	Slitrk2		
mmu-miR-24-2-5p	Mier1		
mmu-miR-24-2-5p	Elovl5		
mmu-miR-24-2-5p	9330161L09Rik		
mmu-miR-24-2-5p	Igsf6		
mmu-miR-24-2-5p	Kcnab1		
mmu-miR-24-2-5p	Sox11		
mmu-miR-24-2-5p	5830462I19Rik		
mmu-miR-24-2-5p	Mbip		
mmu-miR-24-2-5p	Cnot6l		
mmu-miR-24-2-5p	Dpp10		
mmu-miR-24-2-5p	Nudt7		
mmu-miR-24-2-5p	Ppp2r5c		
mmu-miR-24-2-5p	Il22ra2		
mmu-miR-488-3p	Zdhhc11		
mmu-miR-488-3p	Smco4		
mmu-miR-488-3p	Ilkap		
mmu-miR-488-3p	Sftpa1		
mmu-miR-488-3p	Setx		
mmu-miR-488-3p	42248		
mmu-miR-488-3p	Fmo2		
mmu-miR-488-3p	Gnai1		
mmu-miR-488-3p	Ept1		
mmu-miR-488-3p	Ttn		
mmu-miR-488-3p	Slco2a1		
mmu-miR-488-3p	Mbnl2		
mmu-miR-488-3p	Cd97		
mmu-miR-488-3p	Zfp488		
mmu-miR-488-3p	Ppfia2		
mmu-miR-488-3p	A830018L16Rik		
mmu-miR-488-3p	Rpl39		
mmu-miR-488-3p	Nlgn1		
mmu-miR-488-3p	Thrap3		
mmu-miR-488-3p	Gm9817		
mmu-miR-488-3p	Ext1		
mmu-miR-488-3p	Gucy2f		
mmu-miR-488-3p	Nol4l		
mmu-miR-488-3p	Tanc2		
mmu-miR-488-3p	Adarb2		
mmu-miR-488-3p	N4bp2l2		
mmu-miR-488-3p	Ptges3		
mmu-miR-488-3p	Stxbp4		
mmu-miR-488-3p	Trpc4		
mmu-miR-488-3p	Fign		
mmu-miR-488-3p	Pum2		
mmu-miR-488-3p	Zfp248		
mmu-miR-488-3p	Dab1		
mmu-miR-488-3p	Sox11		
mmu-miR-488-3p	P2rx4		
mmu-miR-488-3p	Unc5d		
mmu-miR-488-3p	Rel		
mmu-miR-488-3p	Mllt4		
mmu-miR-488-3p	Pxdn		
mmu-miR-488-3p	Prpf40a		
mmu-miR-488-3p	Zc3h14		
mmu-miR-488-3p	Eml6		
mmu-miR-488-3p	Crim1		
mmu-miR-488-3p	Pcdhb14		
mmu-miR-488-3p	Rab15		
mmu-miR-488-3p	Papd5		
mmu-miR-488-3p	Tardbp		
mmu-miR-488-3p	AW549877		
mmu-miR-488-3p	Gm4788		
mmu-miR-488-3p	Erbb2ip		
mmu-miR-488-3p	Lpp		
mmu-miR-488-3p	Cradd		
mmu-miR-488-3p	Gfpt2		
mmu-miR-488-3p	Rbm47		
mmu-miR-488-3p	Opcml		
mmu-miR-488-3p	Fut9		
mmu-miR-488-3p	Vps35		
mmu-miR-488-3p	Kat6a		
mmu-miR-488-3p	Fam46d		
mmu-miR-488-3p	Fam180a		
mmu-miR-488-3p	Exd2		
mmu-miR-488-3p	Kcnh7		
mmu-miR-488-3p	Gtsf1		
mmu-miR-488-3p	Gm4723		
mmu-miR-488-3p	Chrdl1		
mmu-miR-488-3p	Wdr89		
mmu-miR-488-3p	Zfp738		
mmu-miR-488-3p	Pcyt1a		
mmu-miR-488-3p	Phip		
mmu-miR-488-3p	Gm14306		
mmu-miR-488-3p	Spag16		
mmu-miR-488-3p	Cxcr6		
mmu-miR-488-3p	Stard5		
mmu-miR-488-3p	Rgs9bp		
mmu-miR-488-3p	Akap13		
mmu-miR-488-3p	Mbnl1		
mmu-miR-488-3p	Dab2		
mmu-miR-488-3p	Arfip2		
mmu-miR-488-3p	Gm6358		
mmu-miR-329-3p	Med13		
mmu-miR-329-3p	Inpp1		
mmu-miR-329-3p	Il17ra		
mmu-miR-329-3p	Col22a1		
mmu-miR-329-3p	Prkaa2		
mmu-miR-329-3p	Gfod1		
mmu-miR-329-3p	Mdga1		
mmu-miR-329-3p	Prox1		
mmu-miR-329-3p	Sox5		
mmu-miR-329-3p	Ppp1r12b		
mmu-miR-329-3p	Ubr3		
mmu-miR-329-3p	Bmpr1a		
mmu-miR-329-3p	Mgat4a		
mmu-miR-329-3p	Wdr73		
mmu-miR-329-3p	Bmpr2		
mmu-miR-329-3p	Pde7a		
mmu-miR-329-3p	Rgag4		
mmu-miR-329-3p	Irf2bpl		
mmu-miR-329-3p	Ikzf4		
mmu-miR-329-3p	Zc3h12d		
mmu-miR-329-3p	Wbp1l		
mmu-miR-329-3p	Nudcd3		
mmu-miR-329-3p	Tmem2		
mmu-miR-329-3p	Neo1		
mmu-miR-329-3p	Pld2		
mmu-miR-329-3p	Tnfrsf11a		
mmu-miR-329-3p	Klk10		
mmu-miR-329-3p	Cdkn2d		
mmu-miR-329-3p	Srgap2		
mmu-miR-329-3p	Wfdc12		
mmu-miR-329-3p	Ccdc60		
mmu-miR-329-3p	Ifitm7		
mmu-miR-329-3p	Zfp655		
mmu-miR-329-3p	Dnajc5		
mmu-miR-329-3p	Slc43a2		
mmu-miR-329-3p	Adcy5		
mmu-miR-329-3p	Syncrip		
mmu-miR-329-3p	Insig2		
mmu-miR-329-3p	Slc38a9		
mmu-miR-329-3p	Selt		
mmu-miR-329-3p	Bpifc		
mmu-miR-329-3p	Pkib		
mmu-miR-329-3p	Elavl2		
mmu-miR-329-3p	Elavl4		
mmu-miR-329-3p	Taok1		
mmu-miR-329-3p	Fos		
mmu-miR-329-3p	Stox2		
mmu-miR-329-3p	Gxylt1		
mmu-miR-329-3p	Cep97		
mmu-miR-329-3p	Ddx21		
mmu-miR-329-3p	Hook3		
mmu-miR-329-3p	Erbb4		
mmu-miR-329-3p	Pacs2		
mmu-miR-329-3p	Serpinb8		
mmu-miR-329-3p	2810417H13Rik		
mmu-miR-329-3p	Cd3d		
mmu-miR-329-3p	Fkbp6		
mmu-miR-329-3p	Dusp2		
mmu-miR-329-3p	Gtpbp4		
mmu-miR-329-3p	Dcaf17		
mmu-miR-329-3p	Pkp1		
mmu-miR-329-3p	Fam219a		
mmu-miR-329-3p	Nol4l		
mmu-miR-329-3p	Rgl1		
mmu-miR-329-3p	Kctd11		
mmu-miR-329-3p	Mlxip		
mmu-miR-329-3p	Rfx3		
mmu-miR-329-3p	Sp110		
mmu-miR-329-3p	Sec63		
mmu-miR-329-3p	Cntnap5a		
mmu-miR-329-3p	Myadm		
mmu-miR-329-3p	Cry2		
mmu-miR-329-3p	Cep57		
mmu-miR-329-3p	Magee1		
mmu-miR-329-3p	Pms2		
mmu-miR-329-3p	Fign		
mmu-miR-329-3p	Gpd1l		
mmu-miR-329-3p	Tef		
mmu-miR-329-3p	Oas1g		
mmu-miR-329-3p	Abhd13		
mmu-miR-329-3p	BC067074		
mmu-miR-329-3p	Serbp1		
mmu-miR-329-3p	Tmem170b		
mmu-miR-329-3p	Arf3		
mmu-miR-329-3p	Npas3		
mmu-miR-329-3p	Kcnj5		
mmu-miR-329-3p	Col25a1		
mmu-miR-329-3p	Foxf2		
mmu-miR-329-3p	Tll1		
mmu-miR-329-3p	Dtnb		
mmu-miR-329-3p	Dnajb9		
mmu-miR-329-3p	Dennd5b		
mmu-miR-329-3p	Lin28b		
mmu-miR-329-3p	Dusp9		
mmu-miR-329-3p	Nrg3		
mmu-miR-329-3p	Siah1a		
mmu-miR-329-3p	Tead1		
mmu-miR-329-3p	Rbmx		
mmu-miR-329-3p	Slc45a4		
mmu-miR-329-3p	Ireb2		
mmu-miR-329-3p	Esm1		
mmu-miR-329-3p	Iqcj		
mmu-miR-329-3p	Taf12		
mmu-miR-329-3p	Cnot6		
mmu-miR-329-3p	Pcdhb19		
mmu-miR-329-3p	Asxl3		
mmu-miR-329-3p	Ddx19b		
mmu-miR-329-3p	Pias1		
mmu-miR-329-3p	Sgsh		
mmu-miR-329-3p	Pon2		
mmu-miR-329-3p	Celf2		
mmu-miR-329-3p	Tmem252		
mmu-miR-329-3p	Klhl21		
mmu-miR-329-3p	Tram1l1		
mmu-miR-329-3p	Shoc2		
mmu-miR-329-3p	Casz1		
mmu-miR-329-3p	Cpsf6		
mmu-miR-329-3p	Fnbp1		
mmu-miR-329-3p	Zbtb20		
mmu-miR-329-3p	Ldb3		
mmu-miR-329-3p	Rere		
mmu-miR-329-3p	Gmeb1		
mmu-miR-329-3p	Mast3		
mmu-miR-329-3p	Tfdp2		
mmu-miR-329-3p	Il17rd		
mmu-miR-329-3p	Mylk		
mmu-miR-329-3p	Ptpn3		
mmu-miR-329-3p	Tsc22d2		
mmu-miR-329-3p	Xpot		
mmu-miR-329-3p	Dtl		
mmu-miR-329-3p	Zc3hav1l		
mmu-miR-329-3p	Diap2		
mmu-miR-329-3p	Kif2a		
mmu-miR-329-3p	Ift88		
mmu-miR-329-3p	Mark3		
mmu-miR-329-3p	Tmcc3		
mmu-miR-329-3p	Gm10339		
mmu-miR-329-3p	Gpr180		
mmu-miR-329-3p	Pnmal2		
mmu-miR-329-3p	Plekha2		
mmu-miR-329-3p	Ralgps2		
mmu-miR-329-3p	Prmt8		
mmu-miR-329-3p	Hnrnpa0		
mmu-miR-329-3p	St6galnac5		
mmu-miR-329-3p	Cmklr1		
mmu-miR-329-3p	Pcgf2		
mmu-miR-329-3p	Ran		
mmu-miR-329-3p	Rasal2		
mmu-miR-329-3p	Synrg		
mmu-miR-329-3p	Dtna		
mmu-miR-329-3p	Ssh2		
mmu-miR-329-3p	Fbxl18		
mmu-miR-329-3p	Rnf217		
mmu-miR-329-3p	Itgb3bp		
mmu-miR-329-3p	Arl5b		
mmu-miR-329-3p	Lemd1		
mmu-miR-329-3p	Med27		
mmu-miR-329-3p	Lrp8		
mmu-miR-329-3p	Ksr2		
mmu-miR-329-3p	Usp27x		
mmu-miR-329-3p	Atf7ip		
mmu-miR-329-3p	Tril		
mmu-miR-329-3p	Enpp4		
mmu-miR-329-3p	Amz1		
mmu-miR-329-3p	Fdxacb1		
mmu-miR-329-3p	Fxyd5		
mmu-miR-329-3p	Fzd5		
mmu-miR-329-3p	Gnpat		
mmu-miR-329-3p	Mark1		
mmu-miR-329-3p	9930021J03Rik		
mmu-miR-329-3p	Bcl2l15		
mmu-miR-329-3p	Prkacb		
mmu-miR-329-3p	Tmem35		
mmu-miR-329-3p	Derl1		
mmu-miR-329-3p	Slc41a3		
mmu-miR-329-3p	Usp44		
mmu-miR-329-3p	Myo5b		
mmu-miR-329-3p	Mrpl48		
mmu-miR-329-3p	Cyld		
mmu-miR-329-3p	Mcam		
mmu-miR-329-3p	Cxcl5		
mmu-miR-329-3p	Eif3a		
mmu-miR-329-3p	Zdhhc5		
mmu-miR-329-3p	Zfp341		
mmu-miR-329-3p	Wdr89		
mmu-miR-329-3p	Aff3		
mmu-miR-329-3p	Sspn		
mmu-miR-329-3p	Klra2		
mmu-miR-329-3p	Dynll2		
mmu-miR-329-3p	Slc1a2		
mmu-miR-329-3p	Kif9		
mmu-miR-329-3p	Met		
mmu-miR-329-3p	Sp6		
mmu-miR-329-3p	Nyap2		
mmu-miR-329-3p	Mfap1a		
mmu-miR-329-3p	Bbox1		
mmu-miR-329-3p	Pi15		
mmu-miR-329-3p	Spag16		
mmu-miR-329-3p	Prdm1		
mmu-miR-329-3p	Mrps24		
mmu-miR-329-3p	Syt7		
mmu-miR-329-3p	2900011O08Rik		
mmu-miR-329-3p	Lias		
mmu-miR-329-3p	Sytl4		
mmu-miR-329-3p	Lrrc10b		
mmu-miR-329-3p	Pgm2l1		
mmu-miR-329-3p	Ago2		
mmu-miR-329-3p	Gls2		
mmu-miR-329-3p	Celf1		
mmu-miR-329-3p	Srcin1		
mmu-miR-329-3p	Lsamp		
mmu-miR-329-3p	Wwp2		
mmu-miR-329-3p	Usf2		
mmu-miR-329-3p	1700028K03Rik		
mmu-miR-329-3p	Rtn4		
mmu-miR-329-3p	Csmd2		
mmu-miR-329-3p	Gm28045		
mmu-miR-329-3p	Akap2		
mmu-miR-329-3p	RP23-29K12.9		
mmu-miR-329-3p	Gm17174		
mmu-miR-146a-5p	B3gnt5		
mmu-miR-146a-5p	Plek		
mmu-miR-146a-5p	Srsf1		
mmu-miR-146a-5p	Tnrc6a		
mmu-miR-146a-5p	Ank2		
mmu-miR-146a-5p	Rps6kc1		
mmu-miR-146a-5p	Stc1		
mmu-miR-146a-5p	Enpp5		
mmu-miR-146a-5p	Igsf1		
mmu-miR-146a-5p	Robo1		
mmu-miR-146a-5p	Gm13128		
mmu-miR-146a-5p	Slitrk4		
mmu-miR-146a-5p	Grin2b		
mmu-miR-146a-5p	1700029H14Rik		
mmu-miR-146a-5p	Hnrnpul2		
mmu-miR-146a-5p	Rnf169		
mmu-miR-146a-5p	Zfp429		
mmu-miR-146a-5p	Cxxc4		
mmu-miR-146a-5p	Ppp1r11		
mmu-miR-146a-5p	Pramel3		
mmu-miR-146a-5p	Cggbp1		
mmu-miR-146a-5p	Pip5k1b		
mmu-miR-146a-5p	Chrna1		
mmu-miR-146a-5p	Ubxn7		
mmu-miR-146a-5p	Irak1		
mmu-miR-146a-5p	Mri1		
mmu-miR-146a-5p	Clasp1		
mmu-miR-146a-5p	Arrdc1		
mmu-miR-146a-5p	Cbx5		
mmu-miR-146a-5p	Zfp882		
mmu-miR-146a-5p	St5		
mmu-miR-146a-5p	Chuk		
mmu-miR-146a-5p	4930402K13Rik		
mmu-miR-146a-5p	Irx2		
mmu-miR-146a-5p	Gm10600		
mmu-miR-146a-5p	Cct8		
mmu-miR-146a-5p	Gm7293		
mmu-miR-146a-5p	Tmc1		
mmu-miR-146a-5p	Ier5l		
mmu-miR-146a-5p	Bcorl1		
mmu-miR-146a-5p	Il18rap		
mmu-miR-146a-5p	Vasn		
mmu-miR-146a-5p	Abca5		
mmu-miR-146a-5p	Rftn1		
mmu-miR-146a-5p	Rsf1		
mmu-miR-146a-5p	Nipal1		
mmu-miR-146a-5p	Napb		
mmu-miR-146a-5p	Pphln1		
mmu-miR-146a-5p	Nr2c2		
mmu-miR-125a-5p	P2rx7		
mmu-miR-125a-5p	Nr6a1		
mmu-miR-125a-5p	Gm12776		
mmu-miR-125a-5p	Lrfn2		
mmu-miR-125a-5p	Pdia6		
mmu-miR-125a-5p	Celsr2		
mmu-miR-125a-5p	Ammecr1l		
mmu-miR-125a-5p	Numa1		
mmu-miR-125a-5p	Phf20		
mmu-miR-125a-5p	Smim12		
mmu-miR-125a-5p	Sema4f		
mmu-miR-125a-5p	Uba7		
mmu-miR-125a-5p	Rap1a		
mmu-miR-125a-5p	Stxbp5l		
mmu-miR-125a-5p	Foxs1		
mmu-miR-125a-5p	Elovl6		
mmu-miR-125a-5p	Gm9881		
mmu-miR-125a-5p	Csnk2a1		
mmu-miR-125a-5p	Gm7120		
mmu-miR-125a-5p	Cdh9		
mmu-miR-125a-5p	Edem1		
mmu-miR-125a-5p	Hoxb3		
mmu-miR-125a-5p	Nedd9		
mmu-miR-125a-5p	Ubn1		
mmu-miR-125a-5p	Tmtc2		
mmu-miR-125a-5p	Rreb1		
mmu-miR-125a-5p	Msi1		
mmu-miR-125a-5p	Tox		
mmu-miR-125a-5p	Gm21969		
mmu-miR-125a-5p	Lin28a		
mmu-miR-125a-5p	Fam129b		
mmu-miR-125a-5p	Map3k10		
mmu-miR-125a-5p	Brms1		
mmu-miR-125a-5p	Slc4a10		
mmu-miR-125a-5p	Srrm3		
mmu-miR-125a-5p	Sh3tc2		
mmu-miR-125a-5p	Zfyve1		
mmu-miR-125a-5p	Tmem168		
mmu-miR-125a-5p	Dhx33		
mmu-miR-125a-5p	Shcbp1l		
mmu-miR-125a-5p	Dmd		
mmu-miR-125a-5p	Mobp		
mmu-miR-125a-5p	Ankrd33b		
mmu-miR-125a-5p	Scn2b		
mmu-miR-125a-5p	Kbtbd13		
mmu-miR-125a-5p	Wnt7a		
mmu-miR-125a-5p	Rbm24		
mmu-miR-125a-5p	Satb2		
mmu-miR-125a-5p	Taf9b		
mmu-miR-125a-5p	Iqce		
mmu-miR-125a-5p	6030458C11Rik		
mmu-miR-125a-5p	Sel1l		
mmu-miR-125a-5p	Usp37		
mmu-miR-125a-5p	Actr3		
mmu-miR-125a-5p	Trpm2		
mmu-miR-125a-5p	Tead4		
mmu-miR-125a-5p	Wdr1		
mmu-miR-125a-5p	Tor2a		
mmu-miR-125a-5p	Pafah1b1		
mmu-miR-125a-5p	Coro2a		
mmu-miR-125a-5p	Sec14l2		
mmu-miR-125a-5p	Strn		
mmu-miR-125a-5p	Bap1		
mmu-miR-125a-5p	Prph2		
mmu-miR-125a-5p	Cyyr1		
mmu-miR-125a-5p	Smg1		
mmu-miR-125a-5p	Parm1		
mmu-miR-125a-5p	Fam20b		
mmu-miR-125a-5p	Tex15		
mmu-miR-125a-5p	Ube2g1		
mmu-miR-125a-5p	Peak1		
mmu-miR-125a-5p	Rnf217		
mmu-miR-125a-5p	Glyr1		
mmu-miR-125a-5p	Jarid2		
mmu-miR-125a-5p	Szrd1		
mmu-miR-125a-5p	Slc25a22		
mmu-miR-125a-5p	Peli2		
mmu-miR-125a-5p	Plekha8		
mmu-miR-125a-5p	Mxd4		
mmu-miR-125a-5p	1600002H07Rik		
mmu-miR-125a-5p	0610010F05Rik		
mmu-miR-125a-5p	Cdr2l		
mmu-miR-125a-5p	Arrb1		
mmu-miR-125a-5p	Ubap2l		
mmu-miR-125a-5p	Galntl6		
mmu-miR-125a-5p	Prdm15		
mmu-miR-125a-5p	Vps36		
mmu-miR-125a-5p	Scube3		
mmu-miR-125a-5p	Cnot3		
mmu-miR-125a-5p	Brpf1		
mmu-miR-125a-5p	Mnat1		
mmu-miR-125a-5p	Diras1		
mmu-miR-125a-5p	Rpgrip1l		
mmu-miR-125a-5p	Atl2		
mmu-miR-125a-5p	Lrrc10b		
mmu-miR-125a-5p	Zfp691		
mmu-miR-125a-5p	Lfng		
mmu-miR-125a-5p	Chd8		
mmu-miR-125a-5p	Zfp281		
mmu-miR-125a-5p	Mtus1		
mmu-miR-125a-5p	Entpd4		
mmu-miR-124-5p	Cdc14a		
mmu-miR-124-5p	Gria3		
mmu-miR-124-5p	Tlcd1		
mmu-miR-124-5p	Pdzd2		
mmu-miR-124-5p	Zfand1		
mmu-miR-124-5p	Mtmr4		
mmu-miR-124-5p	Foxg1		
mmu-miR-124-5p	Flna		
mmu-miR-124-5p	Klhl8		
mmu-miR-124-5p	Tfap2a		
mmu-miR-124-5p	Snx2		
mmu-miR-183-5p	Gm5114		
mmu-miR-183-5p	Apcdd1		
mmu-miR-183-5p	Slc30a9		
mmu-miR-183-5p	5330417C22Rik		
mmu-miR-183-5p	Rab11fip4		
mmu-miR-183-5p	Rgs7bp		
mmu-miR-183-5p	Kcnk10		
mmu-miR-183-5p	Arhgap21		
mmu-miR-183-5p	Ikzf5		
mmu-miR-183-5p	Ralgapa1		
mmu-miR-183-5p	Osbpl8		
mmu-miR-183-5p	Angel2		
mmu-miR-183-5p	Ddx49		
mmu-miR-183-5p	Alg5		
mmu-miR-183-5p	Rnf138		
mmu-miR-183-5p	Ctdspl		
mmu-miR-183-5p	Pgr15l		
mmu-miR-183-5p	Laptm4a		
mmu-miR-183-5p	Kcnk2		
mmu-miR-183-5p	Ppp2ca		
mmu-miR-183-5p	Tcf4		
mmu-miR-183-5p	Plekhs1		
mmu-miR-183-5p	Akap6		
mmu-miR-183-5p	Prkci		
mmu-miR-183-5p	Cx3cl1		
mmu-miR-183-5p	Eif4a2		
mmu-miR-183-5p	Eif4a1		
mmu-miR-183-5p	Mau2		
mmu-miR-183-5p	Unc13c		
mmu-miR-183-5p	Syt1		
mmu-miR-183-5p	Slc35g1		
mmu-miR-183-5p	Phc1		
mmu-miR-183-5p	Erbb2ip		
mmu-miR-183-5p	Gm7168		
mmu-miR-183-5p	Ppapdc1b		
mmu-miR-183-5p	Tmcc3		
mmu-miR-183-5p	Epha4		
mmu-miR-183-5p	Wfdc8		
mmu-miR-183-5p	Mal2		
mmu-miR-183-5p	Rnf2		
mmu-miR-183-5p	Smc3		
mmu-miR-183-5p	Tph1		
mmu-miR-183-5p	Gm4884		
mmu-miR-183-5p	Ypel5		
mmu-miR-183-5p	Lrp1b		
mmu-miR-183-5p	Rev3l		
mmu-miR-183-5p	Chd2		
mmu-miR-183-5p	Frmd5		
mmu-miR-183-5p	Lmo3		
mmu-miR-183-5p	Hoxd3		
mmu-miR-183-5p	Prelp		
mmu-miR-183-5p	Lck		
mmu-miR-183-5p	Rcn2		
mmu-miR-183-5p	Gm10295		
mmu-miR-183-5p	Arhgap6		
mmu-miR-183-5p	Garnl3		
mmu-miR-183-5p	Cstf2		
mmu-miR-183-5p	Rbms1		
mmu-miR-183-5p	Kank1		
mmu-miR-23a-3p	Rbpms2		
mmu-miR-23a-3p	Pigs		
mmu-miR-23a-3p	Tpst1		
mmu-miR-23a-3p	Tnfaip6		
mmu-miR-23a-3p	Fam222b		
mmu-miR-23a-3p	Reps2		
mmu-miR-23a-3p	Csnk1g1		
mmu-miR-23a-3p	Lphn2		
mmu-miR-23a-3p	Slc30a9		
mmu-miR-23a-3p	Ccdc138		
mmu-miR-23a-3p	Pde7a		
mmu-miR-23a-3p	Pik3r3		
mmu-miR-23a-3p	Arhgap42		
mmu-miR-23a-3p	Zfp423		
mmu-miR-23a-3p	Gm15446		
mmu-miR-23a-3p	Ctcf		
mmu-miR-23a-3p	Zfp40		
mmu-miR-23a-3p	Zfp947		
mmu-miR-23a-3p	Zdbf2		
mmu-miR-23a-3p	Ksr1		
mmu-miR-23a-3p	Mbtd1		
mmu-miR-23a-3p	Asb15		
mmu-miR-23a-3p	Dyrk1a		
mmu-miR-23a-3p	Rnd3		
mmu-miR-23a-3p	Cacnb2		
mmu-miR-23a-3p	Atp6v1e1		
mmu-miR-23a-3p	Zfp808		
mmu-miR-23a-3p	Gm13152		
mmu-miR-23a-3p	Gm13051		
mmu-miR-23a-3p	Zfp652		
mmu-miR-23a-3p	Phf10		
mmu-miR-23a-3p	Smarcc1		
mmu-miR-23a-3p	Tnrc6c		
mmu-miR-23a-3p	1110002E22Rik		
mmu-miR-23a-3p	Pnpla3		
mmu-miR-23a-3p	Shroom2		
mmu-miR-23a-3p	Zfp39		
mmu-miR-23a-3p	Nek6		
mmu-miR-23a-3p	Kpnb1		
mmu-miR-23a-3p	Mettl25		
mmu-miR-23a-3p	Nts		
mmu-miR-23a-3p	Zbtb1		
mmu-miR-23a-3p	Arhgap20		
mmu-miR-23a-3p	Sox11		
mmu-miR-23a-3p	Chic2		
mmu-miR-23a-3p	Kcnq5		
mmu-miR-23a-3p	Nfib		
mmu-miR-23a-3p	Irf2		
mmu-miR-23a-3p	Kitl		
mmu-miR-23a-3p	Asxl3		
mmu-miR-23a-3p	Vkorc1l1		
mmu-miR-23a-3p	Ago3		
mmu-miR-23a-3p	Lrp5		
mmu-miR-23a-3p	Ggnbp2		
mmu-miR-23a-3p	Zic1		
mmu-miR-23a-3p	Gap43		
mmu-miR-23a-3p	Dram2		
mmu-miR-23a-3p	Wdr20		
mmu-miR-23a-3p	Bmp2k		
mmu-miR-23a-3p	Abi2		
mmu-miR-23a-3p	Ppp1r3c		
mmu-miR-23a-3p	Ppif		
mmu-miR-23a-3p	Il1rapl1		
mmu-miR-23a-3p	Kpna4		
mmu-miR-23a-3p	Tcf20		
mmu-miR-23a-3p	Bod1l		
mmu-miR-23a-3p	Nr1h5		
mmu-miR-23a-3p	Vps35		
mmu-miR-23a-3p	Qser1		
mmu-miR-23a-3p	Glyr1		
mmu-miR-23a-3p	Ptgdr		
mmu-miR-23a-3p	Trmt10a		
mmu-miR-23a-3p	Nfat5		
mmu-miR-23a-3p	Prpf4b		
mmu-miR-23a-3p	Fbxo11		
mmu-miR-23a-3p	Adra2a		
mmu-miR-23a-3p	Mef2a		
mmu-miR-23a-3p	Cnot7		
mmu-miR-23a-3p	Frmd5		
mmu-miR-23a-3p	Fam120c		
mmu-miR-23a-3p	Ccnt2		
mmu-miR-23a-3p	Frem1		
mmu-miR-23a-3p	Fnbp1l		
mmu-miR-23a-3p	Gm13212		
mmu-miR-23a-3p	Kbtbd8		
mmu-miR-23a-3p	Adam19		
mmu-miR-23a-3p	Cbfa2t3		
mmu-miR-23a-3p	Wrn		
mmu-miR-23a-3p	Pik3c2a		
mmu-miR-23a-3p	Med12		
mmu-miR-23a-3p	2210404O09Rik		
mmu-miR-23a-3p	Zfhx4		
mmu-miR-23a-3p	Zfp62		
mmu-miR-23a-3p	NA		
mmu-miR-23a-3p	Tbc1d15		
mmu-miR-23a-3p	Pcdh10		
mmu-miR-23a-3p	Serpinb9		
mmu-miR-23a-3p	Nefl		
mmu-miR-107-3p	Slc6a8		
mmu-miR-107-3p	Rpap1		
mmu-miR-107-3p	Atrip		
mmu-miR-107-3p	Ank1		
mmu-miR-107-3p	Ubr3		
mmu-miR-107-3p	Timm22		
mmu-miR-107-3p	Arel1		
mmu-miR-107-3p	Dcaf7		
mmu-miR-107-3p	Irs4		
mmu-miR-107-3p	Agfg1		
mmu-miR-107-3p	Cul2		
mmu-miR-107-3p	Cpd		
mmu-miR-107-3p	Gpr124		
mmu-miR-107-3p	Rfx5		
mmu-miR-107-3p	Cdk17		
mmu-miR-107-3p	Rasgef1b		
mmu-miR-107-3p	Gm2832		
mmu-miR-107-3p	Otud4		
mmu-miR-107-3p	Armc8		
mmu-miR-107-3p	Tle4		
mmu-miR-107-3p	Prkar2a		
mmu-miR-107-3p	Vcan		
mmu-miR-107-3p	Col1a1		
mmu-miR-107-3p	Taf5		
mmu-miR-107-3p	Cldn12		
mmu-miR-107-3p	Mapkap1		
mmu-miR-107-3p	Gpatch8		
mmu-miR-107-3p	Snx11		
mmu-miR-107-3p	Trank1		
mmu-miR-107-3p	Vbp1		
mmu-miR-107-3p	Atf7		
mmu-miR-107-3p	Btbd7		
mmu-miR-107-3p	Akap11		
mmu-miR-107-3p	Piezo1		
mmu-miR-107-3p	Dll1		
mmu-miR-107-3p	2310047M10Rik		
mmu-miR-107-3p	Tacc1		
mmu-miR-107-3p	Zfp142		
mmu-miR-107-3p	Slc26a7		
mmu-miR-107-3p	Phf19		
mmu-miR-107-3p	Cdk5r1		
mmu-miR-107-3p	Upf2		
mmu-miR-107-3p	Adck5		
mmu-miR-107-3p	Baz2a		
mmu-miR-107-3p	Krt222		
mmu-miR-107-3p	Ptplb		
mmu-miR-107-3p	Rnf207		
mmu-miR-107-3p	Sec22a		
mmu-miR-107-3p	Fam60a		
mmu-miR-107-3p	Sptbn4		
mmu-miR-107-3p	Trpm3		
mmu-miR-107-3p	Ubxn10		
mmu-miR-107-3p	Jarid2		
mmu-miR-107-3p	Slc25a22		
mmu-miR-107-3p	Tarbp2		
mmu-miR-107-3p	Rgs8		
mmu-miR-107-3p	Hsd17b7		
mmu-miR-107-3p	Traf3		
mmu-miR-107-3p	Sema3a		
mmu-miR-107-3p	Sdcbp		
mmu-miR-107-3p	Prdm4		
mmu-miR-107-3p	Trabd2b		
mmu-miR-107-3p	Cdk6		
mmu-miR-107-3p	Agbl5		
mmu-miR-107-3p	Clasrp		
mmu-miR-107-3p	Uspl1		
mmu-miR-107-3p	Zbtb46		
mmu-miR-107-3p	Slco1a1		
mmu-miR-107-3p	Sufu		
mmu-miR-107-3p	Srpr		
mmu-miR-107-3p	Cdc6		
mmu-miR-107-3p	Rap2c		
mmu-miR-107-3p	Cphx3		
mmu-miR-107-3p	Smg6		
mmu-miR-107-3p	Gm10471		
mmu-miR-107-3p	Cphx2		
mmu-miR-30c-5p	Arl8b		
mmu-miR-30c-5p	Fubp1		
mmu-miR-30c-5p	Rlim		
mmu-miR-30c-5p	Nr6a1		
mmu-miR-30c-5p	Ankrd17		
mmu-miR-30c-5p	Lrfn2		
mmu-miR-30c-5p	Zfp111		
mmu-miR-30c-5p	Fam43a		
mmu-miR-30c-5p	Tmod2		
mmu-miR-30c-5p	Lrrc8d		
mmu-miR-30c-5p	Tenm3		
mmu-miR-30c-5p	Cpeb2		
mmu-miR-30c-5p	Kalrn		
mmu-miR-30c-5p	Mybl2		
mmu-miR-30c-5p	Glce		
mmu-miR-30c-5p	Abl2		
mmu-miR-30c-5p	Zfp148		
mmu-miR-30c-5p	Scml2		
mmu-miR-30c-5p	Slc38a1		
mmu-miR-30c-5p	Slc6a15		
mmu-miR-30c-5p	Rnf165		
mmu-miR-30c-5p	Galnt3		
mmu-miR-30c-5p	Rfwd2		
mmu-miR-30c-5p	Slc6a6		
mmu-miR-30c-5p	Abcb7		
mmu-miR-30c-5p	Chd1		
mmu-miR-30c-5p	Hbs1l		
mmu-miR-30c-5p	Atg12		
mmu-miR-30c-5p	Tmcc1		
mmu-miR-30c-5p	Elavl2		
mmu-miR-30c-5p	Nrxn3		
mmu-miR-30c-5p	Zfp938		
mmu-miR-30c-5p	Fam214a		
mmu-miR-30c-5p	Nid2		
mmu-miR-30c-5p	Zfp518a		
mmu-miR-30c-5p	Cdk12		
mmu-miR-30c-5p	Pigk		
mmu-miR-30c-5p	Peli1		
mmu-miR-30c-5p	Mecp2		
mmu-miR-30c-5p	Capn5		
mmu-miR-30c-5p	Nr5a2		
mmu-miR-30c-5p	Parp16		
mmu-miR-30c-5p	Me1		
mmu-miR-30c-5p	M1ap		
mmu-miR-30c-5p	Rnf157		
mmu-miR-30c-5p	Nol4l		
mmu-miR-30c-5p	Zfp652		
mmu-miR-30c-5p	4931406P16Rik		
mmu-miR-30c-5p	Negr1		
mmu-miR-30c-5p	Epc2		
mmu-miR-30c-5p	Lifr		
mmu-miR-30c-5p	Doc2a		
mmu-miR-30c-5p	Eml4		
mmu-miR-30c-5p	Usp45		
mmu-miR-30c-5p	Cfl2		
mmu-miR-30c-5p	Lrch2		
mmu-miR-30c-5p	Kif16b		
mmu-miR-30c-5p	Jdp2		
mmu-miR-30c-5p	Brd2		
mmu-miR-30c-5p	Nid1		
mmu-miR-30c-5p	Ppp4r4		
mmu-miR-30c-5p	Rarb		
mmu-miR-30c-5p	Afap1l2		
mmu-miR-30c-5p	Pfn2		
mmu-miR-30c-5p	Becn1		
mmu-miR-30c-5p	Dmd		
mmu-miR-30c-5p	Elavl3		
mmu-miR-30c-5p	Sgk3		
mmu-miR-30c-5p	St8sia6		
mmu-miR-30c-5p	Lin28b		
mmu-miR-30c-5p	Ptbp2		
mmu-miR-30c-5p	Atg5		
mmu-miR-30c-5p	Gmppa		
mmu-miR-30c-5p	Pitpnc1		
mmu-miR-30c-5p	Hoxa1		
mmu-miR-30c-5p	Ybx3		
mmu-miR-30c-5p	Esco1		
mmu-miR-30c-5p	Cyp2j5		
mmu-miR-30c-5p	Cnot6		
mmu-miR-30c-5p	Slc7a11		
mmu-miR-30c-5p	Gnpda2		
mmu-miR-30c-5p	Aff4		
mmu-miR-30c-5p	Pnisr		
mmu-miR-30c-5p	Rras2		
mmu-miR-30c-5p	Igsf3		
mmu-miR-30c-5p	Piga		
mmu-miR-30c-5p	Zbtb11		
mmu-miR-30c-5p	Csnk1a1		
mmu-miR-30c-5p	Pcnxl2		
mmu-miR-30c-5p	AI606181		
mmu-miR-30c-5p	Slc12a6		
mmu-miR-30c-5p	Ip6k3		
mmu-miR-30c-5p	Nrep		
mmu-miR-30c-5p	Tmem68		
mmu-miR-30c-5p	Ccdc117		
mmu-miR-30c-5p	Pard3		
mmu-miR-30c-5p	Tbpl1		
mmu-miR-30c-5p	Ppargc1b		
mmu-miR-30c-5p	Lpp		
mmu-miR-30c-5p	Bmp2k		
mmu-miR-30c-5p	Sec14l2		
mmu-miR-30c-5p	Lacc1		
mmu-miR-30c-5p	Nanos1		
mmu-miR-30c-5p	Reep1		
mmu-miR-30c-5p	Gfpt2		
mmu-miR-30c-5p	Arfip1		
mmu-miR-30c-5p	Idh1		
mmu-miR-30c-5p	Ube2g1		
mmu-miR-30c-5p	Papola		
mmu-miR-30c-5p	Abhd17b		
mmu-miR-30c-5p	Ephb1		
mmu-miR-30c-5p	3110021N24Rik		
mmu-miR-30c-5p	Zfp608		
mmu-miR-30c-5p	Amer1		
mmu-miR-30c-5p	Maf		
mmu-miR-30c-5p	Klhdc1		
mmu-miR-30c-5p	Lnp		
mmu-miR-30c-5p	Rhebl1		
mmu-miR-30c-5p	Ddah1		
mmu-miR-30c-5p	A930009A15Rik		
mmu-miR-30c-5p	Gmeb2		
mmu-miR-30c-5p	Pptc7		
mmu-miR-30c-5p	Rgs8		
mmu-miR-30c-5p	Tcp11l1		
mmu-miR-30c-5p	Zfp746		
mmu-miR-30c-5p	Sema3a		
mmu-miR-30c-5p	Exoc6		
mmu-miR-30c-5p	Arid4a		
mmu-miR-30c-5p	Gmnc		
mmu-miR-30c-5p	Fxr1		
mmu-miR-30c-5p	Acvr1		
mmu-miR-30c-5p	Pigw		
mmu-miR-30c-5p	Zbtb39		
mmu-miR-30c-5p	Rsad1		
mmu-miR-30c-5p	Tuba3b		
mmu-miR-30c-5p	Eml1		
mmu-miR-30c-5p	Pnn		
mmu-miR-30c-5p	Wdr44		
mmu-miR-30c-5p	Pura		
mmu-miR-30c-5p	Ptgfrn		
mmu-miR-30c-5p	Grpel2		
mmu-miR-30c-5p	Lrrc8c		
mmu-miR-30c-5p	Ypel2		
mmu-miR-30c-5p	Cdh20		
mmu-miR-30c-5p	Gli2		
mmu-miR-30c-5p	Itga9		
mmu-miR-30c-5p	Mboat1		
mmu-miR-30c-5p	Mbnl1		
mmu-miR-30c-5p	Spcs3		
mmu-miR-30c-5p	B3gat1		
mmu-miR-30c-5p	Nsg1		
mmu-miR-30c-5p	Socs6		
mmu-miR-30c-5p	Tspyl4		
mmu-miR-30c-5p	Cars		
mmu-miR-30c-5p	Chrm3		
mmu-miR-31-5p	Cgn		
mmu-miR-31-5p	Mef2c		
mmu-miR-31-5p	Ahcyl1		
mmu-miR-31-5p	Zcchc24		
mmu-miR-31-5p	B3gnt2		
mmu-miR-31-5p	Cul2		
mmu-miR-31-5p	Fndc5		
mmu-miR-31-5p	Dpysl5		
mmu-miR-31-5p	Atxn7l3b		
mmu-miR-31-5p	Tom1l1		
mmu-miR-31-5p	Map3k1		
mmu-miR-31-5p	Gde1		
mmu-miR-31-5p	4921501E09Rik		
mmu-miR-31-5p	Alcam		
mmu-miR-31-5p	Cd72		
mmu-miR-31-5p	Scml4		
mmu-miR-31-5p	Ikzf1		
mmu-miR-31-5p	Gm12253		
mmu-miR-31-5p	Rab19		
mmu-miR-31-5p	Elovl7		
mmu-miR-31-5p	Trank1		
mmu-miR-31-5p	Sh3bgrl		
mmu-miR-31-5p	Mobp		
mmu-miR-31-5p	Sgpp2		
mmu-miR-31-5p	Csrnp3		
mmu-miR-31-5p	Dcaf11		
mmu-miR-31-5p	Ccar2		
mmu-miR-31-5p	Mospd2		
mmu-miR-31-5p	Ncoa4		
mmu-miR-31-5p	Rasa1		
mmu-miR-31-5p	Taf4a		
mmu-miR-31-5p	Actr3		
mmu-miR-31-5p	Tardbp		
mmu-miR-31-5p	Ebf3		
mmu-miR-31-5p	Ctnnd2		
mmu-miR-31-5p	Nap1l3		
mmu-miR-31-5p	Srsf10		
mmu-miR-31-5p	Mmgt1		
mmu-miR-31-5p	Lin7c		
mmu-miR-31-5p	Topbp1		
mmu-miR-31-5p	Ispd		
mmu-miR-31-5p	Igsf11		
mmu-miR-31-5p	D1Ertd622e		
mmu-miR-31-5p	Fam120c		
mmu-miR-31-5p	Sirt1		
mmu-miR-31-5p	Atp11c		
mmu-miR-31-5p	Gm10032		
mmu-miR-31-5p	Ifi30		
mmu-miR-31-5p	9930111J21Rik1		
mmu-miR-31-5p	Mboat2		
mmu-miR-31-5p	Nkain2		
mmu-miR-7a-2-3p	Mzt1		
mmu-miR-7a-2-3p	Tmeff1		
mmu-miR-7a-2-3p	Strbp		
mmu-miR-7a-2-3p	Csmd3		
mmu-miR-7a-2-3p	Smarca1		
mmu-miR-7a-2-3p	Zfp654		
mmu-miR-7a-2-3p	Bmi1		
mmu-miR-7a-2-3p	Cpeb2		
mmu-miR-7a-2-3p	Ptpn4		
mmu-miR-7a-2-3p	Mixl1		
mmu-miR-7a-2-3p	Foxp1		
mmu-miR-7a-2-3p	Ube2w		
mmu-miR-7a-2-3p	Ing2		
mmu-miR-7a-2-3p	Hnrnpu		
mmu-miR-7a-2-3p	Skida1		
mmu-miR-7a-2-3p	Nmt1		
mmu-miR-7a-2-3p	Arap2		
mmu-miR-7a-2-3p	Elavl4		
mmu-miR-7a-2-3p	Rab18		
mmu-miR-7a-2-3p	Insr		
mmu-miR-7a-2-3p	Ctdspl2		
mmu-miR-7a-2-3p	Slc16a11		
mmu-miR-7a-2-3p	Snx13		
mmu-miR-7a-2-3p	Camkk2		
mmu-miR-7a-2-3p	Hmgb1		
mmu-miR-7a-2-3p	Rtn3		
mmu-miR-7a-2-3p	Zfhx3		
mmu-miR-7a-2-3p	Lamp2		
mmu-miR-7a-2-3p	Gm3415		
mmu-miR-7a-2-3p	Gmps		
mmu-miR-7a-2-3p	Tcl1b3		
mmu-miR-7a-2-3p	Ugcg		
mmu-miR-7a-2-3p	Senp8		
mmu-miR-7a-2-3p	Trpv3		
mmu-miR-7a-2-3p	Pwwp2a		
mmu-miR-7a-2-3p	Zfp945		
mmu-miR-7a-2-3p	Pcdh12		
mmu-miR-7a-2-3p	C77370		
mmu-miR-7a-2-3p	Naa15		
mmu-miR-7a-2-3p	Chmp5		
mmu-miR-7a-2-3p	Otx1		
mmu-miR-7a-2-3p	Rasa1		
mmu-miR-7a-2-3p	Nrep		
mmu-miR-7a-2-3p	Cpsf6		
mmu-miR-7a-2-3p	Taf4a		
mmu-miR-7a-2-3p	Kcnb2		
mmu-miR-7a-2-3p	Slc16a2		
mmu-miR-7a-2-3p	Gm15093		
mmu-miR-7a-2-3p	Gm15114		
mmu-miR-7a-2-3p	Dck		
mmu-miR-7a-2-3p	Itga4		
mmu-miR-7a-2-3p	Mllt6		
mmu-miR-7a-2-3p	Mmachc		
mmu-miR-7a-2-3p	Arnt		
mmu-miR-7a-2-3p	Lrp1b		
mmu-miR-7a-2-3p	Ret		
mmu-miR-7a-2-3p	Dhdh		
mmu-miR-7a-2-3p	Zfp36l2		
mmu-miR-7a-2-3p	Gabrb3		
mmu-miR-7a-2-3p	L3mbtl3		
mmu-miR-7a-2-3p	Gpr174		
mmu-miR-7a-2-3p	Arid4a		
mmu-miR-7a-2-3p	Chpt1		
mmu-miR-7a-2-3p	Nrip1		
mmu-miR-7a-2-3p	Rlf		
mmu-miR-7a-2-3p	Etv6		
mmu-miR-7a-2-3p	Wdr44		
mmu-miR-7a-2-3p	Nup153		
mmu-miR-7a-2-3p	Zfhx4		
mmu-miR-7a-2-3p	Mbnl1		
mmu-miR-7a-2-3p	Tnrc6b		
mmu-miR-7a-2-3p	Ror1		
mmu-miR-7a-2-3p	POU2F1		
mmu-let-7j	Inpp1		
mmu-let-7j	Calu		
mmu-let-7j	B3gnt5		
mmu-let-7j	Calm1		
mmu-let-7j	Pik3r1		
mmu-let-7j	Pygo2		
mmu-let-7j	Klhl4		
mmu-let-7j	Map4k3		
mmu-let-7j	Plekhg6		
mmu-let-7j	Il13		
mmu-let-7j	Eif5b		
mmu-let-7j	Nid2		
mmu-let-7j	Fbxo30		
mmu-let-7j	Slc6a5		
mmu-let-7j	Btbd3		
mmu-let-7j	Ngf		
mmu-let-7j	Vash2		
mmu-let-7j	Zbtb10		
mmu-let-7j	1110002L01Rik		
mmu-let-7j	Dennd1a		
mmu-let-7j	Rbfox2		
mmu-let-7j	Casp3		
mmu-let-7j	Arhgef38		
mmu-let-7j	Ubox5		
mmu-let-7j	Lin28a		
mmu-let-7j	Sec14l1		
mmu-let-7j	Tet3		
mmu-let-7j	Tgfbr1		
mmu-let-7j	Trim71		
mmu-let-7j	4930523C07Rik		
mmu-let-7j	Meis2		
mmu-let-7j	Adamts9		
mmu-let-7j	Ccdc89		
mmu-let-7j	Ccnh		
mmu-let-7j	Acvr2a		
mmu-let-7j	Dnajb9		
mmu-let-7j	Nphp3		
mmu-let-7j	Sox11		
mmu-let-7j	Hip1		
mmu-let-7j	Zfyve9		
mmu-let-7j	Bach1		
mmu-let-7j	Ngly1		
mmu-let-7j	Pxdn		
mmu-let-7j	Lmln		
mmu-let-7j	Gm8773		
mmu-let-7j	Gpatch3		
mmu-let-7j	AI606181		
mmu-let-7j	Donson		
mmu-let-7j	Fam227b		
mmu-let-7j	Tmem30a		
mmu-let-7j	Hif3a		
mmu-let-7j	Atp10a		
mmu-let-7j	Ndst2		
mmu-let-7j	Rb1		
mmu-let-7j	Greb1l		
mmu-let-7j	Eogt		
mmu-let-7j	Hand1		
mmu-let-7j	Sectm1b		
mmu-let-7j	Chd7		
mmu-let-7j	Inpp5a		
mmu-let-7j	Snx30		
mmu-let-7j	Fbxl12		
mmu-let-7j	Slc35d2		
mmu-let-7j	Arid3c		
mmu-let-7j	Mxd4		
mmu-let-7j	Cdc34		
mmu-let-7j	Pou2f2		
mmu-let-7j	Ddx19a		
mmu-let-7j	Zfp11		
mmu-let-7j	Ankrd52		
mmu-let-7j	Cdk8		
mmu-let-7j	Zfhx4		
mmu-let-7j	Adam25		
mmu-let-7j	Fndc3a		
mmu-let-7j	Ago2		
mmu-miR-191-5p	Bdnf		
mmu-miR-191-5p	Zcchc24		
mmu-miR-191-5p	Zcchc14		
mmu-miR-191-5p	Rims1		
mmu-miR-191-5p	Gap43		
mmu-miR-465c-5p	Erc2		
mmu-miR-465c-5p	Pja2		
mmu-miR-465c-5p	Pcm1		
mmu-miR-465c-5p	Ms4a2		
mmu-miR-465c-5p	Skap1		
mmu-miR-465c-5p	Pcdh11x		
mmu-miR-465c-5p	Lrtm1		
mmu-miR-465c-5p	D10Bwg1379e		
mmu-miR-465c-5p	Stk33		
mmu-miR-465c-5p	Srsf1		
mmu-miR-465c-5p	Sec11c		
mmu-miR-465c-5p	Brip1		
mmu-miR-465c-5p	Ikzf4		
mmu-miR-465c-5p	Cetn1		
mmu-miR-465c-5p	Nfia		
mmu-miR-465c-5p	Mtm1		
mmu-miR-465c-5p	Tmtc3		
mmu-miR-465c-5p	Irgm1		
mmu-miR-465c-5p	Bag2		
mmu-miR-465c-5p	Tenm4		
mmu-miR-465c-5p	D17H6S53E		
mmu-miR-465c-5p	Ptpn4		
mmu-miR-465c-5p	Pds5b		
mmu-miR-465c-5p	Nol7		
mmu-miR-465c-5p	Zyg11b		
mmu-miR-465c-5p	Mrgprx2		
mmu-miR-465c-5p	Rassf8		
mmu-miR-465c-5p	Itgbl1		
mmu-miR-465c-5p	Prickle2		
mmu-miR-465c-5p	Zbtb38		
mmu-miR-465c-5p	Khdrbs2		
mmu-miR-465c-5p	Gnai1		
mmu-miR-465c-5p	Tsg101		
mmu-miR-465c-5p	Znhit3		
mmu-miR-465c-5p	Mtfr1		
mmu-miR-465c-5p	Ept1		
mmu-miR-465c-5p	Ddx5		
mmu-miR-465c-5p	Robo1		
mmu-miR-465c-5p	Trove2		
mmu-miR-465c-5p	Asb15		
mmu-miR-465c-5p	Map3k12		
mmu-miR-465c-5p	Samd8		
mmu-miR-465c-5p	Dcun1d4		
mmu-miR-465c-5p	Osbpl8		
mmu-miR-465c-5p	Slc19a2		
mmu-miR-465c-5p	Opa1		
mmu-miR-465c-5p	Timmdc1		
mmu-miR-465c-5p	Ankrd12		
mmu-miR-465c-5p	Slc1a1		
mmu-miR-465c-5p	Zfp217		
mmu-miR-465c-5p	BC051076		
mmu-miR-465c-5p	Esp18		
mmu-miR-465c-5p	Kndc1		
mmu-miR-465c-5p	Kctd12b		
mmu-miR-465c-5p	Khdrbs3		
mmu-miR-465c-5p	Foxd3		
mmu-miR-465c-5p	Pex19		
mmu-miR-465c-5p	Rab31		
mmu-miR-465c-5p	Zhx3		
mmu-miR-465c-5p	Ociad1		
mmu-miR-465c-5p	Zadh2		
mmu-miR-465c-5p	Socs4		
mmu-miR-465c-5p	Oxr1		
mmu-miR-465c-5p	Svil		
mmu-miR-465c-5p	Esp31		
mmu-miR-465c-5p	Haus3		
mmu-miR-465c-5p	Cul3		
mmu-miR-465c-5p	Zbtb26		
mmu-miR-465c-5p	Il1a		
mmu-miR-465c-5p	Vegfa		
mmu-miR-465c-5p	Tecrl		
mmu-miR-465c-5p	Ssxb9		
mmu-miR-465c-5p	Insl3		
mmu-miR-465c-5p	Hmgb2		
mmu-miR-465c-5p	A230065N10Rik		
mmu-miR-465c-5p	Eea1		
mmu-miR-465c-5p	Ndrg3		
mmu-miR-465c-5p	Gpr101		
mmu-miR-465c-5p	Cldn18		
mmu-miR-465c-5p	Fam208b		
mmu-miR-465c-5p	Irx3		
mmu-miR-465c-5p	Dmrtc2		
mmu-miR-465c-5p	Sp4		
mmu-miR-465c-5p	Slc9a3r2		
mmu-miR-465c-5p	Tox3		
mmu-miR-465c-5p	Frmpd4		
mmu-miR-465c-5p	Spred1		
mmu-miR-465c-5p	Scamp1		
mmu-miR-465c-5p	Ank3		
mmu-miR-465c-5p	Cnot6		
mmu-miR-465c-5p	Dpy19l4		
mmu-miR-465c-5p	Slc12a1		
mmu-miR-465c-5p	Copg2		
mmu-miR-465c-5p	Nhs		
mmu-miR-465c-5p	Bbx		
mmu-miR-465c-5p	Plxnc1		
mmu-miR-465c-5p	Tfap2b		
mmu-miR-465c-5p	Fundc1		
mmu-miR-465c-5p	Pax9		
mmu-miR-465c-5p	Adam23		
mmu-miR-465c-5p	Gtl3		
mmu-miR-465c-5p	Morf4l2		
mmu-miR-465c-5p	AI606181		
mmu-miR-465c-5p	Arid2		
mmu-miR-465c-5p	Cpsf6		
mmu-miR-465c-5p	Erlin1		
mmu-miR-465c-5p	Zfp882		
mmu-miR-465c-5p	Tfdp2		
mmu-miR-465c-5p	Crebrf		
mmu-miR-465c-5p	Kcnb2		
mmu-miR-465c-5p	Gm773		
mmu-miR-465c-5p	Zfyve28		
mmu-miR-465c-5p	Nek3		
mmu-miR-465c-5p	Fhod3		
mmu-miR-465c-5p	Tmem245		
mmu-miR-465c-5p	Kcnj2		
mmu-miR-465c-5p	Pappa		
mmu-miR-465c-5p	Zcchc4		
mmu-miR-465c-5p	Ttc14		
mmu-miR-465c-5p	Tbc1d24		
mmu-miR-465c-5p	1700021F05Rik		
mmu-miR-465c-5p	Kif2a		
mmu-miR-465c-5p	Gng5		
mmu-miR-465c-5p	Snx31		
mmu-miR-465c-5p	Epha4		
mmu-miR-465c-5p	Fam76b		
mmu-miR-465c-5p	Rrm2b		
mmu-miR-465c-5p	H2-T23		
mmu-miR-465c-5p	Capn3		
mmu-miR-465c-5p	Atxn3		
mmu-miR-465c-5p	Gopc		
mmu-miR-465c-5p	Etl4		
mmu-miR-465c-5p	Celf3		
mmu-miR-465c-5p	Fut9		
mmu-miR-465c-5p	Klra17		
mmu-miR-465c-5p	Fbxl14		
mmu-miR-465c-5p	Map7d2		
mmu-miR-465c-5p	Nbeal1		
mmu-miR-465c-5p	C78339		
mmu-miR-465c-5p	Rnf217		
mmu-miR-465c-5p	Arhgef6		
mmu-miR-465c-5p	Sub1		
mmu-miR-465c-5p	Atxn1		
mmu-miR-465c-5p	Alg6		
mmu-miR-465c-5p	Pum1		
mmu-miR-465c-5p	Tyw5		
mmu-miR-465c-5p	Atf7ip		
mmu-miR-465c-5p	Gucy1a2		
mmu-miR-465c-5p	Fubp3		
mmu-miR-465c-5p	Lrrc4		
mmu-miR-465c-5p	Patl1		
mmu-miR-465c-5p	Adnp		
mmu-miR-465c-5p	Bcl2l11		
mmu-miR-465c-5p	Fam185a		
mmu-miR-465c-5p	Cyp11b1		
mmu-miR-465c-5p	Napepld		
mmu-miR-465c-5p	Cep55		
mmu-miR-465c-5p	Ifih1		
mmu-miR-465c-5p	Irf6		
mmu-miR-465c-5p	Satb1		
mmu-miR-465c-5p	Oaz1		
mmu-miR-465c-5p	Hmgcr		
mmu-miR-465c-5p	Fam208a		
mmu-miR-465c-5p	Alox5		
mmu-miR-465c-5p	L2hgdh		
mmu-miR-465c-5p	Rnf128		
mmu-miR-465c-5p	Cbll1		
mmu-miR-465c-5p	Gtf2a2		
mmu-miR-465c-5p	Sfmbt2		
mmu-miR-465c-5p	Rfpl4		
mmu-miR-465c-5p	Sema6d		
mmu-miR-465c-5p	Gtf3c4		
mmu-miR-465c-5p	Ccdc6		
mmu-miR-465c-5p	Bloc1s2		
mmu-miR-465c-5p	Tenm1		
mmu-miR-465c-5p	Zranb2		
mmu-miR-465c-5p	Rnf182		
mmu-miR-465c-5p	Mat2a		
mmu-miR-465c-5p	Pura		
mmu-miR-465c-5p	Ppp2r5c		
mmu-miR-465c-5p	Yaf2		
mmu-miR-465c-5p	Ttc19		
mmu-miR-465c-5p	Impg2		
mmu-miR-465c-5p	Cdh20		
mmu-miR-465c-5p	Mybphl		
mmu-miR-465c-5p	Larp4		
mmu-miR-465c-5p	Eif2ak3		
mmu-miR-465c-5p	Cstb		
mmu-miR-465c-5p	Gid4		
mmu-miR-465c-5p	Rhob		
mmu-miR-465c-5p	Srcin1		
mmu-miR-465c-5p	Rap2c		
mmu-miR-465c-5p	Neto1		
mmu-miR-465c-5p	Shprh		
mmu-miR-465c-5p	Gbp3		
mmu-miR-465c-5p	Ubtfl1		
mmu-miR-465c-5p	Msi2		
mmu-miR-125b-5p	Ddx42		
mmu-miR-125b-5p	Cd55		
mmu-miR-125b-5p	Gm12776		
mmu-miR-125b-5p	Bsn		
mmu-miR-125b-5p	Arsi		
mmu-miR-125b-5p	Rorb		
mmu-miR-125b-5p	Crxos		
mmu-miR-125b-5p	Slc46a3		
mmu-miR-125b-5p	Pdss2		
mmu-miR-125b-5p	Rgs7bp		
mmu-miR-125b-5p	Usp2		
mmu-miR-125b-5p	Foxs1		
mmu-miR-125b-5p	Crb2		
mmu-miR-125b-5p	Rfx5		
mmu-miR-125b-5p	Hnf4g		
mmu-miR-125b-5p	Csnk2a1		
mmu-miR-125b-5p	Ttll4		
mmu-miR-125b-5p	Ptpn18		
mmu-miR-125b-5p	Atoh8		
mmu-miR-125b-5p	Acer2		
mmu-miR-125b-5p	Zfp940		
mmu-miR-125b-5p	Ocel1		
mmu-miR-125b-5p	Wipf2		
mmu-miR-125b-5p	Ncln		
mmu-miR-125b-5p	Ggt7		
mmu-miR-125b-5p	Tox		
mmu-miR-125b-5p	Trp53inp1		
mmu-miR-125b-5p	Dpf2		
mmu-miR-125b-5p	Tnfrsf1b		
mmu-miR-125b-5p	Tmem136		
mmu-miR-125b-5p	Rc3h2		
mmu-miR-125b-5p	Slc6a18		
mmu-miR-125b-5p	Slc4a10		
mmu-miR-125b-5p	Cmtm2a		
mmu-miR-125b-5p	Srrm3		
mmu-miR-125b-5p	Tmem170b		
mmu-miR-125b-5p	Ccnj		
mmu-miR-125b-5p	Sox30		
mmu-miR-125b-5p	Tmem168		
mmu-miR-125b-5p	Usp7		
mmu-miR-125b-5p	Tex35		
mmu-miR-125b-5p	Ppwd1		
mmu-miR-125b-5p	Avl9		
mmu-miR-125b-5p	Gm960		
mmu-miR-125b-5p	Scn4b		
mmu-miR-125b-5p	Nfib		
mmu-miR-125b-5p	Was		
mmu-miR-125b-5p	Carm1		
mmu-miR-125b-5p	Cdc37l1		
mmu-miR-125b-5p	Pde7b		
mmu-miR-125b-5p	Rsad2		
mmu-miR-125b-5p	Sirt7		
mmu-miR-125b-5p	Gpr116		
mmu-miR-125b-5p	Rab17		
mmu-miR-125b-5p	Hinfp		
mmu-miR-125b-5p	Fam131b		
mmu-miR-125b-5p	Taf9b		
mmu-miR-125b-5p	AI606181		
mmu-miR-125b-5p	Cpsf6		
mmu-miR-125b-5p	Tead4		
mmu-miR-125b-5p	Ptpn3		
mmu-miR-125b-5p	Barhl1		
mmu-miR-125b-5p	Gm20517		
mmu-miR-125b-5p	Ralgps2		
mmu-miR-125b-5p	Zbtb37		
mmu-miR-125b-5p	St6galnac5		
mmu-miR-125b-5p	Gopc		
mmu-miR-125b-5p	Nbeal2		
mmu-miR-125b-5p	Rasal2		
mmu-miR-125b-5p	St6galnac6		
mmu-miR-125b-5p	Tbc1d4		
mmu-miR-125b-5p	Sectm1b		
mmu-miR-125b-5p	Sptb		
mmu-miR-125b-5p	Traf6		
mmu-miR-125b-5p	Cdh5		
mmu-miR-125b-5p	Rin2		
mmu-miR-125b-5p	Tril		
mmu-miR-125b-5p	Hcn3		
mmu-miR-125b-5p	Nxf1		
mmu-miR-125b-5p	Frmd5		
mmu-miR-125b-5p	9930021J03Rik		
mmu-miR-125b-5p	Vmac		
mmu-miR-125b-5p	Ube2r2		
mmu-miR-125b-5p	Slc39a9		
mmu-miR-125b-5p	Fam118a		
mmu-miR-125b-5p	Ubap2l		
mmu-miR-125b-5p	Zbtb9		
mmu-miR-125b-5p	Galntl6		
mmu-miR-125b-5p	Scube3		
mmu-miR-125b-5p	Sntg2		
mmu-miR-125b-5p	Brpf1		
mmu-miR-125b-5p	Prdm1		
mmu-miR-125b-5p	Mnat1		
mmu-miR-125b-5p	Unc5c		
mmu-miR-125b-5p	Syvn1		
mmu-miR-125b-5p	Zfp691		
mmu-miR-125b-5p	Msrb3		
mmu-miR-125b-5p	Ece1		
mmu-miR-125b-5p	Ifitm10		
mmu-miR-125b-5p	Krt28		
mmu-miR-125b-5p	Mab21l3		
mmu-miR-125b-5p	Kif1b		
mmu-miR-125b-5p	Palm2Akap2		
mmu-miR-323-3p	Lrig2		
mmu-miR-323-3p	Arf6		
mmu-miR-323-3p	Bmpr2		
mmu-miR-323-3p	Rsbn1		
mmu-miR-323-3p	Arx		
mmu-miR-323-3p	Lpgat1		
mmu-miR-323-3p	Sh3rf1		
mmu-miR-323-3p	Abi3bp		
mmu-miR-323-3p	Csmd1		
mmu-miR-323-3p	Gnai1		
mmu-miR-323-3p	Ikzf5		
mmu-miR-323-3p	Skida1		
mmu-miR-323-3p	Dip2c		
mmu-miR-323-3p	Strn3		
mmu-miR-323-3p	Fam216a		
mmu-miR-323-3p	Zfp938		
mmu-miR-323-3p	Mab21l1		
mmu-miR-323-3p	Hook3		
mmu-miR-323-3p	Yod1		
mmu-miR-323-3p	Vcan		
mmu-miR-323-3p	Utp20		
mmu-miR-323-3p	Dcaf17		
mmu-miR-323-3p	Ppp6c		
mmu-miR-323-3p	Zfhx3		
mmu-miR-323-3p	Ift81		
mmu-miR-323-3p	Cts8		
mmu-miR-323-3p	Mars2		
mmu-miR-323-3p	Hipk1		
mmu-miR-323-3p	Asb3		
mmu-miR-323-3p	Spty2d1		
mmu-miR-323-3p	Gnaq		
mmu-miR-323-3p	E130308A19Rik		
mmu-miR-323-3p	Mllt10		
mmu-miR-323-3p	Taf12		
mmu-miR-323-3p	Klf11		
mmu-miR-323-3p	Zbtb16		
mmu-miR-323-3p	Rap1b		
mmu-miR-323-3p	Celf2		
mmu-miR-323-3p	Ago3		
mmu-miR-323-3p	Rtkn2		
mmu-miR-323-3p	Zic1		
mmu-miR-323-3p	Gm15097		
mmu-miR-323-3p	Baz2a		
mmu-miR-323-3p	4833424O15Rik		
mmu-miR-323-3p	Cnot6l		
mmu-miR-323-3p	Lmo7		
mmu-miR-323-3p	Zfp185		
mmu-miR-323-3p	Camta1		
mmu-miR-323-3p	Nap1l3		
mmu-miR-323-3p	Klhl15		
mmu-miR-323-3p	Rap1gds1		
mmu-miR-323-3p	Gm15127		
mmu-miR-323-3p	Flrt3		
mmu-miR-323-3p	Smc3		
mmu-miR-323-3p	Fam19a2		
mmu-miR-323-3p	Nrxn1		
mmu-miR-323-3p	Calb1		
mmu-miR-323-3p	Itgam		
mmu-miR-323-3p	Zfp874a		
mmu-miR-323-3p	Evx2		
mmu-miR-323-3p	Dcun1d1		
mmu-miR-323-3p	Trp63		
mmu-miR-323-3p	Lmo3		
mmu-miR-323-3p	D330045A20Rik		
mmu-miR-323-3p	Pten		
mmu-miR-323-3p	Als2		
mmu-miR-323-3p	Pspc1		
mmu-miR-323-3p	Thsd7a		
mmu-miR-323-3p	Wdr44		
mmu-miR-323-3p	Ube2q1		
mmu-miR-323-3p	Dnajb14		
mmu-miR-323-3p	Adamtsl1		
mmu-miR-323-3p	Copa		
mmu-miR-323-3p	Cpeb4		
mmu-miR-323-3p	Nr2c2		
mmu-miR-323-3p	Gm3604		
mmu-miR-323-3p	Gm19965		
mmu-miR-412-5p	Dhx15		
mmu-miR-412-5p	Nfxl1		
mmu-miR-412-5p	Mks1		
mmu-miR-412-5p	Pcdh10		
mmu-miR-872-5p	Syt11		
mmu-miR-872-5p	Zswim6		
mmu-miR-872-5p	Htr1a		
mmu-miR-872-5p	Psd3		
mmu-miR-872-5p	Fastkd2		
mmu-miR-872-5p	Zfp938		
mmu-miR-872-5p	Ankib1		
mmu-miR-872-5p	4933425L06Rik		
mmu-miR-872-5p	Sqstm1		
mmu-miR-872-5p	Atg7		
mmu-miR-872-5p	Ube2q2		
mmu-miR-872-5p	Satb2		
mmu-miR-872-5p	Lsm14a		
mmu-miR-872-5p	Sltm		
mmu-miR-872-5p	Egr1		
mmu-miR-872-5p	Brd1		
mmu-miR-872-5p	Utrn		
mmu-miR-872-5p	Mmaa		
mmu-miR-872-5p	Uhmk1		
mmu-miR-872-5p	Khdrbs1		
mmu-miR-872-5p	Kif1b		
mmu-miR-103-3p	N4bp1		
mmu-miR-103-3p	Zcchc2		
mmu-miR-103-3p	Ubr3		
mmu-miR-103-3p	A230046K03Rik		
mmu-miR-103-3p	Uty		
mmu-miR-103-3p	Timm22		
mmu-miR-103-3p	Chd6		
mmu-miR-103-3p	Arel1		
mmu-miR-103-3p	Wbp1l		
mmu-miR-103-3p	Gm9845		
mmu-miR-103-3p	Tubgcp4		
mmu-miR-103-3p	Agfg1		
mmu-miR-103-3p	Rspo3		
mmu-miR-103-3p	Cul2		
mmu-miR-103-3p	Btg2		
mmu-miR-103-3p	Cpd		
mmu-miR-103-3p	Gpr124		
mmu-miR-103-3p	Ubfd1		
mmu-miR-103-3p	Cdk17		
mmu-miR-103-3p	Znrf2		
mmu-miR-103-3p	Zdhhc24		
mmu-miR-103-3p	Luzp1		
mmu-miR-103-3p	Gm8104		
mmu-miR-103-3p	Gtf2h1		
mmu-miR-103-3p	Tmem260		
mmu-miR-103-3p	Actr2		
mmu-miR-103-3p	Nat8l		
mmu-miR-103-3p	Seh1l		
mmu-miR-103-3p	Fbxo10		
mmu-miR-103-3p	Zbtb10		
mmu-miR-103-3p	Gabrg2		
mmu-miR-103-3p	Rad51		
mmu-miR-103-3p	Med26		
mmu-miR-103-3p	Ak2		
mmu-miR-103-3p	Taf5		
mmu-miR-103-3p	Gpatch8		
mmu-miR-103-3p	Bcam		
mmu-miR-103-3p	Snx11		
mmu-miR-103-3p	Trank1		
mmu-miR-103-3p	Chic1		
mmu-miR-103-3p	Serbp1		
mmu-miR-103-3p	Lats1		
mmu-miR-103-3p	Akap11		
mmu-miR-103-3p	Kdm5b		
mmu-miR-103-3p	Ccne1		
mmu-miR-103-3p	Hnrnpa2b1		
mmu-miR-103-3p	Dhx16		
mmu-miR-103-3p	Slc26a7		
mmu-miR-103-3p	Capns2		
mmu-miR-103-3p	Atp13a3		
mmu-miR-103-3p	Hiatl1		
mmu-miR-103-3p	Cdk5r1		
mmu-miR-103-3p	Nrip3		
mmu-miR-103-3p	Upf2		
mmu-miR-103-3p	Adck5		
mmu-miR-103-3p	Ptplb		
mmu-miR-103-3p	Glra2		
mmu-miR-103-3p	Kdsr		
mmu-miR-103-3p	Slc8a2		
mmu-miR-103-3p	Ahcyl2		
mmu-miR-103-3p	Arnt		
mmu-miR-103-3p	Lrp1b		
mmu-miR-103-3p	1810013L24Rik		
mmu-miR-103-3p	Srgap1		
mmu-miR-103-3p	Ephb3		
mmu-miR-103-3p	Gm7347		
mmu-miR-103-3p	Ccnt2		
mmu-miR-103-3p	Epha7		
mmu-miR-103-3p	Mynn		
mmu-miR-103-3p	Arhgef11		
mmu-miR-103-3p	Slc9a6		
mmu-miR-103-3p	Treh		
mmu-miR-103-3p	Adarb1		
mmu-miR-103-3p	Zbtb39		
mmu-miR-103-3p	Mylk4		
mmu-miR-103-3p	Pura		
mmu-miR-103-3p	Ipo4		
mmu-miR-103-3p	Sall4		
mmu-miR-103-3p	Eml5		
mmu-miR-103-3p	Mfsd4		
mmu-miR-103-3p	Cul4b		
mmu-miR-103-3p	Gm17484		
mmu-miR-103-3p	Lhx4		
mmu-miR-103-3p	Tnrc6b		
mmu-miR-103-3p	Rnf125		
mmu-miR-103-3p	Glis3		
mmu-miR-103-3p	Cphx3		
mmu-miR-103-3p	Cphx2		
mmu-miR-487b-3p	Psg25		
mmu-miR-487b-3p	Atf7		
mmu-miR-487b-3p	Ssbp3		
mmu-miR-487b-3p	Tbcel		
mmu-miR-487b-3p	Pak7		
mmu-miR-132-3p	Pigs		
mmu-miR-132-3p	Kif26a		
mmu-miR-132-3p	Senp7		
mmu-miR-132-3p	Zbtb18		
mmu-miR-132-3p	Pde7a		
mmu-miR-132-3p	Zfx		
mmu-miR-132-3p	Zfp451		
mmu-miR-132-3p	Caprin1		
mmu-miR-132-3p	Zkscan1		
mmu-miR-132-3p	Dok4		
mmu-miR-132-3p	Csde1		
mmu-miR-132-3p	Twistnb		
mmu-miR-132-3p	Nabp1		
mmu-miR-132-3p	Tet1		
mmu-miR-132-3p	Scn7a		
mmu-miR-132-3p	Prickle2		
mmu-miR-132-3p	Fbxo21		
mmu-miR-132-3p	Cnih1		
mmu-miR-132-3p	Mtfr1		
mmu-miR-132-3p	Btc		
mmu-miR-132-3p	Pkib		
mmu-miR-132-3p	Cldn1		
mmu-miR-132-3p	Rock1		
mmu-miR-132-3p	Tbl3		
mmu-miR-132-3p	Zcchc7		
mmu-miR-132-3p	Tchh		
mmu-miR-132-3p	Pld5		
mmu-miR-132-3p	Tmtc2		
mmu-miR-132-3p	Hmbox1		
mmu-miR-132-3p	Fbxw7		
mmu-miR-132-3p	Sox2		
mmu-miR-132-3p	Wnk1		
mmu-miR-132-3p	Exoc5		
mmu-miR-132-3p	Fzd6		
mmu-miR-132-3p	Fam120a		
mmu-miR-132-3p	Zfp292		
mmu-miR-132-3p	Cbx1		
mmu-miR-132-3p	Cfl2		
mmu-miR-132-3p	Foxp2		
mmu-miR-132-3p	Setd5		
mmu-miR-132-3p	Ms4a6c		
mmu-miR-132-3p	Emr4		
mmu-miR-132-3p	Kcna6		
mmu-miR-132-3p	Tsnax		
mmu-miR-132-3p	Cntln		
mmu-miR-132-3p	Ankrd45		
mmu-miR-132-3p	Dach1		
mmu-miR-132-3p	Atl3		
mmu-miR-132-3p	Pwwp2a		
mmu-miR-132-3p	Bzw1		
mmu-miR-132-3p	Dusp9		
mmu-miR-132-3p	Amfr		
mmu-miR-132-3p	Dpysl3		
mmu-miR-132-3p	Ccdc71l		
mmu-miR-132-3p	Pde7b		
mmu-miR-132-3p	Gm8011		
mmu-miR-132-3p	Foxo3		
mmu-miR-132-3p	Galnt13		
mmu-miR-132-3p	Hspa1b		
mmu-miR-132-3p	Ocln		
mmu-miR-132-3p	Gm15097		
mmu-miR-132-3p	Pax7		
mmu-miR-132-3p	Hspa4l		
mmu-miR-132-3p	Adipor2		
mmu-miR-132-3p	Nacc2		
mmu-miR-132-3p	Scaper		
mmu-miR-132-3p	B3galt2		
mmu-miR-132-3p	Sltm		
mmu-miR-132-3p	Pom121		
mmu-miR-132-3p	Cd2ap		
mmu-miR-132-3p	Wrb		
mmu-miR-132-3p	Paip2		
mmu-miR-132-3p	Tmem151b		
mmu-miR-132-3p	Rb1		
mmu-miR-132-3p	Rbm27		
mmu-miR-132-3p	Fbxl20		
mmu-miR-132-3p	1700052N19Rik		
mmu-miR-132-3p	Dync1li2		
mmu-miR-132-3p	Etnk1		
mmu-miR-132-3p	Btaf1		
mmu-miR-132-3p	Gm16039		
mmu-miR-132-3p	Xlr5a		
mmu-miR-132-3p	Pter		
mmu-miR-132-3p	Pam		
mmu-miR-132-3p	Ucp2		
mmu-miR-132-3p	Kxd1		
mmu-miR-132-3p	Cdkal1		
mmu-miR-132-3p	Sema4g		
mmu-miR-132-3p	Hmgn3		
mmu-miR-132-3p	Samd5		
mmu-miR-132-3p	Spin1		
mmu-miR-132-3p	Ttc26		
mmu-miR-22-3p	Tsc1		
mmu-miR-22-3p	Inpp5b		
mmu-miR-22-3p	Sec22b		
mmu-miR-22-3p	Numa1		
mmu-miR-22-3p	Smg7		
mmu-miR-22-3p	Vwde		
mmu-miR-22-3p	Cd200r3		
mmu-miR-22-3p	Tmem238		
mmu-miR-22-3p	Ddit4		
mmu-miR-22-3p	Mms19		
mmu-miR-22-3p	Cnksr2		
mmu-miR-22-3p	Clic4		
mmu-miR-22-3p	Slc25a14		
mmu-miR-22-3p	Smpd4		
mmu-miR-22-3p	Plxna4		
mmu-miR-22-3p	Ankrd13a		
mmu-miR-22-3p	Mtmr11		
mmu-miR-22-3p	Nagk		
mmu-miR-22-3p	Macf1		
mmu-miR-22-3p	Cdk13		
mmu-miR-22-3p	Gm21969		
mmu-miR-22-3p	Armc2		
mmu-miR-22-3p	Engase		
mmu-miR-22-3p	Zfp609		
mmu-miR-22-3p	Slc7a9		
mmu-miR-22-3p	Khnyn		
mmu-miR-22-3p	Zfp740		
mmu-miR-22-3p	Yars		
mmu-miR-22-3p	Inip		
mmu-miR-22-3p	Kdm7a		
mmu-miR-22-3p	Dffb		
mmu-miR-22-3p	Esr1		
mmu-miR-22-3p	Ankfy1		
mmu-miR-22-3p	Vcam1		
mmu-miR-22-3p	Snrk		
mmu-miR-22-3p	D930020B18Rik		
mmu-miR-22-3p	Cnot6l		
mmu-miR-22-3p	Stag2		
mmu-miR-22-3p	Aven		
mmu-miR-22-3p	Ccdc171		
mmu-miR-22-3p	Nprl3		
mmu-miR-22-3p	Lamc1		
mmu-miR-22-3p	1700017B05Rik		
mmu-miR-22-3p	Tg		
mmu-miR-22-3p	Cand1		
mmu-miR-22-3p	Fbn2		
mmu-miR-22-3p	Chd2		
mmu-miR-22-3p	Prcp		
mmu-miR-22-3p	Efcab5		
mmu-miR-22-3p	Agpat5		
mmu-miR-22-3p	Ankrd11		
mmu-miR-22-3p	Arrb1		
mmu-miR-22-3p	Fam63b		
mmu-miR-22-3p	Rbm14		
mmu-miR-22-3p	Fam168b		
mmu-miR-22-3p	Entpd3		
mmu-miR-22-3p	Tnks2		
mmu-miR-146b-5p	Ms4a2		
mmu-miR-146b-5p	Strbp		
mmu-miR-146b-5p	Pdlim5		
mmu-miR-146b-5p	Kir3dl2		
mmu-miR-146b-5p	Zfp952		
mmu-miR-146b-5p	Trim2		
mmu-miR-146b-5p	Dhfr		
mmu-miR-146b-5p	Zdhhc17		
mmu-miR-146b-5p	Enpp5		
mmu-miR-146b-5p	Slitrk4		
mmu-miR-146b-5p	Slc6a5		
mmu-miR-146b-5p	1700029H14Rik		
mmu-miR-146b-5p	Hnrnpul2		
mmu-miR-146b-5p	Rnmt		
mmu-miR-146b-5p	Nebl		
mmu-miR-146b-5p	Zfp429		
mmu-miR-146b-5p	Cxxc4		
mmu-miR-146b-5p	Chic1		
mmu-miR-146b-5p	Kir3dl1		
mmu-miR-146b-5p	Spink11		
mmu-miR-146b-5p	Pip5k1b		
mmu-miR-146b-5p	Klhl42		
mmu-miR-146b-5p	Chrna1		
mmu-miR-146b-5p	Ubxn7		
mmu-miR-146b-5p	Pik3cb		
mmu-miR-146b-5p	Map1b		
mmu-miR-146b-5p	Chuk		
mmu-miR-146b-5p	Hif3a		
mmu-miR-146b-5p	Parp1		
mmu-miR-146b-5p	Tmc1		
mmu-miR-146b-5p	Fam134c		
mmu-miR-146b-5p	Rev3l		
mmu-miR-146b-5p	Slc5a3		
mmu-miR-146b-5p	Bcorl1		
mmu-miR-146b-5p	Rnf103		
mmu-miR-146b-5p	Mrpl48		
mmu-miR-146b-5p	Rsf1		
mmu-miR-146b-5p	Spag16		
mmu-miR-146b-5p	Nipal1		
mmu-miR-146b-5p	Edc3		
mmu-miR-146b-5p	Pphln1		
mmu-miR-146b-5p	Nr2c2		
mmu-miR-146b-5p	Lin7a		
mmu-miR-152-3p	Fbxo33		
mmu-miR-152-3p	Atrip		
mmu-miR-152-3p	Dnajb6		
mmu-miR-152-3p	Creb3l2		
mmu-miR-152-3p	Dock6		
mmu-miR-152-3p	Col2a1		
mmu-miR-152-3p	Rorb		
mmu-miR-152-3p	Mmd		
mmu-miR-152-3p	Plekhg1		
mmu-miR-152-3p	Taf4b		
mmu-miR-152-3p	Fam178a		
mmu-miR-152-3p	Mier1		
mmu-miR-152-3p	Usp47		
mmu-miR-152-3p	Mecp2		
mmu-miR-152-3p	Bicc1		
mmu-miR-152-3p	Ubxn1		
mmu-miR-152-3p	Kpnb1		
mmu-miR-152-3p	Oas1e		
mmu-miR-152-3p	AI118078		
mmu-miR-152-3p	Pea15a		
mmu-miR-152-3p	Veph1		
mmu-miR-152-3p	Kcnc1		
mmu-miR-152-3p	Mmp16		
mmu-miR-152-3p	Rph3a		
mmu-miR-152-3p	Gm9923		
mmu-miR-152-3p	Lamc3		
mmu-miR-152-3p	Ppargc1a		
mmu-miR-152-3p	Mras		
mmu-miR-152-3p	Bbx		
mmu-miR-152-3p	B630005N14Rik		
mmu-miR-152-3p	Erlin1		
mmu-miR-152-3p	Sulf1		
mmu-miR-152-3p	Crtc3		
mmu-miR-152-3p	Ptprd		
mmu-miR-152-3p	Tbp		
mmu-miR-152-3p	Eps15		
mmu-miR-152-3p	Ino80		
mmu-miR-152-3p	Mier3		
mmu-miR-152-3p	Chd7		
mmu-miR-152-3p	Nfat5		
mmu-miR-152-3p	Szrd1		
mmu-miR-152-3p	Hdgfrp3		
mmu-miR-152-3p	Srsf11		
mmu-miR-152-3p	Pparg		
mmu-miR-152-3p	Gadd45a		
mmu-miR-152-3p	Dcp1a		
mmu-miR-152-3p	Cyp2c40		
mmu-miR-152-3p	Emx2		
mmu-miR-152-3p	Itgb8		
mmu-miR-152-3p	Zfp110		
mmu-miR-152-3p	Phip		
mmu-miR-152-3p	Haus6		
mmu-miR-152-3p	Ppp1r9b		
mmu-miR-152-3p	Ptprg		
mmu-miR-152-3p	Slc47a1		
mmu-miR-152-3p	Tpp1		
mmu-miR-152-3p	Gm5065		
mmu-miR-152-3p	Foxf1		
mmu-miR-99a-5p	Zzef1		
mmu-miR-743b-3p	Atg4c		
mmu-miR-743b-3p	Nkx3-1		
mmu-miR-743b-3p	Glul		
mmu-miR-743b-3p	BC030336		
mmu-miR-743b-3p	Rasa2		
mmu-miR-743b-3p	St8sia1		
mmu-miR-743b-3p	Mgat4a		
mmu-miR-743b-3p	Ammecr1l		
mmu-miR-743b-3p	Zfp451		
mmu-miR-743b-3p	Trio		
mmu-miR-743b-3p	4930556J24Rik		
mmu-miR-743b-3p	Pdss2		
mmu-miR-743b-3p	Lrrc4c		
mmu-miR-743b-3p	Slc16a9		
mmu-miR-743b-3p	Htr1b		
mmu-miR-743b-3p	Rora		
mmu-miR-743b-3p	Slc30a7		
mmu-miR-743b-3p	Elmod2		
mmu-miR-743b-3p	Ubn2		
mmu-miR-743b-3p	Fgf4		
mmu-miR-743b-3p	Zfp827		
mmu-miR-743b-3p	Eif5b		
mmu-miR-743b-3p	Cast		
mmu-miR-743b-3p	Mier1		
mmu-miR-743b-3p	Cdh9		
mmu-miR-743b-3p	Otud4		
mmu-miR-743b-3p	Camk2b		
mmu-miR-743b-3p	Btg1		
mmu-miR-743b-3p	Alg13		
mmu-miR-743b-3p	Slc39a6		
mmu-miR-743b-3p	Vangl2		
mmu-miR-743b-3p	Clta		
mmu-miR-743b-3p	Ppp1r17		
mmu-miR-743b-3p	Rreb1		
mmu-miR-743b-3p	Tmem55a		
mmu-miR-743b-3p	Rfx3		
mmu-miR-743b-3p	Irs1		
mmu-miR-743b-3p	Nr3c2		
mmu-miR-743b-3p	Cmtm6		
mmu-miR-743b-3p	Prb1		
mmu-miR-743b-3p	Grid1		
mmu-miR-743b-3p	Tial1		
mmu-miR-743b-3p	Sema3c		
mmu-miR-743b-3p	Gclm		
mmu-miR-743b-3p	Pkia		
mmu-miR-743b-3p	Nubpl		
mmu-miR-743b-3p	Npas3		
mmu-miR-743b-3p	Khdc3		
mmu-miR-743b-3p	Lmx1b		
mmu-miR-743b-3p	Zfp449		
mmu-miR-743b-3p	Afap1l2		
mmu-miR-743b-3p	Sorcs3		
mmu-miR-743b-3p	Gpr56		
mmu-miR-743b-3p	Klc1		
mmu-miR-743b-3p	Mmp16		
mmu-miR-743b-3p	Wdfy4		
mmu-miR-743b-3p	Tead1		
mmu-miR-743b-3p	Tgfbr2		
mmu-miR-743b-3p	Rbms3		
mmu-miR-743b-3p	Ubxn7		
mmu-miR-743b-3p	Klf11		
mmu-miR-743b-3p	Dcaf11		
mmu-miR-743b-3p	Cpsf7		
mmu-miR-743b-3p	Aff1		
mmu-miR-743b-3p	Ilf3		
mmu-miR-743b-3p	Slc35d3		
mmu-miR-743b-3p	Zc3h12c		
mmu-miR-743b-3p	Hiatl1		
mmu-miR-743b-3p	Gpatch2		
mmu-miR-743b-3p	Iqce		
mmu-miR-743b-3p	Rab27b		
mmu-miR-743b-3p	Ttpa		
mmu-miR-743b-3p	Lpp		
mmu-miR-743b-3p	Arhgap15		
mmu-miR-743b-3p	Osbpl3		
mmu-miR-743b-3p	Dusp10		
mmu-miR-743b-3p	A430093F15Rik		
mmu-miR-743b-3p	Pdk4		
mmu-miR-743b-3p	Jade2		
mmu-miR-743b-3p	Atxn3		
mmu-miR-743b-3p	Hipk3		
mmu-miR-743b-3p	Rasal2		
mmu-miR-743b-3p	Elovl3		
mmu-miR-743b-3p	Ptpn5		
mmu-miR-743b-3p	Pag1		
mmu-miR-743b-3p	Sfxn3		
mmu-miR-743b-3p	Trmt10a		
mmu-miR-743b-3p	Kctd4		
mmu-miR-743b-3p	Rbbp7		
mmu-miR-743b-3p	Zbtb6		
mmu-miR-743b-3p	Grm2		
mmu-miR-743b-3p	Plat		
mmu-miR-743b-3p	Txk		
mmu-miR-743b-3p	Pip5k1a		
mmu-miR-743b-3p	Fam126b		
mmu-miR-743b-3p	Gls		
mmu-miR-743b-3p	Zfp395		
mmu-miR-743b-3p	Fat3		
mmu-miR-743b-3p	Pax3		
mmu-miR-743b-3p	Mgat4c		
mmu-miR-743b-3p	Picalm		
mmu-miR-743b-3p	Scn8a		
mmu-miR-743b-3p	Slc39a8		
mmu-miR-743b-3p	Ccdc6		
mmu-miR-743b-3p	Ino80d		
mmu-miR-743b-3p	E2f3		
mmu-miR-743b-3p	Sod2		
mmu-miR-743b-3p	Vldlr		
mmu-miR-743b-3p	Spag16		
mmu-miR-743b-3p	Tmem263		
mmu-miR-743b-3p	Mapk8		
mmu-miR-743b-3p	Rsrc2		
mmu-miR-743b-3p	Akap13		
mmu-miR-743b-3p	Lcorl		
mmu-miR-743b-3p	Aqp7		
mmu-miR-743b-3p	Olig3		
mmu-miR-743b-3p	Rbms1		
mmu-miR-743b-3p	Arl15		
mmu-miR-743b-3p	Tmem151a		
mmu-miR-743b-3p	Slc35f1		
mmu-let-7g-5p	Dcun1d3		
mmu-let-7g-5p	Mgat4a		
mmu-let-7g-5p	Kcnk18		
mmu-let-7g-5p	Hoxa9		
mmu-let-7g-5p	Clpb		
mmu-let-7g-5p	Snx16		
mmu-let-7g-5p	Klhdc8b		
mmu-let-7g-5p	Zfp354b		
mmu-let-7g-5p	Bcl2l1		
mmu-let-7g-5p	Suv39h2		
mmu-let-7g-5p	Muc4		
mmu-let-7g-5p	Olfr406		
mmu-let-7g-5p	Ulk3		
mmu-let-7g-5p	Fgd6		
mmu-let-7g-5p	Ska2		
mmu-let-7g-5p	Uhrf2		
mmu-let-7g-5p	Igsf1		
mmu-let-7g-5p	Gramd1c		
mmu-let-7g-5p	Gipc1		
mmu-let-7g-5p	Gan		
mmu-let-7g-5p	Pbx1		
mmu-let-7g-5p	Zfp644		
mmu-let-7g-5p	Sfmbt1		
mmu-let-7g-5p	Zfp940		
mmu-let-7g-5p	Prdm11		
mmu-let-7g-5p	Hmbox1		
mmu-let-7g-5p	Igf2bp1		
mmu-let-7g-5p	Tbrg4		
mmu-let-7g-5p	Col1a1		
mmu-let-7g-5p	Wnk4		
mmu-let-7g-5p	Vps54		
mmu-let-7g-5p	Cacnb4		
mmu-let-7g-5p	Cldn12		
mmu-let-7g-5p	Dlgap4		
mmu-let-7g-5p	Arid3b		
mmu-let-7g-5p	Runx1t1		
mmu-let-7g-5p	Hmga1		
mmu-let-7g-5p	Trank1		
mmu-let-7g-5p	Dagla		
mmu-let-7g-5p	Abcc5		
mmu-let-7g-5p	Bend4		
mmu-let-7g-5p	Gdpd1		
mmu-let-7g-5p	Rdx		
mmu-let-7g-5p	Slc31a2		
mmu-let-7g-5p	Tuba4a		
mmu-let-7g-5p	Xpo4		
mmu-let-7g-5p	Leprel2		
mmu-let-7g-5p	Dcaf15		
mmu-let-7g-5p	Rrm2		
mmu-let-7g-5p	Habp4		
mmu-let-7g-5p	Mga		
mmu-let-7g-5p	Gprc5c		
mmu-let-7g-5p	Lsm11		
mmu-let-7g-5p	Hykk		
mmu-let-7g-5p	Syt1		
mmu-let-7g-5p	Pgrmc1		
mmu-let-7g-5p	Nipal4		
mmu-let-7g-5p	Vstm5		
mmu-let-7g-5p	AW549877		
mmu-let-7g-5p	Zfp473		
mmu-let-7g-5p	Golt1b		
mmu-let-7g-5p	Pappa		
mmu-let-7g-5p	Diap2		
mmu-let-7g-5p	Parm1		
mmu-let-7g-5p	Kpna4		
mmu-let-7g-5p	Flna		
mmu-let-7g-5p	Actg1		
mmu-let-7g-5p	Nbeal2		
mmu-let-7g-5p	Aen		
mmu-let-7g-5p	Coa7		
mmu-let-7g-5p	Dnajc1		
mmu-let-7g-5p	B3gnt1		
mmu-let-7g-5p	Araf		
mmu-let-7g-5p	Acot11		
mmu-let-7g-5p	Cpeb1		
mmu-let-7g-5p	Usp12		
mmu-let-7g-5p	D1Ertd622e		
mmu-let-7g-5p	Zfhx2		
mmu-let-7g-5p	Plekha8		
mmu-let-7g-5p	Mxd4		
mmu-let-7g-5p	Mthfr		
mmu-let-7g-5p	Trpm6		
mmu-let-7g-5p	Usp32		
mmu-let-7g-5p	Bcap29		
mmu-let-7g-5p	Iglon5		
mmu-let-7g-5p	Slc30a1		
mmu-let-7g-5p	Pou2f2		
mmu-let-7g-5p	Zfp341		
mmu-let-7g-5p	Fam83g		
mmu-let-7g-5p	Tcte1		
mmu-let-7g-5p	Mapk6		
mmu-let-7g-5p	Cdk8		
mmu-let-7g-5p	Qars		
mmu-let-7g-5p	Cyp2r1		
mmu-let-7g-5p	Uspl1		
mmu-let-7g-5p	Atpaf1		
mmu-let-7g-5p	Ing3		
mmu-let-7g-5p	Kcnma1		
mmu-let-7g-5p	Rbms1		
mmu-miR-883a-3p	Ythdf3		
mmu-miR-883a-3p	B3gnt5		
mmu-miR-883a-3p	Strbp		
mmu-miR-883a-3p	Gfpt1		
mmu-miR-883a-3p	Phf20		
mmu-miR-883a-3p	Ythdf2		
mmu-miR-883a-3p	Fbln5		
mmu-miR-883a-3p	Brinp3		
mmu-miR-883a-3p	Zc3h4		
mmu-miR-883a-3p	Zfp827		
mmu-miR-883a-3p	Plxna4		
mmu-miR-883a-3p	Bcl11a		
mmu-miR-883a-3p	Pskh1		
mmu-miR-883a-3p	Nrk		
mmu-miR-883a-3p	Nr4a2		
mmu-miR-883a-3p	Tmem55a		
mmu-miR-883a-3p	Rhoa		
mmu-miR-883a-3p	Tnrc6c		
mmu-miR-883a-3p	Cxxc4		
mmu-miR-883a-3p	Cpne4		
mmu-miR-883a-3p	Fign		
mmu-miR-883a-3p	Gpr64		
mmu-miR-883a-3p	Sh3bgrl		
mmu-miR-883a-3p	Myo9a		
mmu-miR-883a-3p	Rest		
mmu-miR-883a-3p	Helb		
mmu-miR-883a-3p	Hipk1		
mmu-miR-883a-3p	Cenpf		
mmu-miR-883a-3p	Qk		
mmu-miR-883a-3p	Arf1		
mmu-miR-883a-3p	Eml6		
mmu-miR-883a-3p	Pcgf5		
mmu-miR-883a-3p	Stxbp6		
mmu-miR-883a-3p	Tmsb4x		
mmu-miR-883a-3p	Crispld1		
mmu-miR-883a-3p	Wdfy3		
mmu-miR-883a-3p	Sertad2		
mmu-miR-883a-3p	Kcna4		
mmu-miR-883a-3p	Pfkfb3		
mmu-miR-883a-3p	Etl4		
mmu-miR-883a-3p	Col12a1		
mmu-miR-883a-3p	Kpna3		
mmu-miR-883a-3p	Tma16		
mmu-miR-883a-3p	Zbtb44		
mmu-miR-883a-3p	Rag1		
mmu-miR-883a-3p	Zxdc		
mmu-miR-883a-3p	Ckap4		
mmu-miR-883a-3p	Tbcel		
mmu-miR-883a-3p	Bai3		
mmu-miR-883a-3p	Zbtb14		
mmu-miR-883a-3p	Ect2		
mmu-miR-883a-3p	Itgb8		
mmu-miR-883a-3p	Pspc1		
mmu-miR-883a-3p	Pcid2		
mmu-miR-883a-3p	Pura		
mmu-miR-883a-3p	Golga7		
mmu-miR-883a-3p	Fga		
mmu-miR-883a-3p	Lcorl		
mmu-miR-883a-3p	Edc3		
mmu-miR-883a-3p	Carf		
mmu-miR-883a-3p	Kcnma1		
mmu-miR-883a-3p	Dicer1		
mmu-miR-883a-3p	Phospho1		
mmu-miR-883a-3p	Bst2		
mmu-miR-465a-5p	Oprm1		
mmu-miR-465a-5p	Htr2c		
mmu-miR-465a-5p	N4bp1		
mmu-miR-465a-5p	Ly75		
mmu-miR-465a-5p	Pus7		
mmu-miR-465a-5p	Gltp		
mmu-miR-465a-5p	Mtf1		
mmu-miR-465a-5p	Dqx1		
mmu-miR-465a-5p	Reps2		
mmu-miR-465a-5p	Mef2c		
mmu-miR-465a-5p	Pcdhb16		
mmu-miR-465a-5p	Rab3gap2		
mmu-miR-465a-5p	Slc44a1		
mmu-miR-465a-5p	Spats2		
mmu-miR-465a-5p	Krit1		
mmu-miR-465a-5p	Gosr1		
mmu-miR-465a-5p	Mtpn		
mmu-miR-465a-5p	Cpne8		
mmu-miR-465a-5p	39692		
mmu-miR-465a-5p	Anapc16		
mmu-miR-465a-5p	39142		
mmu-miR-465a-5p	C1d		
mmu-miR-465a-5p	Mrgprx2		
mmu-miR-465a-5p	Fgd6		
mmu-miR-465a-5p	Wasl		
mmu-miR-465a-5p	Ly6g6e		
mmu-miR-465a-5p	Atrn		
mmu-miR-465a-5p	Trpc1		
mmu-miR-465a-5p	Smim15		
mmu-miR-465a-5p	Ept1		
mmu-miR-465a-5p	Ddx5		
mmu-miR-465a-5p	Asb15		
mmu-miR-465a-5p	Map3k12		
mmu-miR-465a-5p	Samd8		
mmu-miR-465a-5p	Lrp6		
mmu-miR-465a-5p	Mbnl2		
mmu-miR-465a-5p	Gnb1		
mmu-miR-465a-5p	Yod1		
mmu-miR-465a-5p	Prkrir		
mmu-miR-465a-5p	Cdc73		
mmu-miR-465a-5p	Atp2b1		
mmu-miR-465a-5p	1110007C09Rik		
mmu-miR-465a-5p	Ankrd12		
mmu-miR-465a-5p	Msl3l2		
mmu-miR-465a-5p	Jam3		
mmu-miR-465a-5p	Cd200		
mmu-miR-465a-5p	Adam1a		
mmu-miR-465a-5p	Pramef8		
mmu-miR-465a-5p	Khdrbs3		
mmu-miR-465a-5p	Eef2		
mmu-miR-465a-5p	Rab31		
mmu-miR-465a-5p	Ebf1		
mmu-miR-465a-5p	Ociad1		
mmu-miR-465a-5p	Wdr43		
mmu-miR-465a-5p	Oxr1		
mmu-miR-465a-5p	Gm15140		
mmu-miR-465a-5p	Gm2030		
mmu-miR-465a-5p	Elovl7		
mmu-miR-465a-5p	Cadm2		
mmu-miR-465a-5p	Cul3		
mmu-miR-465a-5p	Tceb3		
mmu-miR-465a-5p	Kcnab1		
mmu-miR-465a-5p	Il1a		
mmu-miR-465a-5p	Vegfa		
mmu-miR-465a-5p	Insl3		
mmu-miR-465a-5p	Fam216b		
mmu-miR-465a-5p	Hmgb2		
mmu-miR-465a-5p	A230065N10Rik		
mmu-miR-465a-5p	Eea1		
mmu-miR-465a-5p	Arcn1		
mmu-miR-465a-5p	Pwwp2a		
mmu-miR-465a-5p	Arrdc3		
mmu-miR-465a-5p	Kras		
mmu-miR-465a-5p	Arfgap3		
mmu-miR-465a-5p	Cobll1		
mmu-miR-465a-5p	Irx3		
mmu-miR-465a-5p	E130308A19Rik		
mmu-miR-465a-5p	Dmrtc2		
mmu-miR-465a-5p	Frmpd4		
mmu-miR-465a-5p	Spred1		
mmu-miR-465a-5p	Hnrnpa2b1		
mmu-miR-465a-5p	Dpy19l4		
mmu-miR-465a-5p	Mfsd6		
mmu-miR-465a-5p	Slc12a1		
mmu-miR-465a-5p	4933426M11Rik		
mmu-miR-465a-5p	Camk4		
mmu-miR-465a-5p	Stc2		
mmu-miR-465a-5p	Tfap2b		
mmu-miR-465a-5p	A330021E22Rik		
mmu-miR-465a-5p	Galnt1		
mmu-miR-465a-5p	Adam23		
mmu-miR-465a-5p	Gtl3		
mmu-miR-465a-5p	Batf		
mmu-miR-465a-5p	Cpsf6		
mmu-miR-465a-5p	Slc25a26		
mmu-miR-465a-5p	Taf4a		
mmu-miR-465a-5p	Rab27b		
mmu-miR-465a-5p	Fgd4		
mmu-miR-465a-5p	Rnf152		
mmu-miR-465a-5p	B430305J03Rik		
mmu-miR-465a-5p	Tmem245		
mmu-miR-465a-5p	Hrasls		
mmu-miR-465a-5p	Lpp		
mmu-miR-465a-5p	Rabgap1		
mmu-miR-465a-5p	Nin		
mmu-miR-465a-5p	Ttc14		
mmu-miR-465a-5p	Ctnnd2		
mmu-miR-465a-5p	Setbp1		
mmu-miR-465a-5p	Kif2a		
mmu-miR-465a-5p	Myh8		
mmu-miR-465a-5p	Polr3e		
mmu-miR-465a-5p	Rrm2b		
mmu-miR-465a-5p	H2-T23		
mmu-miR-465a-5p	Atxn3		
mmu-miR-465a-5p	Hpgd		
mmu-miR-465a-5p	Ptgir		
mmu-miR-465a-5p	Prkcd		
mmu-miR-465a-5p	Etl4		
mmu-miR-465a-5p	Runx1		
mmu-miR-465a-5p	Fut9		
mmu-miR-465a-5p	Fbxl14		
mmu-miR-465a-5p	Nbeal1		
mmu-miR-465a-5p	Usp24		
mmu-miR-465a-5p	Larp4b		
mmu-miR-465a-5p	Atat1		
mmu-miR-465a-5p	Dennd4a		
mmu-miR-465a-5p	Myrf		
mmu-miR-465a-5p	Ret		
mmu-miR-465a-5p	Casp8		
mmu-miR-465a-5p	Spdya		
mmu-miR-465a-5p	Tcf12		
mmu-miR-465a-5p	Apobr		
mmu-miR-465a-5p	Kcnh7		
mmu-miR-465a-5p	Twist1		
mmu-miR-465a-5p	Ythdc2		
mmu-miR-465a-5p	H2afz		
mmu-miR-465a-5p	Gm6878		
mmu-miR-465a-5p	Gm16039		
mmu-miR-465a-5p	Hmcn1		
mmu-miR-465a-5p	Hmgcr		
mmu-miR-465a-5p	Fam208a		
mmu-miR-465a-5p	Alox5		
mmu-miR-465a-5p	Zfp42		
mmu-miR-465a-5p	Slc25a36		
mmu-miR-465a-5p	Nrip1		
mmu-miR-465a-5p	Vezt		
mmu-miR-465a-5p	Xrn1		
mmu-miR-465a-5p	Gabra6		
mmu-miR-465a-5p	Gtf2a2		
mmu-miR-465a-5p	Sfmbt2		
mmu-miR-465a-5p	Abcc2		
mmu-miR-465a-5p	Rfpl4		
mmu-miR-465a-5p	Clec2h		
mmu-miR-465a-5p	Sema6d		
mmu-miR-465a-5p	Ccdc6		
mmu-miR-465a-5p	Sdccag3		
mmu-miR-465a-5p	Rnf182		
mmu-miR-465a-5p	Mat2a		
mmu-miR-465a-5p	Daglb		
mmu-miR-465a-5p	Fam172a		
mmu-miR-465a-5p	Tbx15		
mmu-miR-465a-5p	Pde8b		
mmu-miR-465a-5p	Dfna5		
mmu-miR-465a-5p	Larp4		
mmu-miR-465a-5p	Eif2ak3		
mmu-miR-465a-5p	Mdh1		
mmu-miR-465a-5p	Mat2b		
mmu-miR-465a-5p	Pax2		
mmu-miR-465a-5p	Scai		
mmu-miR-465a-5p	Tnrc6b		
mmu-miR-465a-5p	Dse		
mmu-miR-465a-5p	Pcdh10		
mmu-miR-465a-5p	Samt1		
mmu-miR-465a-5p	Ube2d1		
mmu-miR-465a-5p	Gzf1		
mmu-miR-465a-5p	Nefl		
mmu-miR-465a-5p	Slc44a5		
mmu-miR-465a-5p	Ehd4		
mmu-miR-465a-5p	Gm10778		
mmu-miR-465a-5p	Krtap15		
mmu-miR-21a-5p	Mef2c		
mmu-miR-21a-5p	Hnrnph3		
mmu-miR-21a-5p	Gm10439		
mmu-miR-21a-5p	Aim1l		
mmu-miR-21a-5p	Peli1		
mmu-miR-21a-5p	Dennd1a		
mmu-miR-21a-5p	1110002E22Rik		
mmu-miR-21a-5p	Tmem236		
mmu-miR-21a-5p	Dmd		
mmu-miR-21a-5p	Suz12		
mmu-miR-21a-5p	Klhl42		
mmu-miR-21a-5p	Tnpo1		
mmu-miR-21a-5p	Kdm7a		
mmu-miR-21a-5p	Gm10282		
mmu-miR-21a-5p	Pcdhb19		
mmu-miR-21a-5p	Glcci1		
mmu-miR-21a-5p	Jag1		
mmu-miR-21a-5p	Tiam1		
mmu-miR-21a-5p	Stag2		
mmu-miR-21a-5p	Gm15093		
mmu-miR-21a-5p	Lrrcc1		
mmu-miR-21a-5p	Klhl15		
mmu-miR-21a-5p	Zfp229		
mmu-miR-21a-5p	Epha4		
mmu-miR-21a-5p	Il1rapl1		
mmu-miR-21a-5p	Cdc25a		
mmu-miR-21a-5p	Ganc		
mmu-miR-21a-5p	Gm15128		
mmu-miR-21a-5p	Glyr1		
mmu-miR-21a-5p	Fgfr2		
mmu-miR-21a-5p	Dnaja1		
mmu-miR-21a-5p	Tsga10		
mmu-miR-21a-5p	Dkk2		
mmu-miR-21a-5p	Skint7		
mmu-miR-21a-5p	Zfp704		
mmu-miR-21a-5p	Fam63b		
mmu-miR-21a-5p	Rad50		
mmu-miR-21a-5p	Gm20716		
mmu-miR-741-3p	Mro		
mmu-miR-741-3p	Rwdd3		
mmu-miR-741-3p	Rgs1		
mmu-miR-741-3p	Lrp3		
mmu-miR-741-3p	Impg1		
mmu-miR-741-3p	Tyw3		
mmu-miR-741-3p	Gapvd1		
mmu-miR-741-3p	Trem3		
mmu-miR-741-3p	Ermp1		
mmu-miR-741-3p	Mpp3		
mmu-miR-741-3p	Lrrc19		
mmu-miR-741-3p	D19Bwg1357e		
mmu-miR-741-3p	Runx3		
mmu-miR-741-3p	Piwil1		
mmu-miR-741-3p	Cd28		
mmu-miR-741-3p	Serpina10		
mmu-miR-741-3p	Dok5		
mmu-miR-741-3p	Chtop		
mmu-miR-741-3p	Nfasc		
mmu-miR-741-3p	Fgf7		
mmu-miR-741-3p	Pcdha10		
mmu-miR-741-3p	Adam11		
mmu-miR-741-3p	Xylt2		
mmu-miR-741-3p	Atp8b2		
mmu-miR-741-3p	Kcnj10		
mmu-miR-741-3p	Igf1		
mmu-miR-741-3p	Grin2b		
mmu-miR-741-3p	Cd200		
mmu-miR-741-3p	Meis1		
mmu-miR-741-3p	Cyp4a31		
mmu-miR-741-3p	Phlpp2		
mmu-miR-741-3p	Ntrk2		
mmu-miR-741-3p	Nf2		
mmu-miR-741-3p	Gm10935		
mmu-miR-741-3p	Bgn		
mmu-miR-741-3p	Phactr2		
mmu-miR-741-3p	Parp11		
mmu-miR-741-3p	Grik4		
mmu-miR-741-3p	Gpr64		
mmu-miR-741-3p	Vegfa		
mmu-miR-741-3p	Fzd1		
mmu-miR-741-3p	Plekhm1		
mmu-miR-741-3p	Ndrg3		
mmu-miR-741-3p	Fgf13		
mmu-miR-741-3p	Lyrm7		
mmu-miR-741-3p	Ankrd44		
mmu-miR-741-3p	Med13l		
mmu-miR-741-3p	Nipal2		
mmu-miR-741-3p	Astn2		
mmu-miR-741-3p	Zfp456		
mmu-miR-741-3p	Rpn1		
mmu-miR-741-3p	Dhx40		
mmu-miR-741-3p	Acpp		
mmu-miR-741-3p	Pnisr		
mmu-miR-741-3p	Csf2rb2		
mmu-miR-741-3p	Otx1		
mmu-miR-741-3p	Tigit		
mmu-miR-741-3p	Gm4841		
mmu-miR-741-3p	Asap2		
mmu-miR-741-3p	Gpr157		
mmu-miR-741-3p	Il17rd		
mmu-miR-741-3p	Barhl1		
mmu-miR-741-3p	Kcnj2		
mmu-miR-741-3p	Acsm2		
mmu-miR-741-3p	Lpcat3		
mmu-miR-741-3p	1700001L19Rik		
mmu-miR-741-3p	Dkk1		
mmu-miR-741-3p	Lgr6		
mmu-miR-741-3p	Tubal3		
mmu-miR-741-3p	Gjb5		
mmu-miR-741-3p	Jph4		
mmu-miR-741-3p	Exd1		
mmu-miR-741-3p	D1Ertd622e		
mmu-miR-741-3p	Prrx1		
mmu-miR-741-3p	Tram2		
mmu-miR-741-3p	Gm11554		
mmu-miR-741-3p	Mutyh		
mmu-miR-741-3p	Sipa1l1		
mmu-miR-741-3p	Fry		
mmu-miR-741-3p	Rab11fip1		
mmu-miR-741-3p	St6gal1		
mmu-miR-741-3p	Ttc3		
mmu-miR-741-3p	Bicd1		
mmu-miR-741-3p	Tacr1		
mmu-miR-741-3p	Kansl2		
mmu-miR-741-3p	Tbc1d15		
mmu-miR-741-3p	Rps6ka2		
mmu-miR-741-3p	Olfr1346		
mmu-miR-741-3p	Tspan7		
mmu-miR-741-3p	Thada		
mmu-miR-741-3p	Kcnq3		
mmu-miR-741-3p	Sbk2		
mmu-miR-741-3p	Gm28051		
mmu-miR-30a-3p	Sema3d		
mmu-miR-30a-3p	Apc		
mmu-miR-30a-3p	Dhx9		
mmu-miR-30a-3p	Pcdh17		
mmu-miR-30a-3p	Sprr2a2		
mmu-miR-30a-3p	Sec22b		
mmu-miR-30a-3p	Hc		
mmu-miR-30a-3p	Krit1		
mmu-miR-30a-3p	Itih5		
mmu-miR-30a-3p	Rbm26		
mmu-miR-30a-3p	Dazl		
mmu-miR-30a-3p	Ctage5		
mmu-miR-30a-3p	Itpripl2		
mmu-miR-30a-3p	Tmem261		
mmu-miR-30a-3p	Tbx3		
mmu-miR-30a-3p	Zfp938		
mmu-miR-30a-3p	Atp1a1		
mmu-miR-30a-3p	Pvrl4		
mmu-miR-30a-3p	Zfp644		
mmu-miR-30a-3p	Erp44		
mmu-miR-30a-3p	Mesdc1		
mmu-miR-30a-3p	Col4a3bp		
mmu-miR-30a-3p	Creb1		
mmu-miR-30a-3p	Syt2		
mmu-miR-30a-3p	Gabrq		
mmu-miR-30a-3p	Lrrtm1		
mmu-miR-30a-3p	Lifr		
mmu-miR-30a-3p	Arhgap32		
mmu-miR-30a-3p	Ltn1		
mmu-miR-30a-3p	Foxp2		
mmu-miR-30a-3p	Mars2		
mmu-miR-30a-3p	Slc24a5		
mmu-miR-30a-3p	Rab39b		
mmu-miR-30a-3p	Nrg3		
mmu-miR-30a-3p	Spon1		
mmu-miR-30a-3p	Prkaa1		
mmu-miR-30a-3p	Slco1a5		
mmu-miR-30a-3p	Golim4		
mmu-miR-30a-3p	Ap1g1		
mmu-miR-30a-3p	Hnrnph2		
mmu-miR-30a-3p	Piga		
mmu-miR-30a-3p	Sh3glb1		
mmu-miR-30a-3p	Pikfyve		
mmu-miR-30a-3p	Otud6b		
mmu-miR-30a-3p	Zfp1		
mmu-miR-30a-3p	Diap2		
mmu-miR-30a-3p	Srsf10		
mmu-miR-30a-3p	Per3		
mmu-miR-30a-3p	Smg1		
mmu-miR-30a-3p	Pou4f1		
mmu-miR-30a-3p	Uba6		
mmu-miR-30a-3p	Zdhhc15		
mmu-miR-30a-3p	Shroom4		
mmu-miR-30a-3p	Fgf16		
mmu-miR-30a-3p	Kansl1l		
mmu-miR-30a-3p	Dlgap1		
mmu-miR-30a-3p	Gprasp2		
mmu-miR-30a-3p	Hmga2		
mmu-miR-30a-3p	Rev3l		
mmu-miR-30a-3p	Qtrtd1		
mmu-miR-30a-3p	Ube2j1		
mmu-miR-30a-3p	Dnmt3a		
mmu-miR-30a-3p	Ube2f		
mmu-miR-30a-3p	Pigh		
mmu-miR-30a-3p	1700008F21Rik		
mmu-miR-30a-3p	Tenm1		
mmu-miR-30a-3p	Bicd1		
mmu-miR-30a-3p	Map3k2		
mmu-miR-30a-3p	Cul4b		
mmu-miR-30a-3p	Fktn		
mmu-miR-30a-3p	Polq		
mmu-miR-30a-3p	Ddx3x		
mmu-miR-30a-3p	Lin7a		
mmu-miR-30a-3p	Crebbp		
mmu-miR-30a-3p	Gm10778		
mmu-miR-6960-5p	Ythdf3		
mmu-miR-6960-5p	Akirin1		
mmu-miR-6960-5p	Ilkap		
mmu-miR-6960-5p	Abcd3		
mmu-miR-6960-5p	Npm1		
mmu-miR-6960-5p	Ralgapa1		
mmu-miR-6960-5p	Lrrtm3		
mmu-miR-6960-5p	Sec63		
mmu-miR-6960-5p	Mcidas		
mmu-miR-6960-5p	Moap1		
mmu-miR-6960-5p	Il10ra		
mmu-miR-6960-5p	Tmie		
mmu-miR-6960-5p	Lilra5		
mmu-miR-6960-5p	Map2k4		
mmu-miR-6960-5p	5430402E10Rik		
mmu-miR-6960-5p	Gm14744		
mmu-miR-6960-5p	Stx5a		
mmu-miR-6960-5p	Git2		
mmu-miR-6960-5p	Crispld1		
mmu-miR-6960-5p	Gm7293		
mmu-miR-6960-5p	Ar		
mmu-miR-6960-5p	Cacna1f		
mmu-miR-6960-5p	Aire		
mmu-miR-6960-5p	Vapa		
mmu-miR-6960-5p	Gm5105		
mmu-miR-6960-5p	Cnot3		
mmu-miR-6960-5p	Unc5c		
mmu-miR-6960-5p	Pak4		
mmu-miR-6960-5p	Lsamp		
mmu-miR-6960-5p	Usp35		
mmu-miR-382-5p	Cep68		
mmu-miR-382-5p	Slain1		
mmu-miR-382-5p	Uty		
mmu-miR-382-5p	Pde4b		
mmu-miR-382-5p	Ipmk		
mmu-miR-382-5p	Huwe1		
mmu-miR-382-5p	Lrrc18		
mmu-miR-382-5p	Ralgapa1		
mmu-miR-382-5p	Hbs1l		
mmu-miR-382-5p	Gm10376		
mmu-miR-382-5p	Ctdspl2		
mmu-miR-382-5p	Snx13		
mmu-miR-382-5p	1700001F09Rik		
mmu-miR-382-5p	Snapc3		
mmu-miR-382-5p	Ppp6c		
mmu-miR-382-5p	Tcf7l2		
mmu-miR-382-5p	Cdk13		
mmu-miR-382-5p	Nvl		
mmu-miR-382-5p	Senp6		
mmu-miR-382-5p	Lman1		
mmu-miR-382-5p	Gm3486		
mmu-miR-382-5p	Bscl2		
mmu-miR-382-5p	Tnpo1		
mmu-miR-382-5p	Ppargc1a		
mmu-miR-382-5p	Psmd2		
mmu-miR-382-5p	Tnpo3		
mmu-miR-382-5p	Dsc3		
mmu-miR-382-5p	Slc17a1		
mmu-miR-382-5p	Map3k8		
mmu-miR-382-5p	Kpna4		
mmu-miR-382-5p	Pate2		
mmu-miR-382-5p	Usp8		
mmu-miR-382-5p	Traf6		
mmu-miR-382-5p	Six4		
mmu-miR-382-5p	Sbf1		
mmu-miR-382-5p	Znrf3		
mmu-miR-382-5p	Shc4		
mmu-miR-382-5p	Gm3676		
mmu-miR-382-5p	Lmtk3		
mmu-miR-382-5p	Mbnl1		
mmu-miR-382-5p	Ubtfl1		
mmu-miR-25-3p	C4bp		
mmu-miR-25-3p	Creb3l2		
mmu-miR-25-3p	Ikzf4		
mmu-miR-25-3p	Morc3		
mmu-miR-25-3p	Clk3		
mmu-miR-25-3p	Foxn2		
mmu-miR-25-3p	Kif5b		
mmu-miR-25-3p	Ube2w		
mmu-miR-25-3p	Fndc3b		
mmu-miR-25-3p	Dsc2		
mmu-miR-25-3p	Skor1		
mmu-miR-25-3p	Rora		
mmu-miR-25-3p	Zfp672		
mmu-miR-25-3p	Rab9b		
mmu-miR-25-3p	Otud4		
mmu-miR-25-3p	Rpl15		
mmu-miR-25-3p	Hhip		
mmu-miR-25-3p	Creb1		
mmu-miR-25-3p	Oscar		
mmu-miR-25-3p	Vps54		
mmu-miR-25-3p	Mia3		
mmu-miR-25-3p	Tagap		
mmu-miR-25-3p	Cacna1i		
mmu-miR-25-3p	A830010M20Rik		
mmu-miR-25-3p	Lgalsl		
mmu-miR-25-3p	Nsmaf		
mmu-miR-25-3p	Cttnbp2		
mmu-miR-25-3p	Abhd13		
mmu-miR-25-3p	Ptpro		
mmu-miR-25-3p	Stau1		
mmu-miR-25-3p	Rgs17		
mmu-miR-25-3p	Pcmtd1		
mmu-miR-25-3p	Chmp7		
mmu-miR-25-3p	Amd1		
mmu-miR-25-3p	Rps20		
mmu-miR-25-3p	Slx4		
mmu-miR-25-3p	Lurap1l		
mmu-miR-25-3p	Rap1b		
mmu-miR-25-3p	Ranbp9		
mmu-miR-25-3p	2010012O05Rik		
mmu-miR-25-3p	B230219D22Rik		
mmu-miR-25-3p	Papd5		
mmu-miR-25-3p	Nkx2-3		
mmu-miR-25-3p	Robo2		
mmu-miR-25-3p	Dusp10		
mmu-miR-25-3p	Wdfy3		
mmu-miR-25-3p	Ptprd		
mmu-miR-25-3p	A630007B06Rik		
mmu-miR-25-3p	Rrbp1		
mmu-miR-25-3p	Oaz3		
mmu-miR-25-3p	Trim36		
mmu-miR-25-3p	Mycbp2		
mmu-miR-25-3p	Has3		
mmu-miR-25-3p	Tbx20		
mmu-miR-25-3p	Cldn11		
mmu-miR-25-3p	Cand1		
mmu-miR-25-3p	Zrsr2		
mmu-miR-25-3p	Rev3l		
mmu-miR-25-3p	Bcl2l11		
mmu-miR-25-3p	Lcor		
mmu-miR-25-3p	Sorl1		
mmu-miR-25-3p	Mark1		
mmu-miR-25-3p	Sun1		
mmu-miR-25-3p	Fam126b		
mmu-miR-25-3p	Rad21		
mmu-miR-25-3p	Fbn1		
mmu-miR-25-3p	Nckap5		
mmu-miR-25-3p	Zc3h12b		
mmu-miR-25-3p	Stx17		
mmu-miR-25-3p	Cdca7l		
mmu-miR-25-3p	Atrnl1		
mmu-miR-25-3p	Gata6		
mmu-miR-25-3p	Pp2d1		
mmu-miR-25-3p	Ppp1r37		
mmu-miR-25-3p	Slc17a6		
mmu-miR-25-3p	Ssfa2		
mmu-miR-25-3p	Hnf1b		
mmu-miR-494-3p	Prkaa2		
mmu-miR-494-3p	Ppp4r2		
mmu-miR-494-3p	Apex2		
mmu-miR-494-3p	Retsat		
mmu-miR-494-3p	Smarce1		
mmu-miR-494-3p	Megf9		
mmu-miR-494-3p	Rsbn1		
mmu-miR-494-3p	Crxos		
mmu-miR-494-3p	Cntd1		
mmu-miR-494-3p	Kalrn		
mmu-miR-494-3p	Glce		
mmu-miR-494-3p	Lrrc2		
mmu-miR-494-3p	Arhgap19		
mmu-miR-494-3p	Zfp148		
mmu-miR-494-3p	Ranbp17		
mmu-miR-494-3p	Cnih1		
mmu-miR-494-3p	Lif		
mmu-miR-494-3p	Mphosph9		
mmu-miR-494-3p	Ccdc91		
mmu-miR-494-3p	Sipa1l3		
mmu-miR-494-3p	Tbc1d8		
mmu-miR-494-3p	Nav1		
mmu-miR-494-3p	Vit		
mmu-miR-494-3p	Ptchd1		
mmu-miR-494-3p	Ctf2		
mmu-miR-494-3p	Nutf2-ps1		
mmu-miR-494-3p	Psma1		
mmu-miR-494-3p	Clint1		
mmu-miR-494-3p	Rps6ka3		
mmu-miR-494-3p	Camk1d		
mmu-miR-494-3p	Pik3c2g		
mmu-miR-494-3p	N4bp2l2		
mmu-miR-494-3p	AI987944		
mmu-miR-494-3p	Pof1b		
mmu-miR-494-3p	Meis2		
mmu-miR-494-3p	Xiap		
mmu-miR-494-3p	Azin1		
mmu-miR-494-3p	Pcdh15		
mmu-miR-494-3p	Nadk		
mmu-miR-494-3p	Atp7a		
mmu-miR-494-3p	Smek1		
mmu-miR-494-3p	Sfswap		
mmu-miR-494-3p	Bach1		
mmu-miR-494-3p	Nfib		
mmu-miR-494-3p	Amfr		
mmu-miR-494-3p	Dpysl3		
mmu-miR-494-3p	Cecr2		
mmu-miR-494-3p	Sass6		
mmu-miR-494-3p	Cnot6		
mmu-miR-494-3p	Arhgap5		
mmu-miR-494-3p	Nrp1		
mmu-miR-494-3p	Ago3		
mmu-miR-494-3p	Stxbp6		
mmu-miR-494-3p	Zbtb20		
mmu-miR-494-3p	Acn9		
mmu-miR-494-3p	Defb2		
mmu-miR-494-3p	Gpm6a		
mmu-miR-494-3p	Gng12		
mmu-miR-494-3p	Acot9		
mmu-miR-494-3p	Mtdh		
mmu-miR-494-3p	Mmgt1		
mmu-miR-494-3p	1190007I07Rik		
mmu-miR-494-3p	Dlat		
mmu-miR-494-3p	Smarca5		
mmu-miR-494-3p	Tbl1x		
mmu-miR-494-3p	Gm4540		
mmu-miR-494-3p	Foxj3		
mmu-miR-494-3p	Prmt1		
mmu-miR-494-3p	Abca8b		
mmu-miR-494-3p	Hmgcs1		
mmu-miR-494-3p	D1Ertd622e		
mmu-miR-494-3p	Plekha8		
mmu-miR-494-3p	Bcorl1		
mmu-miR-494-3p	Bcap29		
mmu-miR-494-3p	Neurod1		
mmu-miR-494-3p	Bambi		
mmu-miR-494-3p	D830030K20Rik		
mmu-miR-494-3p	Pyhin1		
mmu-miR-494-3p	Plscr1		
mmu-miR-494-3p	Cftr		
mmu-miR-494-3p	Wrn		
mmu-miR-494-3p	Abca5		
mmu-miR-494-3p	Haus6		
mmu-miR-494-3p	Zfhx4		
mmu-miR-494-3p	Sytl4		
mmu-miR-494-3p	Nkrf		
mmu-miR-494-3p	Ncoa2		
mmu-miR-494-3p	Tnrc6b		
mmu-miR-494-3p	Kcnma1		
mmu-miR-494-3p	40057		
mmu-miR-494-3p	Gm1604A		
mmu-miR-494-3p	Polg2		
mmu-miR-344d-3-5p	Slain2		
mmu-miR-344d-3-5p	Plekhh1		
mmu-miR-344d-3-5p	0610010K14Rik		
mmu-miR-344d-3-5p	Aptx		
mmu-miR-344d-3-5p	Phc3		
mmu-miR-344d-3-5p	Gkn1		
mmu-miR-344d-3-5p	Adamts9		
mmu-miR-344d-3-5p	Gnb4		
mmu-miR-344d-3-5p	Pomt1		
mmu-miR-344d-3-5p	Nipal4		
mmu-miR-344d-3-5p	Dis3l2		
mmu-miR-344d-3-5p	B3gnt7		
mmu-miR-344d-3-5p	Srbd1		
mmu-miR-344d-3-5p	Fam120c		
mmu-miR-344d-3-5p	Tomm20		
mmu-miR-344d-3-5p	Cdc27		
mmu-miR-344d-3-5p	Dchs1		
mmu-miR-344d-3-5p	Sptan1		
mmu-miR-344d-3-5p	Vps36		
mmu-miR-344e-3p	Zfp592		
mmu-miR-344e-3p	Ppp4r2		
mmu-miR-344e-3p	Ppap2b		
mmu-miR-344e-3p	Zswim6		
mmu-miR-344e-3p	Skil		
mmu-miR-344e-3p	Bmpr2		
mmu-miR-344e-3p	Hnrnph3		
mmu-miR-344e-3p	Ptpn4		
mmu-miR-344e-3p	Zfp266		
mmu-miR-344e-3p	Rap1a		
mmu-miR-344e-3p	Zdbf2		
mmu-miR-344e-3p	Gabrg1		
mmu-miR-344e-3p	Stox2		
mmu-miR-344e-3p	Tshz1		
mmu-miR-344e-3p	Angel2		
mmu-miR-344e-3p	Atrx		
mmu-miR-344e-3p	Cacnb4		
mmu-miR-344e-3p	Cdk13		
mmu-miR-344e-3p	Ube2b		
mmu-miR-344e-3p	Hif1a		
mmu-miR-344e-3p	Fchsd2		
mmu-miR-344e-3p	Eif5a2		
mmu-miR-344e-3p	Bcor		
mmu-miR-344e-3p	Mapre2		
mmu-miR-344e-3p	Rapgef6		
mmu-miR-344e-3p	Mllt10		
mmu-miR-344e-3p	Rbfox1		
mmu-miR-344e-3p	Tceal1		
mmu-miR-344e-3p	Mylip		
mmu-miR-344e-3p	Rragc		
mmu-miR-344e-3p	Cnot6		
mmu-miR-344e-3p	Bbx		
mmu-miR-344e-3p	B3galt1		
mmu-miR-344e-3p	Taf4a		
mmu-miR-344e-3p	Frrs1l		
mmu-miR-344e-3p	Man1a		
mmu-miR-344e-3p	Sertad2		
mmu-miR-344e-3p	Dlx3		
mmu-miR-344e-3p	Atxn1l		
mmu-miR-344e-3p	Map4k5		
mmu-miR-344e-3p	Cdh11		
mmu-miR-344e-3p	Tmeff2		
mmu-miR-344e-3p	Mef2a		
mmu-miR-344e-3p	Rp2h		
mmu-miR-344e-3p	AF529169		
mmu-miR-344e-3p	Hells		
mmu-miR-344e-3p	Btf3l4		
mmu-miR-344e-3p	Tet2		
mmu-miR-344e-3p	Ptprg		
mmu-miR-344e-3p	Map3k2		
mmu-miR-344e-3p	Scai		
mmu-miR-344e-3p	Arl15		
mmu-miR-344e-3p	Stip1		
mmu-miR-379-5p	Mpc2		
mmu-miR-379-5p	Gm6483		
mmu-miR-379-5p	Ube2e3		
mmu-miR-379-5p	Wasl		
mmu-miR-379-5p	Adam11		
mmu-miR-379-5p	Slc20a1		
mmu-miR-379-5p	Fam221a		
mmu-miR-379-5p	Aqp9		
mmu-miR-379-5p	Lin28b		
mmu-miR-379-5p	AI464131		
mmu-miR-379-5p	Tbp		
mmu-miR-379-5p	Greb1l		
mmu-miR-379-5p	Hmga2		
mmu-miR-379-5p	Mcc		
mmu-miR-379-5p	Impa2		
mmu-miR-379-5p	Rab23		
mmu-miR-379-5p	Glud1		
mmu-miR-379-5p	Atg9a		
mmu-miR-29b-1-5p	Kat6b		
mmu-miR-29b-1-5p	Sobp		
mmu-miR-29b-1-5p	Ank1		
mmu-miR-29b-1-5p	Plrg1		
mmu-miR-29b-1-5p	Phf20l1		
mmu-miR-29b-1-5p	Wdr26		
mmu-miR-29b-1-5p	Ahdc1		
mmu-miR-29b-1-5p	Gltscr1l		
mmu-miR-29b-1-5p	Hoxb3		
mmu-miR-29b-1-5p	Bnip3l		
mmu-miR-29b-1-5p	Cecr6		
mmu-miR-29b-1-5p	Zranb1		
mmu-miR-29b-1-5p	Dmtf1		
mmu-miR-29b-1-5p	Sptssb		
mmu-miR-29b-1-5p	Parg		
mmu-miR-29b-1-5p	Gmds		
mmu-miR-29b-1-5p	Nr1d1		
mmu-miR-29b-1-5p	Nhs		
mmu-miR-29b-1-5p	Golph3l		
mmu-miR-29b-1-5p	Cstad		
mmu-miR-29b-1-5p	Lpp		
mmu-miR-29b-1-5p	Ier3ip1		
mmu-miR-29b-1-5p	Ptp4a2		
mmu-miR-29b-1-5p	Chek1		
mmu-miR-29b-1-5p	Kat6a		
mmu-miR-29b-1-5p	Vstm2a		
mmu-miR-29b-1-5p	Pafah1b2		
mmu-miR-29b-1-5p	Zfp800		
mmu-miR-29b-1-5p	Tnfrsf22		
mmu-miR-29b-1-5p	Cyfip2		
mmu-miR-29b-1-5p	Inpp4b		
mmu-miR-128-3p	N4bp1		
mmu-miR-128-3p	Calu		
mmu-miR-128-3p	Gnpnat1		
mmu-miR-128-3p	BC030336		
mmu-miR-128-3p	BC037034		
mmu-miR-128-3p	AI593442		
mmu-miR-128-3p	Pdpk1		
mmu-miR-128-3p	Fgf14		
mmu-miR-128-3p	Chd6		
mmu-miR-128-3p	Tnk2		
mmu-miR-128-3p	Nlgn3		
mmu-miR-128-3p	Krit1		
mmu-miR-128-3p	Pilrb1		
mmu-miR-128-3p	Egflam		
mmu-miR-128-3p	Stx16		
mmu-miR-128-3p	Gapvd1		
mmu-miR-128-3p	Tmprss2		
mmu-miR-128-3p	Kif5b		
mmu-miR-128-3p	Pgm2		
mmu-miR-128-3p	Abl2		
mmu-miR-128-3p	Car12		
mmu-miR-128-3p	Gpd2		
mmu-miR-128-3p	Plcd4		
mmu-miR-128-3p	Ldlr		
mmu-miR-128-3p	Tmem246		
mmu-miR-128-3p	Egln1		
mmu-miR-128-3p	Vmn2r88		
mmu-miR-128-3p	Pkp4		
mmu-miR-128-3p	Ccdc88a		
mmu-miR-128-3p	Sv2a		
mmu-miR-128-3p	Casc3		
mmu-miR-128-3p	Vav3		
mmu-miR-128-3p	Ksr1		
mmu-miR-128-3p	Gpr179		
mmu-miR-128-3p	Adamts6		
mmu-miR-128-3p	Sipa1l3		
mmu-miR-128-3p	Cnot1		
mmu-miR-128-3p	Zfp827		
mmu-miR-128-3p	Foxo1		
mmu-miR-128-3p	Gbp7		
mmu-miR-128-3p	Lonrf1		
mmu-miR-128-3p	Tub		
mmu-miR-128-3p	Reln		
mmu-miR-128-3p	Thap4		
mmu-miR-128-3p	Adamts10		
mmu-miR-128-3p	Zfp488		
mmu-miR-128-3p	Abca1		
mmu-miR-128-3p	Grin2b		
mmu-miR-128-3p	Hecw2		
mmu-miR-128-3p	Psma1		
mmu-miR-128-3p	Zzz3		
mmu-miR-128-3p	Tmprss11f		
mmu-miR-128-3p	4933414I15Rik		
mmu-miR-128-3p	AW011738		
mmu-miR-128-3p	Lsm1		
mmu-miR-128-3p	Wipf2		
mmu-miR-128-3p	Rxra		
mmu-miR-128-3p	Ppm1k		
mmu-miR-128-3p	Dennd1a		
mmu-miR-128-3p	Fat2		
mmu-miR-128-3p	Mtmr14		
mmu-miR-128-3p	Wnk1		
mmu-miR-128-3p	Dennd2c		
mmu-miR-128-3p	Chrd		
mmu-miR-128-3p	Etf1		
mmu-miR-128-3p	Phlpp2		
mmu-miR-128-3p	Zhx3		
mmu-miR-128-3p	Zadh2		
mmu-miR-128-3p	Marcks		
mmu-miR-128-3p	Lifr		
mmu-miR-128-3p	C9		
mmu-miR-128-3p	Tsc22d1		
mmu-miR-128-3p	Foxp2		
mmu-miR-128-3p	A330070K13Rik		
mmu-miR-128-3p	Tial1		
mmu-miR-128-3p	Plb1		
mmu-miR-128-3p	Unkl		
mmu-miR-128-3p	Lrguk		
mmu-miR-128-3p	Tmem170b		
mmu-miR-128-3p	Appbp2		
mmu-miR-128-3p	Inpp5j		
mmu-miR-128-3p	Gpalpp1		
mmu-miR-128-3p	AI118078		
mmu-miR-128-3p	Samd10		
mmu-miR-128-3p	Zmat3		
mmu-miR-128-3p	Adam22		
mmu-miR-128-3p	Atl3		
mmu-miR-128-3p	Pard3b		
mmu-miR-128-3p	Bahd1		
mmu-miR-128-3p	Mfhas1		
mmu-miR-128-3p	Tmem194		
mmu-miR-128-3p	Olfr443-ps1		
mmu-miR-128-3p	Mtmr10		
mmu-miR-128-3p	Notch2		
mmu-miR-128-3p	Lrp2		
mmu-miR-128-3p	Cables2		
mmu-miR-128-3p	Bend3		
mmu-miR-128-3p	Zfp236		
mmu-miR-128-3p	Zbtb33		
mmu-miR-128-3p	Grm1		
mmu-miR-128-3p	Msl1		
mmu-miR-128-3p	Qk		
mmu-miR-128-3p	Wisp1		
mmu-miR-128-3p	Srp72		
mmu-miR-128-3p	Npepps		
mmu-miR-128-3p	Tnpo1		
mmu-miR-128-3p	Plxnb1		
mmu-miR-128-3p	A930004D18Rik		
mmu-miR-128-3p	Cacng2		
mmu-miR-128-3p	Tgoln1		
mmu-miR-128-3p	Txndc5		
mmu-miR-128-3p	Cbx5		
mmu-miR-128-3p	Adcy3		
mmu-miR-128-3p	Dll4		
mmu-miR-128-3p	Insm1		
mmu-miR-128-3p	Epb4.1l1		
mmu-miR-128-3p	Pax9		
mmu-miR-128-3p	Erap1		
mmu-miR-128-3p	Arhgap12		
mmu-miR-128-3p	Orc5		
mmu-miR-128-3p	Rbm5		
mmu-miR-128-3p	Syt1		
mmu-miR-128-3p	Neto2		
mmu-miR-128-3p	Lrrc75b		
mmu-miR-128-3p	Pikfyve		
mmu-miR-128-3p	Adcy10		
mmu-miR-128-3p	Sdha		
mmu-miR-128-3p	Glra2		
mmu-miR-128-3p	Th		
mmu-miR-128-3p	Gad2		
mmu-miR-128-3p	BC035044		
mmu-miR-128-3p	Cd2ap		
mmu-miR-128-3p	Chtf8		
mmu-miR-128-3p	Aasdh		
mmu-miR-128-3p	Sepn1		
mmu-miR-128-3p	Sec61a1		
mmu-miR-128-3p	Nop58		
mmu-miR-128-3p	Zhx1		
mmu-miR-128-3p	Atxn10		
mmu-miR-128-3p	E2f7		
mmu-miR-128-3p	Mal2		
mmu-miR-128-3p	Sned1		
mmu-miR-128-3p	Ppm1e		
mmu-miR-128-3p	Hipk3		
mmu-miR-128-3p	Tgif1		
mmu-miR-128-3p	Dcx		
mmu-miR-128-3p	Runx1		
mmu-miR-128-3p	Setd7		
mmu-miR-128-3p	Nbeal1		
mmu-miR-128-3p	Ubr1		
mmu-miR-128-3p	E130309F12Rik		
mmu-miR-128-3p	Zfp618		
mmu-miR-128-3p	Snx12		
mmu-miR-128-3p	Nap1l5		
mmu-miR-128-3p	Fam134c		
mmu-miR-128-3p	Kpna3		
mmu-miR-128-3p	Rev3l		
mmu-miR-128-3p	Itgb1		
mmu-miR-128-3p	Wnt3a		
mmu-miR-128-3p	Slc5a3		
mmu-miR-128-3p	Fem1a		
mmu-miR-128-3p	Ell2		
mmu-miR-128-3p	1700008O03Rik		
mmu-miR-128-3p	Usp30		
mmu-miR-128-3p	Grin2d		
mmu-miR-128-3p	Plcb1		
mmu-miR-128-3p	Hmcn1		
mmu-miR-128-3p	Pxk		
mmu-miR-128-3p	Slc39a11		
mmu-miR-128-3p	Dchs1		
mmu-miR-128-3p	Ldlrad3		
mmu-miR-128-3p	Skap2		
mmu-miR-128-3p	Nckap5		
mmu-miR-128-3p	Acvr1		
mmu-miR-128-3p	Plscr1		
mmu-miR-128-3p	Slco5a1		
mmu-miR-128-3p	Clec2h		
mmu-miR-128-3p	Ppp1r7		
mmu-miR-128-3p	Pnpo		
mmu-miR-128-3p	Hspd1		
mmu-miR-128-3p	Dusp5		
mmu-miR-128-3p	2610008E11Rik		
mmu-miR-128-3p	Shisa6		
mmu-miR-128-3p	Qars		
mmu-miR-128-3p	Pde8b		
mmu-miR-128-3p	Maml2		
mmu-miR-128-3p	Top1mt		
mmu-miR-128-3p	Slc36a4		
mmu-miR-128-3p	Arhgap44		
mmu-miR-128-3p	Pde10a		
mmu-miR-128-3p	2410131K14Rik		
mmu-miR-128-3p	Tmx1		
mmu-miR-128-3p	Tubgcp6		
mmu-miR-128-3p	Actbl2		
mmu-miR-128-3p	Obox1		
mmu-miR-128-3p	Epb4.1l4a		
mmu-miR-128-3p	Pcdh10		
mmu-miR-128-3p	Gosr2		
mmu-miR-128-3p	Ube2e2		
mmu-miR-128-3p	1700025G04Rik		
mmu-miR-128-3p	Luc7l		
mmu-miR-128-3p	Msh4		
mmu-miR-128-3p	Trim5		
mmu-miR-128-3p	Slc35f1		
mmu-miR-124-3p	Kat6b		
mmu-miR-124-3p	Ddx31		
mmu-miR-124-3p	Brwd1		
mmu-miR-124-3p	Tbc1d1		
mmu-miR-124-3p	Pdlim5		
mmu-miR-124-3p	Pabpc4l		
mmu-miR-124-3p	B930041F14Rik		
mmu-miR-124-3p	Prr32		
mmu-miR-124-3p	Lpcat2		
mmu-miR-124-3p	Cep70		
mmu-miR-124-3p	Bmp6		
mmu-miR-124-3p	Fam174b		
mmu-miR-124-3p	Cadm1		
mmu-miR-124-3p	Yeats2		
mmu-miR-124-3p	Lrrc57		
mmu-miR-124-3p	Rnf141		
mmu-miR-124-3p	Mylk2		
mmu-miR-124-3p	Edrf1		
mmu-miR-124-3p	Ept1		
mmu-miR-124-3p	Mphosph9		
mmu-miR-124-3p	Vim		
mmu-miR-124-3p	Ptchd1		
mmu-miR-124-3p	2610020H08Rik		
mmu-miR-124-3p	Ulk2		
mmu-miR-124-3p	Gga1		
mmu-miR-124-3p	Ryr3		
mmu-miR-124-3p	Ttc1		
mmu-miR-124-3p	Sertad3		
mmu-miR-124-3p	BC107364		
mmu-miR-124-3p	Wipf2		
mmu-miR-124-3p	Hmbox1		
mmu-miR-124-3p	Rfx4		
mmu-miR-124-3p	Cacna2d1		
mmu-miR-124-3p	Kcns2		
mmu-miR-124-3p	Ak2		
mmu-miR-124-3p	Macf1		
mmu-miR-124-3p	Tox		
mmu-miR-124-3p	Rcor1		
mmu-miR-124-3p	Rfx3		
mmu-miR-124-3p	Ebf1		
mmu-miR-124-3p	Cep135		
mmu-miR-124-3p	Ube2b		
mmu-miR-124-3p	Nrp2		
mmu-miR-124-3p	Grid1		
mmu-miR-124-3p	Jakmip1		
mmu-miR-124-3p	Pcsk6		
mmu-miR-124-3p	Stt3a		
mmu-miR-124-3p	9330159F19Rik		
mmu-miR-124-3p	Hsd3b6		
mmu-miR-124-3p	Lats1		
mmu-miR-124-3p	Zmat3		
mmu-miR-124-3p	Zfp449		
mmu-miR-124-3p	Gpr101		
mmu-miR-124-3p	Pea15a		
mmu-miR-124-3p	Aff2		
mmu-miR-124-3p	Ncor1		
mmu-miR-124-3p	Map2k4		
mmu-miR-124-3p	Tgfbr3		
mmu-miR-124-3p	Hsd3b3		
mmu-miR-124-3p	Grm1		
mmu-miR-124-3p	Hivep3		
mmu-miR-124-3p	Mylip		
mmu-miR-124-3p	Aes		
mmu-miR-124-3p	Rragd		
mmu-miR-124-3p	Dpy19l4		
mmu-miR-124-3p	Nol4		
mmu-miR-124-3p	Pgap1		
mmu-miR-124-3p	4933426M11Rik		
mmu-miR-124-3p	Neurog3		
mmu-miR-124-3p	Katna1		
mmu-miR-124-3p	Mitf		
mmu-miR-124-3p	Cebpa		
mmu-miR-124-3p	Csf2rb2		
mmu-miR-124-3p	Rnf144a		
mmu-miR-124-3p	Hivep2		
mmu-miR-124-3p	Pde2a		
mmu-miR-124-3p	Raver1		
mmu-miR-124-3p	Casc4		
mmu-miR-124-3p	Morc4		
mmu-miR-124-3p	Tbx19		
mmu-miR-124-3p	Rab11a		
mmu-miR-124-3p	Tex261		
mmu-miR-124-3p	Gm10696		
mmu-miR-124-3p	Rnf216		
mmu-miR-124-3p	Plxnb2		
mmu-miR-124-3p	2010002M12Rik		
mmu-miR-124-3p	Arih1		
mmu-miR-124-3p	Tmem184b		
mmu-miR-124-3p	Ripk2		
mmu-miR-124-3p	Rnf217		
mmu-miR-124-3p	Nap1l5		
mmu-miR-124-3p	Usp24		
mmu-miR-124-3p	Cpeb1		
mmu-miR-124-3p	Suclg2		
mmu-miR-124-3p	Fgfr2		
mmu-miR-124-3p	Bcl2l11		
mmu-miR-124-3p	Anxa7		
mmu-miR-124-3p	Cntn3		
mmu-miR-124-3p	Arf2		
mmu-miR-124-3p	Kctd8		
mmu-miR-124-3p	Fam78b		
mmu-miR-124-3p	Fzd5		
mmu-miR-124-3p	Hebp2		
mmu-miR-124-3p	Neurl1b		
mmu-miR-124-3p	Brwd3		
mmu-miR-124-3p	2410127L17Rik		
mmu-miR-124-3p	Vipr2		
mmu-miR-124-3p	Rela		
mmu-miR-124-3p	Ssh1		
mmu-miR-124-3p	Pigh		
mmu-miR-124-3p	Cln8		
mmu-miR-124-3p	E2f3		
mmu-miR-124-3p	Pnn		
mmu-miR-124-3p	Pura		
mmu-miR-124-3p	Rap2b		
mmu-miR-124-3p	Gpr50		
mmu-miR-124-3p	Pdhx		
mmu-miR-124-3p	Elk3		
mmu-miR-124-3p	Macrod2		
mmu-miR-124-3p	Gbp4		
mmu-miR-185-5p	P2rx7		
mmu-miR-185-5p	Bai1		
mmu-miR-185-5p	Mapk14		
mmu-miR-185-5p	Bsn		
mmu-miR-185-5p	Creb3l2		
mmu-miR-185-5p	Trappc2		
mmu-miR-185-5p	Spats2		
mmu-miR-185-5p	Brpf3		
mmu-miR-185-5p	Clvs1		
mmu-miR-185-5p	Klf7		
mmu-miR-185-5p	Tjp1		
mmu-miR-185-5p	Amot		
mmu-miR-185-5p	Dnm1		
mmu-miR-185-5p	Ccdc60		
mmu-miR-185-5p	Map2		
mmu-miR-185-5p	Akap10		
mmu-miR-185-5p	Dock5		
mmu-miR-185-5p	Pth		
mmu-miR-185-5p	Itga6		
mmu-miR-185-5p	Pkib		
mmu-miR-185-5p	Nrsn1		
mmu-miR-185-5p	4731417B20Rik		
mmu-miR-185-5p	Dapp1		
mmu-miR-185-5p	B4galt1		
mmu-miR-185-5p	Adamts12		
mmu-miR-185-5p	Cdc14b		
mmu-miR-185-5p	2310035C23Rik		
mmu-miR-185-5p	Smarcc1		
mmu-miR-185-5p	Patz1		
mmu-miR-185-5p	Arhgap32		
mmu-miR-185-5p	Xlr		
mmu-miR-185-5p	Primpol		
mmu-miR-185-5p	Orc2		
mmu-miR-185-5p	Slit2		
mmu-miR-185-5p	Mgat1		
mmu-miR-185-5p	Snap25		
mmu-miR-185-5p	Mccc1		
mmu-miR-185-5p	Nphp3		
mmu-miR-185-5p	Dmd		
mmu-miR-185-5p	Rab5b		
mmu-miR-185-5p	Aqp4		
mmu-miR-185-5p	Xpr1		
mmu-miR-185-5p	4930519G04Rik		
mmu-miR-185-5p	Hmgcll1		
mmu-miR-185-5p	Tpst2		
mmu-miR-185-5p	Nsun4		
mmu-miR-185-5p	Mob3b		
mmu-miR-185-5p	Ttc30a2		
mmu-miR-185-5p	Mavs		
mmu-miR-185-5p	Cnot6l		
mmu-miR-185-5p	Atf6		
mmu-miR-185-5p	Lmo7		
mmu-miR-185-5p	Il1rl1		
mmu-miR-185-5p	Galnt5		
mmu-miR-185-5p	Prrg3		
mmu-miR-185-5p	Steap3		
mmu-miR-185-5p	Fam53b		
mmu-miR-185-5p	Ago1		
mmu-miR-185-5p	Fam98a		
mmu-miR-185-5p	Eda		
mmu-miR-185-5p	Gm5447		
mmu-miR-185-5p	Amer1		
mmu-miR-185-5p	Arl14epl		
mmu-miR-185-5p	Fam134c		
mmu-miR-185-5p	Atxn1		
mmu-miR-185-5p	6330403A02Rik		
mmu-miR-185-5p	Rai1		
mmu-miR-185-5p	D1Ertd622e		
mmu-miR-185-5p	Dbx2		
mmu-miR-185-5p	Clec4f		
mmu-miR-185-5p	Pcif1		
mmu-miR-185-5p	Cyp11b1		
mmu-miR-185-5p	Ano5		
mmu-miR-185-5p	Gm16039		
mmu-miR-185-5p	Lrrc16a		
mmu-miR-185-5p	Rspo2		
mmu-miR-185-5p	Kctd21		
mmu-miR-185-5p	Plekhb1		
mmu-miR-185-5p	Mapk4		
mmu-miR-185-5p	Usp28		
mmu-miR-185-5p	C2cd4c		
mmu-miR-185-5p	C87977		
mmu-miR-185-5p	Ddx6		
mmu-miR-185-5p	Cdc42		
mmu-miR-185-5p	Eif1a		
mmu-miR-185-5p	Shisa6		
mmu-miR-185-5p	Pianp		
mmu-miR-185-5p	Snx14		
mmu-miR-185-5p	Ptprt		
mmu-miR-185-5p	Ttc7b		
mmu-miR-185-5p	Pcdh10		
mmu-miR-185-5p	Focad		
mmu-miR-30e-3p	Wipf1		
mmu-miR-30e-3p	Fgf10		
mmu-miR-30e-3p	Dhx9		
mmu-miR-30e-3p	Pcdh17		
mmu-miR-30e-3p	Zswim6		
mmu-miR-30e-3p	Mef2c		
mmu-miR-30e-3p	Sec22b		
mmu-miR-30e-3p	Hc		
mmu-miR-30e-3p	Ttc4		
mmu-miR-30e-3p	Sdhaf2		
mmu-miR-30e-3p	Klhl7		
mmu-miR-30e-3p	Aasdhppt		
mmu-miR-30e-3p	Ermp1		
mmu-miR-30e-3p	Rbm26		
mmu-miR-30e-3p	Slitrk3		
mmu-miR-30e-3p	R3hdm2		
mmu-miR-30e-3p	Gdf6		
mmu-miR-30e-3p	Slitrk2		
mmu-miR-30e-3p	Ddx5		
mmu-miR-30e-3p	Fgf7		
mmu-miR-30e-3p	Zfp827		
mmu-miR-30e-3p	Tbx3		
mmu-miR-30e-3p	Plcxd3		
mmu-miR-30e-3p	Clip1		
mmu-miR-30e-3p	Slitrk4		
mmu-miR-30e-3p	Tbl1xr1		
mmu-miR-30e-3p	Grid2		
mmu-miR-30e-3p	Tmem50b		
mmu-miR-30e-3p	Mnt		
mmu-miR-30e-3p	Txlnb		
mmu-miR-30e-3p	Runx1t1		
mmu-miR-30e-3p	Zic4		
mmu-miR-30e-3p	A830010M20Rik		
mmu-miR-30e-3p	Phactr2		
mmu-miR-30e-3p	Pgr15l		
mmu-miR-30e-3p	Gm13154		
mmu-miR-30e-3p	Dach1		
mmu-miR-30e-3p	Ros1		
mmu-miR-30e-3p	Kcnq5		
mmu-miR-30e-3p	Zfp191		
mmu-miR-30e-3p	C77370		
mmu-miR-30e-3p	Rock2		
mmu-miR-30e-3p	Cdkl3		
mmu-miR-30e-3p	Ankrd36		
mmu-miR-30e-3p	Eif1		
mmu-miR-30e-3p	Calml4		
mmu-miR-30e-3p	Tiam1		
mmu-miR-30e-3p	Gm597		
mmu-miR-30e-3p	Pikfyve		
mmu-miR-30e-3p	Rab11fip2		
mmu-miR-30e-3p	Zfp1		
mmu-miR-30e-3p	Trim60		
mmu-miR-30e-3p	Cyyr1		
mmu-miR-30e-3p	Top1		
mmu-miR-30e-3p	Ptp4a1		
mmu-miR-30e-3p	Rbm45		
mmu-miR-30e-3p	Cntn1		
mmu-miR-30e-3p	Arl5b		
mmu-miR-30e-3p	Zbtb44		
mmu-miR-30e-3p	Ahnak		
mmu-miR-30e-3p	Fbxo11		
mmu-miR-30e-3p	BC005537		
mmu-miR-30e-3p	Il13ra1		
mmu-miR-30e-3p	Tbx22		
mmu-miR-30e-3p	Zfp386		
mmu-miR-30e-3p	Rnf128		
mmu-miR-30e-3p	Pigh		
mmu-miR-30e-3p	Frat2		
mmu-miR-30e-3p	1700008F21Rik		
mmu-miR-30e-3p	Tenm1		
mmu-miR-30e-3p	Dnajb14		
mmu-miR-30e-3p	Eml5		
mmu-miR-30e-3p	Rpgrip1l		
mmu-miR-30e-3p	Akap13		
mmu-miR-30e-3p	Ddx3x		
mmu-miR-30e-3p	Rbms1		
mmu-miR-30e-3p	1700017N19Rik		
mmu-miR-30e-3p	Socs6		
mmu-miR-30e-3p	Lin7a		
mmu-miR-30e-3p	Gm10778		
mmu-miR-743a-3p	Atg4c		
mmu-miR-743a-3p	Nkx3-1		
mmu-miR-743a-3p	Slc5a7		
mmu-miR-743a-3p	St8sia1		
mmu-miR-743a-3p	Srsf1		
mmu-miR-743a-3p	4930556J24Rik		
mmu-miR-743a-3p	Vprbp		
mmu-miR-743a-3p	39692		
mmu-miR-743a-3p	Psd3		
mmu-miR-743a-3p	Phf20l1		
mmu-miR-743a-3p	Slitrk3		
mmu-miR-743a-3p	Pvr		
mmu-miR-743a-3p	Pak3		
mmu-miR-743a-3p	Cdk2ap2		
mmu-miR-743a-3p	Klhdc10		
mmu-miR-743a-3p	Dazap2		
mmu-miR-743a-3p	Cenpb		
mmu-miR-743a-3p	Elmod2		
mmu-miR-743a-3p	Gm9881		
mmu-miR-743a-3p	Ubn2		
mmu-miR-743a-3p	Fgf4		
mmu-miR-743a-3p	Zfp560		
mmu-miR-743a-3p	Mbd3l2		
mmu-miR-743a-3p	Zc3h6		
mmu-miR-743a-3p	Map3k1		
mmu-miR-743a-3p	Dyrk1a		
mmu-miR-743a-3p	Pbx1		
mmu-miR-743a-3p	Camk2b		
mmu-miR-743a-3p	Trafd1		
mmu-miR-743a-3p	Zfp644		
mmu-miR-743a-3p	Erv3		
mmu-miR-743a-3p	Clgn		
mmu-miR-743a-3p	Echdc1		
mmu-miR-743a-3p	Suco		
mmu-miR-743a-3p	Alg13		
mmu-miR-743a-3p	Clta		
mmu-miR-743a-3p	Per2		
mmu-miR-743a-3p	Hmgb1		
mmu-miR-743a-3p	Rapgef2		
mmu-miR-743a-3p	Dnajc16		
mmu-miR-743a-3p	A830010M20Rik		
mmu-miR-743a-3p	Prb1		
mmu-miR-743a-3p	Rims1		
mmu-miR-743a-3p	Fign		
mmu-miR-743a-3p	Tial1		
mmu-miR-743a-3p	Gpr64		
mmu-miR-743a-3p	Gng2		
mmu-miR-743a-3p	Gpr56		
mmu-miR-743a-3p	Synj1		
mmu-miR-743a-3p	Psmd1		
mmu-miR-743a-3p	Ptbp2		
mmu-miR-743a-3p	Polr2m		
mmu-miR-743a-3p	Wdfy4		
mmu-miR-743a-3p	Trim21		
mmu-miR-743a-3p	Rbfox1		
mmu-miR-743a-3p	Klf11		
mmu-miR-743a-3p	Galnt13		
mmu-miR-743a-3p	Dhx40		
mmu-miR-743a-3p	Bbx		
mmu-miR-743a-3p	Pnisr		
mmu-miR-743a-3p	Slc35d3		
mmu-miR-743a-3p	Zc3h12c		
mmu-miR-743a-3p	AI606181		
mmu-miR-743a-3p	Gpatch2		
mmu-miR-743a-3p	Cpsf6		
mmu-miR-743a-3p	B230219D22Rik		
mmu-miR-743a-3p	Socs7		
mmu-miR-743a-3p	Cyp24a1		
mmu-miR-743a-3p	Mrps14		
mmu-miR-743a-3p	Nr4a3		
mmu-miR-743a-3p	Dusp10		
mmu-miR-743a-3p	Setbp1		
mmu-miR-743a-3p	Zim1		
mmu-miR-743a-3p	Rap1gds1		
mmu-miR-743a-3p	Cep104		
mmu-miR-743a-3p	Cnnm4		
mmu-miR-743a-3p	Dnajc25		
mmu-miR-743a-3p	Spag9		
mmu-miR-743a-3p	Dcx		
mmu-miR-743a-3p	Ndnl2		
mmu-miR-743a-3p	Spin4		
mmu-miR-743a-3p	Ptpn5		
mmu-miR-743a-3p	Arl5b		
mmu-miR-743a-3p	Pag1		
mmu-miR-743a-3p	Zbtb44		
mmu-miR-743a-3p	Pou1f1		
mmu-miR-743a-3p	St6gal2		
mmu-miR-743a-3p	Stmn2		
mmu-miR-743a-3p	Gabrb3		
mmu-miR-743a-3p	Txk		
mmu-miR-743a-3p	Epha7		
mmu-miR-743a-3p	Apln		
mmu-miR-743a-3p	Isl1		
mmu-miR-743a-3p	Zfp395		
mmu-miR-743a-3p	Nhsl2		
mmu-miR-743a-3p	Rab23		
mmu-miR-743a-3p	Rims4		
mmu-miR-743a-3p	Scube3		
mmu-miR-743a-3p	Gm6793		
mmu-miR-743a-3p	Pura		
mmu-miR-743a-3p	Rnf115		
mmu-miR-743a-3p	Sdf4		
mmu-miR-743a-3p	Kit		
mmu-miR-743a-3p	Tshz3		
mmu-miR-743a-3p	Dnajb14		
mmu-miR-743a-3p	Tcstv1		
mmu-miR-743a-3p	Phxr2		
mmu-miR-743a-3p	Fcho2		
mmu-miR-743a-3p	Atl2		
mmu-miR-743a-3p	Scai		
mmu-miR-743a-3p	Wdr3		
mmu-miR-743a-3p	Tada2b		
mmu-miR-743a-3p	Ccdc112		
mmu-miR-743a-3p	Msi2		
mmu-miR-743a-3p	B020031M17Rik		
mmu-miR-1839-5p	Stil		
mmu-miR-1839-5p	Hrh3		
mmu-miR-1839-5p	Ctbs		
mmu-miR-1839-5p	Stx3		
mmu-miR-1839-5p	Zdhhc21		
mmu-miR-1839-5p	Psd3		
mmu-miR-1839-5p	Gpatch2l		
mmu-miR-1839-5p	Abhd6		
mmu-miR-1839-5p	Rora		
mmu-miR-1839-5p	Ppp2r2a		
mmu-miR-1839-5p	Vopp1		
mmu-miR-1839-5p	Rnf38		
mmu-miR-1839-5p	Naa16		
mmu-miR-1839-5p	Nol4l		
mmu-miR-1839-5p	Hoxa7		
mmu-miR-1839-5p	Msantd4		
mmu-miR-1839-5p	Arid3b		
mmu-miR-1839-5p	Zfyve26		
mmu-miR-1839-5p	Nme6		
mmu-miR-1839-5p	Cadm2		
mmu-miR-1839-5p	Stt3a		
mmu-miR-1839-5p	Nek1		
mmu-miR-1839-5p	Tuba4a		
mmu-miR-1839-5p	Coil		
mmu-miR-1839-5p	Fbxo27		
mmu-miR-1839-5p	B3galt1		
mmu-miR-1839-5p	Ilf3		
mmu-miR-1839-5p	F9		
mmu-miR-1839-5p	Dnajb4		
mmu-miR-1839-5p	Slc6a20b		
mmu-miR-1839-5p	Slc10a7		
mmu-miR-1839-5p	Diap2		
mmu-miR-1839-5p	Ndst2		
mmu-miR-1839-5p	Il1rapl1		
mmu-miR-1839-5p	D830039M14Rik		
mmu-miR-1839-5p	Atp8b4		
mmu-miR-1839-5p	Mrpl21		
mmu-miR-1839-5p	Naalad2		
mmu-miR-1839-5p	Nfat5		
mmu-miR-1839-5p	Ddi2		
mmu-miR-1839-5p	Arid3c		
mmu-miR-1839-5p	Peli2		
mmu-miR-1839-5p	Znf512b		
mmu-miR-1839-5p	Efhd2		
mmu-miR-1839-5p	Atpaf1		
mmu-miR-1839-5p	Ehd4		
mmu-miR-1839-5p	Zbtb34		
mmu-miR-1839-5p	Gm21861		
mmu-miR-1839-5p	Gm21256		
mmu-miR-1839-5p	Gm21094		
mmu-miR-1839-5p	CH36-8M21.1		
mmu-miR-1839-5p	1700040F15Rik		
mmu-miR-101a-3p	Nek7		
mmu-miR-101a-3p	Sec23ip		
mmu-miR-101a-3p	Hus1		
mmu-miR-101a-3p	Nxph1		
mmu-miR-101a-3p	Jmy		
mmu-miR-101a-3p	Zfx		
mmu-miR-101a-3p	Trio		
mmu-miR-101a-3p	Klf7		
mmu-miR-101a-3p	Stx16		
mmu-miR-101a-3p	Zdhhc21		
mmu-miR-101a-3p	Lpcat2		
mmu-miR-101a-3p	Rfx7		
mmu-miR-101a-3p	Rxfp1		
mmu-miR-101a-3p	Ptpn4		
mmu-miR-101a-3p	Lrch3		
mmu-miR-101a-3p	Fbxo32		
mmu-miR-101a-3p	Fbxw11		
mmu-miR-101a-3p	Nkap		
mmu-miR-101a-3p	Kdm6b		
mmu-miR-101a-3p	Rxrb		
mmu-miR-101a-3p	Rap1a		
mmu-miR-101a-3p	Zbtb38		
mmu-miR-101a-3p	Cachd1		
mmu-miR-101a-3p	Gpr85		
mmu-miR-101a-3p	Kbtbd2		
mmu-miR-101a-3p	Pcdh18		
mmu-miR-101a-3p	Zeb1		
mmu-miR-101a-3p	Med14		
mmu-miR-101a-3p	Lrrfip1		
mmu-miR-101a-3p	Abca1		
mmu-miR-101a-3p	Cdc73		
mmu-miR-101a-3p	Mdga2		
mmu-miR-101a-3p	Mecp2		
mmu-miR-101a-3p	Tmem33		
mmu-miR-101a-3p	Mtx2		
mmu-miR-101a-3p	Dennd2c		
mmu-miR-101a-3p	Fzd6		
mmu-miR-101a-3p	Rfx3		
mmu-miR-101a-3p	Myo1e		
mmu-miR-101a-3p	Ebf1		
mmu-miR-101a-3p	Lifr		
mmu-miR-101a-3p	Tet3		
mmu-miR-101a-3p	Cxxc4		
mmu-miR-101a-3p	Setd2		
mmu-miR-101a-3p	Rc3h2		
mmu-miR-101a-3p	Npat		
mmu-miR-101a-3p	Fign		
mmu-miR-101a-3p	Gpd1l		
mmu-miR-101a-3p	Eif5		
mmu-miR-101a-3p	Mmp15		
mmu-miR-101a-3p	Myo9a		
mmu-miR-101a-3p	Fam78a		
mmu-miR-101a-3p	Klf6		
mmu-miR-101a-3p	Ppp2ca		
mmu-miR-101a-3p	Gm7257		
mmu-miR-101a-3p	Bend4		
mmu-miR-101a-3p	Slc12a2		
mmu-miR-101a-3p	Sox11		
mmu-miR-101a-3p	Bzw1		
mmu-miR-101a-3p	Sacm1l		
mmu-miR-101a-3p	Ogt		
mmu-miR-101a-3p	Pygo1		
mmu-miR-101a-3p	Qk		
mmu-miR-101a-3p	Hivep3		
mmu-miR-101a-3p	Rbmx		
mmu-miR-101a-3p	Ubxn7		
mmu-miR-101a-3p	Ammecr1		
mmu-miR-101a-3p	Kitl		
mmu-miR-101a-3p	Hnrnpa2b1		
mmu-miR-101a-3p	Ss18		
mmu-miR-101a-3p	E2f8		
mmu-miR-101a-3p	Gpr116		
mmu-miR-101a-3p	Hey2		
mmu-miR-101a-3p	Bbx		
mmu-miR-101a-3p	Gm8126		
mmu-miR-101a-3p	Ap3s1		
mmu-miR-101a-3p	Ago3		
mmu-miR-101a-3p	Ranbp9		
mmu-miR-101a-3p	Glcci1		
mmu-miR-101a-3p	Uevld		
mmu-miR-101a-3p	Zc3h12c		
mmu-miR-101a-3p	Shoc2		
mmu-miR-101a-3p	Dstyk		
mmu-miR-101a-3p	Sumo3		
mmu-miR-101a-3p	Papd5		
mmu-miR-101a-3p	Kcnb2		
mmu-miR-101a-3p	Rbl2		
mmu-miR-101a-3p	Otud6b		
mmu-miR-101a-3p	Tgif2		
mmu-miR-101a-3p	Erbb2ip		
mmu-miR-101a-3p	Gm15091		
mmu-miR-101a-3p	Robo2		
mmu-miR-101a-3p	Sltm		
mmu-miR-101a-3p	Gm15114		
mmu-miR-101a-3p	Ppfia4		
mmu-miR-101a-3p	Fam60a		
mmu-miR-101a-3p	Gm15128		
mmu-miR-101a-3p	Ube2g1		
mmu-miR-101a-3p	Fbxl14		
mmu-miR-101a-3p	Trmt2a		
mmu-miR-101a-3p	Mak		
mmu-miR-101a-3p	Cdh5		
mmu-miR-101a-3p	Fbn2		
mmu-miR-101a-3p	Rbbp7		
mmu-miR-101a-3p	Bcl2l11		
mmu-miR-101a-3p	Ikzf2		
mmu-miR-101a-3p	Srsf11		
mmu-miR-101a-3p	Slc25a24		
mmu-miR-101a-3p	Usp32		
mmu-miR-101a-3p	Akt3		
mmu-miR-101a-3p	Dock3		
mmu-miR-101a-3p	Vmn1r56		
mmu-miR-101a-3p	Lhx1		
mmu-miR-101a-3p	Ehmt1		
mmu-miR-101a-3p	Pak7		
mmu-miR-101a-3p	Fam179b		
mmu-miR-101a-3p	Aspn		
mmu-miR-101a-3p	Itgb8		
mmu-miR-101a-3p	Ets1		
mmu-miR-101a-3p	Zranb2		
mmu-miR-101a-3p	Shisa6		
mmu-miR-101a-3p	Dnajb14		
mmu-miR-101a-3p	Fga		
mmu-miR-101a-3p	Dusp1		
mmu-miR-101a-3p	Tmx1		
mmu-miR-101a-3p	Zcchc10		
mmu-miR-101a-3p	Gpr50		
mmu-miR-101a-3p	Prok2		
mmu-miR-101a-3p	Arg2		
mmu-miR-101a-3p	Atp1b1		
mmu-miR-101a-3p	Tnks2		
mmu-miR-101a-3p	Chrm3		
mmu-miR-191-3p	Senp7		
mmu-miR-191-3p	Snrpc		
mmu-miR-191-3p	Slc38a2		
mmu-miR-191-3p	Elac1		
mmu-miR-191-3p	Magi2		
mmu-miR-191-3p	Arhgef40		
mmu-miR-191-3p	Nog		
mmu-miR-191-3p	Dennd4b		
mmu-miR-191-3p	Arhgap29		
mmu-miR-191-3p	Rapgef2		
mmu-miR-191-3p	Nid1		
mmu-miR-191-3p	Usp7		
mmu-miR-191-3p	Tmem194		
mmu-miR-191-3p	Gnas		
mmu-miR-191-3p	Zbtb5		
mmu-miR-191-3p	Unc80		
mmu-miR-191-3p	Git2		
mmu-miR-191-3p	Eif3j1		
mmu-miR-191-3p	Bloc1s6		
mmu-miR-191-3p	Uggt1		
mmu-miR-191-3p	Rprd1a		
mmu-miR-191-3p	Rnf112		
mmu-miR-191-3p	Immt		
mmu-miR-191-3p	Tia1		
mmu-miR-191-3p	Gm6793		
mmu-miR-191-3p	Eif2ak3		
mmu-miR-191-3p	Celf1		
mmu-miR-191-3p	Rap2c		
mmu-miR-191-3p	Gm10778		
mmu-miR-101c	Kat6b		
mmu-miR-101c	Nek7		
mmu-miR-101c	Hus1		
mmu-miR-101c	Morc3		
mmu-miR-101c	Tmem161b		
mmu-miR-101c	Mei1		
mmu-miR-101c	Emp2		
mmu-miR-101c	Ube2d3		
mmu-miR-101c	Fem1c		
mmu-miR-101c	Abca1		
mmu-miR-101c	Mecp2		
mmu-miR-101c	Rcor3		
mmu-miR-101c	Slc39a10		
mmu-miR-101c	Mob4		
mmu-miR-101c	Tcf4		
mmu-miR-101c	Sorcs3		
mmu-miR-101c	Plcg1		
mmu-miR-101c	Mtcp1		
mmu-miR-101c	Cnot6l		
mmu-miR-101c	Gm15114		
mmu-miR-101c	Ppfia4		
mmu-miR-101c	Mtdh		
mmu-miR-101c	Gm15127		
mmu-miR-101c	Mak		
mmu-miR-101c	Fam199x		
mmu-miR-101c	Ssh1		
mmu-miR-101c	Aspn		
mmu-miR-101c	Ino80d		
mmu-miR-101c	Nfe2l2		
mmu-miR-101c	Zbtb7c		
mmu-miR-101c	Cald1		
mmu-miR-101c	Npnt		
mmu-miR-101c	Chrm3		
mmu-miR-29a-3p	Gm9726		
mmu-miR-29a-3p	Lysmd1		
mmu-miR-29a-3p	Jmy		
mmu-miR-29a-3p	Dynlt1b		
mmu-miR-29a-3p	Calm3		
mmu-miR-29a-3p	Ppm1d		
mmu-miR-29a-3p	Ptpn4		
mmu-miR-29a-3p	Pdgfrb		
mmu-miR-29a-3p	Rbm26		
mmu-miR-29a-3p	Elf2		
mmu-miR-29a-3p	C1qtnf6		
mmu-miR-29a-3p	5730508B09Rik		
mmu-miR-29a-3p	Cenpb		
mmu-miR-29a-3p	Col4a5		
mmu-miR-29a-3p	Ctnnbip1		
mmu-miR-29a-3p	Nid2		
mmu-miR-29a-3p	Otud4		
mmu-miR-29a-3p	Grin2b		
mmu-miR-29a-3p	Antxr2		
mmu-miR-29a-3p	Traf4		
mmu-miR-29a-3p	Tnfrsf26		
mmu-miR-29a-3p	Dusp2		
mmu-miR-29a-3p	Pgap2		
mmu-miR-29a-3p	Glis2		
mmu-miR-29a-3p	Camk1d		
mmu-miR-29a-3p	Ccr9		
mmu-miR-29a-3p	Cfl2		
mmu-miR-29a-3p	Rnf138		
mmu-miR-29a-3p	Ccnj		
mmu-miR-29a-3p	1810011H11Rik		
mmu-miR-29a-3p	Spdef		
mmu-miR-29a-3p	Xkr4		
mmu-miR-29a-3p	Cecr2		
mmu-miR-29a-3p	C77370		
mmu-miR-29a-3p	Cd93		
mmu-miR-29a-3p	Mga		
mmu-miR-29a-3p	Mettl23		
mmu-miR-29a-3p	Foxo3		
mmu-miR-29a-3p	Pxdn		
mmu-miR-29a-3p	Mest		
mmu-miR-29a-3p	Mst1		
mmu-miR-29a-3p	Cdk16		
mmu-miR-29a-3p	Slx4ip		
mmu-miR-29a-3p	Insig1		
mmu-miR-29a-3p	Col5a3		
mmu-miR-29a-3p	Ankrd35		
mmu-miR-29a-3p	Tmc5		
mmu-miR-29a-3p	Col1a2		
mmu-miR-29a-3p	Rnf19a		
mmu-miR-29a-3p	Nav3		
mmu-miR-29a-3p	E2f7		
mmu-miR-29a-3p	Eif3j1		
mmu-miR-29a-3p	Etv4		
mmu-miR-29a-3p	Fbxl18		
mmu-miR-29a-3p	Nbea		
mmu-miR-29a-3p	Nfat5		
mmu-miR-29a-3p	Col11a1		
mmu-miR-29a-3p	Adamts19		
mmu-miR-29a-3p	Oxtr		
mmu-miR-29a-3p	Smek2		
mmu-miR-29a-3p	Zfp354a		
mmu-miR-29a-3p	Kctd3		
mmu-miR-29a-3p	Epc1		
mmu-miR-29a-3p	Dnmt3a		
mmu-miR-29a-3p	Fer		
mmu-miR-29a-3p	Fbn1		
mmu-miR-29a-3p	Sptan1		
mmu-miR-29a-3p	Rlf		
mmu-miR-29a-3p	Trabd2b		
mmu-miR-29a-3p	Col26a1		
mmu-miR-29a-3p	Cdkl2		
mmu-miR-29a-3p	Srd5a1		
mmu-miR-29a-3p	Hdgf		
mmu-miR-29a-3p	Ypel2		
mmu-miR-29a-3p	Akip1		
mmu-miR-29a-3p	Timd2		
mmu-miR-29a-3p	Hmgn3		
mmu-miR-29a-3p	Ror1		
mmu-miR-29a-3p	Ldoc1l		
mmu-miR-9-5p	Slc7a10		
mmu-miR-9-5p	Rsbn1l		
mmu-miR-9-5p	Kat6b		
mmu-miR-9-5p	Fyco1		
mmu-miR-9-5p	Fgf10		
mmu-miR-9-5p	Tcf15		
mmu-miR-9-5p	Lrig2		
mmu-miR-9-5p	Jph1		
mmu-miR-9-5p	Sectm1a		
mmu-miR-9-5p	Strbp		
mmu-miR-9-5p	Mef2c		
mmu-miR-9-5p	Ube2h		
mmu-miR-9-5p	Tnrc6a		
mmu-miR-9-5p	Snx25		
mmu-miR-9-5p	Stard9		
mmu-miR-9-5p	Tenm4		
mmu-miR-9-5p	Arx		
mmu-miR-9-5p	Fam107b		
mmu-miR-9-5p	Ank2		
mmu-miR-9-5p	Slc9a1		
mmu-miR-9-5p	Psen1		
mmu-miR-9-5p	Adam10		
mmu-miR-9-5p	Ppfia1		
mmu-miR-9-5p	Lars2		
mmu-miR-9-5p	Kdm2b		
mmu-miR-9-5p	Fam43b		
mmu-miR-9-5p	Gpr124		
mmu-miR-9-5p	Nxpe3		
mmu-miR-9-5p	Fyttd1		
mmu-miR-9-5p	Rora		
mmu-miR-9-5p	Elmod2		
mmu-miR-9-5p	Maob		
mmu-miR-9-5p	Nmt1		
mmu-miR-9-5p	Rab34		
mmu-miR-9-5p	Foxo1		
mmu-miR-9-5p	Eif4e3		
mmu-miR-9-5p	Chst9		
mmu-miR-9-5p	Sp8		
mmu-miR-9-5p	Dgki		
mmu-miR-9-5p	Cdc73		
mmu-miR-9-5p	Pcsk2		
mmu-miR-9-5p	Tlk2		
mmu-miR-9-5p	Ccne2		
mmu-miR-9-5p	Sec31a		
mmu-miR-9-5p	Zc3h7a		
mmu-miR-9-5p	Nfatc3		
mmu-miR-9-5p	Ppp6c		
mmu-miR-9-5p	Calcoco2		
mmu-miR-9-5p	Upf3b		
mmu-miR-9-5p	Plbd2		
mmu-miR-9-5p	Arid3b		
mmu-miR-9-5p	Foxp2		
mmu-miR-9-5p	Gm10699		
mmu-miR-9-5p	Myo1c		
mmu-miR-9-5p	Zfp263		
mmu-miR-9-5p	Pum2		
mmu-miR-9-5p	Zfp72		
mmu-miR-9-5p	Tal2		
mmu-miR-9-5p	Sh3rf2		
mmu-miR-9-5p	Tsnax		
mmu-miR-9-5p	Ano1		
mmu-miR-9-5p	Peg3		
mmu-miR-9-5p	Mettl17		
mmu-miR-9-5p	Vgll4		
mmu-miR-9-5p	Usp7		
mmu-miR-9-5p	Phldb1		
mmu-miR-9-5p	Ntf5		
mmu-miR-9-5p	Mkl2		
mmu-miR-9-5p	Abcd1		
mmu-miR-9-5p	Fam117a		
mmu-miR-9-5p	Ccng1		
mmu-miR-9-5p	Ubr5		
mmu-miR-9-5p	Phtf2		
mmu-miR-9-5p	Ugt1a7c		
mmu-miR-9-5p	Rbms3		
mmu-miR-9-5p	Ubxn7		
mmu-miR-9-5p	Ammecr1		
mmu-miR-9-5p	Rap1b		
mmu-miR-9-5p	Aff4		
mmu-miR-9-5p	Map6		
mmu-miR-9-5p	Ifng		
mmu-miR-9-5p	Prtg		
mmu-miR-9-5p	Defb8		
mmu-miR-9-5p	Sh3glb1		
mmu-miR-9-5p	Rbm24		
mmu-miR-9-5p	Tmc7		
mmu-miR-9-5p	Dstyk		
mmu-miR-9-5p	B230219D22Rik		
mmu-miR-9-5p	Syt1		
mmu-miR-9-5p	Dram2		
mmu-miR-9-5p	Clcn5		
mmu-miR-9-5p	Itpkc		
mmu-miR-9-5p	Fbxw17		
mmu-miR-9-5p	Arhgap15		
mmu-miR-9-5p	H6pd		
mmu-miR-9-5p	Wiz		
mmu-miR-9-5p	Ccni		
mmu-miR-9-5p	Susd5		
mmu-miR-9-5p	Srsf10		
mmu-miR-9-5p	Mtmr2		
mmu-miR-9-5p	Myh9		
mmu-miR-9-5p	Hmg20a		
mmu-miR-9-5p	Hcfc2		
mmu-miR-9-5p	Mllt6		
mmu-miR-9-5p	Greb1l		
mmu-miR-9-5p	Peak1		
mmu-miR-9-5p	Shroom4		
mmu-miR-9-5p	Tmem87b		
mmu-miR-9-5p	Prune		
mmu-miR-9-5p	Nfic		
mmu-miR-9-5p	Ahnak2		
mmu-miR-9-5p	Kdm4c		
mmu-miR-9-5p	Gprasp2		
mmu-miR-9-5p	Utrn		
mmu-miR-9-5p	Ahnak		
mmu-miR-9-5p	Cntfr		
mmu-miR-9-5p	Zfhx2		
mmu-miR-9-5p	Fam19a4		
mmu-miR-9-5p	Gigyf1		
mmu-miR-9-5p	Gin1		
mmu-miR-9-5p	Tcf19		
mmu-miR-9-5p	Hltf		
mmu-miR-9-5p	Ankhd1		
mmu-miR-9-5p	Zfp395		
mmu-miR-9-5p	Dgkb		
mmu-miR-9-5p	Pter		
mmu-miR-9-5p	Mypn		
mmu-miR-9-5p	Prdm6		
mmu-miR-9-5p	Nox4		
mmu-miR-9-5p	Zbtb39		
mmu-miR-9-5p	Scube3		
mmu-miR-9-5p	Nr2e1		
mmu-miR-9-5p	Sntg2		
mmu-miR-9-5p	Tenm1		
mmu-miR-9-5p	Pura		
mmu-miR-9-5p	Cntn4		
mmu-miR-9-5p	Pigz		
mmu-miR-9-5p	Pcsk5		
mmu-miR-9-5p	Ptprg		
mmu-miR-9-5p	Rhbdd1		
mmu-miR-9-5p	Sall4		
mmu-miR-9-5p	Cnnm2		
mmu-miR-9-5p	Inpp4b		
mmu-miR-9-5p	Crybg3		
mmu-miR-9-5p	Zbtb7c		
mmu-miR-9-5p	Srf		
mmu-miR-9-5p	Mbnl1		
mmu-miR-9-5p	Ccser1		
mmu-miR-9-5p	Cpeb4		
mmu-miR-9-5p	Acot7		
mmu-miR-9-5p	Mff		
mmu-miR-9-5p	Rbl1		
mmu-miR-9-5p	1700017N19Rik		
mmu-miR-9-5p	Kctd12		
mmu-miR-9-5p	Palm2Akap2		
mmu-miR-9-5p	Gm28046		
mmu-miR-130b-3p	Meox2		
mmu-miR-130b-3p	Zfp451		
mmu-miR-130b-3p	Slc44a1		
mmu-miR-130b-3p	Fam45a		
mmu-miR-130b-3p	Arx		
mmu-miR-130b-3p	Abl2		
mmu-miR-130b-3p	Wasl		
mmu-miR-130b-3p	Hrk		
mmu-miR-130b-3p	Nek9		
mmu-miR-130b-3p	Taf4b		
mmu-miR-130b-3p	Skida1		
mmu-miR-130b-3p	Abcb7		
mmu-miR-130b-3p	Hprt		
mmu-miR-130b-3p	Sh3d19		
mmu-miR-130b-3p	Rock1		
mmu-miR-130b-3p	Otud4		
mmu-miR-130b-3p	Ppfia2		
mmu-miR-130b-3p	Sfmbt1		
mmu-miR-130b-3p	Pld5		
mmu-miR-130b-3p	Zfp217		
mmu-miR-130b-3p	Ppp2r5e		
mmu-miR-130b-3p	Slc25a44		
mmu-miR-130b-3p	Scml4		
mmu-miR-130b-3p	Nr3c2		
mmu-miR-130b-3p	Cfl2		
mmu-miR-130b-3p	Fign		
mmu-miR-130b-3p	Sh3bp2		
mmu-miR-130b-3p	Chic1		
mmu-miR-130b-3p	Spen		
mmu-miR-130b-3p	Pex11a		
mmu-miR-130b-3p	Abcc5		
mmu-miR-130b-3p	Tmem110		
mmu-miR-130b-3p	Slc24a3		
mmu-miR-130b-3p	Zfyve9		
mmu-miR-130b-3p	Ube2d2a		
mmu-miR-130b-3p	Gm9923		
mmu-miR-130b-3p	Sos1		
mmu-miR-130b-3p	Nhs		
mmu-miR-130b-3p	Klhl23		
mmu-miR-130b-3p	Canx		
mmu-miR-130b-3p	Stim2		
mmu-miR-130b-3p	Cldn8		
mmu-miR-130b-3p	Pik3cb		
mmu-miR-130b-3p	Nrbf2		
mmu-miR-130b-3p	Erbb2ip		
mmu-miR-130b-3p	Tnf		
mmu-miR-130b-3p	Hivep1		
mmu-miR-130b-3p	Uggt2		
mmu-miR-130b-3p	Stam		
mmu-miR-130b-3p	Abhd3		
mmu-miR-130b-3p	Igdcc4		
mmu-miR-130b-3p	Zeb2		
mmu-miR-130b-3p	Ralgps2		
mmu-miR-130b-3p	Ino80		
mmu-miR-130b-3p	Med27		
mmu-miR-130b-3p	St18		
mmu-miR-130b-3p	Ralbp1		
mmu-miR-130b-3p	Zfp367		
mmu-miR-130b-3p	Csf1		
mmu-miR-130b-3p	Btaf1		
mmu-miR-130b-3p	Usp13		
mmu-miR-130b-3p	Jade1		
mmu-miR-130b-3p	Akap7		
mmu-miR-130b-3p	Rnpepl1		
mmu-miR-130b-3p	Tmem9b		
mmu-miR-130b-3p	Nckap5		
mmu-miR-130b-3p	Kbtbd8		
mmu-miR-130b-3p	B4galt5		
mmu-miR-130b-3p	Erc1		
mmu-miR-130b-3p	Lipa		
mmu-miR-130b-3p	Arl6ip1		
mmu-miR-130b-3p	Tpp1		
mmu-miR-130b-3p	Ube2d1		
mmu-miR-130b-3p	Rai2		
mmu-miR-27b-5p	Stx3		
mmu-miR-27b-5p	Crh		
mmu-miR-27b-5p	Tagap		
mmu-miR-27b-5p	Xpnpep3		
mmu-miR-27b-5p	Glipr1l2		
mmu-miR-27b-5p	Rufy3		
mmu-miR-27b-5p	Ets1		
mmu-miR-203-3p	Sema3d		
mmu-miR-203-3p	Fbxo33		
mmu-miR-203-3p	Emc7		
mmu-miR-203-3p	Akt2		
mmu-miR-203-3p	Smarcad1		
mmu-miR-203-3p	Strbp		
mmu-miR-203-3p	Nfia		
mmu-miR-203-3p	Zbtb41		
mmu-miR-203-3p	Csde1		
mmu-miR-203-3p	Ppm1d		
mmu-miR-203-3p	1700025C18Rik		
mmu-miR-203-3p	Rap1a		
mmu-miR-203-3p	Prickle2		
mmu-miR-203-3p	Plag1		
mmu-miR-203-3p	Adk		
mmu-miR-203-3p	Khdrbs2		
mmu-miR-203-3p	Gda		
mmu-miR-203-3p	Zdbf2		
mmu-miR-203-3p	Itga6		
mmu-miR-203-3p	Cdk17		
mmu-miR-203-3p	Stox2		
mmu-miR-203-3p	Med14		
mmu-miR-203-3p	Hars2		
mmu-miR-203-3p	Mbnl2		
mmu-miR-203-3p	Osbpl8		
mmu-miR-203-3p	Mecp2		
mmu-miR-203-3p	Npas2		
mmu-miR-203-3p	Sult1d1		
mmu-miR-203-3p	Pcdh20		
mmu-miR-203-3p	Son		
mmu-miR-203-3p	Usp46		
mmu-miR-203-3p	Zfp652		
mmu-miR-203-3p	Negr1		
mmu-miR-203-3p	Slco1a6		
mmu-miR-203-3p	Ebf1		
mmu-miR-203-3p	Nlk		
mmu-miR-203-3p	Dnajc21		
mmu-miR-203-3p	Plekhg3		
mmu-miR-203-3p	Stxbp4		
mmu-miR-203-3p	Med12l		
mmu-miR-203-3p	Pi4k2a		
mmu-miR-203-3p	Tial1		
mmu-miR-203-3p	Etv1		
mmu-miR-203-3p	Zmat3		
mmu-miR-203-3p	Tcf4		
mmu-miR-203-3p	Ythdc1		
mmu-miR-203-3p	Thoc2		
mmu-miR-203-3p	Rab39b		
mmu-miR-203-3p	Akap6		
mmu-miR-203-3p	Sp2		
mmu-miR-203-3p	Mecom		
mmu-miR-203-3p	Csrnp3		
mmu-miR-203-3p	Slc7a11		
mmu-miR-203-3p	Id4		
mmu-miR-203-3p	Ago3		
mmu-miR-203-3p	Fzd4		
mmu-miR-203-3p	Slc45a2		
mmu-miR-203-3p	Erap1		
mmu-miR-203-3p	B630005N14Rik		
mmu-miR-203-3p	Spopl		
mmu-miR-203-3p	Cdk5rap2		
mmu-miR-203-3p	Lpp		
mmu-miR-203-3p	Pappa		
mmu-miR-203-3p	Nin		
mmu-miR-203-3p	Nudt11		
mmu-miR-203-3p	Spice1		
mmu-miR-203-3p	Wdfy3		
mmu-miR-203-3p	Klhl15		
mmu-miR-203-3p	Chd9		
mmu-miR-203-3p	Arpp19		
mmu-miR-203-3p	Slco6c1		
mmu-miR-203-3p	Tceb1		
mmu-miR-203-3p	Slc7a14		
mmu-miR-203-3p	C3ar1		
mmu-miR-203-3p	Foxk1		
mmu-miR-203-3p	Zdhhc15		
mmu-miR-203-3p	Tmem87b		
mmu-miR-203-3p	Fstl5		
mmu-miR-203-3p	En2		
mmu-miR-203-3p	Col4a3		
mmu-miR-203-3p	Fam46d		
mmu-miR-203-3p	Tada1		
mmu-miR-203-3p	Fam78b		
mmu-miR-203-3p	Plcb1		
mmu-miR-203-3p	Nedd4l		
mmu-miR-203-3p	Gna13		
mmu-miR-203-3p	Zfp704		
mmu-miR-203-3p	Pclo		
mmu-miR-203-3p	Bmper		
mmu-miR-203-3p	Zfp462		
mmu-miR-203-3p	Pafah1b2		
mmu-miR-203-3p	Ebf2		
mmu-miR-203-3p	Nt5c2		
mmu-miR-203-3p	Trim52		
mmu-miR-203-3p	Haus6		
mmu-miR-203-3p	Khdrbs1		
mmu-miR-203-3p	Rc3h1		
mmu-miR-203-3p	Cav2		
mmu-miR-203-3p	Ndel1		
mmu-miR-203-3p	Ostn		
mmu-miR-203-3p	Nr2f2		
mmu-miR-203-3p	Scai		
mmu-miR-203-3p	Cpeb4		
mmu-miR-203-3p	Lurap1		
mmu-miR-203-3p	Rbms1		
mmu-miR-203-3p	Ap3m1		
mmu-miR-203-3p	Prokr1		
mmu-miR-203-3p	Slc38a4		
mmu-miR-203-3p	Prkg1		
mmu-miR-3968	4930455H04Rik		
mmu-miR-3968	Slc26a9		
mmu-miR-3968	Tfap2c		
mmu-miR-3968	Abcg1		
mmu-miR-3968	Foxp2		
mmu-miR-3968	Zmat3		
mmu-miR-3968	Tardbp		
mmu-miR-3968	Uqcc1		
mmu-miR-3968	Ubqln1		
mmu-miR-26b-5p	Mreg		
mmu-miR-26b-5p	Arid3a		
mmu-miR-26b-5p	Abcg2		
mmu-miR-26b-5p	Brwd1		
mmu-miR-26b-5p	Pdcd10		
mmu-miR-26b-5p	Zfp451		
mmu-miR-26b-5p	Hdx		
mmu-miR-26b-5p	Acat2		
mmu-miR-26b-5p	Cblb		
mmu-miR-26b-5p	Kalrn		
mmu-miR-26b-5p	Zbtb21		
mmu-miR-26b-5p	Zcchc24		
mmu-miR-26b-5p	Nus1		
mmu-miR-26b-5p	Onecut2		
mmu-miR-26b-5p	Rwdd4a		
mmu-miR-26b-5p	Atp1a2		
mmu-miR-26b-5p	Huwe1		
mmu-miR-26b-5p	Fam214b		
mmu-miR-26b-5p	Rhou		
mmu-miR-26b-5p	Htr1b		
mmu-miR-26b-5p	Mycbp		
mmu-miR-26b-5p	Ptpn13		
mmu-miR-26b-5p	Ubn2		
mmu-miR-26b-5p	Col6a6		
mmu-miR-26b-5p	Plxna2		
mmu-miR-26b-5p	Ubxn2b		
mmu-miR-26b-5p	Fem1c		
mmu-miR-26b-5p	Gm15800		
mmu-miR-26b-5p	Abca1		
mmu-miR-26b-5p	Grin2b		
mmu-miR-26b-5p	Mknk2		
mmu-miR-26b-5p	Larp1		
mmu-miR-26b-5p	Tlk2		
mmu-miR-26b-5p	Zbtb10		
mmu-miR-26b-5p	Mcf2		
mmu-miR-26b-5p	Kif21b		
mmu-miR-26b-5p	L3mbtl4		
mmu-miR-26b-5p	Rcor1		
mmu-miR-26b-5p	Cldn25		
mmu-miR-26b-5p	Scml4		
mmu-miR-26b-5p	Itga5		
mmu-miR-26b-5p	Rnf213		
mmu-miR-26b-5p	Acsl4		
mmu-miR-26b-5p	Zfyve26		
mmu-miR-26b-5p	Ltn1		
mmu-miR-26b-5p	Cks2		
mmu-miR-26b-5p	H60c		
mmu-miR-26b-5p	Zbtb26		
mmu-miR-26b-5p	Eif5		
mmu-miR-26b-5p	Ppp3cb		
mmu-miR-26b-5p	Yipf4		
mmu-miR-26b-5p	Parg		
mmu-miR-26b-5p	Mkrn3		
mmu-miR-26b-5p	Serbp1		
mmu-miR-26b-5p	Dock4		
mmu-miR-26b-5p	Rest		
mmu-miR-26b-5p	Hipk1		
mmu-miR-26b-5p	Rnf149		
mmu-miR-26b-5p	Arpp21		
mmu-miR-26b-5p	Gmds		
mmu-miR-26b-5p	Fam46c		
mmu-miR-26b-5p	Lin28b		
mmu-miR-26b-5p	Mmp16		
mmu-miR-26b-5p	Plp1		
mmu-miR-26b-5p	Trps1		
mmu-miR-26b-5p	Hao1		
mmu-miR-26b-5p	38961		
mmu-miR-26b-5p	Zbtb16		
mmu-miR-26b-5p	Tcp11l2		
mmu-miR-26b-5p	Jag1		
mmu-miR-26b-5p	Adam23		
mmu-miR-26b-5p	Edem3		
mmu-miR-26b-5p	Erlin1		
mmu-miR-26b-5p	Stt3b		
mmu-miR-26b-5p	Vamp1		
mmu-miR-26b-5p	Tnpo3		
mmu-miR-26b-5p	Tardbp		
mmu-miR-26b-5p	Hiat1		
mmu-miR-26b-5p	Bod1		
mmu-miR-26b-5p	Ergic2		
mmu-miR-26b-5p	Gm9956		
mmu-miR-26b-5p	3830417A13Rik		
mmu-miR-26b-5p	Ctnnd2		
mmu-miR-26b-5p	4930402K13Rik		
mmu-miR-26b-5p	Slc16a6		
mmu-miR-26b-5p	Col1a2		
mmu-miR-26b-5p	Nceh1		
mmu-miR-26b-5p	Phf21a		
mmu-miR-26b-5p	Rbm47		
mmu-miR-26b-5p	Usp15		
mmu-miR-26b-5p	Thap2		
mmu-miR-26b-5p	Fosl2		
mmu-miR-26b-5p	Tbc1d4		
mmu-miR-26b-5p	Slc25a20		
mmu-miR-26b-5p	Qser1		
mmu-miR-26b-5p	Cand1		
mmu-miR-26b-5p	Spred3		
mmu-miR-26b-5p	Hmga2		
mmu-miR-26b-5p	Lcor		
mmu-miR-26b-5p	Lancl1		
mmu-miR-26b-5p	Pdgfra		
mmu-miR-26b-5p	Sgcb		
mmu-miR-26b-5p	Magi3		
mmu-miR-26b-5p	Hmcn1		
mmu-miR-26b-5p	Slc4a4		
mmu-miR-26b-5p	Tyw1		
mmu-miR-26b-5p	Mfn1		
mmu-miR-26b-5p	Agpat3		
mmu-miR-26b-5p	Cyld		
mmu-miR-26b-5p	Gm9776		
mmu-miR-26b-5p	Chrdl1		
mmu-miR-26b-5p	Rp2h		
mmu-miR-26b-5p	Aff3		
mmu-miR-26b-5p	Kbtbd8		
mmu-miR-26b-5p	Jakmip2		
mmu-miR-26b-5p	Mme		
mmu-miR-26b-5p	Pura		
mmu-miR-26b-5p	Tet2		
mmu-miR-26b-5p	Pim1		
mmu-miR-26b-5p	Cdh20		
mmu-miR-26b-5p	Gmfb		
mmu-miR-26b-5p	Acox3		
mmu-miR-26b-5p	Fam49b		
mmu-miR-26b-5p	Coq3		
mmu-miR-26b-5p	Gtf3c2		
mmu-miR-148b-5p	Ilkap		
mmu-miR-148b-5p	Alg8		
mmu-miR-148b-5p	Nol3		
mmu-miR-148b-5p	Dcaf12		
mmu-miR-148b-5p	Ikzf5		
mmu-miR-148b-5p	Tmem71		
mmu-miR-148b-5p	Nudt5		
mmu-miR-148b-5p	Atg16l1		
mmu-miR-148b-5p	Zzz3		
mmu-miR-148b-5p	Tmem150b		
mmu-miR-148b-5p	Rreb1		
mmu-miR-148b-5p	Etf1		
mmu-miR-148b-5p	Phf10		
mmu-miR-148b-5p	Setd2		
mmu-miR-148b-5p	Zfp945		
mmu-miR-148b-5p	Ick		
mmu-miR-148b-5p	Calhm2		
mmu-miR-148b-5p	Zc3h14		
mmu-miR-148b-5p	Khsrp		
mmu-miR-148b-5p	Syna		
mmu-miR-148b-5p	Tsc22d2		
mmu-miR-148b-5p	Ptprd		
mmu-miR-148b-5p	Gnptab		
mmu-miR-148b-5p	Hnrnpl		
mmu-miR-148b-5p	Nbeal1		
mmu-miR-148b-5p	Fbxo8		
mmu-miR-148b-5p	D1Ertd622e		
mmu-miR-148b-5p	Socs5		
mmu-miR-148b-5p	Gkap1		
mmu-miR-148b-5p	BC005537		
mmu-miR-148b-5p	Nrip1		
mmu-miR-148b-5p	Cntnap3		
mmu-miR-148b-5p	Fanci		
mmu-miR-148b-5p	Pura		
mmu-miR-148b-5p	Rsf1		
mmu-miR-148b-5p	Ndor1		
mmu-miR-148b-5p	Hipk2		
mmu-miR-148b-5p	Pcmt1		
mmu-let-7f-5p	Dlc1		
mmu-let-7f-5p	Tsc1		
mmu-let-7f-5p	Slc10a6		
mmu-let-7f-5p	Mtmr7		
mmu-let-7f-5p	Skil		
mmu-let-7f-5p	Trim30b		
mmu-let-7f-5p	Hdx		
mmu-let-7f-5p	Gsdmc4		
mmu-let-7f-5p	Snx16		
mmu-let-7f-5p	Dst		
mmu-let-7f-5p	Gdap2		
mmu-let-7f-5p	Olfr406		
mmu-let-7f-5p	Rnf44		
mmu-let-7f-5p	Fndc3b		
mmu-let-7f-5p	Igsf1		
mmu-let-7f-5p	Thbs1		
mmu-let-7f-5p	Insr		
mmu-let-7f-5p	Ero1l		
mmu-let-7f-5p	Prodh		
mmu-let-7f-5p	AU019823		
mmu-let-7f-5p	Begain		
mmu-let-7f-5p	Btbd3		
mmu-let-7f-5p	Prdm11		
mmu-let-7f-5p	Hmbox1		
mmu-let-7f-5p	Fnip1		
mmu-let-7f-5p	Wnk4		
mmu-let-7f-5p	Pak1		
mmu-let-7f-5p	Cldn12		
mmu-let-7f-5p	Dlgap4		
mmu-let-7f-5p	Sec14l1		
mmu-let-7f-5p	Fignl2		
mmu-let-7f-5p	Foxp2		
mmu-let-7f-5p	Asap1		
mmu-let-7f-5p	Fign		
mmu-let-7f-5p	Meis2		
mmu-let-7f-5p	Crct1		
mmu-let-7f-5p	Bend4		
mmu-let-7f-5p	Zfp945		
mmu-let-7f-5p	Hip1		
mmu-let-7f-5p	Mon2		
mmu-let-7f-5p	Lor		
mmu-let-7f-5p	Prr18		
mmu-let-7f-5p	Rbfox1		
mmu-let-7f-5p	Gm11149		
mmu-let-7f-5p	Ccdc71l		
mmu-let-7f-5p	Mga		
mmu-let-7f-5p	Sema4c		
mmu-let-7f-5p	Bbx		
mmu-let-7f-5p	Npepl1		
mmu-let-7f-5p	Itgb2		
mmu-let-7f-5p	Sall1		
mmu-let-7f-5p	Syt1		
mmu-let-7f-5p	Hsd3b2		
mmu-let-7f-5p	Tsc22d2		
mmu-let-7f-5p	Zdhhc25		
mmu-let-7f-5p	Mdm4		
mmu-let-7f-5p	Parm1		
mmu-let-7f-5p	Kpna4		
mmu-let-7f-5p	Gyltl1b		
mmu-let-7f-5p	Nbeal2		
mmu-let-7f-5p	Aen		
mmu-let-7f-5p	Coa7		
mmu-let-7f-5p	Wnt9a		
mmu-let-7f-5p	B3gnt1		
mmu-let-7f-5p	Araf		
mmu-let-7f-5p	Golga4		
mmu-let-7f-5p	Nfat5		
mmu-let-7f-5p	Hdgfrp3		
mmu-let-7f-5p	Frmd5		
mmu-let-7f-5p	Tarbp2		
mmu-let-7f-5p	Plcxd2		
mmu-let-7f-5p	Usp38		
mmu-let-7f-5p	Bcap29		
mmu-let-7f-5p	Znf512b		
mmu-let-7f-5p	Tomt		
mmu-let-7f-5p	4930402H24Rik		
mmu-let-7f-5p	Abcb9		
mmu-let-7f-5p	Zfp341		
mmu-let-7f-5p	Fam83g		
mmu-let-7f-5p	Mapk6		
mmu-let-7f-5p	Zfhx4		
mmu-let-7f-5p	Hectd2		
mmu-let-7f-5p	Lcorl		
mmu-let-7f-5p	Cdv3		
mmu-let-7f-5p	Kmt2d		
mmu-let-7f-5p	Tspan18		
mmu-let-7f-5p	Rbms1		
mmu-miR-369-5p	Dhx15		
mmu-miR-126a-3p	Cdkn2aip		
mmu-miR-126a-3p	Kcnk1		
mmu-miR-138-2-3p	Zfpm2		
mmu-miR-138-2-3p	Muc15		
mmu-miR-138-2-3p	Kcnd1		
mmu-miR-138-2-3p	Gm9747		
mmu-miR-138-2-3p	Slc38a1		
mmu-miR-138-2-3p	Steap2		
mmu-miR-138-2-3p	Ppip5k2		
mmu-miR-138-2-3p	Msl2		
mmu-miR-138-2-3p	Liph		
mmu-miR-138-2-3p	Fip1l1		
mmu-miR-138-2-3p	Glis2		
mmu-miR-138-2-3p	Tox		
mmu-miR-138-2-3p	Sim1		
mmu-miR-138-2-3p	Zfp763		
mmu-miR-138-2-3p	Stx1b		
mmu-miR-138-2-3p	Tdrd3		
mmu-miR-138-2-3p	Pnisr		
mmu-miR-138-2-3p	Zmym2		
mmu-miR-138-2-3p	Apoa5		
mmu-miR-138-2-3p	Stx2		
mmu-miR-138-2-3p	Purb		
mmu-miR-138-2-3p	Ppm1e		
mmu-miR-138-2-3p	Tcf12		
mmu-miR-138-2-3p	Cyld		
mmu-miR-138-2-3p	Chrnb1		
mmu-miR-138-2-3p	Nova1		
mmu-miR-138-2-3p	Cbx3		
mmu-miR-138-2-3p	Slc35a3		
mmu-miR-138-2-3p	Ap3b1		
mmu-miR-138-2-3p	Gm5493		
mmu-miR-410-3p	BC030336		
mmu-miR-410-3p	Srsf4		
mmu-miR-410-3p	Mapk1		
mmu-miR-410-3p	Nek7		
mmu-miR-410-3p	Ppp4r2		
mmu-miR-410-3p	Zbtb18		
mmu-miR-410-3p	Wnt7b		
mmu-miR-410-3p	Pdpk1		
mmu-miR-410-3p	Pou3f3		
mmu-miR-410-3p	Pcbp2		
mmu-miR-410-3p	Gsk3b		
mmu-miR-410-3p	Rorb		
mmu-miR-410-3p	Bsdc1		
mmu-miR-410-3p	Speer4a		
mmu-miR-410-3p	Hfm1		
mmu-miR-410-3p	Lrch1		
mmu-miR-410-3p	Fbxl16		
mmu-miR-410-3p	Brinp3		
mmu-miR-410-3p	Csf2		
mmu-miR-410-3p	Speer4e		
mmu-miR-410-3p	Mfap3l		
mmu-miR-410-3p	Acer3		
mmu-miR-410-3p	Csmd1		
mmu-miR-410-3p	Cnksr2		
mmu-miR-410-3p	Bub3		
mmu-miR-410-3p	Nrxn3		
mmu-miR-410-3p	Adrbk2		
mmu-miR-410-3p	Myt1l		
mmu-miR-410-3p	Atp8b2		
mmu-miR-410-3p	Lpar6		
mmu-miR-410-3p	Grin2b		
mmu-miR-410-3p	Erbb4		
mmu-miR-410-3p	Zzz3		
mmu-miR-410-3p	Mei4		
mmu-miR-410-3p	5031410I06Rik		
mmu-miR-410-3p	Tbl1xr1		
mmu-miR-410-3p	Rps6ka3		
mmu-miR-410-3p	Asxl2		
mmu-miR-410-3p	1110002L01Rik		
mmu-miR-410-3p	Nr4a2		
mmu-miR-410-3p	Ptprb		
mmu-miR-410-3p	Sp3		
mmu-miR-410-3p	Etf1		
mmu-miR-410-3p	Pln		
mmu-miR-410-3p	Mex3b		
mmu-miR-410-3p	Ebf1		
mmu-miR-410-3p	Runx1t1		
mmu-miR-410-3p	Numb		
mmu-miR-410-3p	Phc3		
mmu-miR-410-3p	Rasef		
mmu-miR-410-3p	Atad2		
mmu-miR-410-3p	Eif5a2		
mmu-miR-410-3p	Kat2b		
mmu-miR-410-3p	Synpr		
mmu-miR-410-3p	4930503B20Rik		
mmu-miR-410-3p	Col25a1		
mmu-miR-410-3p	Cxcl14		
mmu-miR-410-3p	Ccnh		
mmu-miR-410-3p	Lilra5		
mmu-miR-410-3p	Capn12		
mmu-miR-410-3p	Speer3		
mmu-miR-410-3p	Unc5d		
mmu-miR-410-3p	Cobll1		
mmu-miR-410-3p	Rdx		
mmu-miR-410-3p	Pdzd2		
mmu-miR-410-3p	Nr3c1		
mmu-miR-410-3p	Gm10093		
mmu-miR-410-3p	Rbfox1		
mmu-miR-410-3p	Mex3c		
mmu-miR-410-3p	Mex3d		
mmu-miR-410-3p	Mylip		
mmu-miR-410-3p	Ap1g1		
mmu-miR-410-3p	Rragc		
mmu-miR-410-3p	Glipr1l2		
mmu-miR-410-3p	Nrp1		
mmu-miR-410-3p	Wnt5b		
mmu-miR-410-3p	Glcci1		
mmu-miR-410-3p	Ensa		
mmu-miR-410-3p	Dpysl2		
mmu-miR-410-3p	Shoc2		
mmu-miR-410-3p	Chrdl2		
mmu-miR-410-3p	Zbtb20		
mmu-miR-410-3p	Baz2a		
mmu-miR-410-3p	Mstn		
mmu-miR-410-3p	Kcnb2		
mmu-miR-410-3p	Stag2		
mmu-miR-410-3p	Casc4		
mmu-miR-410-3p	Pappa		
mmu-miR-410-3p	Sh2b1		
mmu-miR-410-3p	Camta1		
mmu-miR-410-3p	Grin3a		
mmu-miR-410-3p	Fmn1		
mmu-miR-410-3p	Dlg3		
mmu-miR-410-3p	Ercc6		
mmu-miR-410-3p	Itpkb		
mmu-miR-410-3p	Speer4c		
mmu-miR-410-3p	Bag4		
mmu-miR-410-3p	Ntn1		
mmu-miR-410-3p	Zeb2		
mmu-miR-410-3p	Rbm47		
mmu-miR-410-3p	Flrt3		
mmu-miR-410-3p	Tmem100		
mmu-miR-410-3p	Rasal2		
mmu-miR-410-3p	Lypd1		
mmu-miR-410-3p	Arl5b		
mmu-miR-410-3p	Map4k5		
mmu-miR-410-3p	Cdh11		
mmu-miR-410-3p	Nfat5		
mmu-miR-410-3p	Zbtb44		
mmu-miR-410-3p	Col11a1		
mmu-miR-410-3p	3110043O21Rik		
mmu-miR-410-3p	Zbtb6		
mmu-miR-410-3p	Chd2		
mmu-miR-410-3p	Ppp3ca		
mmu-miR-410-3p	Ankrd26		
mmu-miR-410-3p	Magi3		
mmu-miR-410-3p	Slc4a4		
mmu-miR-410-3p	Isl1		
mmu-miR-410-3p	Gca		
mmu-miR-410-3p	Slco4c1		
mmu-miR-410-3p	Dnmt3a		
mmu-miR-410-3p	Nckap5		
mmu-miR-410-3p	Pigw		
mmu-miR-410-3p	AF529169		
mmu-miR-410-3p	Abca5		
mmu-miR-410-3p	Gm10735		
mmu-miR-410-3p	Mylk4		
mmu-miR-410-3p	Bmp2		
mmu-miR-410-3p	Cask		
mmu-miR-410-3p	Fam19a5		
mmu-miR-410-3p	Nyap2		
mmu-miR-410-3p	Pura		
mmu-miR-410-3p	Pi15		
mmu-miR-410-3p	Fam115a		
mmu-miR-410-3p	Eml5		
mmu-miR-410-3p	Gyk		
mmu-miR-410-3p	Hs3st1		
mmu-miR-410-3p	Atpaf1		
mmu-miR-410-3p	Ncoa2		
mmu-miR-410-3p	Tnrc6b		
mmu-miR-410-3p	Gad1		
mmu-miR-410-3p	Pcdh10		
mmu-miR-410-3p	Rybp		
mmu-miR-410-3p	Slc16a10		
mmu-miR-411-3p	Prkd3		
mmu-miR-411-3p	Smarca1		
mmu-miR-411-3p	Nfia		
mmu-miR-411-3p	Ctcf		
mmu-miR-411-3p	Bdnf		
mmu-miR-411-3p	Zdhhc21		
mmu-miR-411-3p	Itch		
mmu-miR-411-3p	Acer3		
mmu-miR-411-3p	Plxdc2		
mmu-miR-411-3p	Chd1		
mmu-miR-411-3p	Sh3kbp1		
mmu-miR-411-3p	Ubxn2b		
mmu-miR-411-3p	BB287469		
mmu-miR-411-3p	Hhip		
mmu-miR-411-3p	Vip		
mmu-miR-411-3p	Tshz1		
mmu-miR-411-3p	Ncam2		
mmu-miR-411-3p	N4bp2l2		
mmu-miR-411-3p	Tnrc6c		
mmu-miR-411-3p	Tmem106b		
mmu-miR-411-3p	Tmed9		
mmu-miR-411-3p	Lgalsl		
mmu-miR-411-3p	Abcb11		
mmu-miR-411-3p	Brd2		
mmu-miR-411-3p	Gucy1b3		
mmu-miR-411-3p	Kynu		
mmu-miR-411-3p	H2-Eb2		
mmu-miR-411-3p	Gpalpp1		
mmu-miR-411-3p	Pfn2		
mmu-miR-411-3p	Ncor1		
mmu-miR-411-3p	Acad11		
mmu-miR-411-3p	Ubr5		
mmu-miR-411-3p	Nampt		
mmu-miR-411-3p	Frmd4a		
mmu-miR-411-3p	Tnpo1		
mmu-miR-411-3p	Xpr1		
mmu-miR-411-3p	F830016B08Rik		
mmu-miR-411-3p	Hnrnpr		
mmu-miR-411-3p	Zfp26		
mmu-miR-411-3p	Zbtb20		
mmu-miR-411-3p	Lmbrd1		
mmu-miR-411-3p	4833424O15Rik		
mmu-miR-411-3p	Efna3		
mmu-miR-411-3p	Slc13a2		
mmu-miR-411-3p	Phf21a		
mmu-miR-411-3p	Il1rapl1		
mmu-miR-411-3p	Ube3a		
mmu-miR-411-3p	Bclaf1		
mmu-miR-411-3p	Rgs18		
mmu-miR-411-3p	Cep57l1		
mmu-miR-411-3p	Jph4		
mmu-miR-411-3p	Kctd4		
mmu-miR-411-3p	Fam78b		
mmu-miR-411-3p	Thrb		
mmu-miR-411-3p	Brwd3		
mmu-miR-411-3p	Aldh1l2		
mmu-miR-411-3p	Slk		
mmu-miR-411-3p	Ino80d		
mmu-miR-411-3p	Pura		
mmu-miR-411-3p	Pi15		
mmu-miR-411-3p	Pgm3		
mmu-miR-411-3p	Tnfsf4		
mmu-miR-411-3p	Cry1		
mmu-miR-411-3p	Carf		
mmu-miR-411-3p	Rgs21		
mmu-miR-3068-5p	Gm9732		
mmu-miR-3068-5p	Olfml1		
mmu-miR-3068-5p	Ankra2		
mmu-miR-3068-5p	Gm3642		
mmu-miR-3068-5p	Ankrd49		
mmu-miR-3068-5p	Vopp1		
mmu-miR-3068-5p	Gm13051		
mmu-miR-3068-5p	Rusc2		
mmu-miR-3068-5p	Gm2974		
mmu-miR-3068-5p	Zbtb8b		
mmu-miR-3068-5p	Cyp3a57		
mmu-miR-3068-5p	Cpsf4		
mmu-miR-3068-5p	Gm13157		
mmu-miR-3068-5p	Kdm5b		
mmu-miR-3068-5p	Slc25a35		
mmu-miR-3068-5p	Rragc		
mmu-miR-3068-5p	Gm13225		
mmu-miR-3068-5p	Gm8126		
mmu-miR-3068-5p	Tor3a		
mmu-miR-3068-5p	Gm6676		
mmu-miR-3068-5p	Fgfr2		
mmu-miR-3068-5p	Cdk5rap1		
mmu-miR-3068-5p	Gm10447		
mmu-miR-3068-5p	Ggps1		
mmu-miR-3068-5p	Zfp462		
mmu-miR-3068-5p	Pura		
mmu-miR-3068-5p	Snx18		
mmu-miR-3068-5p	Sp9		
mmu-miR-3068-5p	Gm3460		
mmu-miR-3068-5p	Cylc2		
mmu-miR-411-5p	Slc6a8		
mmu-miR-411-5p	Elfn1		
mmu-miR-411-5p	Cd22		
mmu-miR-411-5p	Nol3		
mmu-miR-411-5p	Zfp148		
mmu-miR-411-5p	Brinp3		
mmu-miR-411-5p	Mtfr1		
mmu-miR-411-5p	Rps6ka3		
mmu-miR-411-5p	Gm3005		
mmu-miR-411-5p	Runx1t1		
mmu-miR-411-5p	Maml3		
mmu-miR-411-5p	Ros1		
mmu-miR-411-5p	Gm3752		
mmu-miR-411-5p	Gtf2i		
mmu-miR-411-5p	Gm3468		
mmu-miR-411-5p	Vps53		
mmu-miR-411-5p	Gm21975		
mmu-miR-411-5p	Vstm2a		
mmu-miR-411-5p	Akap5		
mmu-miR-411-5p	Kdm6a		
mmu-miR-411-5p	Zfand5		
mmu-miR-411-5p	Anapc7		
mmu-miR-411-5p	Gm3542		
mmu-miR-411-5p	Celf1		
mmu-miR-3061-5p	Glul		
mmu-miR-3061-5p	Phax		
mmu-miR-3061-5p	Csdc2		
mmu-miR-3061-5p	Ubn1		
mmu-miR-3061-5p	Mecp2		
mmu-miR-3061-5p	Pafah2		
mmu-miR-3061-5p	Gys1		
mmu-miR-3061-5p	Vgll3		
mmu-miR-3061-5p	Slc28a3		
mmu-miR-3061-5p	Adam23		
mmu-miR-3061-5p	Tsn		
mmu-miR-3061-5p	Jade2		
mmu-miR-3061-5p	Fmnl3		
mmu-miR-3061-5p	Usp13		
mmu-miR-3061-5p	Rbm14		
mmu-miR-3061-5p	Ddx6		
mmu-miR-3061-5p	Slc14a1		
mmu-miR-100-5p	Dyrk3		
mmu-miR-100-5p	Npat		
mmu-miR-100-5p	Baz2a		
mmu-miR-130a-3p	Apcdd1		
mmu-miR-130a-3p	Mtf1		
mmu-miR-130a-3p	Cdc14a		
mmu-miR-130a-3p	Atg14		
mmu-miR-130a-3p	Slc44a1		
mmu-miR-130a-3p	Efnb2		
mmu-miR-130a-3p	Vwde		
mmu-miR-130a-3p	Plaa		
mmu-miR-130a-3p	Slco4a1		
mmu-miR-130a-3p	Ptpn14		
mmu-miR-130a-3p	Wasl		
mmu-miR-130a-3p	Psap		
mmu-miR-130a-3p	Hrk		
mmu-miR-130a-3p	Fam73b		
mmu-miR-130a-3p	Enpp5		
mmu-miR-130a-3p	Ubn2		
mmu-miR-130a-3p	Mdn1		
mmu-miR-130a-3p	Naa25		
mmu-miR-130a-3p	Stox2		
mmu-miR-130a-3p	Rock1		
mmu-miR-130a-3p	Sall3		
mmu-miR-130a-3p	Zic5		
mmu-miR-130a-3p	Hecw2		
mmu-miR-130a-3p	Dgki		
mmu-miR-130a-3p	Hoxa3		
mmu-miR-130a-3p	Btg1		
mmu-miR-130a-3p	Fam57a		
mmu-miR-130a-3p	Olr1		
mmu-miR-130a-3p	Wnk1		
mmu-miR-130a-3p	Mtcl1		
mmu-miR-130a-3p	Vps37a		
mmu-miR-130a-3p	Spg20		
mmu-miR-130a-3p	Nr3c2		
mmu-miR-130a-3p	Zfyve26		
mmu-miR-130a-3p	Gpatch8		
mmu-miR-130a-3p	Esrp2		
mmu-miR-130a-3p	Phactr2		
mmu-miR-130a-3p	Chic1		
mmu-miR-130a-3p	Spen		
mmu-miR-130a-3p	Sel1l3		
mmu-miR-130a-3p	Osbpl11		
mmu-miR-130a-3p	Bahd1		
mmu-miR-130a-3p	Lrp2		
mmu-miR-130a-3p	Fmo9		
mmu-miR-130a-3p	Cds1		
mmu-miR-130a-3p	Dll1		
mmu-miR-130a-3p	Gm9923		
mmu-miR-130a-3p	Sos1		
mmu-miR-130a-3p	Mb21d2		
mmu-miR-130a-3p	Cbfb		
mmu-miR-130a-3p	Pxdn		
mmu-miR-130a-3p	C1galt1		
mmu-miR-130a-3p	Hivep2		
mmu-miR-130a-3p	Hnrnpr		
mmu-miR-130a-3p	Zbtb20		
mmu-miR-130a-3p	Gap43		
mmu-miR-130a-3p	Sulf1		
mmu-miR-130a-3p	Erbb2ip		
mmu-miR-130a-3p	Mtmr4		
mmu-miR-130a-3p	Stam		
mmu-miR-130a-3p	Mybl1		
mmu-miR-130a-3p	Fbxo48		
mmu-miR-130a-3p	Slc24a2		
mmu-miR-130a-3p	Rab30		
mmu-miR-130a-3p	Ago1		
mmu-miR-130a-3p	Mllt6		
mmu-miR-130a-3p	Dcp2		
mmu-miR-130a-3p	Hipk3		
mmu-miR-130a-3p	Fstl5		
mmu-miR-130a-3p	Vps4b		
mmu-miR-130a-3p	Inhbb		
mmu-miR-130a-3p	Jarid2		
mmu-miR-130a-3p	Ralbp1		
mmu-miR-130a-3p	Csf1		
mmu-miR-130a-3p	Oas1c		
mmu-miR-130a-3p	Plcb1		
mmu-miR-130a-3p	Akap7		
mmu-miR-130a-3p	S1pr1		
mmu-miR-130a-3p	Vgll1		
mmu-miR-130a-3p	Ereg		
mmu-miR-130a-3p	Zfp110		
mmu-miR-130a-3p	Zfp800		
mmu-miR-130a-3p	Rmnd5a		
mmu-miR-130a-3p	Pura		
mmu-miR-130a-3p	Rab12		
mmu-miR-130a-3p	Ago2		
mmu-miR-130a-3p	Rai2		
mmu-miR-130a-3p	Alx4		
mmu-miR-130a-3p	Npnt		
mmu-miR-3962	Nr6a1		
mmu-miR-3962	Calm1		
mmu-miR-3962	Elf2		
mmu-miR-3962	Cep350		
mmu-miR-3962	Epc2		
mmu-miR-3962	Hip1		
mmu-miR-3962	Itgb2		
mmu-miR-3962	Epha3		
mmu-miR-3962	Idnk		
mmu-miR-3962	Lrp1b		
mmu-miR-3962	Txlng		
mmu-miR-3962	Slc9a6		
mmu-miR-3962	Zfand5		
mmu-miR-3962	Gata6		
mmu-miR-1193-5p	Gm6483		
mmu-miR-1193-5p	Eif4g2		
mmu-miR-1193-5p	Efcab8		
mmu-miR-1193-5p	Map3k1		
mmu-miR-1193-5p	Slc20a1		
mmu-miR-1193-5p	Taf1c		
mmu-miR-1193-5p	Macf1		
mmu-miR-1193-5p	Fignl2		
mmu-miR-1193-5p	Tnfsf8		
mmu-miR-1193-5p	Gtpbp2		
mmu-miR-1193-5p	Hspa5		
mmu-miR-1193-5p	Pde2a		
mmu-miR-1193-5p	Ccdc171		
mmu-miR-1193-5p	Fst		
mmu-miR-1193-5p	Usp21		
mmu-miR-1193-5p	Txlng		
mmu-miR-1193-5p	Tbcel		
mmu-miR-1193-5p	Rnf6		
mmu-miR-1193-5p	Hrnr		
mmu-miR-152-5p	Zkscan3		
mmu-miR-152-5p	Lrrc4c		
mmu-miR-152-5p	Syncrip		
mmu-miR-152-5p	Gda		
mmu-miR-152-5p	Pcdha10		
mmu-miR-152-5p	Sult1a1		
mmu-miR-152-5p	BC023829		
mmu-miR-152-5p	Zzz3		
mmu-miR-152-5p	2900026A02Rik		
mmu-miR-152-5p	Smarcc1		
mmu-miR-152-5p	Ube2b		
mmu-miR-152-5p	Zfp868		
mmu-miR-152-5p	Amph		
mmu-miR-152-5p	Pydc4		
mmu-miR-152-5p	Zfp385b		
mmu-miR-152-5p	Pgap1		
mmu-miR-152-5p	Styk1		
mmu-miR-152-5p	Senp5		
mmu-miR-152-5p	Lrrc31		
mmu-miR-152-5p	E030030I06Rik		
mmu-miR-152-5p	Araf		
mmu-miR-152-5p	Oraov1		
mmu-miR-152-5p	Gm10032		
mmu-miR-152-5p	Map3k2		
mmu-miR-152-5p	4933427I04Rik		
mmu-miR-152-5p	Snx14		
mmu-miR-152-5p	A130051J06Rik		
mmu-miR-152-5p	Gm20716		
mmu-miR-218-5p	Nup50		
mmu-miR-218-5p	Onecut3		
mmu-miR-218-5p	Reps2		
mmu-miR-218-5p	Hcfc1		
mmu-miR-218-5p	Skil		
mmu-miR-218-5p	Chd6		
mmu-miR-218-5p	Hfm1		
mmu-miR-218-5p	Dolpp1		
mmu-miR-218-5p	Glce		
mmu-miR-218-5p	Ermp1		
mmu-miR-218-5p	N28178		
mmu-miR-218-5p	Fam109a		
mmu-miR-218-5p	Stxbp1		
mmu-miR-218-5p	Mepce		
mmu-miR-218-5p	Ctage5		
mmu-miR-218-5p	1700024B05Rik		
mmu-miR-218-5p	Mms19		
mmu-miR-218-5p	Hp1bp3		
mmu-miR-218-5p	Fbxl2		
mmu-miR-218-5p	Mob1b		
mmu-miR-218-5p	Ttn		
mmu-miR-218-5p	Smim17		
mmu-miR-218-5p	Rap1gap		
mmu-miR-218-5p	Edem1		
mmu-miR-218-5p	Sntb2		
mmu-miR-218-5p	2310003H01Rik		
mmu-miR-218-5p	38047		
mmu-miR-218-5p	Snx13		
mmu-miR-218-5p	Cdc73		
mmu-miR-218-5p	Tlk2		
mmu-miR-218-5p	Dnal1		
mmu-miR-218-5p	Snapc3		
mmu-miR-218-5p	Gdpd5		
mmu-miR-218-5p	Asxl2		
mmu-miR-218-5p	Gnptg		
mmu-miR-218-5p	2510009E07Rik		
mmu-miR-218-5p	Col1a1		
mmu-miR-218-5p	Tanc2		
mmu-miR-218-5p	Rtn3		
mmu-miR-218-5p	Sycp2		
mmu-miR-218-5p	Rapgef2		
mmu-miR-218-5p	Tmub2		
mmu-miR-218-5p	Camkk1		
mmu-miR-218-5p	Sec14l1		
mmu-miR-218-5p	Prkce		
mmu-miR-218-5p	Gstm5		
mmu-miR-218-5p	Cadm2		
mmu-miR-218-5p	Fchsd2		
mmu-miR-218-5p	Pum2		
mmu-miR-218-5p	Rgs17		
mmu-miR-218-5p	Kcnk2		
mmu-miR-218-5p	Tcf4		
mmu-miR-218-5p	Ssr3		
mmu-miR-218-5p	Sox11		
mmu-miR-218-5p	Rps20		
mmu-miR-218-5p	Sncb		
mmu-miR-218-5p	Ntng1		
mmu-miR-218-5p	Arntl2		
mmu-miR-218-5p	Cd200r1		
mmu-miR-218-5p	Auh		
mmu-miR-218-5p	Gria4		
mmu-miR-218-5p	Cux1		
mmu-miR-218-5p	Ago3		
mmu-miR-218-5p	Zfp142		
mmu-miR-218-5p	Hivep2		
mmu-miR-218-5p	D130043K22Rik		
mmu-miR-218-5p	Orc5		
mmu-miR-218-5p	Vsig8		
mmu-miR-218-5p	Crtc3		
mmu-miR-218-5p	Ppp2r5a		
mmu-miR-218-5p	Osbpl9		
mmu-miR-218-5p	Paip2		
mmu-miR-218-5p	Srsf10		
mmu-miR-218-5p	Eif3j1		
mmu-miR-218-5p	Aftph		
mmu-miR-218-5p	Ago1		
mmu-miR-218-5p	Eda		
mmu-miR-218-5p	Ints6		
mmu-miR-218-5p	Gm6537		
mmu-miR-218-5p	Kpna3		
mmu-miR-218-5p	Clcn3		
mmu-miR-218-5p	Arpc1b		
mmu-miR-218-5p	Fbxo11		
mmu-miR-218-5p	D1Ertd622e		
mmu-miR-218-5p	Slc5a3		
mmu-miR-218-5p	Ikzf2		
mmu-miR-218-5p	Ell2		
mmu-miR-218-5p	Epha7		
mmu-miR-218-5p	Senp1		
mmu-miR-218-5p	Rab1		
mmu-miR-218-5p	Tspan9		
mmu-miR-218-5p	Prdm15		
mmu-miR-218-5p	D3Bwg0562e		
mmu-miR-218-5p	Glmn		
mmu-miR-218-5p	Pik3c2a		
mmu-miR-218-5p	Tfap2e		
mmu-miR-218-5p	Cdk8		
mmu-miR-218-5p	Dusp5		
mmu-miR-218-5p	Clcn1		
mmu-miR-218-5p	Cbx3		
mmu-miR-218-5p	Serpini1		
mmu-miR-218-5p	Itm2c		
mmu-miR-218-5p	Snx18		
mmu-miR-218-5p	Fcho2		
mmu-miR-218-5p	Kirrel3		
mmu-miR-218-5p	Gm4980		
mmu-miR-218-5p	Tmx1		
mmu-miR-218-5p	Crisp3		
mmu-miR-218-5p	Ddx41		
mmu-miR-218-5p	Lhx4		
mmu-miR-218-5p	Sulf2		
mmu-miR-218-5p	B3gat1		
mmu-miR-134-3p	Jph1		
mmu-miR-134-3p	Zfp81		
mmu-miR-134-3p	Spata13		
mmu-miR-134-3p	Maob		
mmu-miR-134-3p	Hmgxb4		
mmu-miR-134-3p	Tox4		
mmu-miR-134-3p	Grin2b		
mmu-miR-134-3p	BC048502		
mmu-miR-134-3p	Nfatc3		
mmu-miR-134-3p	Cbx1		
mmu-miR-134-3p	Emr4		
mmu-miR-134-3p	Lmx1b		
mmu-miR-134-3p	Fbxo27		
mmu-miR-134-3p	Asxl3		
mmu-miR-134-3p	Atg2a		
mmu-miR-134-3p	Gm10409		
mmu-miR-134-3p	Iqce		
mmu-miR-134-3p	Ucp3		
mmu-miR-134-3p	Gm3020		
mmu-miR-134-3p	Itpripl1		
mmu-miR-134-3p	4933427D14Rik		
mmu-miR-134-3p	Jade1		
mmu-miR-134-3p	Apln		
mmu-miR-134-3p	Slc5a10		
mmu-miR-134-3p	Coq6		
mmu-miR-134-3p	Phf3		
mmu-miR-134-3p	Tmem108		
mmu-miR-134-3p	Pctp		
mmu-miR-134-3p	Ptprt		
mmu-miR-134-3p	Brd3		
mmu-miR-376a-5p	Map7		
mmu-miR-376a-5p	Ccnyl1		
mmu-miR-376a-5p	Hal		
mmu-miR-376a-5p	Hsfy2		
mmu-miR-376a-5p	Rab2a		
mmu-miR-376a-5p	Sp4		
mmu-miR-376a-5p	Pdzd8		
mmu-miR-376a-5p	Diap2		
mmu-miR-376a-5p	Kpna4		
mmu-miR-376a-5p	Api5		
mmu-miR-376a-5p	Usp38		
mmu-miR-376a-5p	Rpgrip1l		
mmu-miR-181a-1-3p	Scnm1		
mmu-miR-301a-5p	Cdip1		
mmu-miR-301a-5p	Zfp286		
mmu-miR-301a-5p	Tbc1d1		
mmu-miR-301a-5p	Gm14419		
mmu-miR-301a-5p	Cdk2ap2		
mmu-miR-301a-5p	Ktn1		
mmu-miR-301a-5p	Arvcf		
mmu-miR-301a-5p	Bdp1		
mmu-miR-301a-5p	Grin2b		
mmu-miR-301a-5p	Clint1		
mmu-miR-301a-5p	Gimap4		
mmu-miR-301a-5p	Tm7sf3		
mmu-miR-301a-5p	Pum2		
mmu-miR-301a-5p	Lphn1		
mmu-miR-301a-5p	Smarcb1		
mmu-miR-301a-5p	Lims1		
mmu-miR-301a-5p	Rbm25		
mmu-miR-301a-5p	Mettl16		
mmu-miR-301a-5p	Pla2g4f		
mmu-miR-301a-5p	Mbd6		
mmu-miR-301a-5p	Zfp93		
mmu-miR-301a-5p	Zbtb20		
mmu-miR-301a-5p	Zfp35		
mmu-miR-301a-5p	Ica1l		
mmu-miR-301a-5p	Sox17		
mmu-miR-301a-5p	Snn		
mmu-miR-301a-5p	Chd5		
mmu-miR-301a-5p	Hspa14		
mmu-miR-301a-5p	Nfat5		
mmu-miR-301a-5p	Folr4		
mmu-miR-301a-5p	Gpr3		
mmu-miR-301a-5p	Rab1		
mmu-miR-301a-5p	Gm10032		
mmu-miR-301a-5p	Zfp322a		
mmu-miR-301a-5p	Rad50		
mmu-miR-301a-5p	Snx14		
mmu-miR-301a-5p	Gls2		
mmu-miR-301a-5p	Cphx3		
mmu-miR-301a-5p	Cphx2		
mmu-miR-758-3p	Mipol1		
mmu-miR-758-3p	Ythdf2		
mmu-miR-758-3p	Add1		
mmu-miR-758-3p	Zfp65		
mmu-miR-758-3p	Stxbp1		
mmu-miR-758-3p	Atp7b		
mmu-miR-758-3p	Enpp5		
mmu-miR-758-3p	4933440M02Rik		
mmu-miR-758-3p	3110039M20Rik		
mmu-miR-758-3p	Ints2		
mmu-miR-758-3p	Hormad2		
mmu-miR-758-3p	Bnip3l		
mmu-miR-758-3p	Tbl1xr1		
mmu-miR-758-3p	Mcm8		
mmu-miR-758-3p	Camk1d		
mmu-miR-758-3p	Kdm4d		
mmu-miR-758-3p	Agl		
mmu-miR-758-3p	Cpne4		
mmu-miR-758-3p	Senp6		
mmu-miR-758-3p	Meis2		
mmu-miR-758-3p	C6		
mmu-miR-758-3p	Usp7		
mmu-miR-758-3p	Nphp3		
mmu-miR-758-3p	Zfp715		
mmu-miR-758-3p	Msh3		
mmu-miR-758-3p	Themis		
mmu-miR-758-3p	C77370		
mmu-miR-758-3p	Rbfox3		
mmu-miR-758-3p	Nrcam		
mmu-miR-758-3p	Zc3h14		
mmu-miR-758-3p	Pcgf6		
mmu-miR-758-3p	Adam23		
mmu-miR-758-3p	Marf1		
mmu-miR-758-3p	Sec16b		
mmu-miR-758-3p	Dpp10		
mmu-miR-758-3p	Gad2		
mmu-miR-758-3p	Zfp114		
mmu-miR-758-3p	Crebzf		
mmu-miR-758-3p	Wfdc8		
mmu-miR-758-3p	Spry2		
mmu-miR-758-3p	Cnnm4		
mmu-miR-758-3p	Hlf		
mmu-miR-758-3p	Zdhhc15		
mmu-miR-758-3p	Tle1		
mmu-miR-758-3p	Qser1		
mmu-miR-758-3p	Pptc7		
mmu-miR-758-3p	Usp32		
mmu-miR-758-3p	Mpp6		
mmu-miR-758-3p	Ankrd32		
mmu-miR-758-3p	Slc9a6		
mmu-miR-758-3p	Agpat5		
mmu-miR-758-3p	Kdm6a		
mmu-miR-758-3p	Chpt1		
mmu-miR-758-3p	Adamts8		
mmu-miR-758-3p	Fbn1		
mmu-miR-758-3p	Ntm		
mmu-miR-758-3p	Zfp800		
mmu-miR-758-3p	Gm10545		
mmu-miR-758-3p	Adamtsl1		
mmu-miR-758-3p	Hectd2		
mmu-miR-758-3p	Dsg1c		
mmu-miR-758-3p	Ddx3x		
mmu-miR-758-3p	Zfp37		
mmu-miR-758-3p	Rybp		
mmu-miR-758-3p	Spin1		
mmu-miR-758-3p	Palm2Akap2		
mmu-miR-29b-1-5p	CDR1as		
mmu-miR-30a-3p	CDR1as		
mmu-miR-376a-5p	CDR1as		
mmu-let-7e-3p	Gnai3		
mmu-let-7f-5p	Gnai3		
mmu-miR-101a-3p	Gnai3		
mmu-miR-107-3p	Gnai3		
mmu-miR-1249-3p	Gnai3		
mmu-miR-125b-5p	Gnai3		
mmu-miR-134-3p	Gnai3		
mmu-miR-140-3p	Gnai3		
mmu-miR-151-5p	Gnai3		
mmu-miR-191-3p	Gnai3		
mmu-miR-212-5p	Gnai3		
mmu-miR-26b-5p	Gnai3		
mmu-miR-28a-3p	Gnai3		
mmu-miR-3068-5p	Gnai3		
mmu-miR-30e-3p	Gnai3		
mmu-miR-323-3p	Gnai3		
mmu-miR-411-5p	Gnai3		
mmu-miR-487b-3p	Gnai3		
mmu-miR-494-3p	Gnai3		
mmu-miR-743a-3p	Gnai3		
mmu-miR-872-5p	Gnai3		
mmu-miR-152-5p	Pbsn		
mmu-miR-300-3p	Pbsn		
mmu-miR-30e-3p	Pbsn		
mmu-miR-494-3p	Pbsn		
mmu-miR-741-3p	Pbsn		
mmu-miR-103-3p	Hoxb9		
mmu-miR-128-3p	Hoxb9		
mmu-miR-146b-5p	Hoxb9		
mmu-miR-151-5p	Hoxb9		
mmu-miR-191-3p	Hoxb9		
mmu-miR-203-3p	Hoxb9		
mmu-miR-22-3p	Hoxb9		
mmu-miR-23b-5p	Hoxb9		
mmu-miR-24-3p	Hoxb9		
mmu-miR-27a-5p	Hoxb9		
mmu-miR-29a-3p	Hoxb9		
mmu-miR-30b-3p	Hoxb9		
mmu-miR-30e-3p	Hoxb9		
mmu-miR-494-3p	Hoxb9		
mmu-miR-7a-2-3p	Hoxb9		
mmu-miR-23a-3p	Cdc45		
mmu-miR-410-3p	Cdc45		
mmu-let-7i-5p	Igf2		
mmu-miR-107-3p	Igf2		
mmu-miR-1249-3p	Igf2		
mmu-miR-134-3p	Igf2		
mmu-miR-146a-5p	Igf2		
mmu-miR-152-5p	Igf2		
mmu-miR-212-5p	Igf2		
mmu-miR-23a-3p	Igf2		
mmu-miR-25-3p	Igf2		
mmu-miR-29a-3p	Igf2		
mmu-miR-3061-5p	Igf2		
mmu-miR-329-3p	Igf2		
mmu-miR-344e-3p	Igf2		
mmu-miR-741-3p	Igf2		
mmu-miR-9-5p	Igf2
[truncated: 7,348,548 more chars]
