# Supplementary material for: The Parasite-Derived Peptide, FhHDM-1, Selectively Modulates miRNA Expression in β-Cells to Prevent Apoptotic Pathways Induced by Proinflammatory Cytokines
Source: J Diabetes Res. 2024 Jul 10;2024:8555211. doi: 10.1155/2024/8555211 (PMC11254460; doi:10.1155/2024/8555211)
Supplement: Supporting Information 6 — Table S5. KEGG pathway analysis of predicted gene targets from miRNA upregulated in FhHDM-1–treated β-cells exposed to proinflammatory cytokines compared to cytokines alone. [file 8555211.f6.txt]

"Camaya et al., Supplementary Table 5. KEGG pathway analysis of predicted gene targets from miRNA upregulated in FhHDM-1 treated _-cells exposed to pro-inflammatory cytokines compared to cytokines alone"			
Term	Count	P-Value	Genes
Metabolic pathways	1351	7.47954E-41	"Mt-Nd6, Mt-Nd4L, Mt-Nd5, Pgap1, Ehmt2, Atp5C1, Ehmt1, Mt-Nd2, Mt-Nd1, Lipf, Ndst2, Il4I1, Ndst1, Nsdhl, Lipc, Tdo2, Scp2, Lipg, Lrat, Mlycd, Xylb, Gstk1, Sds, Dhdh, Setmar, Oxct2B, Upb1, Oxct2A, Mthfd2, Ethe1, Amy1, Idnk, Mppe1, Cyp2E1, Uqcrc2, Hpd, Ido1, Mtmr1, Mtmr2, Mtmr3, Shmt2, Chia1, Shmt1, Pla2G3, Pla2G5, Mtmr4, Pla2G7, Mtmr6, Mtmr7, Cyp2B9, Hsd11B2, Rdh12, Rdh10, Afmid, Rdh16, Pip5K1A, Pip5K1B, Hao1, Pip5K1C, Rdh13, Lta4H, Hao2, Rdh19, Gstm4, B3Galnt2, B3Galnt1, Gstm3, Gstm2, Gstm1, Pmm1, Pmm2, Cs, Dhfr, Uck2, Bhmt, Uck1, Qars, Fasn, Gstm7, Gstm6, Ezh1, Gstm5, Ezh2, Pigs, Pigu, Pigt, Pigo, Pign, Pigq, Hexb, Mtmr14, Dpys, Hexa, Pigp, Qprt, Pigw, Pigv, Aacs, Smpd3, Smpd2, Atic, Smpd4, Mecom, Smpd1, B3Galt2, B3Galt1, Enoph1, Chst8, Elovl1, Chst9, Arg2, Elovl4, Gsto1, Elovl5, Sphk2, Arg1, Pgam1, Sphk1, Elovl2, Elovl3, Sirt4, Sirt5, Elovl6, Sirt6, Sirt7, Elovl7, Gykl1, Hexdc, Sirt1, Pgm2L1, Sirt3, Pigc, Pigb, Piga, Cyp21A1, Agps, Dpyd, Pigk, Adssl1, Pigm, Acsbg1, Pigl, L2Hgdh, Pafah1B3, Pigf, Dld, Acsbg2, Pafah1B2, Pafah1B1, Pigh, Got1L1, Echs1, Oat, Idua, Atp5A1, Dlst, Acnat2, Ptgs2, Acnat1, Ptgs1, Extl2, Sult1E1, Cept1, Extl3, Pklr, Mdh1, Mdh2, Aadat, Bbox1, Etnk1, Hddc2, Ugt1A10, Plod3, Sat2, Plod2, Plod1, Hnmt, Atp12A, Aldh1L2, Sat1, Hddc3, Fads2, Hpgds, Kmt5B, Nudt16, Fads1, Nudt12, Dgat2, Pcyt2, Dgat1, Kmt5C, Pipox, Minpp1, Acly, Sms, Slc27A5, Pfkfb2, Kmt2E, Kmt2D, Pfkfb1, Pfkfb3, Kmt2A, Uqcrb, Tomt, Kmt2C, Kmt2B, Gstt3, Gmps, Gstt2, Gmpr, Gstt1, Uap1, Ntpcr, Cyp19A1, Acat3, Uqcrh, Acat2, Acat1, Amdhd1, Amdhd2, Pmvk, Pgk1, Smyd2, Hyi, Smyd1, Smyd3, Pgk2, Kdsr, Nadk, Kl, Srd5A2, Got1, Agxt2, Srd5A1, Gfpt2, Uros, Srd5A3, Gfpt1, Got2, B3Galt4, B3Galt6, Hprt, B3Galt5, Cyp2C29, Uckl1, G6Pc2, G6Pc3, Ggcx, Uqcrq, Tbxas1, Aco1, Hpse, Aco2, Nit2, Pomt2, Alas2, St6Galnac1, Alas1, St6Galnac2, Ugt2B1, Cox4I1, Pomt1, Pten, Apip, Pik3Cd, Pik3Cb, G6Pd2, Pik3Cg, Alad, Nadk2, Spr, Dse, Me1, Pgm3, Ugt2A3, Pgm2, Me3, Upp2, Acp2, Ugt2A1, Upp1, Acp1, Pgm1, Cers3, Cers4, Cers5, Cers6, Amy2A2, Ndufc1, Ugt1A6A, Ddost, Ugt1A6B, Nt5C3B, Cyp2A5, Rrm2B, Pcca, Pik3Ca, Cyp2A4, G6Pdx, Ugt2B5, Pik3C3, Agxt, Bcat1, St6Galnac3, Dctpp1, St6Galnac4, St6Galnac5, Cers2, St6Galnac6, Bcat2, Prps2, Ndufb9, Prps1, Ndufb8, Cant1, Ndufb6, Ndufb4, Ndufb3, Hsd17B12, Srm, Ckmt1, Ganab, Srr, Lao1, Awat2, Mthfsl, Pcbd1, Ndufa9, Ndufa8, Ugt2B34, Ndufa7, Dut, Ndufa6, Ndufa5, Ugt2B36, Ugt2B35, Ndufa4, Mmab, Ugt2B38, Ndufa3, Ugt2B37, Mboat1, Naga, Mboat2, Dhodh, Gstz1, Sucla2, Nagk, Uroc1, Nt5C1A, Nags, Aldh8A1, Dmgdh, Ahcyl2, Ahcyl1, Cerk, Txndc12, Nudt5, C1Galt1C1, Hykk, Anpep, Ppat, Cyp2C70, Atp6V1E1, Atp6V1E2, Entpd1, Atp6V1G1, Alg8, St6Gal1, Alg9, Entpd2, St6Gal2, Atp6V1G2, Entpd3, Alg6, Entpd4, Entpd5, Entpd6, Alg5, Alg2, Entpd8, Taldo1, Alg3, Mogs, Ctps, Mif, Alg1, Gcat, Asrgl1, Pisd, Btd, Lap3, Gcdh, Ugt8A, Atp5K, Atp5J, Atp5H, Atp5O, Atp5L, Atp5B, Neu3, Neu4, Ppcs, Atp5D, Neu1, St8Sia5, B4Galnt1, Pck1, B4Galnt3, Rimkla, Hmgcll1, Rimklb, Atp6V1C1, Arsb, Pck2, B4Galnt4, Atp6V1C2, Tmem86B, Tgds, St8Sia1, Acer2, Atp4B, Ext1, Cyp26A1, Acer1, Atp4A, Ext2, Bst1, Aldh6A1, Th, Acer3, Echdc1, Pemt, Suv39H2, Cox7B, Acy1, Hibadh, Mogat2, Gpaa1, Suv39H1, Mogat1, Tecr, Eno1B, Akr1B3, Cox7C, Ggta1, Cyp2C39, Akr1B8, Khk, Cyp2C38, Akr1B7, Cyp2C37, Nanp, Sptlc1, Sptlc2, Acadl, Hyal1, Sptlc3, Nmrk2, Hyal2, Hyal3, Hyal4, Cd38, Hyal5, Ids, Hyal6, Phgdh, Acadm, Acads, L3Hypdh, Aass, Cox8A, Vkorc1, Pcyt1B, Cox8C, Cox8B, Pcyt1A, Gaa, Akr1A1, Cyp3A41A, Cyp3A41B, Cyp2C40, Ahcy, Inpp1, Dot1L, Akr1D1, Hsd17B3, Hsd17B4, Hsd17B6, Cox5B, Hsd17B7, Cox5A, Cyp17A1, Cyp2C55, Cyp2C54, Cyp2A12, Hsd17B1, Mgat5, Hsd17B2, Mgat3, Cyp2C50, Mgat1, Mgat2, Atp6V1G3, Xdh, Aasdhppt, Car3, Car2, Gch1, Gad1, Gad2, Cox6C, Cyp8B1, Gck, Nudt9, Aldh4A1, Cyp2C68, Cyp2C66, Gpam, Cyp2C65, Ndufab1, Pnpla3, Otc, Dpagt1, Acaa2, Gda, Prdm6, Mpi, Inppl1, Cpox, Prdm2, Msmo1, Ogdhl, Cox6A1, Cox6A2, Plb1, Enpp1, Enpp4, Car8, Enpp3, Enpp6, Car6, Car4, Enpp7, G6Pc, Acot12, Sdhc, Sdhd, Mat1A, Sdha, Kmo, Sdhb, Cox6B1, Camkmt, Shpk, Pla2G10, Nnmt, Ndufb10, Cox15, Npr1, Npr2, Cox17, Pld4, Fut2, Fut1, Acacb, Fut4, Acaca, Pld2, Fut8, Ebp, Fut7, Fut9, Cyp11A1, Cox11, Ndufv3, Cyc1, Prodh, Cox10, Ggt5, Fdps, Pdha2, Ggt7, Mgam, Pdha1, Ggt6, Dolk, Qdpr, Gclc, Nat8, Nat1, Cps1, Cyp11B1, Nat3, Stt3A, Alpl, Degs1, Alpi, Degs2, Stt3B, Gclm, Galk2, Galk1, Glt28D2, Tat, Treh, Keg1, Mtr, Gphn, Gpi1, Man1A2, Uqcrfs1, A4Galt, Bckdha, Pla2G4F, Pla2G4D, Atp6Ap1, Pla2G4E, Cyp4A10, Cad, Pla2G4C, Pla2G4A, Cyp4A14, Qrsl1, Ndufs8, Cyp26C1, Acox2, Ndufs7, Ndufs6, Acox1, Ndufs5, Chdh, Cat, Ndufs4, Atp6V1B2, Ndufs2, Blvrb, Mvd, Man1B1, Acox3, Nat8L, Fbp1, Blvra, Fbp2, Atp6V1B1, Agpat5, Galt, Mvk, Pla2G1B, Mat2B, Hmgcr, Ppox, Agpat1, Nt5C2, Nt5C3, Agpat2, Agpat3, Gk2, Agpat4, Hmgcl, Mat2A, Cbs, Oxct1, Man1C1, Tdh, Rpp14, Pla2G2F, Hsd3B6, Galnt7, Hsd3B7, Pla2G2D, Rrm1, Galnt5, Pla2G2E, Fahd1, Hsd3B5, Rrm2, Galnt3, Hsd3B2, Pla2G2C, Cyp4A31, Hsd3B3, Galnt2, Galnt1, Pla2G2A, Hsd3B1, Suox, Galc, Rpia, Galns, Gale, Cyp24A1, Glb1, Sardh, Galm, Chpt1, Gla, Pnmt, Cda, Pi4K2B, Gldc, Xylt2, Xylt1, Abat, Eno1, Eprs, Eno2, Eno3, Eno4, Gls, Gcsh, Nampt, Pip4K2A, Pip4K2B, Pip4K2C, Ears2, Gamt, Acot8, Mecr, Glce, Hoga1, Ganc, Mtap, Adcy9, Hmbs, Acot2, Acot1, Adprm, Alg10B, Acot5, Pi4K2A, Gpld1, Acot4, Gne, Lipt2, Lipt1, Tph2, Tph1, Aldoart2, Pnp2, Rpn1, Adh7, Gns, Abo, Adh5, Acmsd, Ldhc, Adh4, Ldhb, Ldha, Adh1, Chst10, Ldhd, Plcg2, Pnpo, St3Gal4, Hmox1, St3Gal5, Plcg1, St3Gal1, Hmox2, St3Gal2, Fdft1, Chkb, Chka, Setd1A, Mthfr, Art2B, Mthfs, Mcat, Prdx6, Pafah2, Sqle, Glud1, Adi1, Pah, Cyp1A2, Galntl5, Ppt1, Cyp1A1, Ogdh, Plch1, Ppt2, Plch2, Galntl6, Itpa, Ada, Pygb, Setd2, Setd7, Lpcat1, Adk, Gpt, Pygm, Pygl, Csad, Ado, Pfas, Gm4847, Mcee, Impa1, Impa2, Rfk, Tk2, Tk1, Miox, Itpk1, Ash1L, Baat, Itpkb, Hadhb, Man1A, Hadha, Itpkc, Plcb3, Cyp2J11, Plcb4, Cyp2J12, Cyp2J13, Ivd, Itpka, Rgn, Plcb1, Tkt, Gart, Plcb2, Mocs1, Mgll, Asah1, Asah2, Pcx, Sgms1, Gcnt1, Ndufa4L2, Adcy3, Adcy2, Adcy1, Sgms2, Adcy8, Adcy6, Papss2, Adcy5, Papss1, Nsd3, Alox8, Alox5, Nsd1, Gcnt2, Aspdh, Gcnt3, Sc5D, Gpat2, Ckb, Aoc3, Aoc1, Aoc2, Ckm, Agk, Tpk1, Glyctk, Gss, Agl, Gsr, Mocos, Gatc, Fmo1, Nmnat3, Fmo2, Nmnat2, Fmo3, Fmo4, Fmo5, Agmat, Gnmt, Dhrs4, Fig4, Fmo9, Gatm, Nmnat1, Dhrs9, Lpcat4, Lpcat2, Plcd3, Plcd4, Plcd1, Dgkg, Vkorc1L1, Dgke, Mtfmt, Dgkd, Chpf, Dgkb, Dgka, Lclat1, Tm7Sf2, Naglu, Csgalnact1, Gpt2, Ipmk, Csgalnact2, Pgd, Dgkz, Alppl2, Dgkq, Pgp, Dgkk, Dgki, Dgkh, Ippk, Cyp4A12A, Cyp4A12B, Fech, Glo1, Ak1, Ak2, Mri1, Ak4, Ak5, Ak6, Ak7, Ak8, Mtm1, Tpo, Fggy, Esd, Dhcr24, Synj2, Cyp51, Adcy10, P4Ha1, Synj1, P4Ha3, Gal3St1, Amd2, Adpgk, Amd1, Gadl1, Pik3C2G, Pik3C2A, Ftcd, Pik3C2B, Pip5Kl1, Idh3B, Dnmt3B, Hmgcs2, Lbr, Gpx2, Pla2G12A, Adsl, Tha1, Pla2G12B, Gpx1, Ggps1, Gpx4, Ugt1A1, Hmgcs1, Gpx3, Chpf2, Gpx6, Lancl1, Gpx5, Dnmt3A, Amt, Sord, Gpx8, Gpx7, Bpgm, Coasy, Inmt, Pkm, Tst, Dad1, Lct, Aspa, Aldh9A1, Acss3, Acss2, Gls2, Rpe, Tyrp1, Pdhb, Selenbp1, Selenbp2, Nfs1, Mgat5B, Ugt1A5, Ugt1A2, Acss1, Ugt1A9, Ugt1A8, Aloxe3, Adss, Fktn, Fkrp, Smox, Trit1, Ass1, Mgat4C, Pfkl, Psat1, Impdh1, Mgat4A, Cth, Impdh2, Dolpp1, Mgat4B, Cdo1, Pank3, Cmas, Hpse2, Acsm3, Acsm2, Pank1, Acsm1, Sec1, Cyp3A11, Acsm5, Cyp3A13, Acsm4, Nadsyn1, Cyp3A16, Pnp, Flad1, Chac2, Chac1, Sephs1, Ptgds, Sephs2, Glul, Mccc2, Pdhx, Tktl1, Acsl1, Oxsm, Sacm1L, Mccc1, Acsl6, Acsl5, Acsl4, Acsl3, Cmbl, Inpp4A, Cyp27A1, Inpp4B, Cyp2U1, Mthfd2L, Suclg2, Suclg1, Plpp3, Atp6V0D1, Ptges, Cds1, Pde1C, Maob, Pde1B, Maoa, Prdx6B, Pde1A, Mgst3, Mgst1, Mgst2, Lias, Ugt1A7C, Inpp5B, Dguok, Ptdss2, Ugcg, Ptdss1, Sgpl1, Inpp5A, Inpp5F, Inpp5E, Inpp5J, Atp6V0A2, Inpp5K, Atp6V0A4, Asl, 9130409I23Rik, Atp6V0A1, Setdb1, Pde2A, Slc33A1, Setdb2, Pycr2, Cyp3A25, Tyr, Acadsb, Dera, Lacc1, Hal, Akr1B10, Vnn1, Vnn3, Cyp2S1, Pde3A, Cds2, Rdh8, Rdh9, Rdh7, Hccs, Cyp2B19, Ppcdc, Gys2, Gys1, Cyp2B13, Auh, Nnt, Cyp2B10, Scd2, Gnpnat1, Scd3, Scd1, Dlat, Cbr2, Cbr1, Atp6V0B, Bhmt2, Nme2, Ampd1, Ampd2, Nme4, Ampd3, Car5A, Car5B, Aldh5A1, Cyp2B23, Nme6, B3Gnt6, Nme7, B3Gnt5, B3Gnt4, B3Gnt3, B3Gnt2, Rdh5, Aldoc, Aldoa, Umps, Rdh1, Atp6V0C, Spam1, Atp6V0E, Gucy2C, Gucy2E, Dtymk, Gucy2D, Hdc, Haao, Gdpd1, Uqcr11, Npl, Uqcr10, Tyms, Gucy2G, Gucy2F, Pts, Tymp, Gulo, Nt5C, Nt5E, Mthfd1L, Nt5M, Atp6V0E2, Cbr4, Cbr3, Olah, Nqo1, Ptges2, Ptges3, Scd4, C1Galt1, Fah, Etnppl, Gsta4, Gsta3, Gsta2, Gsta1, Galnt12, Galnt11, Galnt14, Galnt13, Galnt16, Ndufa11, Ndufa12, Galnt15, Galnt18, Galnt17, Ndufa10, Cndp1, Galnt10, Cndp2, Fpgt, Fpgs, Car13, Car14, Car12, Hadh, Pde8B, Pde8A, Psph, Gucy1A2, Gucy1A1, Alg14, Alg13, Ocrl, Acyp2, Acyp1, Alg11, Dpm1, Aldh3A2, Dpm2, Aldh3A1, Phospho1, Dpm3, Folh1, Phospho2, Cmpk1, Cmpk2, Pde9A, Chil6, Atp6V1A, Isyna1, H6Pd, Idi2, Alox15, Cox7A2, Alox12, Cml5, Man2A2, Man2A1, Aldh3B1, Uap1L1, Atp6V1H, Atp6V1D, Atp6V1F, Cyp2J5, Cyp2J6, Ephx2, Idh1, Cyp2J9, Idh2, Coq7, Crls1, Acsf3, Coq6, Coq5, Sepsecs, Grhpr, Coq3, Coq2, Amacr, Dao, Pi4Ka, Cryl1, Pi4Kb, B4Galt3, Colgalt2, Acadvl, B4Galt1, Pycrl, Pde3B, 4930438A08Rik, Atp5G3, Dbh, Atp5G1, Hk2, Sgsh, Dhtkd1, Hk1, Gmppb, Sdr16C5, Hk3, Aox4, Aldh2, Aox2, Kynu, Aox3, Cyp2R1, Dbt, Gmppa, Pde4B, Pde4A, Aox1, Gusb, Colgalt1, Hibch, Hgsnat, Ptgis, Dcxr, Pde4D, Mars2, Urad, Pde4C, Cyp3A44, Ctps2, Pomgnt2, Lss, Dck, Prodh2, Fh1, Aldh1A3, Dct, Ehhadh, Aldh1A2, Hkdc1, Aldh1A1, Pde5A, Lalba, B4Galt6, B4Galt7, Aldh1A7, B4Galt4, B4Galt5, Ddc, Pdxk, Gmpr2, Acaa1B, Acaa1A, Ltc4S, Ddo, Pde11A, Ugp2, Aldh1B1, Gmds, Chsy1, Pde6D, Pde6C, Pde6B, Chsy3, Bpnt1, Pde6A, Cdipt, Nos2, Pde6G, B3Gat3, Nos3, B3Gat2, B3Gat1, Sgpp2, Sgpp1, Pikfyve, Pde10A, Gnpda1, Gnpda2, Pomk, Pde7B, Scly, Pde7A, Lpin1, Lpin3"
Pathways in cancer	479	1.84463E-24	"Rb1, Spi1, Araf, Elk1, Tfg, Akt2, Akt3, Akt1, Prkaca, Prkacb, Prkcg, Dapk1, Prkcb, Dapk2, Prkca, Eml4, Ar, Adcy9, Ctbp2, Ctbp1, Pdgfb, Pdgfa, Hif1A, Tert, Plcg2, Hmox1, Plcg1, 4930544G11Rik, Fzd1, Jag2, Gstm4, Gstm3, Wnt10B, Fzd3, Jun, Gstm2, Crebbp, Wnt10A, Jag1, Gstm1, Fzd2, Fzd5, Jup, Fzd4, Fzd7, Fzd6, Fzd9, Fzd8, Braf, Fasl, Kitl, Gstm7, Gstm6, Gstm5, Mmp1B, Ret, Mmp1A, Cdkn1A, Cdkn1B, Gli1, Gli3, Gli2, Bbc3, Ikbkb, Shh, Mecom, Hey1, Hey2, Ikbkg, Jak2, Jak3, Jak1, Appl1, Apc2, Gsto1, Ifngr1, Ifngr2, Wnt9B, Wnt9A, Fos, F2, Agtr1A, Agtr1B, Ddb2, Csf2Rb2, Plcb3, Plcb4, Pax8, Cks2, Rara, Rarb, Flt3L, Pparg, Plcb1, Plcb2, Ppard, Wnt8A, Adcy3, Wnt8B, Adcy2, Il6Ra, Adcy1, Adcy8, Ptgs2, Adcy6, Egfr, Adcy5, Nras, Stat6, Il12Rb1, Bid, Runx1T1, Egln1, Cdkn2B, Egln3, Egln2, Cdkn2A, Stat1, Stat2, Wnt7B, Stat3, Wnt7A, Agt, Heyl, Ccdc6, Csf3R, Epo, Itga2B, Fgf1, Fgf3, Fgf4, Fgf5, Fgf6, Fgf7, Fgf8, Cdh1, Pim1, Pim2, Il13Ra1, Ifnar2, Ifna12, Map2K1, Ifna13, Ifna16, F2R, Mitf, Pgf, Rbx1, Msh6, Smo, Msh2, Msh3, Il6St, Ifnar1, Notch2, Notch3, Notch1, Max, Notch4, Cul2, Cul1, Gstt3, Il4Ra, Gstt2, Gstt1, Kng2, Foxo1, Kng1, Hsp90B1, Bcl2L11, Abl1, Dvl3, Zbtb17, Zbtb16, Nfkb1, Nfkb2, Cdk6, Cxcl12, Sp1, Cdk4, Cdk2, Bcl2, Mdm2, Nfe2L2, Bcl2L1, Itgb1, Alk, Hsp90Ab1, Flt3, Flt4, Pten, Pik3Cd, Pik3Cb, Itgav, Nkx3-1, Hsp90Aa1, Chuk, Apaf1, Itga3, Itga2, Plekhg5, Arnt, Traf2, Pik3Ca, Traf4, Traf3, Traf6, Traf5, Il3Ra, Birc5, Itga6, Birc7, Sos1, Sos2, Crk, Met, Birc3, Cebpa, Hdac2, Rock1, Rock2, Hdac1, Lrp5, Il2Rg, Lrp6, Cdc42, E2F1, E2F2, E2F3, Bak1, Txnrd3, Txnrd1, Mtor, Pml, Rad51, Apc, Il2Ra, Il2Rb, Hhip, Calml3, Calml4, Crkl, Ednra, Rassf1, Ednrb, Rps6Ka5, Frat2, Peg12, Rassf5, Il12B, Il12A, Skp2, Il15Ra, Runx1, Il23A, Epas1, Mgst3, Mgst1, Lpar1, Pik3R3, Tgfa, Mgst2, Lpar2, Pik3R2, Lpar3, Pik3R1, Lpar4, Gng10, Fadd, Ralgds, Stat5A, Stat5B, Gadd45B, Gadd45A, Igf2, Igf1, Gng12, Gng11, Ptk2, Gadd45G, Lpar5, Lpar6, Calm3, Grb2, Calm4, Calm1, Calm2, Ifna2, Brca2, Gngt1, Gngt2, Sufu, Ifnab, Rac2, Rac3, Rac1, Hras, Ncoa1, Edn1, Il15, Ncoa3, Ncoa4, Il13, Rhoa, Kit, Ptger4, Ptger1, Ptger2, Ptger3, Gnai3, Cxcr4, Xiap, Rela, Gnai1, Gnai2, Rxrb, Rxra, Ctnna1, Ctnna3, Rxrg, Arnt2, Nqo1, Vegfb, Vegfc, Mlh1, Vegfa, Gsta4, Gsta3, Gsta2, Gsta1, Ctnnb1, Fas, F2Rl3, Ets1, Igf1R, Ccnd3, Ccnd2, Ccnd1, Ep300, Pdgfrb, Pdgfra, Ralbp1, Wnt5B, Hgf, Wnt5A, Ccne2, Col4A2, Ccne1, Col4A1, Col4A4, Col4A3, Col4A6, Col4A5, Raf1, Tcf7, Csf2Rb, Stk4, Csf2Ra, Rasgrp1, Rasgrp4, Pld2, Wnt6, Fgf20, Pmaip1, Wnt1, Fgf23, Wnt2, Fgf22, Wnt3, Fgf21, Wnt4, Tgfb2, Smad4, Tgfb1, Smad3, Tgfb3, Wnt3A, Ptch1, Ptch2, Esr1, Esr2, Il2, Nfkbia, Fgf17, Bmp4, Fgf16, Il3, Il6, Fgf15, Bmp2, Il5, Gnaq, Gnb2, Trp53, Gnb1, Fgf18, Gnas, Gnb4, Gnb3, Cks1Brt, Gnb5, Il7R, Fgfr4, Fgfr3, Fgfr2, Fgf10, Gsk3B, Wnt2B, Lamc3, Lamc1, Cks1B, Casp9, Casp7, Casp8, Casp3, Bdkrb2, Bdkrb1, Polk, Scarf2, Arhgef11, Arhgef12, Dcc, Mmp2, Axin1, Axin2, Wnt16, Mmp9, Tgfbr1, Fh1, Tgfbr2, Ccna2, Ccna1, Ifng, Camk2B, Lama5, Camk2D, Rala, Ralb, Lama2, Lama1, Lama4, Camk2A, Lama3, Lef1, Cbl, Dll1, Dll3, Dll4, Gna13, Mapk9, Gng3, Mapk8, Gng2, Wnt11, Gng5, Gng4, Gna11, Gna12, Erbb2, Mapk1, Hes1, Vhl, Camk2G, Hes5, Mapk3, Tcf7L2, Tcf7L1, Lamb3, Nos2, Lamb2, Egf, Bad, Lamb1, Epor, Mapk10, Rps6Kb1, Rps6Kb2, Bax, Kras"
Pathways of neurodegeneration - multiple diseases	397	5.80991E-13	"Mt-Nd6, Mt-Nd4L, Mt-Nd5, Araf, Atp5C1, Mt-Nd2, Zfyve1, Mt-Nd1, Psmd9, Psmd6, Psmd7, Tbk1, Psmd4, Psmd2, Psmd3, Psmd1, Prkcg, Daxx, Csnk2A1, Prkcb, Csnk2A2, Prkca, Pdyn, Atg14, Dkk1, Atg13, Dkk2, Dkk4, Ddit3, Uqcrc2, Atf6, Optn, Ppp3R1, C9, Nrbf2, Plcg1, Fzd1, Wnt10B, Fzd3, Dnah11, Wnt10A, Dnah10, Fzd2, Fzd5, Dnah17, Fzd4, Fzd7, Fzd6, Fzd9, Eif2Ak3, Fzd8, Braf, Grin2C, Grin2B, Grin2D, Fasl, Atg2A, Nox4, Nox1, Atg2B, Wdr41, Slc6A3, Tuba1C, Tuba1B, Casp12, Tuba1A, Nefl, Nefm, Nefh, Apc2, Gpr37, Dnah7A, Wnt9B, Wnt9A, Tomm40L, Dnah7B, Psma5, Psma6, Plcb3, Tubb2B, Plcb4, Tubb2A, Psma4, Psma1, Hap1, Plcb1, Plcb2, Atp5A1, Ndufa4L2, Wnt8A, Htt, Wnt8B, Tuba3B, Ptgs2, Tank, Psma7, Psma8, Psmb6, Psmb7, Psmb4, Nras, Psmb5, Psmb3, Psmb1, Mfn1, Mfn2, Rps27A, Bid, Csnk1A1, Wnt7B, Wnt7A, Sncaip, Tubb4B, Tubb4A, Fig4, Psmc5, Psmc6, Psmc3, Psmc4, Psmc1, Psmc2, Chrm3, Csf1, Chrm5, Park7, Tnf, Tubb6, Tubb5, Tubb3, Tubb1, Map3K5, Map2K3, Map2K1, Tuba4A, Atxn2L, Sqstm1, Gria1, Gria2, Uqcrb, Itpr1, Itpr2, Itpr3, Klc1, Uqcrh, Klc4, Atxn3, Klc3, Atxn2, Klc2, Atxn1, Atg101, Dvl3, Map2K7, Gria3, Gria4, Map2K6, Fus, Bdnf, Nfkb1, Cdk5, Uqcrq, Bcl2, Map3K10, Rab5A, Mcu, Tuba8, Bcl2L1, Lrrk2, Cox4I1, Dnali1, Spg11, Gpx2, Gpx1, Apaf1, Trpc3, Gpx3, Gpx6, Gpx5, Sigmar1, Gpx8, Gpx7, Wipi1, Traf2, Ndufc1, Wipi2, Tnfrsf1B, Tnfrsf1A, Pik3C3, Smcr8, Slc25A5, Slc25A4, Ndufb9, Rab1A, Becn1, Ndufb8, Ndufb6, Ndufb4, Ndufb3, Lrp5, Ambra1, Lrp6, Atxn1L, Bak1, Ndufa9, Ndufa8, Ndufa7, Ndufa6, Ndufa5, Ndufa4, Ndufa3, Adrm1, Mtor, Pink1, Apc, Vapb, Slc25A31, App, Ube2L6, Calml3, Calml4, Frat2, Peg12, Vdac3, Ulk2, Vdac2, Ulk1, Vdac1, Stx1A, Pik3R4, Atp5J, Atp5H, Atp5O, Ube2J1, Atp5B, Atp5D, Fadd, Sptbn2, Trap1, Xbp1, Rab39B, Calm3, Calm4, Calm1, Calm2, Ryr2, Cox7B, Hip1, Cox7C, Ryr3, Ppp3Ca, Ppp3Cb, Uchl1, Map1Lc3B, Actr1A, Map1Lc3A, Ppp3Cc, Actr1B, Rac1, Hras, Rab8A, Cox8A, Cox8C, Cox8B, Il1A, Il1B, Mapt, Tomm40, Derl1, Uqcr11, Uqcr10, Cox5B, Cox5A, Rela, Ube2G1, Cox6C, Grin1, Ndufab1, Ctnnb1, Fas, Tardbp, Actr10, Cdk5R1, Ndufa11, Ndufa12, Ndufa10, Cox6A1, Cox6A2, Kif5C, Kif5B, Kif5A, Capn2, Wnt5B, Wnt5A, Cybb, Sdhc, Sdhd, Sdha, Sdhb, Cox6B1, Ern1, Ppif, Raf1, Ppid, Psmd12, Psmd11, Uba7, Psmd14, Ndufb10, Psmd13, Chrna7, Psen2, Cacna1B, Htra2, Cacna1D, Cox7A2, Cacna1C, Psen1, Cacna1F, Wnt6, Ubb, Cacna1S, Ndufv3, Cyc1, Wnt1, Wnt2, Wnt3, Prph, Wnt4, Prnp, Hspa5, Wnt3A, Eif2S1, Il6, Dlg4, Gnaq, Chmp2B, Uba1, Dnal4, Dnal1, Gsk3B, Wnt2B, Atp2A3, Atp2A2, Atp2A1, Atp5G3, Atp5G1, Grm1, Casp9, Casp7, Casp8, Casp3, Rb1Cc1, Uqcrfs1, Ift57, Scarf2, Axin1, Axin2, Wnt16, Ndufs8, Als2, Ndufs7, Ndufs6, Ndufs5, Cat, Ndufs4, Ndufs2, Camk2B, Dctn6, Dnah3, Dctn5, Dnah1, Camk2D, Dnah2, Dctn2, Tubal3, Dctn1, Dctn4, Dnah5, Camk2A, Dnah6, Dnah9, Mapk9, Mapk8, Wnt11, Mapk1, Camk2G, Mapk3, Nos2, Bad, Mapk14, Mapk12, Sod1, Mapk13, Mapk10, Mapk11, Ccs, Bax, Kras"
Herpes simplex virus 1 infection	343	0.019657711	"Zfp600, Zfp961, Zfp605, Aw146154, A430033K04Rik, Tbk1, Zfp160, Akt2, Akt3, Il12B, Akt1, Il12A, Zfp282, B2M, Zfp286, Zfp975, Zfp612, Daxx, H2-M10.3, Zfp1, H2-M10.4, Zfp735, H2-M10.1, Zfp619, H2-T3, Hcfc2, Hcfc1, Zfp7, H2-M10.5, H2-M10.6, Zfp850, Zfp623, Zfp869, Zfp748, Zfp747, Zfp868, Zfp746, Zfp867, Pik3R3, Pik3R2, Pik3R1, Cfp, C3, Zfp180, Zfp184, Fadd, Gm4340, Zfp189, H2-Eb2, H2-Eb1, Zfp873, Tnfsf14, Zfp879, Eif2Ak1, Eif2Ak3, Gm14391, Eif2Ak2, Pilra, Eif2Ak4, Gm14393, Bst2, Fasl, Calr, Zfp871, Zfp248, Ifna2, Zfp809, Zfp808, Ikbkb, Ifih1, Zfp874B, Zfp874A, Gm4724, Ifnab, Zfp120, Ikbkg, Jak2, Ikbke, Jak1, Zik1, Zfp810, Zfp930, Zfp935, Ifngr1, Zfp933, Ifngr2, Zfp811, Zfp938, Zfp937, Tyk2, Zfp936, Zfp819, Il1B, Tlr9, Zfp251, Tlr3, Tlr2, Zfp941, Zfp940, Au041133, Sp100, Zfp825, H2-Dma, Zfp708, Zfp707, Oas1A, Zfp948, Oas1B, Zfp947, Rela, Oas1G, Zfp12, Zfp11, Zfp14, Zim1, Zfp382, Bid, Zfp266, Gm3055, Zfp386, Zfp953, Cd74, Zfp952, Zfp951, Zfp715, Ifnb1, Zfp956, Stat1, Stat2, Card9, Zfp954, Zfp719, Zfp959, Zfp958, Ppp1Ca, Ai987944, Gm11127, Zfp273, Fas, Hc, Zfp27, Zfp157, Zfp26, Zfp398, Zfp28, Zfp275, Zfp689, Zfp688, Zfp324, Pilrb1, Zfp566, Zfp729B, Tnf, Zfp119A, Zfp119B, Ppp1Cb, Ppp1Cc, 9130019O22Rik, Zfp30, Zfp560, Zfp37, Zfp442, Map3K7, Zfp39, Zfp458, Ifnar2, Pdia3, Zfp457, Ifna12, Zfp456, Ifna13, Zfp334, Ifna16, Zfp459, Tap2, Tsc2, Tsc1, Ticam1, Zfp46, Zfp40, Srsf2, Srsf4, Srsf5, Zfp454, Zfp212, Srsf6, Srsf7, Ifnar1, Srsf9, Rsl1, Zfp345, Zfp109, H2-M2, Zfp229, Zfp108, H2-M3, Zfp60, Socs3, E430018J23Rik, Zfp52, Irak1, Zfp51, Zfp53, Eif4Ebp1, Gm14308, Tnfrsf14, Zfp583, Eif2B5, Eif2B4, Eif2B3, Zfp599, Zfp114, Pou2F1, Eif2B2, Zfp235, Alyref, 2810021J22Rik, 2610008E11Rik, Pou2F2, Pou2F3, Eif2S1, Nfkb1, Nfkbia, Zfp69, Mavs, Il6, Zfp68, Rheb, Trp53, Zfp65, Bcl2, Zfp472, Tab2, Tab1, Zfp597, Zfp113, H2-Q10, Zfp595, Zfp111, Myd88, H2-Ab1, Zfp473, Bcl2L1, H2-T24, H2-T23, H2-T22, Zfp764, Zfp763, Gm14326, Itgb3, Zfp768, Tradd, Zfp647, Zfp81, Pik3Cd, Pik3Cb, Zfp82, Casp9, Zfp78, Casp8, Zfp74, Gm2026, Casp3, H2-Ob, H2-Oa, Zfp641, Alyref2, Eif2B1, Calr4, Zfp760, Zfp777, Gm7030, Apaf1, Chuk, Zfp418, Zfp658, Zfp92, Traf2, Zfp94, Zfp93, Irak4, Zfp90, Tapbp, Tnfrsf1A, Zfp780B, Ifng, Zfp85, Pik3Ca, Irf3, Traf3, Zfp84, Oas2, Traf6, Oas3, Traf5, Lta, Irf7, Gm10778, Itga5, Zfp773, Zfp772, Birc3, Zfp788, Zfp667, Zfp786, Src, H2-Q7, Srsf1, H2-Q4, H2-Q2, H2-Q1, Nxf1, H2-Dmb2, Nxf2, Nxf3, H2-Dmb1, Ccl5, Ccl2, Bak1, Zfp300, Zfp663, Zfp420, Zfp661, Nxf7, Zfp781, Zfp799, Zfp433, Bad, Zfp317, Zfp558, Ptpn11, H2-Aa, Mtor, Pml, Zfp354A, Zfp354C, Zfp354B, Gm6710, Zfp791, Zfp790, Bax, Zfp551, Nectin1"
Alzheimer disease	318	5.22736E-09	"Mt-Nd6, App, Mt-Nd4L, Ins1, Mt-Nd5, Ins2, Araf, Atp5C1, Calml3, Calml4, Mt-Nd2, Mt-Nd1, Psmd9, Psmd6, Psmd7, Frat2, Psmd4, Peg12, Psmd2, Akt2, Psmd3, Akt3, Psmd1, Akt1, Csnk2A1, Csnk2A2, Slc11A2, Atg14, Dkk1, Atg13, Dkk2, Dkk4, Ddit3, Vdac3, Ulk2, Vdac2, Ulk1, Vdac1, Uqcrc2, Atf6, Pik3R4, Atp5J, Pik3R3, Pik3R2, Pik3R1, Atp5H, Atp5O, Aph1A, Atp5B, Ppp3R1, Ncstn, Aph1B, C9, Atp5D, Fadd, Nrbf2, Fzd1, Wnt10B, Fzd3, Wnt10A, Xbp1, Fzd2, Fzd5, Fzd4, Fzd7, Insr, Fzd6, Fzd9, Eif2Ak3, Fzd8, Eif2Ak2, Braf, Grin2C, Grin2B, Grin2D, Atg2A, Nox4, Calm3, Calm4, Calm1, Calm2, Nox1, Atg2B, Cox7B, Cox7C, Ryr3, Ikbkb, Ppp3Ca, Tuba1C, Ppp3Cb, Tuba1B, Casp12, Ppp3Cc, Tuba1A, Ikbkg, Hras, Cox8A, Apc2, Psenen, Cox8C, Cox8B, Mme, Slc39A11, Wnt9B, Slc39A10, Slc39A13, Wnt9A, Slc39A12, Slc39A14, Bace1, Psma5, Il1A, Psma6, Bace2, Plcb3, Tubb2B, Tubb2A, Psma4, Plcb4, Psma1, Il1B, Mapt, Plcb1, Plcb2, Atp5A1, Ndufa4L2, Wnt8A, Wnt8B, Uqcr11, Uqcr10, Cox5B, Tuba3B, Ptgs2, Cox5A, Rela, Psma7, Psma8, Psmb6, Psmb7, Psmb4, Nras, Psmb5, Psmb3, Psmb1, Bid, Csnk1A1, Wnt7B, Wnt7A, Cox6C, Tubb4B, Tubb4A, Grin1, Psmc5, Psmc6, Psmc3, Psmc4, Psmc1, Ndufab1, Psmc2, Ctnnb1, Fas, Cdk5R1, Chrm3, Csf1, Ndufa11, Ndufa12, Irs1, Ndufa10, Chrm5, Irs4, Irs2, Irs3, Cox6A1, Cox6A2, Tnf, Tubb6, Tubb5, Tubb3, Kif5C, Slc39A9, Kif5B, Kif5A, Tubb1, Capn2, Slc39A6, Slc39A5, Slc39A8, Slc39A2, Slc39A1, Slc39A4, Map3K5, Map2K1, Wnt5B, Wnt5A, Adam10, Cybb, Sdhc, Sdhd, Sdha, Sdhb, Tuba4A, Cox6B1, Ern1, Adam17, Ppif, Raf1, Ppid, Rtn3, Psmd12, Psmd11, Psmd14, Ndufb10, Uqcrb, Psmd13, Chrna7, Itpr1, Psen2, Itpr2, Lpl, Cacna1D, Itpr3, Cox7A2, Cacna1C, Psen1, Klc1, Cacna1F, Uqcrh, Rtn4, Klc4, Wnt6, Klc3, Klc2, Atg101, Dvl3, Cacna1S, Cyc1, Ndufv3, Map2K7, Wnt1, Wnt2, Wnt3, Wnt4, Wnt3A, Eif2S1, Nfkb1, Il6, Cdk5, Uqcrq, Gnaq, Mcu, Tuba8, Gsk3B, Wnt2B, Cox4I1, Atp2A3, Atp2A2, Pik3Cd, Atp2A1, Pik3Cb, Atp5G3, Atp5G1, Casp9, Casp7, Casp8, Casp3, Rb1Cc1, Uqcrfs1, Scarf2, Apaf1, Chuk, Axin1, Traf2, Ndufc1, Wipi1, Wipi2, Axin2, Wnt16, Tnfrsf1A, Ndufs8, Ndufs7, Pik3Ca, Ndufs6, Ndufs5, Ndufs4, Ndufs2, Pik3C3, Slc25A5, Slc25A4, Ndufb9, Becn1, Ndufb8, Lrp1, Ndufb6, Tubal3, Ndufb4, Ndufb3, Lrp5, Ambra1, Lrp6, Mapk9, Mapk8, Wnt11, Mapk1, Mapk3, Ndufa9, Ndufa8, Ndufa7, Ndufa6, Ndufa5, Nos2, Ndufa4, Bad, Ndufa3, Adrm1, Mtor, Mapk10, Apc, Kras, Slc25A31"
PI3K-Akt signaling pathway	312	6.55868E-14	"Atf2, Ins1, Ins2, Ppp2R2A, Ppp2R1B, Ppp2R1A, Creb3L4, Creb3L1, Akt2, Akt3, Creb3L2, Kdr, Akt1, Pdk1, Prkca, Ereg, Tcl1, Cdc37, Ddit4, Mtcp1, Epha2, Pdgfb, Lpar1, Pdgfa, Lpar2, Pik3R3, Tgfa, Lpar3, Pik3R2, Pik3R1, Lpar4, Pik3R6, Pik3R5, Gng10, Pdgfd, Cd19, Pdgfc, Pck1, Pck2, Ngfr, Insr, Igf2, Tcl1B1, Igf1, Tcl1B4, Gng12, Gng11, Tcl1B2, Ptk2, Col1A1, Col1A2, Fasl, Lpar5, Lpar6, Kitl, Col9A1, Grb2, Col9A2, Cdkn1A, Cdkn1B, Ifna2, Prl, Brca1, Gys2, Rptor, Ikbkb, Gngt1, Gys1, Gngt2, Klk1B4, Ifnab, Ikbkg, Rac1, Jak2, Jak3, Hras, Jak1, Osmr, Col2A1, Kit, Flt3L, Sgk3, Sgk1, Sgk2, Tlr4, Tlr2, Phlpp2, Phlpp1, Tnxb, Pkn3, Il6Ra, Rela, Egfr, Ppp2Ca, Ntf5, Ppp2Cb, Nras, Rxra, Reln, Prl6A1, Ntf3, Spp1, Gh, Ifnb1, Vegfb, Osm, Vegfc, Vegfa, Pkn2, Pkn1, Crtc2, Csf3, Csf3R, Csf1, Epo, Irs1, Itga2B, Tnc, Fgf1, Fgf3, Igf1R, Fgf4, Fgf5, Fgf6, Prl5A1, Ccnd3, Fgf7, Stk11, Ccnd2, Fgf8, Ibsp, Ccnd1, Tnn, Tnr, Magi1, Ifnar2, Pdgfrb, Pdgfra, Ifna12, Map2K1, Ifna13, G6Pc, Ifna16, Hgf, Magi2, Rps6, F2R, Tsc2, Tsc1, Prlr, Pgf, Col4A2, Ccne2, Col4A1, Ccne1, Col4A4, Col4A3, Col4A6, Col4A5, Raf1, Ifnar1, Il4Ra, Foxo3, Efna5, Hsp90B1, Bcl2L11, Chad, Eif4Ebp1, Fgf20, Them4, Fgf23, Fgf22, Mcl1, Fgf21, Bdnf, Nfkb1, Il2, Efna1, Fgf17, Fgf16, Nr4A1, Il3, G6Pc2, Il6, Efna3, Fgf15, Cdk6, G6Pc3, Efna2, Cdk4, Rheb, Trp53, Gnb2, Cdk2, Fgf18, Gnb1, Itga11, Bcl2, Mdm2, Gnb4, Gnb3, Gnb5, Il7R, Fgfr4, Fgfr3, Fgfr2, Bcl2L1, Fgf10, Itgb1, Ywhae, Gsk3B, Hsp90Ab1, Flt1, Itgb5, Ywhab, Lamc3, Itgb4, Flt3, Itgb3, Flt4, Pten, Pik3Cd, Pik3Cb, Lamc1, Pik3Cg, Casp9, Ghr, Ywhaq, Ppp2R5E, Mlst8, Itgb8, Itgav, Itgb7, Itgb6, Ywhag, Ywhah, Hsp90Aa1, Itga4, Vwf, Chuk, Itga3, Pdpk1, Itga2, Itga1, Ppp2R5B, Ppp2R5A, Ppp2R5D, Ppp2R5C, Ngf, Ywhaz, Rbl2, Creb3, Creb1, Pik3Ca, Col6A2, Col6A1, Il3Ra, Itga8, Itga7, Col6A3, Itga6, Col6A6, Itga5, Sos1, Eif4E2, Sos2, Met, Creb5, Itga9, Lama5, Prkaa1, Prkaa2, Atf6B, Lama2, Lama1, Lama4, Lama3, Il2Rg, Thbs1, Thbs4, Thbs3, Gng3, Gng2, Erbb3, Gng5, Erbb4, Ppp2R3C, Gng4, Erbb2, Mapk1, Mapk3, Ntrk2, Angpt4, Angpt2, Angpt1, Lamb3, Nos3, Lamb2, Bad, Egf, Lamb1, Ppp2R3A, Epor, Mtor, Rps6Kb1, Ppp2R2C, Il2Ra, Rps6Kb2, Ppp2R2D, Il2Rb, Kras, Tek, Pik3Ap1"
Human papillomavirus infection	310	5.02484E-12	"Rb1, Maml2, Maml1, Ppp2R2A, Rbpj, Tbk1, Ppp2R1B, Ppp2R1A, Creb3L4, Creb3L1, Akt2, Akt3, Creb3L2, Akt1, Atp6V1E1, Prkaca, Atp6V1E2, Prkacb, Hes7, Hes6, Atp6V1G1, Prkci, Atp6V1G2, H2-M10.3, H2-M10.4, H2-M10.1, Scrib, H2-T3, Pard3, Tbpl2, Tbpl1, H2-M10.5, H2-M10.6, Maml3, Atp6V0D1, Llgl1, Llgl2, Pik3R3, Pik3R2, Pik3R1, Prkcz, Tert, Atp6V0A2, Atp6V0A4, Fadd, Atp6V1C1, Atp6V1C2, Atp6V0A1, Fzd1, Wnt10B, Fzd3, Crebbp, Wnt10A, Jag1, Fzd2, Fzd5, Fzd4, Fzd7, Fzd6, Fzd9, Fzd8, Eif2Ak2, Ptk2, Col1A1, Col1A2, Fasl, Col9A1, Grb2, Col9A2, Atr, Cdkn1A, Cdkn1B, Ifna2, Ikbkb, Lfng, Hey1, Ifnab, Hey2, Ikbkg, Hras, Ikbke, Jak1, Apc2, Atp6V0B, Wnt9B, Wnt9A, Tubg2, Tyk2, Tubg1, Col2A1, Nfx1, Atp6V0C, Tlr3, Atp6V0E, Ptger4, Tnxb, Wnt8A, Wnt8B, Rfng, Ptgs2, Rela, Egfr, Ppp2Ca, Ppp2Cb, Nras, Reln, Spp1, Atp6V1G3, Atp6V0E2, Bcap31, Ifnb1, Stat1, Csnk1A1, Stat2, Wnt7B, Wnt7A, Vegfa, Heyl, Psmc1, Gm11127, Ctnnb1, Fas, Crb3, Itga2B, Tnc, Ube3A, Tnf, Ccnd3, Ccnd2, Ibsp, Ccnd1, Tnn, Ep300, Tnr, Magi1, Ifnar2, Pdgfrb, Ifna12, Map2K1, Ifna13, Wnt5B, Ifna16, Wnt5A, Tsc2, Tsc1, Ticam1, Col4A2, Ccne2, Col4A1, Ccne1, Col4A4, Mfng, Col4A3, Col4A6, Col4A5, Raf1, Ifnar1, Atp6V1A, Notch2, Notch3, Notch1, H2-M2, Notch4, H2-M3, Pxn, Tcf7, Ubr4, Psen1, Foxo1, Slc9A3R1, Wnt6, Chad, Eif4Ebp1, Atp6V1H, Dvl3, Wnt1, Atp6V1D, Wnt2, Wnt3, Atp6V1F, Wnt4, Wnt3A, Isg15, Nfkb1, Dlg1, Cdk6, Dlg2, Dlg3, Cdk4, Rheb, Trp53, Cdk2, Tada3, Itga11, Gnas, Mdm2, H2-Q10, Itgb1, H2-T24, H2-T23, Gsk3B, H2-T22, Wnt2B, Itgb5, Lamc3, Itgb4, Itgb3, Tradd, Pten, Pik3Cd, Chd4, Pik3Cb, Lamc1, Casp8, Ppp2R5E, Casp3, Itgb8, Itgav, Itgb7, Itgb6, Oasl1, Oasl2, Gm7030, Tbp, Itga4, Atp6Ap1, Vwf, Chuk, Itga3, Itga2, Itga1, Ppp2R5B, Axin1, Ppp2R5A, Ppp2R5D, Axin2, Ppp2R5C, Wnt16, Tnfrsf1A, Ccna2, Rbl2, Creb3, Ccna1, Creb1, Rbl1, Pkm, Pik3Ca, Irf3, Traf3, Col6A2, Irf1, Col6A1, Itga8, Atp6V1B2, Itga7, Col6A3, Itga6, Col6A6, Itga5, Sos1, Sos2, Creb5, Itga9, Atp6V1B1, Rbpjl, Lama5, Hdac2, Lama2, Hdac1, Lama1, Lama4, H2-Q7, Lama3, H2-Q4, Pard6G, H2-Q2, H2-Q1, Thbs1, Thbs4, Thbs3, Cdc42, Pard6B, Wnt11, Ppp2R3C, E2F1, Mapk1, Hes1, Bak1, Hes3, Hes2, Hes5, Mapk3, Tcf7L2, Tcf7L1, Lamb3, Lamb2, Bad, Egf, Mx2, Mx1, Lamb1, Ppp2R3A, Mtor, Apc, Rps6Kb1, Ppp2R2C, Rps6Kb2, Ppp2R2D, Bax, Kras"
Neuroactive ligand-receptor interaction	309	5.69631E-05	"Npffr2, Vipr1, Oxtr, Npffr1, Vipr2, 1810009J06Rik, Tmem97, Htr4, Grpr, Rxfp1, Rxfp2, Rxfp3, Htr6, Ednra, Htr7, Ednrb, C3Ar1, Ptgdr, Uts2R, Paqr9, Pdyn, Taar1, Gabrg3, Gabrg2, Trhr, Gabrg1, Uts2B, Pard3, Agtr2, Ptgfr, Adcyap1R1, Gipr, Lpar1, Fpr1, Lpar2, Lpar3, Fpr3, Lpar4, Fpr2, Lypd6, Crhr1, Crhr2, C3, Ghrhr, Mc2R, Galr2, Npbwr1, Galr1, Penk, Ppy, Hcrt, Ntsr1, Ntsr2, Nmb, Nmbr, Grin2C, Grin2B, Grin2D, Grin3A, Mc1R, Lpar6, Nms, Lypd6B, Pnoc, Nmu, Gnrh1, Gabrb3, Gabrb2, Gabrb1, Grik5, Grik3, Grik4, Adm, Grik1, Prl, Grik2, Qrfp, Brs3, Mc4R, Gabrr3, Gabrr2, Cckar, Ucn3, Ucn2, Gnrhr, Tspo, Ctsg, 2210010C04Rik, Edn1, Lynx1, Edn2, Avpr1B, Edn3, Fshb, Tacr2, Tacr3, Pth2R, Tacr1, Avpr1A, F2, Agtr1A, Agtr1B, Mc3R, Gal, Cckbr, Adrb3, Fshr, Npsr1, Ptger4, Oprd1, Npb, Ptger1, Pth, Ptger2, Ptafr, Ptger3, Nps, Chrnd, Glra1, Pgrmc1, Glra2, Pgrmc2, Glra3, Pate4, Chrng, Npy, Prl6A1, Pate2, Chrne, Kiss1R, Chrna10, Gabre, Gpr156, Gpha2, Gabra2, Gabrq, Gabra1, Gabrp, Gabbr2, Gh, P2Ry13, Gabbr1, Gabra6, Gabra5, Gabra4, Gcgr, P2Ry14, Gabra3, Sctr, Gcg, Gpr50, Agt, Slurp1, Grin1, Mas1, Adm2, F2Rl1, Hc, F2Rl2, Gphb5, F2Rl3, Chrm3, Chrm4, Pmch, Npy2R, Chrm5, Nr3C1, Prl5A1, Cysltr1, Cysltr2, Adora3, Adora1, Lepr, Pgr15L, Chrnb2, Chrnb1, Ghsr, Lhcgr, Chrnb4, Chrnb3, F2R, Npy1R, Prlr, Adcyap1, Mtnr1A, Ltb4R2, Mtnr1B, Ltb4R1, Aplnr, Uts2, Iapp, Chrna1, Gria1, Gria2, Calca, Chrna3, Calcb, Chrna2, Calcrl, Chrna5, Chrna4, Chrna7, Chrna6, C5Ar1, Chrna9, Gpr83, Adrb1, Adrb2, Nts, Kng2, Kng1, Hrh1, Calcr, Hrh3, Hrh2, Tbxa2R, Hrh4, Tac4, Drd2, Drd3, Drd4, Gria3, Drd5, Gria4, Htr1F, Htr1D, Htr1A, Htr1B, Trpv1, Dap, Rln3, Nmur2, Nmur1, Rln1, Glp1R, Ucn, Npy6R, Thrb, Thra, Htr2B, Htr2C, Adra1D, Trh, Htr2A, Adra1B, Adra1A, Grm1, Grm3, Ghr, Grm2, Grm7, Grm8, Bdkrb2, Bdkrb1, Prlhr, Qrfpr, Insl3, Insl5, Ptgir, Grid2, Npy5R, Grid1, Glp2R, Avpr2, Sstr1, Oprm1, Sstr2, Adra2C, Sstr3, Adra2B, Sstr4, Adra2A, Gip, Adora2A, Adora2B, Crh, Npy4R, Oprl1, Plg, Pth2, Ppox, P2Ry6, Cnr2, P2Ry4, Cnr1, P2Ry2, Npvf, P2Ry1, S1Pr1, S1Pr3, S1Pr2, S1Pr4, Gzma, Cck, Htr5A, Trhr2, Htr5B, Tshr, Hcrtr2, Apln, P2Rx7, P2Rx6, P2Rx5, P2Rx4, P2Rx3, Glrb, Sst, P2Rx2, P2Rx1, Lep, Vip"
Amyotrophic lateral sclerosis	297	5.24295E-06	"Mt-Nd6, Mt-Nd4L, Mt-Nd5, Atp5C1, Mt-Nd2, Actb, Mt-Nd1, Gle1, Psmd9, Psmd6, Psmd7, Tbk1, Psmd4, Psmd2, Psmd3, Psmd1, Nup214, Daxx, Nup210, Atg14, Atg13, Nup93, Ddit3, Pfn4, Ulk2, Ulk1, Vdac1, Nup98, Uqcrc2, Pfn1, Atf6, Optn, Pfn2, Nup205, Pom121, Seh1L, Pik3R4, Atp5J, Atp5H, Atp5O, Atp5B, Ppp3R1, Nup85, C9, Atp5D, Nup88, Nrbf2, Gm4340, Dnah11, Xbp1, Dnah10, Dnah17, Eif2Ak3, Rab39B, Grin2C, Grin2B, Grin2D, Setx, Atg2A, Atg2B, Cox7B, Wdr41, Cox7C, Ppp3Ca, Tuba1C, Ppp3Cb, Tuba1B, Map1Lc3B, Actr1A, Casp12, Ppp3Cc, Tuba1A, Actr1B, Map1Lc3A, Nefl, Anxa7, Nefm, Rac1, Nefh, Rab8A, Cox8A, Cox8C, Sec13, Cox8B, Dnah7A, Tomm40L, Dnah7B, Psma5, Psma6, Tubb2B, Tubb2A, Psma4, Psma1, Hap1, Tomm40, Atp5A1, Ndufa4L2, Derl1, Uqcr11, Uqcr10, Cox5B, Tuba3B, Cox5A, Tank, Psma7, Psma8, Psmb6, Psmb7, Psmb4, Psmb5, Psmb3, Psmb1, Bid, Rae1, Ranbp2, Cox6C, Tubb4B, Tubb4A, Grin1, Fig4, Psmc5, Psmc6, Psmc3, Psmc4, Psmc1, Hnrnpa2B1, Ndufab1, Psmc2, Tardbp, Actr10, Ndufa11, Nup188, Ndufa12, Ndufa10, Cox6A1, Cox6A2, Tnf, Actg1, Tubb6, Tubb5, Tubb3, Kif5C, Kif5B, Kif5A, Tubb1, Map3K5, Map2K3, Anxa11, Sdhc, Sdhd, Sdha, Sdhb, Tuba4A, Cox6B1, Ern1, Atxn2L, Srsf7, Sqstm1, Gria1, Gria2, Psmd12, Psmd11, Psmd14, Ndufb10, Uqcrb, Psmd13, Slc1A2, Itpr3, Cox7A2, Klc1, Uqcrh, Nup160, Klc4, Atxn2, Klc3, Klc2, Atg101, Cyc1, Ndufv3, Prph, Map2K6, Hspa5, Fus, Alyref, Chchd10, Nup153, Eif2S1, Uqcrq, Trp53, Chmp2B, Bcl2, Rab5A, Dnal4, Dnal1, Mcu, Tuba8, Bcl2L1, Nxt1, Cox4I1, Atp5G3, Nxt2, Atp5G1, Dnali1, Casp9, Casp3, Rb1Cc1, Nup62, Casp1, Uqcrfs1, Alyref2, Spg11, Gpx2, Gpx1, Apaf1, Nup133, Ang5, Gpx3, Gpx6, Gpx5, Sigmar1, Gpx8, Gpx7, Traf2, Ndufc1, Nrg1, Wipi1, Wipi2, Tnfrsf1B, Tnfrsf1A, Pom121L2, Ndufs8, Ndufs7, Nrg3, Als2, Ndufs6, Nrg4, Ndufs5, Nup50, Cat, Ndufs4, Ndufs2, Pik3C3, Smcr8, Nup54, Dctn6, Dnah3, Ndufb9, Rab1A, Becn1, Dctn5, Dnah1, Ndufb8, Dnah2, Dctn2, Ndufb6, Tubal3, Dctn1, Dnah5, Dctn4, Ndufb4, Dnah6, Ndufb3, Dnah9, Ambra1, Nxf1, Nxf2, Nxf3, Erbb4, Ubqln1, Nup43, Hnrnpa1, Ubqln4, Ubqln3, Nxf7, Ubqln2, Ndufa9, Ndufa8, Ndufa7, Hnrnpa3, Ndufa6, Ndufa5, Nos2, Ndufa4, Bad, Ndufa3, Adrm1, Mapk14, Mapk12, Mtor, Sod1, Mapk13, Mapk11, Ccs, Pink1, Vapb, Bax, Nup35, Nup37"
MAPK signaling pathway	267	9.70982E-18	"Atf2, Ins1, Ins2, Araf, Arr3, Elk1, Crkl, Rps6Ka4, Elk4, Rps6Ka3, Rps6Ka6, Rps6Ka5, Rps6Ka2, Akt2, Rps6Ka1, Akt3, Stmn1, Kdr, Akt1, Prkaca, Prkacb, Prkcg, Daxx, Mef2C, Il1R1, Prkcb, Cacna2D1, Cacna2D3, Cacna2D2, Prkca, Cacna2D4, Mapk8Ip2, Ereg, Mapk8Ip1, Ddit3, Epha2, Pdgfb, Pdgfa, Tgfa, Nlk, Ppp3R1, Rras, Pdgfd, Pdgfc, Cd14, Ngfr, Jun, Jund, Gadd45B, Gadd45A, Insr, Nfatc3, Igf2, Nfatc1, Braf, Igf1, Gng12, Gadd45G, Ppp5C, Fasl, Kitl, Grb2, Ptprr, Ikbkb, Ppp3Ca, Ppp3Cb, Ppp3Cc, Klk1B4, Mecom, Rac2, Rac3, Ikbkg, Rac1, Hras, Dusp4, Map4K1, Dusp5, Map4K2, Dusp2, Dusp1, Rras2, Fos, Dusp8, Dusp9, Dusp6, Dusp7, Il1A, Mras, Il1B, Kit, Rapgef2, Flt3L, Mapt, Rela, Egfr, Relb, Ntf5, Pak1, Nras, Ntf3, Flna, Flnb, Flnc, Pak2, Map4K3, Map4K4, Map3K2, Map3K3, Map3K1, Hspa1L, Vegfb, Vegfc, Vegfa, Taok3, Taok1, Taok2, Fas, Hspa1B, Hspa1A, Csf1, Il1Rap, Fgf1, Tnf, Fgf3, Igf1R, Fgf4, Fgf5, Fgf6, Fgf7, Fgf8, Map3K8, Map3K7, Map3K4, Map3K5, Pdgfrb, Map2K3, Pdgfra, Map2K4, Map2K1, Hgf, Pgf, Cdc25B, Cacnb1, Cacnb2, Cacnb3, Cacnb4, Mapkapk3, Mapkapk2, Mapkapk5, Raf1, Max, Cacna1B, Cacna1A, Cacna1D, Cacna1C, Efna5, Stk4, Cacna1F, Rasgrp1, Rasgrp4, Cacna1G, Stk3, Rap1B, Cacna1I, Rap1A, Irak1, Fgf20, Cacna1S, Map2K7, Fgf23, Fgf22, Map2K5, Map2K6, Fgf21, Tgfb2, Tgfb1, Bdnf, Tgfb3, Hspa2, Nfkb1, Nfkb2, Efna1, Fgf17, Fgf16, Nr4A1, Efna3, Fgf15, Efna2, Trp53, Fgf18, Nf1, Tab2, Tab1, Map3K13, Fgfr4, Map3K14, Fgfr3, Map3K11, Fgfr2, Myd88, Map3K12, Fgf10, Flt1, Flt3, Flt4, Tradd, Rasgrf2, Rasgrf1, Hspb1, Arrb1, Arrb2, Dusp16, Dusp10, Casp3, Pla2G4F, Pla2G4D, Chuk, Pla2G4E, Pla2G4C, Pla2G4A, Traf2, Irak4, Ngf, Tgfbr1, Tgfbr2, Tnfrsf1A, Ppm1A, Ppm1B, Traf6, Rasa1, Rasa2, Sos1, Crk, Sos2, Met, Srf, Cdc42, Mapk9, Cacng7, Mapk8, Mapk7, Erbb3, Erbb4, Mknk1, Erbb2, Gna12, Mknk2, Mapk1, Cacng1, Cacng2, Cacng3, Cacng4, Mapk3, Cacng5, Ntrk2, Angpt4, Angpt2, Angpt1, Egf, Mapk14, Mapk12, Mapk13, Mapk10, Mapk11, Kras, Ptpn7, Tek, Ptpn5"
Huntington disease	251	2.21632E-07	"Mt-Nd6, Mt-Nd4L, Mt-Nd5, Atp5C1, Mt-Nd2, Mt-Nd1, Psmd9, Psmd6, Psmd7, Psmd4, Creb3L4, Psmd2, Creb3L1, Psmd3, Creb3L2, Psmd1, Atg14, Atg13, Tbpl2, Vdac3, Ulk2, Tfam, Tbpl1, Vdac2, Ulk1, Vdac1, Uqcrc2, Stx1A, Pik3R4, Atp5J, Atp5H, Atp5O, Atp5B, C9, Atp5D, Nrbf2, Ppargc1A, Dnah11, Crebbp, Dnah10, Dnah17, Grin2B, Atg2A, Rcor1, Atg2B, Cox7B, Hip1, Cltc, Cltb, Clta, Cox7C, Ap2A2, Bbc3, Tuba1C, Tuba1B, Actr1A, Tuba1A, Actr1B, Cox8A, Cox8C, Cox8B, Dnah7A, Dnah7B, Psma5, Psma6, Plcb3, Tubb2B, Tubb2A, Psma4, Plcb4, Psma1, Pparg, Hap1, Plcb1, Plcb2, Atp5A1, Ucp1, Ndufa4L2, Htt, Uqcr11, Uqcr10, Cox5B, Tuba3B, Cox5A, Psma7, Psma8, Psmb6, Psmb7, Psmb4, Psmb5, Psmb3, Psmb1, Ap2S1, Ap2B1, Cox6C, Tubb4B, Tubb4A, Grin1, Psmc5, Psmc6, Psmc3, Psmc4, Psmc1, Ndufab1, Psmc2, Actr10, Ndufa11, Ndufa12, Ndufa10, Cox6A1, Cox6A2, Tubb6, Tubb5, Tubb3, Kif5C, Kif5B, Kif5A, Tubb1, Ep300, Ap2M1, Map3K5, Tgm2, Sdhc, Sdhd, Sdha, Sdhb, Tuba4A, Cox6B1, Ern1, Ppif, Gria1, Gria2, Psmd12, Psmd11, Psmd14, Ndufb10, Uqcrb, Psmd13, Slc1A2, Itpr1, Cacna1B, Slc1A3, Cox7A2, Nrf1, Klc1, Uqcrh, Klc4, Klc3, Klc2, Atg101, Cyc1, Ndufv3, Map2K7, Gria3, Gria4, Bdnf, Dlg4, Sp1, Uqcrq, Trp53, Gnaq, Map3K10, Taf4B, Dnal4, Dnal1, Tuba8, Cox4I1, Atp5G3, Atp5G1, Dnali1, Casp9, Casp8, Casp3, Rb1Cc1, Uqcrfs1, Ift57, Gpx2, Tbp, Gpx1, Apaf1, Gpx3, Gpx6, Gpx5, Gpx8, Gpx7, Traf2, Ndufc1, Wipi1, Wipi2, Creb3, Ndufs8, Creb1, Ndufs7, Ndufs6, Ndufs5, Ndufs4, Ndufs2, Pik3C3, Slc25A5, Slc25A4, Creb5, Dctn6, Dnah3, Ndufb9, Becn1, Dctn5, Dnah1, Ndufb8, Hdac2, Dnah2, Dctn2, Ndufb6, Tubal3, Hdac1, Dctn1, Dnah5, Dctn4, Ndufb4, Dnah6, Ndufb3, Dnah9, Ambra1, Mapk9, Mapk8, Polr2A, Polr2B, Polr2C, Polr2D, Polr2E, Polr2F, Polr2G, Polr2H, Polr2I, Polr2J, Polr2K, Polr2L, Ndufa9, Ndufa8, Ndufa7, Ndufa6, Kcnj10, Ndufa5, Ndufa4, Ndufa3, Adrm1, Sod2, Mtor, Sod1, Mapk10, Rest, Bax, Slc25A31"
Cytokine-cytokine receptor interaction	240	2.48379E-06	"Cntfr, Cntf, Il1Rn, Ccr1L1, Il27Ra, Tnfsf10, Il12B, Tnfsf11, Il12A, Acvr1, Il15Ra, Il1R1, Il23A, Gm21586, Ebi3, Il20Ra, Il20Rb, Il11Ra1, Ccl21A, Ccr10, Tnfsf18, Ccr1, Ngfr, Tnfsf14, Tslp, Tnfsf15, Tnfsf13, Il31Ra, Gdf2, Lif, Gdf1, Ifnlr1, Ppbp, Gdf3, Gdf6, Gdf5, Gdf7, Il22Ra1, Gdf9, Fasl, Tnfsf4, Cd27, Tnfsf9, Tnfsf8, Nodal, Il21, Acvrl1, Il22, Cd40, Il20, Il25, Tnfrsf13B, Mstn, Ifna2, Il24, Il27, Prl, Tnfrsf13C, Eda2R, Cx3Cl1, Klk1B4, Ifnab, Ccr9, Ccr8, Ccr7, Ccr5, Ccr4, Ccr3, Il10, Il11, Il11Ra2, Ifngr1, Il15, Ifngr2, Il13, Il18, Il16, Il17Re, Osmr, Il17Rc, Il17Ra, Csf2Rb2, Il1A, Il1B, Ctf2, Ctf1, Ccl11, Gm21953, Cxcr4, Il6Ra, Cxcr6, Prl6A1, Cxcr3, Cxcr2, Ccl19, Il12Rb1, Relt, Ccl17, Ccl25, Gdf11, Gh, Il33, Ccl24, Il31, Ccl22, Ifnb1, Gm13304, Il10Rb, Ccl20, Il34, Il10Ra, Bmp8A, Osm, Bmp8B, Cd40Lg, Clcf1, Fas, Il17F, Gm13305, Il17D, Inha, Ccl28, Il17C, Il17B, Il18R1, Crlf2, Il17A, Pf4, Csf3, Csf2, Csf3R, Csf1, Epo, Cxcl17, Mpl, Il1Rap, Cxcl13, Tnf, Cxcl14, Cxcl15, Cxcl16, Prl5A1, Il18Rap, Lepr, Tnfrsf8, Il13Ra2, Il13Ra1, Ifnar2, Ifna12, Ifna13, Ifna16, Lifr, Prlr, Edar, Il6St, Ifnar1, Il4Ra, Csf2Rb, Tnfrsf11B, Tnfrsf11A, Csf2Ra, Thpo, Tnfrsf14, Tgfb2, Tgfb1, Tgfb3, Tnfrsf9, Tnfrsf10B, Inhbb, Bmp7, Inhbc, Il2, Bmp6, Bmp5, Inhbe, Bmp4, Cxcl10, Il3, Bmp3, Cxcl11, Il6, Bmp2, Il5, Cxcl12, Il7R, Bmpr1B, Bmpr1A, Bmp10, Cxcl9, Eda, Bmpr2, Cxcl1, Cxcl3, Cxcl2, Cxcl5, Tnfsf13B, Bmp15, Ghr, Tnfrsf18, Tnfrsf19, Ngf, Tnfrsf1B, Tgfbr1, Tgfbr2, Tnfrsf1A, Ifng, Ifne, Il3Ra, Lta, Ifnk, Xcl1, Tnfrsf25, Tnfrsf21, Cx3Cr1, Acvr1B, Il2Rg, Il1Rl1, Il1Rl2, Ccl9, Ccl8, Acvr1C, Ccl7, Ccl6, Ccl5, Ccl4, Il21R, Ccl3, Ccl2, Ccl1, Acvr2B, Epor, Acvr2A, Cd4, Il2Ra, Lep, Il2Rb, Ackr4, Ackr3, Ltbr"
Salmonella infection	226	4.70734E-13	"Cyfip2, Nckap1, Cyfip1, Arpc5L, Gcc2, Actb, Akt2, Akt3, Tnfsf10, Akt1, Vps39, Vps18, Dync1Li1, Dync1Li2, Myl7, Myl2, Pfn4, Pfn1, Myl9, Pfn2, Myl12B, Dync2Li1, Rras, Myo6, Vps11, Myl10, Snx9, Nckap1L, Cd14, Fadd, 4930544G11Rik, S100A10, Vps16, Gsdmd, Jun, Bc048507, Mylpf, Rab9, Arf1, Rab7, Arf2, Arpc1B, Arpc1A, Wasl, Ikbkb, Tuba1C, Tuba1B, Actr1A, Tuba1A, Actr1B, Ikbkg, Rac1, Hras, Anxa2, Ripk2, Exoc7, Il18, Rhog, Rhoh, Fos, Dynll1, Dynll2, Rhoa, Rhob, Tubb2B, Tubb2A, Il1B, Rhoj, Exoc4, Tlr9, Exoc5, Tlr6, Tlr5, Tlr4, Exoc2, Tlr2, Arf6, Dync1I2, Ahnak, Snx33, Tuba3B, Rela, Pak1, Rps3, Flna, Flnb, Flnc, Pak3, Dync1H1, Dynlt1B, Dynlt1C, Tubb4B, Tubb4A, Snx18, Abi1, Ctnnb1, Pkn1, Actr10, Rab9B, Cse1L, Fhod1, Fbxo22, Tnf, Actg1, Txn2, Pycard, Tubb6, Tubb5, Tubb3, Kif5C, Kif5B, Kif5A, Tubb1, Kpna4, Kpna3, Map3K7, Kpna1, Map2K3, Map2K4, Map2K1, Vps33A, Tuba4A, Naip5, Elmo1, Elmo2, Raf1, Naip1, Arl8A, Arl8B, Rab5B, Rab5C, Arhgef26, Tcf7, Ly96, Klc1, Hsp90B1, Klc4, Klc3, Klc2, Irak1, Podxl, Nlrp3, Map2K7, Map2K6, Mlkl, M6Pr, Tnfrsf10B, Arpc5, Nfkb1, Nfkbia, Il6, Arpc2, Arpc3, Bcl2, Plekhm1, Tab3, Plekhm2, Tab2, Dynlrb2, Tab1, Dynlrb1, Acbd3, Rab5A, Myd88, Tuba8, Hsp90Ab1, Tradd, Pik3Cd, Brk1, Pik3C2G, Pik3Cb, Pik3C2A, Pik3Cg, Pik3C2B, Fyco1, Casp7, Casp8, Casp3, Casp4, Casp1, Actr3, Actr2, Hsp90Aa1, Chuk, Dynlt3, Traf2, Irak4, Tirap, Dnm2, Tnfrsf1A, Pik3Ca, Traf6, Pik3C3, Birc3, Dctn6, Dctn5, Rala, Dctn2, Tubal3, Dctn1, Rock2, Dctn4, Lef1, Nod1, Nlrc4, Cdc42, Cyth2, Mapk9, Mapk8, Cyth4, Mapk1, Bak1, Rilp, Wasf3, Cyth1, Mapk3, Tcf7L2, Tcf7L1, Ahnak2, Mapk14, Mapk12, Mapk13, Mapk10, Mapk11, Vps41, Bax"
Endocytosis	226	1.01154E-06	"Vps29, Tfrc, Zfyve9, Wipf1, Wipf2, Arpc5L, Cblc, Cblb, Arr3, Zfyve27, Vps35, Vps36, Prkci, H2-M10.3, H2-M10.4, H2-M10.1, H2-T3, Rufy1, Zfyve16, Bin1, Pard3, H2-M10.5, H2-M10.6, Vps25, Agap2, Agap1, Nedd4L, Vps26A, Vps26B, Agap3, Prkcz, Snx3, Snx4, Snx1, Snx2, Rab11Fip1, Pip5K1A, Pip5K1B, Pip5K1C, Rab11Fip2, Snx5, 4930544G11Rik, Rab11Fip4, Rab11Fip5, Snx6, Iqsec2, Iqsec1, Iqsec3, Snf8, Stam, Ehd1, Ehd2, Ehd3, Ehd4, Arf3, Arf4, Arf1, Rab7, Arf2, Sh3Kbp1, Arpc1B, Arpc1A, Cltc, Cltb, Snx12, Clta, Wasl, Ap2A2, Rab22A, Eea1, Chmp1A, Ldlrap1, Ccr5, Hras, Rab8A, Git1, Psd, Rhoa, Arf5, Arf6, Cxcr4, Snx32, Egfr, Adrbk2, Cxcr2, Ap2S1, Eps15, Ldlr, Git2, Hspa1L, Gbf1, Wwp1, Ap2B1, Rab11A, Rab11B, Itch, Capza3, Capza1, Nedd4, Capza2, Gm11127, Hspa1B, Hspa1A, Sh3Gl3, Igf1R, Kif5C, Kif5B, Kif5A, Sh3Gl2, Ap2M1, Sh3Gl1, Sh3Glb1, Usp8, Pdgfra, Sh3Glb2, Ist1, Rnf41, Acap3, Acap2, Rab31, Hgs, Rab35, Chmp4C, Chmp4B, Amph, Stambp, Stam2, Rab5B, Tsg101, Rab5C, H2-M2, H2-M3, Pld2, Grk1, Grk5, Grk4, Grk6, Smad3, Cav3, Smurf2, Smurf1, Cav2, Cav1, Hspa2, Arpc5, Igf2R, Dab2, Arpc2, Arpc3, Chmp2B, Chmp2A, Mdm2, Fgfr4, Rab5A, Fgfr3, H2-Q10, Fgfr2, H2-T24, H2-T23, H2-T22, Arrb1, Arrb2, Capzb, Psd4, Pip5Kl1, Psd3, Actr3, Actr2, Gm7030, Pdcd6Ip, Vps37C, Arap2, Vps37D, Arap3, Vps37A, Arap1, Vps37B, Arfgap3, Epn1, Dnm1, Arfgap1, Tgfbr1, Epn2, Dnm2, Arfgap2, Tgfbr2, Dnm3, Rabep1, Dnajc6, Traf6, Chmp3, Chmp6, Chmp7, Chmp5, Src, Vps4B, H2-Q7, Vps4A, H2-Q4, Asap3, Pard6G, H2-Q2, Asap1, Asap2, Cbl, Il2Rg, H2-Q1, Cdc42, Cyth2, Pard6B, Cyth4, Mvb12B, Mvb12A, Cyth1, Arfgef1, Arfgef2, Pml, Rab10, Il2Ra, Il2Rb, Vps45, Smap2, Folr2, Smap1, Folr1, Spg21, Spg20"
Prion disease	220	8.21401E-06	"Mt-Nd6, Atf2, Mt-Nd4L, Mt-Nd5, Atp5C1, Mt-Nd2, Mt-Nd1, Psmd9, Psmd6, Psmd7, Psmd4, Creb3L4, Psmd2, Creb3L1, Psmd3, Creb3L2, Psmd1, Prkaca, Prkacb, Csnk2A1, Csnk2A2, Prkcd, Ddit3, Vdac3, Vdac2, Vdac1, Uqcrc2, Atp5J, Pik3R3, Pik3R2, Pik3R1, Atp5H, Atp5O, Atp5B, Ppp3R1, C6, C7, C9, Atp5D, Egr1, Eif2Ak3, Grin2C, Grin2B, Grin2D, Grin3A, Ryr2, Cox7B, C8B, Cox7C, C8A, Ryr3, Ppp3Ca, Tuba1C, Ppp3Cb, Tuba1B, Casp12, Ppp3Cc, Tuba1A, C8G, Rac2, Rac1, Cox8A, Cox8C, Cox8B, Psma5, Il1A, Psma6, Tubb2B, Tubb2A, Psma4, Psma1, Il1B, C1Qb, C1Qa, Atp5A1, Ndufa4L2, Uqcr11, Uqcr10, Cox5B, Tuba3B, Cox5A, Psma7, Psma8, Psmb6, Psmb7, Psmb4, Psmb5, Psmb3, Psmb1, Hspa1L, Cox6C, Tubb4B, Tubb4A, Grin1, Psmc5, Psmc6, Psmc3, Psmc4, Psmc1, Ndufab1, Psmc2, Hc, Hspa1B, Hspa1A, C1Qc, Ncf1, Ndufa11, Ndufa12, Ncf4, Ndufa10, Cox6A1, Cox6A2, Tnf, Tubb6, Tubb5, Tubb3, Kif5C, Kif5B, Kif5A, Tubb1, Cybb, Sdhc, Cyba, Sdhd, Sdha, Sdhb, Tuba4A, Cox6B1, Ppif, Psmd12, Notch1, Psmd11, Psmd14, Ndufb10, Uqcrb, Psmd13, Itpr1, Cacna1B, Itpr2, Cacna1D, Itpr3, Cox7A2, Cacna1C, Klc1, Cacna1F, Uqcrh, Klc4, Stip1, Klc3, Klc2, Cacna1S, Cyc1, Ndufv3, Prnp, Cav3, Hspa5, Cav2, Cav1, Hspa2, Eif2S1, Il6, Uqcrq, Mcu, Tuba8, Gsk3B, Cox4I1, Pik3Cd, Pik3Cb, Atp5G3, Lamc1, Atp5G1, Casp9, Casp3, Uqcrfs1, Apaf1, Ndufc1, Creb3, Ndufs8, Creb1, Ndufs7, Pik3Ca, Ndufs6, Ndufs5, Ndufs4, Ndufs2, Slc25A5, Slc25A4, Creb5, Ndufb9, Ndufb8, Atf6B, Ndufb6, Tubal3, Ndufb4, Ndufb3, Mapk9, Mapk8, Ccl5, Mapk1, Fyn, Ncam1, Ncam2, Mapk3, Ndufa9, Ndufa8, Ndufa7, Ndufa6, Ndufa5, Ndufa4, Lamb2, Bad, Ndufa3, Adrm1, Mapk14, Mapk12, Sod1, Mapk13, Mapk10, Mapk11, Bax, Slc25A31"
Calcium signaling pathway	219	3.9643E-15	"Oxtr, Calml3, Calml4, Htr4, Grpr, Mylk, Htr6, Ednra, Htr7, Ednrb, Kdr, Prkaca, Prkacb, Prkcg, Prkcb, Phka1, Prkca, Phka2, Trhr, Adcy9, Orai3, Vdac3, Orai2, Orai1, Vdac2, Vdac1, Ptgfr, Pde1C, Pde1B, Pde1A, Pdgfb, Pdgfa, Mst1R, Ppp3R1, Pdgfd, Pdgfc, Plcg2, Plcg1, Ntsr1, Grin2C, Grin2D, Calm3, Calm4, Calm1, Calm2, Ret, Ryr2, Ryr3, Ppp3Ca, Ppp3Cb, Ppp3Cc, Cckar, Klk1B4, Cd38, Avpr1B, Sphk2, Sphk1, Mst1, Tnnc2, Tacr2, Tacr3, Tacr1, Avpr1A, Agtr1A, Agtr1B, Itpkb, Itpkc, Plcb3, Plcb4, Cckbr, Adrb3, Itpka, Plcb1, Plcb2, Ptger1, Ptafr, Ptger3, Adcy3, Cxcr4, Adcy2, Adcy1, Adcy8, Egfr, Vegfb, Vegfc, Vegfa, Grin1, Slc8A3, Camk4, Camk1, Plcd3, Plcd4, Plcd1, Chrm3, Mylk2, Chrm5, Fgf1, Slc8A1, Fgf3, Mylk3, Slc8A2, Fgf4, Mylk4, Fgf5, Fgf6, Fgf7, Cysltr1, Fgf8, Cysltr2, Pdgfrb, Pdgfra, Lhcgr, Hgf, F2R, Stim1, Ltb4R2, Stim2, Ppif, Chrna7, Itpr1, Cacna1B, Itpr2, Cacna1A, Cacna1D, Itpr3, Adrb1, Cacna1C, Adrb2, Cacna1F, Cacna1G, Cacna1I, Hrh1, Hrh2, Tbxa2R, Fgf20, Cacna1S, Fgf23, Fgf22, Drd5, Fgf21, Phkb, Fgf17, Fgf16, Fgf15, Gnal, Gdnf, Gnaq, Fgf18, Gnas, Fgfr4, Fgfr3, Fgfr2, Mcu, Fgf10, Flt1, Flt4, Atp2A3, Htr2B, Atp2A2, Htr2C, Atp2A1, Adra1D, Htr2A, Adra1B, Adra1A, Grm1, Bdkrb2, Bdkrb1, Scarf2, Ngf, Trdn, Adora2A, Asph, Adora2B, Casq2, Casq1, Slc25A5, Met, Slc25A4, Camk1G, Camk2B, Camk2D, Camk2A, Gna14, Gna15, Pln, Erbb3, Phkg1, Erbb4, Gna11, Erbb2, Phkg2, Ptk2B, Camk2G, Ntrk2, Mcoln3, Nos2, Nos3, Egf, Ntrk3, Atp2B4, Atp2B3, Atp2B2, Atp2B1, Htr5A, Trhr2, Mcoln1, Mcoln2, Htr5B, Tpcn2, Tpcn1, P2Rx7, P2Rx6, P2Rx5, P2Rx4, P2Rx3, P2Rx2, P2Rx1, Slc25A31"
Human T-cell leukemia virus 1 infection	212	9.54905E-08	"Rb1, Atf2, Spi1, Trrap, Elk1, Icam1, Elk4, Cdc20, Cdc23, Kat5, Creb3L4, Chek2, Creb3L1, Akt2, Cdc26, Cdc27, Akt3, Creb3L2, Chek1, Akt1, Prkaca, B2M, Prkacb, Il15Ra, H2-M10.3, Il1R1, H2-M10.4, H2-M10.1, H2-T3, Adcy9, Tbpl2, Vdac3, Tbpl1, Vdac2, Vdac1, H2-M10.5, H2-M10.6, Tln2, Anapc15, Anapc16, Pik3R3, Pik3R2, Pik3R1, Anapc10, Anapc11, Ppp3R1, Tert, Stat5A, H2-Eb2, Egr1, Stat5B, Jun, Crebbp, H2-Eb1, Egr2, Nfatc3, Nfatc2, Nfatc1, Nfatc4, Fosl1, Cdc16, Calr, Atr, Nrp1, Cdkn1A, Cd40, Cd3G, Tnfrsf13C, Cd3E, Cd3D, Ikbkb, Ppp3Ca, Ppp3Cb, Ppp3Cc, Xpo1, Tspo, Ikbkg, Jak3, Hras, Jak1, Il15, Fos, Kat2B, Kat2A, Canx, H2-Dma, Xiap, Adcy3, Gps2, Adcy2, Adcy1, Adcy8, Rela, Adcy6, Relb, Adcy5, Nras, Msx1, Map3K3, Cdkn2B, Ranbp3, Map3K1, Cdkn2C, Nfyb, Cdkn2A, Gm11127, Mad2L1, Crtc2, Csf2, Crtc3, Crtc1, Bub1B, Ets1, Tnf, Ets2, Ccnd3, Zfp36, Ccnd2, Ccnd1, Ep300, Map2K4, Map2K1, Msx2, Anapc7, Msx3, Ccne2, Ccne1, Anapc4, Anapc5, Mad1L1, Anapc1, Anapc2, H2-M2, H2-M3, Ccnb2, Fdps, Smad4, Tgfb2, Smad3, Tgfb1, Tgfb3, Nfkb1, Il2, Nfkb2, Nfkbia, Dlg1, Il6, Cdk4, Trp53, Cdk2, Tcf3, Map3K14, H2-Q10, H2-Ab1, Bcl2L1, H2-T24, H2-T23, H2-T22, Itgb2, Pten, Pik3Cd, Pik3Cb, Polb, H2-Ob, H2-Oa, Calr4, Gm7030, Tbp, Mmp7, Chuk, Tgfbr1, Tgfbr2, Tnfrsf1A, Ccna2, Creb3, Ccna1, Creb1, Espl1, Pik3Ca, Lck, Lta, Slc25A5, Slc25A4, Creb5, Vac14, Atf6B, Srf, H2-Q7, H2-Q4, H2-Q2, Il2Rg, H2-Q1, H2-Dmb2, Mapk9, Mapk8, H2-Dmb1, E2F1, E2F2, Mapk1, E2F3, Bub3, Mapk3, H2-Aa, Mapk10, Cd4, Il2Ra, Il2Rb, Bax, Kras, Ltbr, Slc25A31, Ran"
Ras signaling pathway	211	9.07229E-13	"Ins1, Ins2, Calml3, Calml4, Elk1, Rassf1, Tbk1, Htr7, Syngap1, Rassf5, Akt2, Akt3, Kdr, Akt1, Prkaca, Prkacb, Prkcg, Prkcb, Prkca, Tiam1, Rin1, Epha2, Pla1A, Pdgfb, Pla2G3, Pdgfa, Pik3R3, Tgfa, Pik3R2, Pik3R1, Pla2G5, Gng10, Rras, Pdgfd, Pdgfc, Plcg2, Plcg1, Ralgds, 4930544G11Rik, Brap, Ngfr, Insr, Igf2, Igf1, Gng12, Gng11, Grin2B, Fasl, Kitl, Rel, Calm3, Grb2, Calm4, Calm1, Rgl1, Calm2, Rgl2, Ikbkb, Gngt1, Gngt2, Klk1B4, Rac2, Rac3, Ikbkg, Rac1, Hras, Gab1, Rras2, Gab2, Rhoa, Mras, Kit, Flt3L, Rapgef5, Exoc2, Arf6, Rela, Egfr, Ntf5, Pak1, Nras, Ntf3, Pak6, Shoc2, Pak3, Pak2, Pak4, Vegfb, Vegfc, Vegfa, Grin1, Csf1, Fgf1, Ets1, Ets2, Fgf3, Igf1R, Fgf4, Fgf5, Fgf6, Fgf7, Fgf8, Pdgfrb, Pdgfra, Map2K1, Ralbp1, Ralgapa1, Ralgapa2, Hgf, Pgf, Ralgapb, Pla2G10, Raf1, Shc4, Rab5B, Rab5C, Shc3, Rasal1, Rasal2, Foxo4, Efna5, Stk4, Rasal3, Rasgrp1, Rasgrp4, Pld2, Rap1B, Rap1A, Abl1, Fgf20, Abl2, Fgf23, Fgf22, Fgf21, Bdnf, Nfkb1, Efna1, Fgf17, Fgf16, Afdn, Efna3, Fgf15, Efna2, Gnb2, Fgf18, Gnb1, Nf1, Gnb4, Gnb3, Gnb5, Fgfr4, Rab5A, Fgfr3, Fgfr2, Lat, Bcl2L1, Fgf10, Flt1, Flt3, Flt4, Rasgrf2, Rasgrf1, Pik3Cd, Pik3Cb, Scarf2, Pla2G12A, Pla2G4F, Pla2G12B, Pla2G4D, Ksr1, Chuk, Pla2G4E, Pla2G4C, Pla2G4A, Ksr2, Ngf, Zap70, Pik3Ca, Rasa4, Rasa1, Rasa2, Sos1, Sos2, Met, Rala, Ralb, Pla2G1B, Cdc42, Mapk9, Mapk8, Gng3, Gng2, Gng5, Gng4, Mapk1, Mapk3, Pla2G2F, Ntrk2, Angpt4, Pla2G2D, Angpt2, Pla2G2E, Angpt1, Bad, Egf, Pla2G2C, Pla2G2A, Ptpn11, Mapk10, Kras, Tek"
Parkinson disease	210	0.000529729	"Mt-Nd6, Mt-Nd4L, Mt-Nd5, Atp5C1, Calml3, Ube2L6, Calml4, Mt-Nd2, Mt-Nd1, Psmd9, Psmd6, Psmd7, Psmd4, Psmd2, Psmd3, Psmd1, Prkaca, Prkacb, Daxx, Slc11A2, Ddit3, Vdac3, Vdac2, Vdac1, Uqcrc2, Atf6, Maob, Maoa, Atp5J, Atp5H, Atp5O, Ube2J1, Atp5B, C9, Atp5D, Plcg1, Trap1, Xbp1, Eif2Ak3, Th, Calm3, Calm4, Calm1, Calm2, Cox7B, Cox7C, Ryr3, Slc6A3, Tuba1C, Tuba1B, Uchl1, Tuba1A, Slc18A1, Slc18A2, Cox8A, Cox8C, Cox8B, Gpr37, Dusp1, Slc39A11, Slc39A10, Slc39A13, Slc39A12, Slc39A14, Psma5, Psma6, Tubb2B, Tubb2A, Psma4, Psma1, Mapt, Atp5A1, Ndufa4L2, Gnai3, Uqcr11, Uqcr10, Cox5B, Tuba3B, Cox5A, Psma7, Gnai1, Gnai2, Adcy5, Psma8, Psmb6, Psmb7, Psmb4, Psmb5, Psmb3, Psmb1, Mfn1, Mfn2, Rps27A, Ube2G1, Cox6C, Sncaip, Tubb4B, Tubb4A, Psmc5, Psmc6, Psmc3, Psmc4, Psmc1, Ndufab1, Psmc2, Ndufa11, Ndufa12, Ndufa10, Park7, Cox6A1, Cox6A2, Txn2, Tubb6, Tubb5, Tubb3, Kif5C, Slc39A9, Kif5B, Kif5A, Tubb1, Slc39A6, Slc39A5, Slc39A8, Slc39A2, Slc39A1, Slc39A4, Map3K5, Sdhc, Sdhd, Sdha, Sdhb, Tuba4A, Cox6B1, Ern1, Ppif, Psmd12, Psmd11, Psmd14, Ndufb10, Uba7, Uqcrb, Psmd13, Itpr1, Itpr2, Htra2, Itpr3, Cox7A2, Klc1, Uqcrh, Klc4, Klc3, Klc2, Ubb, Cyc1, Ndufv3, Drd2, Hspa5, Eif2S1, Gnal, Uqcrq, Trp53, Gnas, Uba1, Mcu, Tuba8, Nfe2L2, Bcl2L1, Cox4I1, Lrrk2, Atp5G3, Atp5G1, Casp9, Casp3, Uqcrfs1, Scarf2, Apaf1, Ndufc1, Ndufs8, Ndufs7, Adora2A, Ndufs6, Ndufs5, Ndufs4, Ndufs2, Slc25A5, Slc25A4, Camk2B, Ndufb9, Camk2D, Ndufb8, Ndufb6, Tubal3, Ndufb4, Camk2A, Ndufb3, Mapk9, Mapk8, Camk2G, Ndufa9, Ndufa8, Ndufa7, Ndufa6, Ndufa5, Ndufa4, Ndufa3, Adrm1, Sod1, Mapk10, Pink1, Bax, Slc25A31"
Human cytomegalovirus infection	209	2.88133E-05	"Rb1, Atf2, Calml3, Calml4, Elk1, Ccr1L1, Crkl, Tbk1, Creb3L4, Creb3L1, Akt2, Akt3, Creb3L2, Akt1, Prkaca, B2M, Prkacb, Prkcg, H2-M10.3, Il1R1, Prkcb, H2-M10.4, H2-M10.1, Prkca, H2-T3, Adcy9, H2-M10.5, H2-M10.6, Pik3R3, Pik3R2, Pik3R1, Ppp3R1, Gng10, Fadd, 4930544G11Rik, Ccr1, Nfatc3, Nfatc2, Nfatc1, Gng12, Gng11, Ptk2, Nfatc4, Fasl, Calm3, Grb2, Calr, Calm4, Calm1, Calm2, Cdkn1A, Ifna2, Cx3Cl1, Ikbkb, Gngt1, Ppp3Ca, Akap13, Ppp3Cb, Ppp3Cc, Gngt2, Ifnab, Rac2, Rac3, Ikbkg, Rac1, Ccr5, Hras, Ccr3, Jak1, Rhoa, Plcb3, Plcb4, Il1B, Plcb1, Plcb2, Ptger4, Ptger1, Ptger2, Ptger3, Gnai3, Adcy3, Cxcr4, Adcy2, Il6Ra, Adcy1, Adcy8, Ptgs2, Rela, Adcy6, Egfr, Gnai1, Gnai2, Adcy5, Nras, Cxcr2, Bid, Ifnb1, Il10Rb, Cdkn2A, Il10Ra, Stat3, Vegfa, Gm11127, Ctnnb1, Fas, Tnf, Ccnd1, Pdia3, Pdgfra, Ifna12, Map2K1, Ifna13, Ifna16, Tap2, Tsc2, Tsc1, Raf1, H2-M2, H2-M3, Pxn, Itpr1, Itpr2, Itpr3, Eif4Ebp1, Map2K6, Nfkb1, Nfkbia, Gnao1, Il6, Cdk6, Cxcl12, Sp1, Cdk4, Rheb, Trp53, Gnaq, Gnb2, Gnb1, Gnas, Mdm2, Gnb4, Gnb3, Gnb5, H2-Q10, H2-T24, H2-T23, Gsk3B, H2-T22, Itgb3, Tradd, Pik3Cd, Pik3Cb, Casp9, Casp8, Casp3, Itgav, Scarf2, Calr4, Arhgef11, Gm7030, Arhgef12, Chuk, Traf2, Tapbp, Tnfrsf1A, Creb3, Creb1, Pik3Ca, Irf3, Traf5, Sos1, Crk, Sos2, Creb5, Atf6B, Rock1, Src, Rock2, H2-Q7, H2-Q4, H2-Q2, H2-Q1, Gna13, Gng3, Gng2, Gng5, Gng4, Gna11, Ccl5, Ccl4, Gna12, E2F1, Ccl3, E2F2, Ptk2B, Mapk1, Ccl2, E2F3, Bak1, Mapk3, Mapk14, Mapk12, Mtor, Mapk13, Mapk11, Rps6Kb1, Rps6Kb2, Bax, Kras"
Regulation of actin cytoskeleton	206	8.66216E-12	"Cyfip2, Nckap1, Ins1, Cyfip1, Ins2, Araf, Arpc5L, Actb, Mylk, Crkl, Akt2, Akt3, Pip4K2A, Akt1, Pip4K2B, Pip4K2C, Actn1, Actn4, Tiam1, Myl7, Myl2, Spata13, Pfn4, Pfn1, Ezr, Myl9, Pfn2, Pdgfb, Lpar1, Pdgfa, Lpar2, Pik3R3, Pik3R2, Pik3R1, Lpar4, Iqgap2, Iqgap3, Myl12B, C6, Rras, C7, Pdgfd, C9, Pdgfc, Pip5K1A, Myl10, Pip5K1B, Nckap1L, Pip5K1C, 4930544G11Rik, Rdx, Braf, Gng12, Ptk2, Mylpf, Lpar5, Arpc1B, Arpc1A, Wasl, C8B, C8A, C8G, Tmsb4X, Rac2, Rac3, Rac1, Hras, Git1, Apc2, Vav3, Rras2, F2, Rhoa, Vav1, Vav2, Enah, Mras, Arhgef4, Arhgef7, Arhgef6, Cxcr4, Egfr, Fgd1, Fgd3, Pak1, Nras, Pak6, Pak3, Pak2, Pak4, Gsn, Ppp1Ca, Mos, Abi2, Hc, Chrm3, Mylk2, Chrm4, Itga2B, Chrm5, Fgf1, Fgf3, Mylk3, Arhgap35, Actg1, Fgf4, Mylk4, Ppp1Cb, Fgf5, Ppp1Cc, Fgf6, Fgf7, Fgf8, Cfl2, Pdgfrb, Pdgfra, Map2K1, F2R, Raf1, Vcl, Pxn, Kng2, Kng1, Slc9A1, Scin, Fgf20, Myh14, Myh11, Fgf23, Myh10, Fgf22, Fgf21, Arpc5, Ssh2, Ssh3, Ssh1, Fgf17, Fgf16, Diaph2, Fgf15, Rgcc, Cxcl12, Arpc2, Arpc3, Fgf18, Itga11, Fgfr4, Fgfr3, Fgfr2, Fgf10, Itgb1, Itgam, Itgb5, Itgb4, Itgb3, Itgb2, Pik3Cd, Brk1, Pik3Cb, Itgae, Itgax, Bdkrb2, Bdkrb1, Itgb8, Itgav, Itgb7, Itgb6, Actr3, Actr2, Arhgef12, Ppp1R12A, Itga4, Itga3, Itga2, Itga1, Pik3Ca, Itgad, Itga8, Itga7, Myh9, Itga6, Itga5, Ppp1R12B, Sos1, Crk, Sos2, Ppp1R12C, Dock1, Itga9, Rock1, Src, Rock2, Cdc42, Gna13, Gna12, Mapk1, Wasf1, Wasf2, Mapk3, Egf, Limk2, Limk1, Baiap2, Pikfyve, Apc, Kras"
cAMP signaling pathway	198	2.92558E-12	"Oxtr, Vipr2, Hhip, Calml3, Calml4, Htr4, Lipe, Htr6, Ednra, Creb3L4, Creb3L1, Akt2, Akt3, Creb3L2, Akt1, Sox9, Prkaca, Prkacb, Tiam1, Adcy9, Orai1, Myl9, Cftr, Adcyap1R1, Gipr, Pik3R3, Pik3R2, Pik3R1, Crhr1, Crhr2, Mc2R, Rras, 4930544G11Rik, Jun, Crebbp, Nfatc1, Braf, Grin2C, Grin2B, Grin2D, Grin3A, Fxyd2, Ppp1R1B, Fxyd1, Pde3A, Calm3, Calm4, Calm1, Calm2, Ryr2, Gli1, Gli3, Rac2, Rac3, Ffar2, Rac1, Vav3, Edn1, Edn2, Edn3, Fshb, Rras2, Fos, Rhoa, Vav1, Vav2, Fshr, Ppara, Rapgef4, Ptger2, Ptger3, Gnai3, Adcy3, Adcy2, Adcy1, Adcy8, Rela, Adcy6, Gnai1, Gnai2, Adcy5, Pak1, Npy, Gpha2, Gabbr2, Gabbr1, Gcg, Ppp1Ca, Grin1, Camk4, Gphb5, Ppp1Cb, Ppp1Cc, Nppa, Adora1, Ep300, Ghsr, Map2K1, Lhcgr, F2R, Npy1R, Atp1B4, Atp1B3, Atp1B2, Atp1B1, Adcyap1, Raf1, Gria1, Gria2, Sucnr1, Gpr119, Npr1, Cacna1D, Adrb1, Cacna1C, Adrb2, Cacna1F, Slc9A1, Pld2, Rap1B, Hcar2, Rap1A, Cacna1S, Drd2, Gria3, Drd5, Gria4, Htr1F, Bdnf, Ptch1, Htr1D, Htr1A, Htr1B, Nfkb1, Nfkbia, Adcy10, Afdn, Gnas, Glp1R, Pde3B, Atp2A3, Atp2A2, Pik3Cd, Atp2A1, Pik3Cb, Pde4B, Cnga1, Pde4A, Cnga2, Cnga3, Cnga4, Scarf2, Abcc4, Ppp1R12A, Pde4D, Pde4C, Arap3, Sstr1, Sstr2, Gip, Creb3, Creb1, Pik3Ca, Adora2A, Acox1, Crh, Cngb3, Acox3, Cngb1, Creb5, Camk2B, Hcn4, Camk2D, Rock1, Rock2, Camk2A, Atp1A4, Atp1A3, Atp1A2, Atp1A1, Mapk9, Mapk8, Pln, Mapk1, Tnni3, Camk2G, Mapk3, Bad, Atp2B4, Atp2B3, Atp2B2, Atp2B1, Tshr, Mapk10, Pde10A, Sst, Vip, Hcn2"
Lipid and atherosclerosis	195	2.14477E-12	"Calml3, Calml4, Icam1, Tbk1, Akt2, Akt3, Tnfsf10, Il12B, Akt1, Il12A, Pdk1, Prkca, Ddit3, Atf6, Pik3R3, Pik3R2, Pik3R1, Ppp3R1, Cd14, Plcg1, Apob, 4930544G11Rik, Abca1, Lyn, Jun, Xbp1, Nfatc3, Eif2Ak3, Nfatc2, Nfatc1, Ptk2, Fasl, Cyp1A1, Calm3, Calm4, Calm1, Calm2, Nox1, Mmp1B, Mmp1A, Cd40, Ifna2, Vldlr, Ikbkb, Ppp3Ca, Ppp3Cb, Ppp3Cc, Ifnab, Olr1, Cd36, Ikbkg, Rac1, Jak2, Hras, Ikbke, Vav3, Il18, Fos, Rhoa, Vav1, Vav2, Cyp2J11, Plcb3, Plcb4, Cyp2J12, Cyp2J13, Il1B, Pparg, Tlr6, Plcb1, Plcb2, Tlr4, Tlr2, Tank, Rela, Rxrb, Nras, Rxra, Bid, Rxrg, Ldlr, Hspa1L, Ifnb1, Stat3, Mib2, Mib1, Cd40Lg, Fas, Hspa1B, Hspa1A, Ncf1, Ncf4, Tnf, Pycard, Map3K7, Map3K5, Map2K3, Map2K4, Ifna12, Ifna13, Ticam2, Ifna16, Cybb, Cyba, Ticam1, Ern1, Abcg1, Itpr1, Ly96, Hsp90B1, Rap1B, Rap1A, Irak1, Nlrp3, Map2K7, Map2K6, Pou2F1, Cyp2J5, Vcam1, Cyp2J6, Hspa5, Hspa4, Cyp2J9, Tnfrsf10B, Hspa2, Pou2F2, Pou2F3, Eif2S1, Sele, Nfkb1, Nfkbia, Selp, Il6, Trp53, Bcl2, Tab2, Tab1, Myd88, Nfe2L2, Bcl2L1, Gsk3B, Hsp90Ab1, Pik3Cd, Cxcl1, Pik3Cb, Cxcl3, Cxcl2, Casp9, Casp7, Casp8, Casp6, Casp3, Casp1, Lbp, Scarf2, Hsp90Aa1, Apaf1, Chuk, Pdpk1, Mmp3, Apoa1, Traf2, Irak4, Mmp9, Tirap, Tnfrsf1A, Pik3Ca, Irf3, Traf3, Traf6, Irf7, Camk2B, Camk2D, Src, Rock2, Camk2A, Hspd1, Cdc42, Mapk9, Mapk8, Ccl5, Ccl3, Mapk1, Ccl2, Camk2G, Mapk3, Nos3, Bad, Sod2, Mapk14, Mapk12, Mapk13, Mapk10, Mapk11, Bax, Kras"
Chemical carcinogenesis - receptor activation	193	6.40151E-08	"Rb1, Atf2, Cyp3A11, Cyp3A13, Arr3, Cyp3A16, Rps6Ka3, Rps6Ka6, Creb3L4, Rps6Ka2, Creb3L1, Akt2, Rps6Ka1, Akt3, Creb3L2, Cyp1B1, Akt1, Tnfsf11, Prkaca, Prkacb, Prkcg, Paqr7, Prkcb, Paqr5, Prkca, Ar, Adcy9, Mgst3, Mgst1, Mgst2, Pik3R3, Pik3R2, Pik3R1, Ugt1A7C, Cyp2B9, Gstm4, Stat5A, Gstm3, Stat5B, Gstm2, Jun, Gstm1, Jag1, Cyp3A25, Cdc6, Cyp1A2, Cyp1A1, Grb2, Gstm7, Gstm6, Gstm5, Cyp2B19, Cyp2B13, Cyp2B10, Jak2, Hras, Ikbke, Gsto1, Fos, Cyp2B23, Adrb3, Cyp3A41A, Cyp3A41B, Ppara, Nr1I3, Gnai3, Xiap, Adcy3, Adcy2, Adcy1, Adcy8, Rela, Adcy6, Egfr, Gnai1, Gnai2, Adcy5, Rxrb, Nras, Rxra, Rxrg, Ptges3, Stat3, Vegfa, Gsta4, Gsta3, Gsta2, Gsta1, Ugt1A10, Ahr, Fgf3, Fgf4, Fgf5, Fgf6, Ccnd3, Fgf7, Fgf8, Ccnd1, Kpna6, Kpna7, Kpna4, Kpna2, Kpna3, Kpna1, Chrnb2, Map2K1, Chrnb4, Cdc25A, Aipl1, Raf1, Kpnb1, Notch2, Chrna3, Chrna4, Chrna7, Gstt3, Chrna9, Cacna1B, Gstt2, Cacna1A, Cacna1D, Gstt1, Adrb1, Cacna1C, Adrb2, Cacna1F, Hsp90B1, Eif4Ebp1, Fgf20, Cacna1S, Wnt1, Fgf22, Vdr, Ephx2, Ephx1, Ephx4, Ephx3, Esr1, Nfkb1, Esr2, Fgf17, Fgf16, Bcl6, Fgf18, Bcl2, Gnas, Fgf10, Hsp90Ab1, Ugt2B1, Pik3Cd, Arrb1, Pik3Cb, Arrb2, Ugt2A3, Ugt2A1, Hsp90Aa1, Ugt1A1, Cyp3A44, Arnt, Ugt1A6A, Ugt1A6B, Creb3, Creb1, Pik3Ca, Ugt2B5, Birc5, Sos1, Sos2, Creb5, Atf6B, Src, Dll1, Dll3, Dll4, Ugt1A5, E2F1, Mapk1, Ugt1A2, Ugt1A9, Ugt1A8, Mapk3, Ugt2B34, Ugt2B36, Bad, Egf, Ugt2B35, Ugt2B38, Ugt2B37, Klf4, Mtor, Klf5, Rps6Kb1, Rps6Kb2, Kras"
Rap1 signaling pathway	192	1.32123E-11	"Ins1, Csf1, Ins2, Itga2B, Ctnnd1, Calml3, Calml4, Fgf1, Fgf3, Actb, Fgf4, Crkl, Igf1R, Actg1, Fgf5, Fgf6, Fgf7, Fgf8, Cdh1, Rassf5, Akt2, Akt3, Kdr, Akt1, Map2K3, Prkcg, Magi1, Pdgfrb, Pdgfra, Map2K1, Prkci, Prkcb, Hgf, Magi3, Magi2, F2R, Prkca, Pgf, Tiam1, Adcy9, Prkd3, Pard3, Pfn4, Prkd1, Tln2, Raf1, Pfn1, Skap1, Epha2, Pfn2, Lpar1, Pdgfb, Fpr1, Pik3R3, Pdgfa, Lpar2, Pik3R2, Lpar3, Pik3R1, Lpar4, Efna5, Prkcz, Rap1Gap, Rap1B, Rap1A, Rras, Pdgfd, Pdgfc, Fgf20, Plcg1, Drd2, Ralgds, Fgf23, Fgf22, 4930544G11Rik, Map2K6, Fgf21, Vasp, Ngfr, Insr, Braf, Igf1, Grin2B, Efna1, Gnao1, Fgf17, Fgf16, Afdn, Efna3, Fgf15, Efna2, Lpar5, Kitl, Gnaq, Id1, Fgf18, Gnas, Calm3, Calm4, Calm1, Fgfr4, Calm2, Fgfr3, Fgfr2, Lat, Fgf10, Itgb1, Dock4, Itgam, Flt1, Itgb3, Flt4, Itgb2, Pik3Cd, Pik3Cb, Sipa1L2, Sipa1L3, Sipa1L1, Klk1B4, Rac2, Rac3, Rac1, Scarf2, Hras, Vav3, Arap3, Ngf, Vav1, Rhoa, Vav2, Enah, Apbb1Ip, Plcb3, Plcb4, Mras, Pik3Ca, Adora2A, Adora2B, Kit, Rapgef1, Rapgef2, Lcp2, Evl, Rapgef5, Plcb1, Rapgef6, Plcb2, Crk, Met, Rapgef4, Rala, Ralb, Rgs14, Src, Gnai3, Pard6G, Adcy3, Adcy2, Adcy1, Adcy8, Thbs1, Fyb, Egfr, Gnai1, Adcy6, Gnai2, Adcy5, Cdc42, Nras, Pard6B, Cnr1, P2Ry1, Krit1, Mapk1, Mapk3, Angpt4, Angpt2, Angpt1, Egf, Vegfb, Vegfc, Mapk14, Mapk12, Mapk13, Vegfa, Grin1, Mapk11, Ctnnb1, Kras, Tek, Sipa1, F2Rl3"
Coronavirus disease - COVID-19	191	0.013177201	"Rpl4, Rpl5, Csf3, Rpl30, Csf2, Rpl3, Rpl32, Rpl34, Rpl10L, Rpl8, Rpl10A, Rpl9, Tnf, Rpl6, Rpl7, Rps15, C4B, Rps17, C1S2, Rps16, Tbk1, Rpl18A, Rps19, Rps18, Rpl36Al, C3Ar1, Il12B, Il12A, Rpl38, Rpl37, Map3K7, Rpl39, Rps12, Prkcg, Ifnar2, Ifna12, Rps9, Ifna13, Rps7, Rpl21, Prkcb, Rps8, Ifna16, Rps5, Rpl23, Rps6, Cybb, Prkca, Rpsa, Ace2, Adam17, Rpl24, Masp2, Rpl27, Masp1, Rpl26, Il6St, Rpl28, Ifnar1, Cfd, C5Ar1, Pik3R3, Pik3R2, Pik3R1, C3, C6, C7, Irak1, C9, Plcg2, Nlrp3, Plcg1, Rpl39L, Jun, Ace, Eif2Ak2, Isg15, Il2, Nfkb1, Nfkbia, Selp, Cxcl10, Rps25, Il6, Rps28, Mavs, Rps29, Rps27Rt, Tab2, Rps20, F13B, Rps21, Rsl24D1, Myd88, Nfkbib, Rps23, Mmp1B, Nrp1, Mmp1A, Rplp1, Rplp0, Ifna2, Pik3Cd, Adar, Pik3Cb, C8B, C8A, Ikbkb, Rps4X, Ifih1, Rpl7A, C8G, Ifnab, Casp1, Rplp2, Ikbkg, Ikbke, Mbl1, Mbl2, Jak1, Fgb, Fga, Vwf, Chuk, Mmp3, Fgg, Irak4, Tyk2, Fos, F2, Agtr1A, Agtr1B, Tnfrsf1A, Pik3Ca, Irf3, Traf3, Oas2, Traf6, Il1B, Oas3, Rpl37A, Tlr8, Tlr7, Tlr4, Tlr3, Tlr2, Hbegf, C1Qb, C1Qa, Rpl11, Rpl36A, Tmprss2, Rps27L, Oas1A, Il6Ra, Oas1B, Egfr, Rela, Oas1G, Mapk9, Mapk8, Rps3, Rpl13, Mapk1, Ccl2, Rpl15, Rps27A, Rpl17, Mapk3, Rpl19, C1Ra, Ifnb1, Stat1, Stat2, Mx2, Stat3, Mx1, Rpl35A, Rpl23A, Mapk14, Mapk12, Mapk13, Mapk10, Mas1, Mapk11, Rpl22L1, Fau, Hc, C1Qc"
Epstein-Barr virus infection	190	2.94029E-05	"Rb1, Rbpj, Tnf, Icam1, Psmd6, Ccnd3, Psmd7, Ccnd2, Tbk1, Ccnd1, Psmd4, Psmd2, Akt2, Psmd3, Akt3, Psmd1, Akt1, Cir1, Skp2, Map3K7, B2M, Map2K3, Ifnar2, Pdia3, Map2K4, Ifna12, Usp7, Entpd1, Ifna13, H2-M10.3, Entpd3, H2-M10.4, Ifna16, H2-M10.1, Tap2, Entpd8, H2-T3, Runx3, Sap30, Ccne2, Ccne1, Btk, H2-M10.5, H2-M10.6, Ifnar1, Psmd12, Psmd11, Psmd14, Psmd13, H2-M2, H2-M3, Pik3R3, Pik3R2, Pik3R1, Bcl2L11, Irak1, Cd19, Plcg2, Fadd, Map2K7, Map2K6, Lyn, H2-Eb2, Jun, H2-Eb1, Gadd45B, Gadd45A, Eif2Ak2, Isg15, Nfkb1, Gadd45G, Nfkb2, Nfkbia, Cxcl10, Il6, Mavs, Cdk6, Snw1, Cdk4, Trp53, Cdk2, Bcl2, Mdm2, Tab2, Calr, Tab1, Nfkbie, Map3K14, H2-Q10, Myd88, H2-Ab1, Nfkbib, H2-T24, H2-T23, Cdkn1A, Cd40, H2-T22, Cdkn1B, Tradd, Ifna2, Pik3Cd, Tnfaip3, Cd3G, Pik3Cb, Cd3E, Cd3D, Ikbkb, Casp9, Casp8, Casp3, Ifnab, H2-Ob, Ikbkg, Polk, H2-Oa, Rac1, Jak3, Ikbke, Calr4, Jak1, Gm7030, Cr2, Apaf1, Chuk, Traf2, Irak4, Tyk2, Tapbp, Ddb2, Ncor2, Ccna2, Ccna1, Pik3Ca, Irf3, Traf3, Oas2, Traf6, Oas3, Traf5, Irf7, Fcer2A, Cd44, Tlr2, Rbpjl, Hdac2, Hdac1, H2-Dma, H2-Q7, H2-Q4, Oas1A, Oas1B, H2-Q2, H2-Q1, Rela, Oas1G, Relb, Mapk9, H2-Dmb2, Mapk8, Sap30L, H2-Dmb1, E2F1, E2F2, Hes1, E2F3, Bak1, Bid, Ifnb1, Stat1, Stat2, Stat3, Adrm1, Mapk14, H2-Aa, Mapk12, Mapk13, Mapk10, Mapk11, Psmc5, Psmc6, Psmc3, Psmc4, Nedd4, Psmc1, Psmc2, Fas, Gm11127, Bax, Vim, Cd247"
Human immunodeficiency virus 1 infection	190	0.001554354	"Calml3, Calml4, Tnf, Crkl, Tbk1, Cfl2, Akt2, Chek1, Akt3, Ap1S2, Akt1, Ap1S1, Btrc, Map3K7, B2M, Map2K3, Prkcg, Pdia3, Ifna12, Map2K1, Ifna13, H2-M10.3, Prkcb, Fbxw11, H2-M10.4, Ifna16, H2-M10.1, Tap2, Ap1B1, Prkca, H2-T3, Cdc25C, Rbx1, H2-M10.5, H2-M10.6, Raf1, Trim12C, H2-M2, Pxn, H2-M3, Itpr1, Cul1, Pik3R3, Itpr2, Pik3R2, Itpr3, Pik3R1, Ccnb2, Gng10, Ppp3R1, Ccnb1, Irak1, Plcg2, Fadd, Plcg1, Map2K7, Map2K6, Ap1M1, Jun, Nfatc3, Nfatc2, Nfatc1, Gng12, Gng11, Ptk2, Nfkb1, Nfatc4, Gnao1, Nfkbia, Bst2, Fasl, Gnaq, Gnb2, Gnb1, Bcl2, Gnb4, Cdk1, Gnb3, Calm3, Tab2, Calr, Gnb5, Calm4, Tab1, Calm1, Calm2, H2-Q10, Myd88, Atr, Bcl2L1, H2-T24, H2-T23, H2-T22, Trim30D, Tradd, Ifna2, Pik3Cd, Cd3G, Pik3Cb, Cd3E, Cd3D, Ikbkb, Casp9, Gngt1, Ppp3Ca, Ppp3Cb, Casp8, Ppp3Cc, Gngt2, Ap1G2, Trim5, Ap1G1, Casp3, Ifnab, Rac2, Rac3, Ikbkg, Rac1, Scarf2, Ccr5, Hras, Calr4, Gm7030, Apobec3, Chuk, Traf2, Irak4, Fos, Tnfrsf1B, Tapbp, Tnfrsf1A, Ddb1, Pik3Ca, Irf3, Traf6, Traf5, Crk, Tlr4, Tlr2, H2-Q7, Gnai3, H2-Q4, Cxcr4, H2-Q2, Rnf7, Samhd1, H2-Q1, Gnai1, Rela, Gnai2, Mapk9, Nras, Pak1, Mapk8, Gng3, Gng2, Gng5, Gng4, Gna11, Ptk2B, Mapk1, Pak6, Bak1, Pak3, Bid, Pak2, Mapk3, Pak4, Ifnb1, Bad, Limk2, Limk1, Mapk14, Mtor, Mapk12, Mapk13, Cul4A, Mapk10, Mapk11, Wee1, Cd4, Wee2, Rps6Kb1, Rps6Kb2, Fas, Gm11127, Bax, Kras, Cd247, Cul4B"
Proteoglycans in cancer	186	2.39486E-12	"Hpse2, Araf, Elk1, Tnf, Actb, Igf1R, Actg1, Ppp1Cb, Ppp1Cc, Ccnd1, Plau, Akt2, Akt3, Kdr, Il12B, Akt1, Prkaca, Prkacb, Pdk1, Prkcg, Map2K1, Wnt5B, Prkcb, Hgf, Rps6, Wnt5A, Prkca, Ank2, Frs2, Ank3, Hspg2, Ank1, Tiam1, Smo, Raf1, Ezr, Ddx5, Sdc4, Sdc2, Pxn, Twist2, Itpr1, Pik3R3, Itpr2, Twist1, Pik3R2, Itpr3, Pik3R1, Hif1A, Slc9A1, Wnt6, Rras, Plcg2, Plcg1, Wnt1, Wnt2, 4930544G11Rik, Wnt3, Wnt4, Fzd1, Wnt10B, Fzd3, Tgfb2, Wnt10A, Tgfb1, Fzd2, Fzd5, Cav3, Fzd4, Cav2, Wnt3A, Ptch1, Fzd7, Cav1, Fzd6, Rdx, Fzd9, Igf2, Fzd8, Braf, Igf1, Esr1, Ptk2, Col1A1, Col1A2, Fasl, Trp53, Mdm2, Sdc1, Nanog, Grb2, Hpse, Itgb1, Cdkn1A, Wnt2B, Itgb5, Itgb3, Hspb2, Pik3Cd, Pik3Cb, Shh, Ctsl, Casp3, Timp3, Itgav, Rac1, Hras, Vav3, Arhgef12, Ppp1R12A, Pdpk1, Itga2, Mmp2, Gab1, Plaur, Wnt9B, Rras2, Wnt9A, Wnt16, Nudt16L1, Mmp9, Vav1, Rhoa, Dcn, Vav2, Mras, Pik3Ca, Cttn, Hcls1, Itga5, Ppp1R12B, Sos1, Ppp1R12C, Tlr4, Met, Sos2, Cd44, Tlr2, Hbegf, Camk2B, Cd63, Camk2D, Rock1, Src, Rock2, Camk2A, Wnt8A, Wnt8B, Cbl, Thbs1, Hoxd10, Egfr, Cdc42, Nras, Pak1, Wnt11, Erbb3, Erbb4, Gpc1, Erbb2, Gpc3, Mapk1, Flna, Flnb, Flnc, Camk2G, Mapk3, Lum, Wnt7B, Stat3, Wnt7A, Ptpn11, Mapk14, Mtor, Mapk12, Mapk13, Vegfa, Ppp1Ca, Mapk11, Tfap4, Rps6Kb1, Rps6Kb2, Pdcd4, Fas, Ctnnb1, Kras, Ptpn6"
Kaposi sarcoma-associated herpesvirus infection	183	9.03323E-05	"Rb1, Cd86, Csf2, Calml3, Calml4, Ccr1L1, Icam1, Prex1, Zfp36, Tbk1, Ccnd1, Akt2, Akt3, Ep300, Akt1, Ifnar2, Atg3, Map2K4, Ifna12, Map2K1, Ifna13, H2-M10.3, H2-M10.4, Ifna16, H2-M10.1, Ticam1, Atg14, H2-T3, Mapkapk2, H2-M10.5, H2-M10.6, Il6St, Raf1, Ifnar1, H2-M2, H2-M3, Tcf7, Itpr1, Pdgfb, Pik3R3, Itpr2, Pik3R2, Itpr3, Pik3R1, Hif1A, Pik3R6, Pik3R5, C3, Gng10, Ppp3R1, Ubb, Plcg2, Fadd, Plcg1, Map2K7, Map2K6, Lyn, Ccr1, Jun, Crebbp, Nfatc3, Nfatc2, Eif2Ak2, Nfatc1, Gng12, Gng11, Nfkb1, Nfatc4, Nfkbia, Rcan1, Il6, Cdk6, Cdk4, Trp53, Gnb2, Gnb1, Gnb4, Gnb3, Calm3, Gnb5, Calm4, Calm1, Calm2, H2-Q10, H2-T24, Gsk3B, H2-T23, Cdkn1A, H2-T22, Tradd, Ifna2, Pik3Cd, Cxcl1, Pik3Cb, Cxcl3, Cxcl2, Pik3Cg, Ikbkb, Casp9, Gngt1, Ppp3Ca, Ppp3Cb, Map1Lc3B, Casp8, Ppp3Cc, Gngt2, Map1Lc3A, Casp3, Ifnab, Ccr8, Ikbkg, Rac1, Scarf2, Jak2, Ccr5, Hras, Ikbke, Ccr4, Ccr3, Jak1, Gm7030, Chuk, Ifngr1, Traf2, Tyk2, Fos, Tnfrsf1A, Cd200R3, Hck, Cd200R4, Cd200R1, Cd200R2, Creb1, Pik3Ca, Irf3, Traf3, Irf7, Pik3C3, Tlr3, Becn1, Src, H2-Q7, Lef1, H2-Q4, H2-Q2, Ptgs2, H2-Q1, Rela, Mapk9, Nras, Mapk8, Gng3, Gng2, Gng5, Gng4, E2F1, E2F2, Mapk1, E2F3, Bak1, Bid, Rps27A, Mapk3, Tcf7L2, Tcf7L1, Angpt2, Ifnb1, Stat1, Stat2, Stat3, Mapk14, Mtor, Mapk12, Mapk13, Vegfa, Mapk10, Mapk11, Fas, Gm11127, Ctnnb1, Clec2H, Bax, Kras"
Chemical carcinogenesis - reactive oxygen species	181	0.000123398	"Mt-Nd6, Mt-Nd4L, Mt-Nd5, Ncf1, Ndufa11, Ndufa12, Ndufa10, Araf, Atp5C1, Ahr, Mt-Nd2, Cox6A1, Cox6A2, Sat1, Mt-Nd1, As3Mt, Akt2, Akt3, Cyp1B1, Akt1, Map3K5, Pdk1, Map2K4, Map2K1, Hgf, Prkcd, Cyba, Sdhc, Sdhd, Sdha, Sdhb, Cox6B1, Prkd3, Vdac3, Ppif, Vdac2, Vdac1, Cyp2E1, Prkd1, Uqcrc2, Raf1, Slc26A2, Slc26A1, Uqcrb, Ndufb10, Mgst3, Mgst1, Gstt3, Pik3R3, Gstt2, Atp5J, Mgst2, Pik3R2, Gstt1, Cox7A2, Lpo, Pik3R1, Atp5H, Foxo3, Atp5O, Hif1A, Uqcrh, Pld2, Atp5B, Atp5D, Abl1, Hmox1, Abl2, Cyc1, Ndufv3, Map2K7, Gstm4, Gstm3, Gstm2, Jun, Gstm1, Ephx2, Ephx1, Ephx4, Ephx3, Braf, Ptk2, Nfkb1, Nfkbia, Uqcrq, Cyp1A2, Cyp1A1, Nox4, Grb2, Slc26A9, Map3K14, Gstm7, Gstm6, Nox1, Gstm5, Nfe2L2, Cox7B, Cox4I1, Pten, Pik3Cd, Ptprj, Pik3Cb, Atp5G3, Cox7C, Atp5G1, Ikbkb, Uqcrfs1, Ikbkg, Rac1, Hras, Acp1, Cox8A, Cbr1, Cox8C, Cox8B, Chuk, Gsto1, Pdpk1, Akr1A1, Arnt, Ndufc1, Fos, Ndufs8, Pik3Ca, Ndufs7, Ndufs6, Ndufs5, Cat, Ndufs4, Ndufs2, Sos1, Slc25A5, Met, Sos2, Slc25A4, Ndufb9, Ndufb8, Ndufb6, Src, Ndufb4, Atp5A1, Ndufb3, Ndufa4L2, Uqcr11, Uqcr10, Cox5B, Cox5A, Egfr, Rela, Mapk9, Nras, Mapk8, Mapk1, Cyp2F2, Mapk3, Ndufa9, Ndufa8, Ptpn1, Nqo1, Ndufa7, Ndufa6, Ndufa5, Ndufa4, Egf, Bad, Ndufa3, Ptpn11, Mapk14, Cox6C, Sod2, Mapk12, Mapk13, Vegfa, Sod1, Mapk10, Mapk11, Gsta4, Gsta3, Gsta2, Gsta1, Ndufab1, Kras, Slc25A31"
Thermogenesis	181	0.004666553	"Mt-Nd6, Klb, Mt-Nd4L, Atf2, Mt-Nd5, Smarcb1, Ndufa11, Ndufa12, Ndufa10, Atp5C1, Mt-Nd2, Cox6A1, Cox6A2, Actb, Mt-Nd1, Actg1, Nppb, Rps6Ka3, Lipe, Rps6Ka6, Creb3L4, Creb3L1, Rps6Ka2, Creb3L2, Rps6Ka1, Dpf1, Nppa, Prkaca, Prkacb, Map3K5, Map2K3, Prkab2, Cpt1A, Smarcc1, Smarcc2, Acsl1, Rps6, Acsl6, Tsc2, Acsl5, Sdhc, Acsl4, Frs2, Tsc1, Sdhd, Acsl3, Sdha, Cpt1C, Cpt1B, Sdhb, Prkab1, Cox6B1, Adcy9, Uqcrc2, Cox19, Uqcrb, Cox16, Ndufb10, Cox15, Npr1, Cox18, Cox17, Atp5K, Atp5J, Cox7A2, Atp5H, Atp5O, Uqcrh, Atp5L, Atp5B, Atp5D, Cox11, Cox14, Cyc1, Ndufv3, Ppargc1A, Cox10, Fgf21, Coa4, Coa3, Smarca2, Smarca4, Adcy10, Ndufaf6, Uqcrq, Rheb, Ndufaf7, Ndufaf5, Gnas, Ndufaf3, Grb2, Ndufaf1, Cox20, Cox7B, Cox4I1, Prkag2, Atp5G3, Cox7C, Atp5G1, Rptor, Cpt2, Mlst8, Uqcrfs1, Prkg2, Coa7, Hras, Coa6, Prkg1, Coa5, Cox8A, Cox8C, Cox8B, Actl6A, Sirt6, Ndufc1, Creb3, Ndufs8, Creb1, Adrb3, Ndufs7, Ndufs6, Ndufs5, Akt1S1, Ndufs4, Ndufs2, Pparg, Plin1, Sos1, Sos2, Mgll, Creb5, Smarcd1, Ndufb9, Prkaa1, Kdm3A, Smarcd2, Ndufb8, Kdm3B, Prkaa2, Smarcd3, Ndufb6, Ndufb4, Atp5A1, Ndufb3, Ucp1, Ndufa4L2, Adcy3, Uqcr11, Adcy2, Uqcr10, Adcy1, Cox5B, Adcy8, Cox5A, Adcy6, Adcy5, Nras, Slc25A29, Cnr1, Slc25A20, Smarce1, Ndufa9, Ndufa8, Ndufa7, Ndufa6, Ndufa5, Ndufa4, Ndufa3, Bmp8A, Bmp8B, Gcg, Mapk14, Cox6C, Mtor, Mapk12, Mapk13, Mapk11, Rps6Kb1, Rps6Kb2, Ndufab1, Kras"
Focal adhesion	180	9.33823E-11	"Mylk2, Itga2B, Tnc, Elk1, Mylk3, Actb, Arhgap35, Mylk, Crkl, Igf1R, Actg1, Mylk4, Ppp1Cb, Ppp1Cc, Ccnd3, Ccnd2, Ibsp, Ccnd1, Tnn, Akt2, Akt3, Capn2, Kdr, Akt1, Tnr, Pdk1, Prkcg, Pdgfrb, Pdgfra, Map2K1, Prkcb, Hgf, Actn1, Prkca, Actn4, Pgf, Myl7, Col4A2, Col4A1, Col4A4, Myl2, Col4A3, Col4A6, Col4A5, Tln2, Raf1, Myl9, Vcl, Shc4, Shc3, Pxn, Pdgfb, Pik3R3, Pdgfa, Pik3R2, Pik3R1, Myl12B, Rap1B, Rap1A, Pdgfd, Chad, Pdgfc, Pip5K1A, Myl10, Pip5K1B, Pip5K1C, 4930544G11Rik, Vasp, Jun, Cav3, Cav2, Cav1, Braf, Parva, Igf1, Parvb, Ptk2, Col1A1, Mylpf, Col1A2, Itga11, Bcl2, Col9A1, Grb2, Col9A2, Itgb1, Gsk3B, Flt1, Itgb5, Lamc3, Itgb4, Itgb3, Flt4, Rasgrf1, Pten, Pik3Cd, Ilk, Pik3Cb, Lamc1, Arhgap5, Rac2, Rac3, Itgb8, Itgav, Itgb7, Itgb6, Rac1, Hras, Vav3, Ppp1R12A, Itga4, Vwf, Itga3, Pdpk1, Itga2, Itga1, Vav1, Rhoa, Vav2, Col2A1, Pik3Ca, Col6A2, Col6A1, Itga8, Rapgef1, Itga7, Col6A3, Itga6, Col6A6, Itga5, Ppp1R12B, Sos1, Ppp1R12C, Crk, Met, Dock1, Sos2, Birc3, Itga9, Lama5, Tnxb, Lama2, Rock1, Src, Lama1, Rock2, Lama4, Lama3, Xiap, Thbs1, Thbs4, Egfr, Thbs3, Cdc42, Mapk9, Pak1, Mapk8, Reln, Erbb2, Spp1, Mapk1, Flna, Pak6, Fyn, Flnb, Flnc, Pak3, Pak2, Mapk3, Pak4, Lamb3, Egf, Lamb2, Bad, Vegfb, Vegfc, Lamb1, Vegfa, Ppp1Ca, Mapk10, Ctnnb1"
Axon guidance	171	9.84645E-16	"Sema5A, Rgs3, Dpysl5, Cfl2, Dpysl2, Plxnc1, Ephb2, Ephb1, Ephb4, Ephb3, Pdk1, Epha5, Sema6B, Epha4, Sema6C, Epha7, Epha6, Sema6A, Wnt5B, Unc5A, Unc5B, Sema6D, Wnt5A, Prkca, Unc5C, Unc5D, Smo, Pard3, Epha1, Raf1, Myl9, Epha3, Ngef, Epha2, Sema7A, Pik3R3, Pik3R2, Pik3R1, Efna5, Prkcz, Myl12B, Efnb2, Efnb1, Ppp3R1, Efnb3, Rras, Plcg2, Abl1, Plxna2, Plxna1, Plcg1, Srgap3, Lrrc4C, Srgap2, Srgap1, Plxna4, 4930544G11Rik, Wnt4, Plxna3, Ntng1, Ntng2, Fzd3, Ptch1, Nfatc3, Nfatc2, Ssh2, L1Cam, Ssh3, Bmp7, Ptk2, Ssh1, Nfatc4, Gdf7, Efna1, Efna3, Efna2, Cxcl12, Cdk5, Fes, Plxnb3, Plxnb2, Plxnb1, Bmpr1B, Itgb1, Robo2, Nrp1, Gsk3B, Robo3, Bmpr2, Lrrc4, Pik3Cd, Ilk, Pik3Cb, Rnd1, Robo1, Ppp3Ca, Ppp3Cb, Shh, Ppp3Cc, Boc, Nck2, Rac2, Rac3, Rac1, Neo1, Hras, Trpc5, Arhgef12, Trpc6, Trpc3, Trpc4, Dcc, Pdpk1, Trpc1, Rhod, Rhoa, Rgma, Enah, Pik3Ca, Rasa1, Met, Camk2B, Camk2D, Sema3C, Rock1, Src, Sema3D, Rock2, Sema3A, Camk2A, Sema3B, Gnai3, Ntn4, Sema3G, Pard6G, Cxcr4, Sema3E, Sema3F, Ntn1, Gnai1, Ntn3, Gnai2, Cdc42, Nras, Pak1, Pard6B, Ablim1, Ablim2, Ablim3, Slit1, Mapk1, Pak6, Fyn, Slit3, Slit2, Lrig2, Pak3, Camk2G, Pak2, Mapk3, Pak4, Sema4A, Sema4D, Ryk, Sema4B, Limk2, Sema4C, Limk1, Ptpn11, Sema4F, Sema4G, Kras"
Chemokine signaling pathway	168	2.55321E-08	"Ncf1, Arr3, Cxcl13, Cxcl14, Cxcl15, Ccr1L1, Cxcl16, Crkl, Prex1, Akt2, Akt3, Akt1, Prkaca, Prkacb, Map2K1, Prkcb, Prkcd, Tiam1, Adcy9, Pard3, Elmo1, Gm21586, Raf1, Shc4, Shc3, Pxn, Pik3R3, Pik3R2, Pik3R1, Foxo3, Prkcz, Pik3R6, Pik3R5, Rap1B, Grk1, Gng10, Rap1A, Grk5, Grk4, Grk6, Plcg2, Plcg1, 4930544G11Rik, Ccl21A, Ccr10, Lyn, Ccr1, Stat5B, Braf, Ppbp, Gng12, Gng11, Ptk2, Nfkb1, Nfkbia, Cxcl10, Cxcl11, Cxcl12, Gnaq, Gnb2, Gnb1, Gnb4, Gnb3, Grb2, Gnb5, Nfkbib, Itk, Gsk3B, Gsk3A, Cxcl9, Pik3Cd, Arrb1, Cxcl1, Pik3Cb, Arrb2, Cxcl3, Cxcl2, Cxcl5, Cx3Cl1, Pik3Cg, Ikbkb, Gngt1, Gngt2, Rac2, Ccr9, Rac3, Ccr8, Ccr7, Ikbkg, Rac1, Jak2, Ccr5, Jak3, Hras, Ccr4, Ccr3, Vav3, Chuk, Vav1, Rhoa, Vav2, Fgr, Hck, Plcb3, Plcb4, Pik3Ca, Xcl1, Plcb1, Sos1, Dock2, Plcb2, Crk, Sos2, Cx3Cr1, Ccl11, Rock1, Gm21953, Src, Rock2, Gnai3, Was, Adcy3, Cxcr4, Adcy2, Cxcr6, Adcy1, Adcy8, Gnai1, Rela, Adcy6, Gnai2, Adcy5, Cdc42, Nras, Pak1, Ccl9, Gng3, Ccl8, Gng2, Ccl7, Gng5, Ccl6, Gng4, Adrbk2, Ccl5, Cxcr3, Ccl4, Cxcr2, Ccl3, Ptk2B, Mapk1, Ccl2, Ccl1, Ccl19, Ccl17, Mapk3, Ccl25, Ccl24, Ccl22, Ccl20, Stat1, Gm13304, Bad, Stat2, Stat3, Kras, Ccl28, Pf4"
Diabetic cardiomyopathy	165	0.008044889	"Mt-Nd6, Mt-Nd4L, Ins1, Mt-Nd5, Ncf1, Ndufa11, Ndufa12, Irs1, Mcpt4, Ins2, Ncf4, Ndufa10, Atp5C1, Mt-Nd2, Cox6A1, Cox6A2, Mt-Nd1, Ppp1Cb, Ppp1Cc, Mpc2, Akt2, Akt3, Pdk4, Pdk3, Akt1, Pdk2, Prkcg, Prkcb, Prkcd, Cybb, Cyba, Sdhc, Prkca, Sdhd, Sdha, Cpt1B, Sdhb, Cox6B1, Ren1, Vdac3, Ppif, Vdac2, Vdac1, Uqcrc2, Uqcrb, Ndufb10, Pik3R3, Atp5J, Pik3R2, Cox7A2, Pik3R1, Atp5H, Atp5O, Prkcz, Uqcrh, Atp5B, Atp5D, Cyc1, Ndufv3, Tgfb2, Pdha2, Tgfb1, Ace, Pdha1, Smad3, Tgfb3, Insr, Gfpt2, Gfpt1, Nfkb1, Col1A1, Col1A2, Uqcrq, Sp1, Gsk3B, Ryr2, Cox7B, Cox4I1, Pten, Atp2A3, Pik3Cd, Atp2A2, Atp2A1, Pik3Cb, Slc2A4, Atp5G3, G6Pd2, Cox7C, Atp5G1, Gys2, Gys1, Cpt2, Rac2, Uqcrfs1, Rac1, Cd36, Cox8A, Cox8C, Cox8B, Parp1, Mmp2, Ndufc1, Mmp9, Tgfbr1, Agtr1A, Tgfbr2, Agtr1B, Plcb3, Ndufs8, Plcb4, Pik3Ca, Tbc1D4, Ndufs7, Ndufs6, Ndufs5, G6Pdx, Ndufs4, Ndufs2, Ppara, Plcb1, Slc25A5, Plcb2, Slc25A4, Camk2B, Ndufb9, Camk2D, Ndufb8, Ndufb6, Ndufb4, Camk2A, Atp5A1, Ndufb3, Ndufa4L2, Uqcr11, Uqcr10, Pdhb, Cox5B, Cox5A, Rela, Mapk9, Mapk8, Pln, Tnni3, Camk2G, Ndufa9, Ndufa8, Ndufa7, Ndufa6, Ndufa5, Ndufa4, Nos3, Ndufa3, Gsr, Mapk14, Cox6C, Agt, Mtor, Mapk12, Mapk13, Ppp1Ca, Mapk10, Mapk11, Col3A1, Ndufab1, Slc25A31"
cGMP-PKG signaling pathway	159	8.62356E-12	"Atf2, Mylk2, Ins1, Irs1, Ins2, Irs4, Calml3, Irs2, Calml4, Irs3, Slc8A1, Mylk3, Slc8A2, Mylk, Mylk4, Ppp1Cb, Nppb, Ppp1Cc, Nppc, Ednra, Ednrb, Creb3L4, Adora3, Creb3L1, Akt2, Creb3L2, Nppa, Akt3, Adora1, Akt1, Gtf2I, Mef2A, Gucy1A2, Map2K1, Mef2C, Gucy1A1, Mef2B, Prkce, Atp1B4, Atp1B3, Atp1B2, Atp1B1, Adcy9, Vdac3, Ppif, Vdac2, Vdac1, Raf1, Myl9, Npr1, Npr2, Itpr1, Itpr2, Cacna1D, Adrb1, Itpr3, Cacna1C, Adrb2, Cacna1F, Kng2, Pik3R6, Kng1, Pik3R5, Ppp3R1, Kcnmb1, Kcnmb2, Kcnmb4, Cacna1S, 4930544G11Rik, Vasp, Insr, Pde2A, Nfatc3, Nfatc2, Nfatc1, Nfatc4, Gnaq, Fxyd2, Pde3A, Calm3, Gtf2Ird1, Calm4, Calm1, Calm2, Pde3B, Atp2A3, Atp2A2, Adra1D, Atp2A1, Adra1B, Adra1A, Pik3Cg, Ppp3Ca, Ppp3Cb, Ppp3Cc, Bdkrb2, Cnga1, Prkg2, Scarf2, Prkg1, Ppp1R12A, Trpc6, Adra2C, Adra2B, Adra2A, Rhoa, Agtr1A, Agtr1B, Creb3, Plcb3, Plcb4, Creb1, Adrb3, Kcnma1, Pde5A, Plcb1, Slc25A5, Plcb2, Slc25A4, Myh6, Cngb1, Creb5, Myh7, Oprd1, Atf6B, Rock1, Rock2, Srf, Atp1A4, Gnai3, Atp1A3, Adcy3, Atp1A2, Adcy2, Adcy1, Atp1A1, Adcy8, Gnai1, Adcy6, Gnai2, Adcy5, Gna13, Pln, Gna11, Gna12, Mapk1, Mef2D, Mapk3, Kcnj8, Nos3, Bad, Atp2B4, Atp2B3, Atp2B2, Atp2B1, Ppp1Ca, Slc8A3, Slc25A31"
Cellular senescence	155	1.42732E-05	"Rb1, Traf3Ip2, Serpine1, Calml3, Calml4, Ets1, Ppp1Cb, Ppp1Cc, Ccnd3, Ccnd2, Ccnd1, Rassf5, Akt2, Chek2, Chek1, Akt3, Capn2, Akt1, Btrc, Map2K3, Map2K1, H2-M10.3, Fbxw11, H2-M10.4, H2-M10.1, Igfbp3, Tsc2, Hus1, Tsc1, H2-T3, Cdc25A, Ccne2, Ccne1, Mapkapk2, Vdac3, Vdac2, Vdac1, H2-M10.5, H2-M10.6, Raf1, Sqstm1, Ppid, H2-M2, H2-M3, Itpr1, Pik3R3, Itpr2, Cacna1D, Pik3R2, Itpr3, Pik3R1, Foxo3, Foxo1, Zfp36L2, Zfp36L1, Ccnb2, Ppp3R1, Ccnb1, Rras, Eif4Ebp1, Trpm7, Map2K6, Tgfb2, Tgfb1, Smad3, Gadd45B, Tgfb3, Gadd45A, Nfatc3, Nfatc2, Nfatc1, Nfkb1, Gadd45G, Nfatc4, Il6, Cdk6, Cdk4, Rheb, Trp53, Trpv4, Cdk2, Mdm2, Cdk1, Calm3, Calm4, Calm1, Rad9B, Calm2, H2-Q10, Mcu, Atr, Rad9A, H2-T24, Lin54, H2-T23, Cdkn1A, H2-T22, Pten, Pik3Cd, Pik3Cb, Foxm1, Ppp3Ca, Ppp3Cb, Ppp3Cc, Mybl2, Scarf2, Hras, Lin52, Gm7030, Rras2, Sirt1, Tgfbr1, Tgfbr2, Ccna2, Rbl2, Il1A, Ccna1, Mras, Rbl1, Pik3Ca, Slc25A5, Slc25A4, Lin37, H2-Q7, H2-Q4, H2-Q2, Lin9, H2-Q1, Rela, Nras, Rbbp4, E2F1, E2F2, Mapk1, E2F3, E2F4, E2F5, Mapk3, Hipk4, Cdkn2B, Cdkn2A, Mapk14, Hipk1, Mtor, Hipk3, Mapk12, Mapk13, Ppp1Ca, Hipk2, Mapk11, Rad50, Gm11127, Kras, Rad1, Slc25A31"
Tuberculosis	154	2.35467E-06	"Calml3, Calml4, Tnf, Lamp1, Akt2, Lamp2, Akt3, Il12B, Ep300, Akt1, Il12A, Ifna12, Ifna13, Ifna16, Il23A, Fcgr4, Rfx5, Clec4E, Raf1, Pla2R1, Atp6V0D1, Rab5B, Rab5C, Coro1A, C3, Ppp3R1, Irak1, Clec7A, Irak2, Atp6V0A2, Atp6V1H, Atp6V0A4, Fadd, Cd14, 4930544G11Rik, Atp6V0A1, Hspa9, H2-Eb2, Plk3, Tgfb2, Crebbp, H2-Eb1, Tgfb1, Tgfb3, Vdr, Rfxank, Nfkb1, Il6, Rfxap, Bcl2, Calm3, Calm4, Calm1, Calm2, Rab5A, Myd88, H2-Ab1, Rab7, Ciita, Itgam, Tradd, Itgb2, Ifna2, Lsp1, Ctss, Casp9, Mrc2, Eea1, Ppp3Ca, Ppp3Cb, Casp8, Ppp3Cc, Casp3, Ifnab, Mrc1, Itgax, H2-Ob, H2-Oa, Lbp, Scarf2, Jak2, Camp, Jak1, Il10, Atp6V0B, Arhgef12, Fcer1G, Apaf1, Ksr1, Atp6Ap1, Sphk2, Ifngr1, Ripk2, Ifngr2, Sphk1, Il18, Irak4, Rhoa, Tirap, Tnfrsf1A, Tlr1, Il1A, Creb1, Ifng, Traf6, Il1B, Tlr9, Pik3C3, Tlr6, Tlr4, Atp6V0C, Tlr2, Camk2B, Camk2D, Cebpb, Src, H2-Dma, Camk2A, Malt1, Rela, Hspd1, Mapk9, H2-Dmb2, Mapk8, H2-Dmb1, Mapk1, Bid, Camk2G, Mapk3, Cd209D, Cd74, Cd209E, Cd209B, Cd209C, Nfya, Nos2, Il10Rb, Ifnb1, Stat1, Nfyb, Bad, Il10Ra, Nfyc, Card9, Mapk14, Cd209A, H2-Aa, Mapk12, Mapk13, Mapk10, Mapk11, Cr1L, Bax, Fcgr2B"
Wnt signaling pathway	151	3.73891E-08	"Ctnnd2, Ccnd3, Ccnd2, Frat2, Peg12, Ccnd1, Sox17, Ruvbl1, Ep300, Prkaca, Btrc, Map3K7, Prkacb, Cer1, Prkcg, Tle4, Rnf43, Tle3, Tle1, Wnt5B, Csnk2A1, Prkcb, Fbxw11, Serpinf1, Ctnnbip1, Wnt5A, Csnk2A2, Siah1A, Prkca, Siah1B, Dkk1, Dkk2, Rbx1, Dkk4, Sfrp4, Sfrp1, Sfrp2, Daam1, Tbl1Xr1, Daam2, Sfrp5, Ror1, Ctbp2, Ctbp1, Tcf7, Cul1, Psen1, Apcdd1, Nlk, Wnt6, Ppp3R1, Porcn, Dvl3, Wnt1, Wnt2, 4930544G11Rik, Wnt3, Wnt4, Fzd1, Wnt10B, Fzd3, Jun, Crebbp, Wnt10A, Smad4, Fzd2, Smad3, Fzd5, Fzd4, Wnt3A, Fzd7, Fzd6, Fzd9, Nfatc3, Fzd8, Nfatc2, Nfatc1, Nfatc4, Vangl1, Fosl1, Vangl2, Bambi, Trp53, Ccdc88C, Gsk3B, Wnt2B, Chd8, Cby1, Ppp3Ca, Ppp3Cb, Ppp3Cc, Rspo2, Rac2, Rac3, Rspo3, Sost, Rac1, Rspo1, Rspo4, Apc2, Mmp7, Wnt9B, Axin1, Cacybp, Wnt9A, Axin2, Wnt16, Senp2, Rhoa, Plcb3, Plcb4, Plcb1, Plcb2, Ppard, Camk2B, Camk2D, Rock2, Camk2A, Lef1, Lrp5, Prickle2, Wnt8A, Wnt8B, Prickle1, Cxxc4, Nkd1, Prickle4, Lrp6, Nkd2, Mapk9, Mapk8, Znrf3, Wnt11, Wif1, Frzb, Tbl1X, Gpc4, Camk2G, Tcf7L2, Tcf7L1, Ryk, Csnk1A1, Wnt7B, Wnt7A, Mapk10, Apc, Ctnnb1, Notum, Lgr6, Lgr5, Lgr4"
Hepatocellular carcinoma	151	4.68282E-07	"Rb1, Smarcb1, Araf, Elk1, Actb, Igf1R, Actg1, Frat2, Peg12, Ccnd1, Akt2, Dpf1, Akt3, Akt1, Arid2, Prkcg, Map2K1, Smarcc1, Smarcc2, Wnt5B, Prkcb, Hgf, Wnt5A, Prkca, Raf1, Shc4, Shc3, Mgst3, Tcf7, Mgst1, Gstt3, Pik3R3, Gstt2, Tgfa, Mgst2, Pik3R2, Gstt1, Pik3R1, Wnt6, Tert, Plcg2, Hmox1, Dvl3, Plcg1, Wnt1, Wnt2, Wnt3, Wnt4, Gstm4, Fzd1, Gstm3, Wnt10B, Gstm2, Fzd3, Tgfb2, Wnt10A, Smad4, Gstm1, Tgfb1, Fzd2, Smad3, Fzd5, Phf10, Gadd45B, Fzd4, Tgfb3, Gadd45A, Wnt3A, Fzd7, Fzd6, Fzd9, Igf2, Fzd8, Braf, Smarca2, Gadd45G, Smarca4, Cdk6, Cdk4, Trp53, Grb2, Gstm7, Gstm6, Bcl2L1, Gstm5, Nfe2L2, Gsk3B, Cdkn1A, Wnt2B, Pten, Pik3Cd, Pik3Cb, Polk, Hras, Apc2, Pbrm1, Gsto1, Actl6A, Gab1, Wnt9B, Axin1, Wnt9A, Axin2, Wnt16, Tgfbr1, Tgfbr2, Ddb2, Pik3Ca, Sos1, Met, Sos2, Smarcd1, Smarcd2, Smarcd3, Lef1, Lrp5, Wnt8A, Wnt8B, Egfr, Lrp6, Nras, Wnt11, E2F1, E2F2, Mapk1, E2F3, Bak1, Brd7, Mapk3, Smarce1, Tcf7L2, Nqo1, Tcf7L1, Txnrd3, Cdkn2A, Bad, Csnk1A1, Txnrd1, Wnt7B, Wnt7A, Mtor, Gsta4, Apc, Rps6Kb1, Gsta3, Gsta2, Gsta1, Rps6Kb2, Ctnnb1, Bax, Kras"
Cushing syndrome	147	6.71114E-10	"Rb1, Scarb1, Atf2, Ahr, Ccnd1, Creb3L4, Creb3L1, Creb3L2, Prkaca, Pde8B, Prkacb, Pde8A, Men1, Usp8, Map2K1, Wnt5B, Wnt5A, Adcy9, Ccne2, Armc5, Ccne1, Orai1, Aipl1, Kmt2D, Kmt2A, Tcf7, Itpr1, Itpr2, Cacna1D, Itpr3, Cacna1C, Cacna1F, Crhr1, Cacna1G, Crhr2, Rap1B, Wnt6, Cacna1I, Mc2R, Rap1A, Cyp11A1, Dvl3, Cacna1S, Wnt1, Wnt2, Wnt3, Wnt4, Fzd1, Wnt10B, Fzd3, Wnt10A, Fzd2, Fzd5, Fzd4, Wnt3A, Fzd7, Fzd6, Fzd9, Fzd8, Braf, Pbx1, Nr4A1, Cdk6, Nceh1, Star, Cdk4, Sp1, Cyp11B1, Gnaq, Cdk2, Gnas, Wdr5B, Gsk3B, Cdkn1A, Cdkn1B, Wnt2B, Ash2L, Wdr5, Apc2, Wnt9B, Axin1, Arnt, Wnt9A, Axin2, Wnt16, Agtr1A, Fh1, Agtr1B, Nr5A1, Mrap, Creb3, Plcb3, Plcb4, Creb1, Cyp21A1, Crh, Plcb1, Plcb2, Creb5, Camk2B, Camk2D, Atf6B, Camk2A, Lef1, Gnai3, Wnt8A, Kcna4, Wnt8B, Adcy3, Adcy2, Adcy1, Adcy8, Egfr, Gnai1, Adcy6, Cyp17A1, Gnai2, Adcy5, Pde11A, Wnt11, Rasd1, Rbbp5, Gna11, E2F1, E2F2, Mapk1, E2F3, Camk2G, Ldlr, Mapk3, Hsd3B6, Tcf7L2, Cdkn2B, Tcf7L1, Cdkn2C, Hsd3B5, Hsd3B2, Cdkn2A, Hsd3B3, Wnt7B, Hsd3B1, Wnt7A, Agt, Apc, Ctnnb1, Kcnk2, Kcnk3"
JAK-STAT signaling pathway	147	2.31678E-06	"Cntfr, Cntf, Csf3, Csf2, Csf3R, Epo, Mpl, Il27Ra, Prl5A1, Ccnd3, Ccnd2, Ccnd1, Akt2, Akt3, Pim1, Lepr, Il12B, Ep300, Akt1, Il12A, Il13Ra2, Il13Ra1, Ifnar2, Pias4, Pdgfrb, Il15Ra, Ifna12, Pdgfra, Pias3, Ifna13, Cish, Ifna16, Lifr, Prlr, Pias1, Il23A, Il6St, Raf1, Stam2, Ifnar1, Il20Ra, Il4Ra, Pdgfb, Pik3R3, Pdgfa, Il20Rb, Pik3R2, Csf2Rb, Pik3R1, Csf2Ra, Il22Ra2, Socs2, Socs3, Socs1, Thpo, Socs6, Socs7, Il11Ra1, Socs4, Mcl1, Socs5, Stat5A, Stat5B, Crebbp, Tslp, Il31Ra, Lif, Ifnlr1, Stam, Il2, Gfap, Il22Ra1, Il3, Il6, Il5, Bcl2, Grb2, Il7R, Bcl2L1, Il21, Il22, Cdkn1A, Il20, Ifna2, Fhl1, Il24, Pik3Cd, Il27, Pik3Cb, Prl, Ghr, Aox4, Aox2, Aox3, Ifnab, Aox1, Jak2, Jak3, Hras, Jak1, Il10, Il11, Il11Ra2, Il15, Ifngr1, Ifngr2, Il13, Tyk2, Osmr, Csf2Rb2, Pik3Ca, Ifng, Ifne, Il3Ra, Ifnk, Sos1, Sos2, Ctf2, Ctf1, Il6Ra, Il2Rg, Egfr, Prl6A1, Il21R, Stat6, Il12Rb1, Gh, Il31, Il10Rb, Egf, Ifnb1, Stat1, Il10Ra, Stat2, Stat3, Osm, Ptpn11, Epor, Mtor, Il2Ra, Clcf1, Lep, Il2Rb, Ptpn6, Gm13305, Ptpn2, Crlf2"
Hepatitis B	146	7.12702E-09	"Rb1, Atf2, Araf, Elk1, Tnf, Tbk1, Creb3L4, Creb3L1, Akt2, Creb3L2, Akt3, Ep300, Akt1, Map3K7, Map2K3, Prkcg, Map2K4, Ifna12, Map2K1, Ifna13, Ticam2, Prkcb, Ifna16, Prkca, Ticam1, Hspg2, Ccne2, Ccne1, Vdac3, Raf1, D1Pas1, Ifnar1, Pik3R3, Pik3R2, Pik3R1, Irak1, Fadd, Map2K7, Map2K6, Stat5A, Stat5B, Tgfb2, Egr2, Jun, Crebbp, Smad4, Tgfb1, Egr3, Smad3, Slc10A1, Tgfb3, Nfatc3, Nfatc2, Braf, Nfatc1, Nfkb1, Nfatc4, Nfkbia, Il6, Mavs, Fasl, Trp53, Cdk2, Bcl2, Tab2, Grb2, Tab1, Myd88, Cdkn1A, Ddx3X, Ywhab, Ifna2, Pik3Cd, Pik3Cb, Ikbkb, Casp9, Ifih1, Casp12, Casp8, Ywhaq, Casp3, Ifnab, Ikbkg, Jak2, Jak3, Hras, Ikbke, Jak1, Apaf1, Chuk, Atp6Ap1, Irak4, Tyk2, Fos, Ywhaz, Mmp9, Tgfbr1, Tirap, Tgfbr2, Ddb2, Ddb1, Ccna2, Creb3, Ccna1, Creb1, Pik3Ca, Irf3, Traf3, Traf6, Irf7, Birc5, Sos1, Tlr4, Sos2, Tlr3, Tlr2, Creb5, Pcna, Atf6B, Src, Rela, Mapk9, Nras, Mapk8, E2F1, E2F2, Ptk2B, Mapk1, Stat6, E2F3, Bid, Mapk3, Map3K1, Ifnb1, Stat1, Bad, Stat2, Stat3, Mapk14, Mapk12, Mapk13, Mapk10, Mapk11, Fas, Bax, Kras"
Protein processing in endoplasmic reticulum	146	1.13765E-05	"Ubxn2A, Ube2D3, Ube2D1, Capn2, Fbxo6, Sec62, Sil1, Map3K5, Sec63, Pdia3, Lman1L, Fbxo2, Mogs, Yod1, Ube4B, Pdia6, Pdia4, Rbx1, Ern1, Ddit3, Erp29, Plaa, Preb, Atf6, Sar1A, Sar1B, Rpn1, Sel1L, Hspa4L, Cul1, Hspbp1, Hsp90B1, Ube2J1, Atxn3, Hsph1, Bag2, Bag1, Ssr1, Map2K7, Sec31B, Txndc5, Sec31A, Edem3, Xbp1, Hspa5, Wfs1, Eif2Ak1, Edem1, Edem2, Eif2Ak3, Eif2Ak2, Hspa2, Eif2Ak4, Eif2S1, Nsfl1C, Nploc4, Dnajc10, Bcl2, Stt3A, Hyou1, Calr, Stt3B, Rnf185, Nfe2L2, Tram1, Ubxn1, Hsp90Ab1, Ngly1, Ube2D2A, Ube2D2B, Sec61A2, Sec61A1, Casp12, Man1A2, Sec61G, Ubxn8, Sec61B, Ubxn4, Calr4, Ubxn6, Sec13, Hsp90Aa1, Ssr4, Ssr2, Ssr3, Traf2, Rad23A, Rad23B, Ckap4, Ddost, Dnajc3, Man1A, Dnajc1, Dad1, Dnajc5, Canx, Man1B1, Cryaa, Cryab, Sec23A, Atf6B, Derl3, Derl1, Derl2, Rrbp1, Rnf5, Mapk9, Dnajb1, Erlec1, Lman1, Ganab, Mapk8, Lman2, Ubqln1, Man1C1, Dnajc5G, Bak1, Uggt2, Tram1L1, Uggt1, Ubqln4, Sec23B, Ubqln3, Ubqln2, Bcap31, Mbtps1, Sec24B, Sec24A, Hspa1L, Dnajc5B, Amfr, Syvn1, Ube2G1, Svip, Mapk10, Dnaja1, Ube2Dnl2, Dnaja2, Bax, Stub1, P4Hb, Sec24D, Sec24C, Mbtps2, Hspa1B, Hspa1A"
Cell adhesion molecules	146	0.002277832	"Cd86, Cd80, Icam2, F11R, Cldn2, Pvr, Cldn1, Icam1, Cdh5, Cdh4, Cdh3, Alcam, Cdh2, Cdh1, Mpz, Nrcam, H2-M10.3, H2-M10.4, H2-M10.1, H2-T3, Cldn6, Cldn5, Cldn4, Cldn3, Cldn9, Cd8A, Cldn8, Cldn7, Cd226, H2-M10.5, H2-M10.6, Cd274, Sdc4, H2-M2, Sdc2, H2-M3, Sdc3, Cd99L2, Vtcn1, Icos, Lrrc4C, Cd276, Lrrc4B, Ntng1, Ntng2, H2-Eb2, H2-Eb1, Cadm3, Vcam1, Cadm1, L1Cam, Sele, Igsf11, Ptprd, Selp, Ocln, Sell, Cntn1, Cd28, Cntn2, Sdc1, Esam, H2-Q10, Cd22, H2-Ab1, Itgb1, H2-T24, H2-T23, Cntnap2, Cntnap1, Cd40, H2-T22, Itgam, Ptprs, Itgb2, Lrrc4, Ptprm, Ptprf, Spn, Cldn22, Cldn25, Cldn23, H2-Ob, Itgb8, Ctla4, Itgav, Itgb7, H2-Oa, Neo1, Cd34, Gm7030, Itga4, Cd8B1, Icosl, Pdcd1Lg2, Cldn11, Cldn10, Vcan, Cldn15, Cldn13, Itga8, Pecam1, Cldn19, Cldn18, Itga6, Cldn17, Cdh15, Itga9, Nlgn3, Nlgn1, Nlgn2, Selplg, Nrxn1, H2-Dma, H2-Q7, Nrxn3, H2-Q4, Nrxn2, H2-Q2, H2-Q1, H2-Dmb2, Slitrk2, Slitrk1, H2-Dmb1, Slitrk4, Slitrk3, Slitrk6, Slitrk5, Ncam1, Ncam2, Tigit, Jam2, Mpzl1, Jam3, Negr1, Glycam1, H2-Aa, Nfasc, Cd4, Cd40Lg, Cd6, Gm11127, Siglec1, Pdcd1, Nectin3, Nectin1"
Influenza A	145	4.83492E-05	"Tpsb2, 1810009J06Rik, Tnf, Actb, Icam1, Pabpn1L, Actg1, Pycard, Ccnd3, Tbk1, Akt2, Akt3, Kpna6, Tnfsf10, Il12B, Ep300, Akt1, Trim25, Kpna7, Il12A, Kpna2, Kpna1, Ifnar2, Ifna12, Map2K1, Ifna13, Rsad2, Prkcb, Ifna16, Prkca, Ticam1, Hnrnpul1, Vdac1, Nup98, Raf1, Ifnar1, Pik3R3, Pik3R2, Pik3R1, Socs3, Nlrp3, Fadd, Fdps, H2-Eb2, Cpsf4, Crebbp, H2-Eb1, Eif2Ak2, Tnfrsf10B, Eif2S1, Nfkb1, Nfkbia, Cxcl10, Il6, Mavs, Cdk6, Fasl, Cdk4, Myd88, H2-Ab1, Nfkbib, Ciita, Nxt1, Calcoco2, Tradd, Ifna2, Pik3Cd, Adar, Pik3Cb, Nxt2, Ikbkb, Casp9, Ifih1, Casp8, Xpo1, Casp3, Ifnab, Casp1, H2-Ob, Ikbkg, H2-Oa, Jak2, 2210010C04Rik, Ikbke, Jak1, Apaf1, Chuk, Ifngr1, Ifngr2, Il18, Irak4, Tyk2, Tnfrsf1A, Tmprss11D, Dnajc3, Il1A, Pik3Ca, Ifng, Irf3, Traf3, Oas2, Il1B, Oas3, Irf7, Tlr7, Slc25A5, Tlr4, Slc25A4, Tlr3, H2-Dma, Tmprss4, Tmprss2, Oas1A, Plg, Oas1B, Rela, Oas1G, Nxf1, Dnajb1, H2-Dmb2, Nxf2, Nxf3, Pabpn1, Ccl5, H2-Dmb1, Mapk1, Ccl2, Bak1, Bid, Rae1, Mapk3, Nxf7, Il33, Ifnb1, Stat1, Stat2, Mx2, Mx1, H2-Aa, Rab11A, Pml, Rab11B, Fas, Bax, Slc25A31"
Phagosome	143	0.010391198	"Scarb1, Tfrc, Ncf1, Ncf4, Actb, Actg1, Tubb6, Tubb5, Lamp1, Tubb3, Lamp2, Tubb1, Atp6V1E1, Atp6V1E2, Atp6V1G1, Atp6V1G2, H2-M10.3, H2-M10.4, H2-M10.1, Stx7, Tap2, Cybb, Cyba, H2-T3, Tuba4A, Dync1Li1, Dync1Li2, Hgs, Fcgr4, H2-M10.5, H2-M10.6, Pla2R1, Atp6V0D1, Atp6V1A, Rab5B, Rab5C, H2-M2, H2-M3, Coro1A, C3, Clec7A, Atp6V0A2, Atp6V1H, Atp6V0A4, Cd14, Atp6V1D, Atp6V1C1, Atp6V1F, Atp6V1C2, Atp6V0A1, Msr1, H2-Eb2, H2-Eb1, M6Pr, Marco, Calr, Rab5A, H2-Q10, Tuba8, H2-Ab1, Itgb1, H2-T24, H2-T23, Rab7, H2-T22, Itgam, Itgb5, Itgb3, Itgb2, Ctss, Mrc2, Sec61A2, Eea1, Tuba1C, Sec61A1, Tuba1B, Tuba1A, Ctsl, Sec61G, Mrc1, H2-Ob, Olr1, Itgav, H2-Oa, Rac1, Sec61B, Cd36, Calr4, Mbl1, Mbl2, Gm7030, Atp6V0B, Atp6Ap1, Itga2, Sftpd, Tubb2B, Tubb2A, Canx, Atp6V1B2, Pik3C3, Itga5, Tlr6, Sec22B, Tlr4, Atp6V0C, Tlr2, Vamp3, Atp6V1B1, Atp6V0E, Colec12, Colec11, Dync1I2, Stx12, Tubal3, H2-Dma, H2-Q7, Stx18, H2-Q4, H2-Q2, Tuba3B, Thbs1, H2-Q1, Thbs4, Thbs3, H2-Dmb2, H2-Dmb1, Atp6V1G3, Atp6V0E2, Rilp, Cd209D, Cd209E, Dync1H1, Cd209B, C1Ra, Cd209C, Tubb4B, Cd209A, H2-Aa, Tubb4A, Pikfyve, Gm11127, Sftpa1, Fcgr2B"
Tight junction	141	2.94439E-05	"Arpc5L, Ppp2R2A, F11R, Cldn2, Cldn1, Actb, Amot, Actg1, Stk11, Ccnd1, Ppp2R1B, Ppp2R1A, Prkaca, Synpo, Bves, Prkacb, Map3K5, Magi1, Prkab2, Prkci, Prkce, Actn1, Scrib, Actn4, Prkab1, Tuba4A, Runx1, Cldn6, Tiam1, Cldn5, Cldn4, Cldn3, Cldn9, Pard3, Cldn8, Myl2, Cldn7, Ezr, Myl9, Llgl1, Cftr, Llgl2, Igsf5, Nedd4L, Cacna1D, Arhgap17, Prkcz, Myl12B, Slc9A3R1, Rap1A, Myh14, Sympk, Myh11, Map2K7, Myh10, Mpdz, 4930544G11Rik, Vasp, Jun, Hspa4, Rdx, Cgn, Arpc5, Tjap1, Afdn, Dlg1, Ocln, Dlg2, Dlg3, Arpc2, Cdk4, Arpc3, Amotl2, Nf2, Amotl1, Tuba8, Itgb1, Arpc1B, Arpc1A, Prkag2, Myl6B, Ybx3, Cldn22, Tuba1C, Cd1D2, Tuba1B, Tuba1A, Cldn25, Cldn23, Rac1, Rab8A, Rab8B, Actr3, Actr2, Arhgef18, Rhoa, Rap2C, Cldn11, Cldn10, Cldn15, Cttn, Cldn13, Cldn19, Rapgef2, Hcls1, Cldn18, Myh9, Cldn17, Rapgef6, Prkaa1, Prkaa2, Pcna, Tubal3, Rock1, Src, Rock2, Was, Pard6G, Tuba3B, Ppp2Ca, Cdc42, Mapk9, Ppp2Cb, Mapk8, Pard6B, Marveld2, Erbb2, Marveld3, Micall2, Jam2, Jam3, Map3K1, Mapk10, Tjp1, Ppp2R2C, Nedd4, Ppp2R2D, Rab13, Tjp3, Tjp2, Crb3"
Hepatitis C	139	4.27441E-05	"Rb1, Scarb1, Cd81, Araf, Ppp2R2A, Ifit1, Cldn2, Tnf, Cldn1, Tbk1, Ccnd1, Ppp2R1B, Ppp2R1A, Akt2, Akt3, Akt1, Ifnar2, Ifna12, Map2K1, Ifna13, Rsad2, Ifna16, Ticam1, Ifit1Bl2, Pias1, Cldn6, Cldn5, Cldn4, Cldn3, Cldn9, Cldn8, Psme3, Cldn7, Raf1, Ifnar1, Pik3R3, Pik3R2, Pik3R1, Socs3, Fadd, Eif2Ak1, Eif2Ak3, Eif2Ak2, Braf, Eif2Ak4, Eif2S1, Nfkb1, Nfkbia, Cxcl10, Ocln, Mavs, Cdk6, Fasl, Cdk4, Trp53, Cdk2, Grb2, Ywhae, Gsk3B, Cdkn1A, Ywhab, Tradd, Ifna2, Pik3Cd, Pik3Cb, Ikbkb, Casp9, Cldn22, Casp8, Ywhaq, Cldn25, Casp3, Ifnab, Cldn23, Ikbkg, Hras, Ikbke, Ywhag, Jak1, Ywhah, Apaf1, Chuk, Traf2, Tyk2, Ywhaz, Tnfrsf1A, Cldn11, Cldn10, Pik3Ca, Ifng, Irf3, Cldn15, Traf3, Oas2, Traf6, Cldn13, Oas3, Irf7, Cldn19, Cldn18, Cldn17, Ppara, Sos1, Sos2, Tlr3, Oas1A, Oas1B, Egfr, Rela, Oas1G, Ppp2Ca, Ppp2Cb, Nras, Rxra, E2F1, E2F2, Mapk1, E2F3, Bak1, Bid, Ldlr, Mapk3, Egf, Ifnb1, Stat1, Bad, Stat2, Mx2, Stat3, Mx1, Nr1H3, Cflar, Ppp2R2C, Ppp2R2D, Fas, Ctnnb1, Bax, Kras, Eif3E"
Hippo signaling pathway	138	3.03881E-07	"Wwc1, Serpine1, Ppp2R2A, Fgf1, Actb, Amot, Actg1, Ppp1Cb, Sox2, Ppp1Cc, Ccnd3, Rassf1, Ccnd2, Ccnd1, Ppp2R1B, Cdh1, Ppp2R1A, Rassf6, Btrc, Prkci, Wnt5B, Fbxw11, Wnt5A, Trp73, Scrib, Csnk1D, Frmd6, Pard3, Ajuba, Llgl1, Llgl2, Tcf7, Prkcz, Sav1, Stk3, Wnt6, Dvl3, Wnt1, Wnt2, Wnt3, Wnt4, Fzd1, Wwtr1, Wnt10B, Smad1, Fzd3, Tgfb2, Wnt10A, Smad4, Tgfb1, Fzd2, Smad3, Fzd5, Fzd4, Tgfb3, Wnt3A, Fzd7, Fzd6, Fzd9, Fzd8, Gdf6, Bmp7, Gdf5, Bmp6, Bmp5, Gdf7, Smad7, Mob1B, Bmp4, Mob1A, Dlg1, Bmp2, Dlg2, Dlg3, Dlg4, Id2, Dlg5, Id1, Snai2, Nf2, Bmpr1B, Bmpr1A, Ywhae, Gsk3B, Bmpr2, Wnt2B, Ywhab, Itgb2, Limd1, Bbc3, Gli2, Ywhaq, Tead1, Ywhag, Tead2, Ywhah, Tead3, Tead4, Apc2, Wnt9B, Axin1, Wnt9A, Axin2, Wnt16, Ywhaz, Tgfbr1, Tgfbr2, Lats1, Lats2, Birc5, Birc3, Yap1, Crb2, Crb1, Lef1, Wnt8A, Pard6G, Wnt8B, Nkd1, Nkd2, Ppp2Ca, Ppp2Cb, Pard6B, Wnt11, Ctnna1, Ctnna3, Tcf7L2, Tcf7L1, Wnt7B, Bmp8A, Bmp8B, Wnt7A, Wtip, Ppp1Ca, Apc, Ppp2R2C, Ppp2R2D, Ctnnb1"
Oxytocin signaling pathway	137	2.37728E-08	"Mylk2, Oxtr, Calml3, Calml4, Elk1, Mylk3, Actb, Mylk, Actg1, Mylk4, Ppp1Cb, Ppp1Cc, Ccnd1, Nppa, Prkaca, Prkacb, Prkcg, Gucy1A2, Map2K1, Prkab2, Mef2C, Gucy1A1, Prkcb, Cacna2D1, Cacna2D3, Cacna2D2, Prkca, Cacna2D4, Prkab1, Cacnb1, Cacnb2, Cacnb3, Cacnb4, Adcy9, Raf1, Myl9, Npr1, Npr2, Itpr1, Itpr2, Cacna1D, Itpr3, Cacna1C, Cacna1F, Pik3R6, Pik3R5, Trpm2, Ppp3R1, Cacna1S, 4930544G11Rik, Map2K5, Jun, Nfatc3, Nfatc2, Nfatc1, Eef2, Nfatc4, Gnao1, Rcan1, Gnaq, Gnas, Calm3, Calm4, Calm1, Calm2, Ryr2, Cdkn1A, Prkag2, Myl6B, Ryr3, Pik3Cg, Ppp3Ca, Ppp3Cb, Eef2K, Ppp3Cc, Cd38, Scarf2, Hras, Pla2G4F, Ppp1R12A, Pla2G4D, Pla2G4E, Pla2G4C, Pla2G4A, Fos, Rhoa, Plcb3, Plcb4, Ppp1R12B, Plcb1, Ppp1R12C, Plcb2, Camk1G, Camk2B, Camk2D, Prkaa1, Prkaa2, Rock1, Src, Rock2, Camk2A, Gnai3, Adcy3, Adcy2, Adcy1, Ptgs2, Adcy8, Egfr, Gnai1, Adcy6, Gnai2, Adcy5, Camkk2, Cacng7, Nras, Mapk7, Mapk1, Cacng1, Cacng2, Camk2G, Cacng3, Cacng4, Kcnj2, Mapk3, Kcnj3, Cacng5, Kcnj4, Kcnj5, Kcnj6, Kcnj12, Kcnj9, Nos3, Kcnj14, Ppp1Ca, Camk4, Kras, Camk1"
mTOR signaling pathway	137	8.79719E-07	"Ins1, Irs1, Ins2, Tnf, Igf1R, Rps6Ka3, Stk11, Rps6Ka6, Deptor, Akt2, Rps6Ka2, Sesn2, Rps6Ka1, Akt3, Grb10, Akt1, Skp2, Atp6V1E1, Atp6V1E2, Pdk1, Prkcg, Map2K1, Atp6V1G1, Atp6V1G2, Wnt5B, Prkcb, Rps6, Wnt5A, Tsc2, Prkca, Tsc1, Rraga, Clip1, Rragc, Rragb, Rragd, Ddit4, Ulk2, Ulk1, Raf1, Atp6V1A, Seh1L, Mapkap1, Nprl3, Pik3R3, Pik3R2, Pik3R1, Wnt6, Eif4Ebp1, Atp6V1H, Dvl3, Slc38A9, Wnt1, Atp6V1D, Wnt2, Atp6V1C1, 4930544G11Rik, Wnt3, Atp6V1F, Wnt4, Atp6V1C2, Fzd1, Wnt10B, Fzd3, Wnt10A, Fzd2, Wdr59, Fzd5, Fzd4, Wnt3A, Fzd7, Insr, Fzd6, Fzd9, Fzd8, Braf, Igf1, Rheb, Grb2, Gsk3B, Wnt2B, Cab39L, Pten, Pik3Cd, Pik3Cb, Ikbkb, Rptor, Flcn, Mlst8, Rnf152, Hras, Sec13, Chuk, Mios, Pdpk1, Strada, Stradb, Wnt9B, Wnt9A, Wnt16, Rhoa, Tti1, Tnfrsf1A, Slc7A5, Pik3Ca, Akt1S1, Atp6V1B2, Depdc5, Eif4E2, Sgk1, Sos1, Sos2, Atp6V1B1, Prkaa1, Prkaa2, Cab39, Lrp5, Wnt8A, Wnt8B, Lrp6, Nras, Wnt11, Mapk1, Rictor, Fnip1, Atp6V1G3, Fnip2, Mapk3, Wnt7B, Wnt7A, Mtor, Rps6Kb1, Rps6Kb2, Kras, Lamtor1, Lamtor4, Lpin1, Lpin3"
Gastric cancer	136	3.77594E-09	"Rb1, Araf, Fgf1, Fgf3, Fgf4, Fgf5, Fgf6, Fgf7, Fgf8, Frat2, Peg12, Ccnd1, Cdh1, Akt2, Akt3, Akt1, Map2K1, Wnt5B, Hgf, Wnt5A, Ccne2, Ccne1, Raf1, Shc4, Shc3, Tcf7, Pik3R3, Pik3R2, Pik3R1, Wnt6, Tert, Fgf20, Dvl3, Wnt1, Wnt2, Fgf23, Fgf22, Wnt3, Fgf21, Wnt4, Fzd1, Wnt10B, Fzd3, Tgfb2, Wnt10A, Smad4, Tgfb1, Fzd2, Smad3, Fzd5, Jup, Gadd45B, Fzd4, Tgfb3, Gadd45A, Wnt3A, Fzd7, Reg4, Fzd6, Fzd9, Fzd8, Braf, Gadd45G, Fgf17, Fgf16, Fgf15, Trp53, Cdk2, Fgf18, Bcl2, Grb2, Fgfr2, Fgf10, Gsk3B, Cdkn1A, Cdkn1B, Wnt2B, Pik3Cd, Pik3Cb, Shh, Polk, Hras, Apc2, Gab1, Wnt9B, Axin1, Wnt9A, Axin2, Wnt16, Tgfbr1, Tgfbr2, Ddb2, Pik3Ca, Rarb, Sos1, Cdh17, Met, Sos2, Lef1, Lrp5, Wnt8A, Wnt8B, Egfr, Lrp6, Rxrb, Nras, Wnt11, Rxra, Erbb2, Ctnna1, E2F1, E2F2, Mapk1, Ctnna3, E2F3, Bak1, Abcb1A, Rxrg, Abcb1B, Mapk3, Tcf7L2, Cdkn2B, Tcf7L1, Cdx2, Egf, Csnk1A1, Wnt7B, Wnt7A, Mlh1, Mtor, Apc, Rps6Kb1, Rps6Kb2, Ctnnb1, Bax, Kras"
Adrenergic signaling in cardiomyocytes	136	3.0343E-08	"Atf2, Calml3, Ppp2R2A, Calml4, Slc8A1, Slc8A2, Ppp1Cb, Ppp1Cc, Rps6Ka5, Ppp2R1B, Ppp2R1A, Creb3L4, Creb3L1, Akt2, Creb3L2, Akt3, Akt1, Prkaca, Prkacb, Scn1B, Tpm4, Cacna2D1, Tpm1, Cacna2D3, Cacna2D2, Atp1B4, Prkca, Atp1B3, Atp1B2, Cacna2D4, Atp1B1, Cacnb1, Myl4, Cacnb2, Cacnb3, Cacnb4, Adcy9, Kcnq1, Myl2, Myl3, Agtr2, Kcne1, Crem, Cacna1D, Adrb1, Cacna1C, Adrb2, Cacna1F, Pik3R6, Slc9A1, Pik3R5, Cacna1S, Ppp1R1A, Gnaq, Fxyd2, Bcl2, Gnas, Calm3, Calm4, Calm1, Calm2, Ryr2, Atp2A3, Atp2A2, Adra1D, Atp2A1, Adra1B, Adra1A, Pik3Cg, Ppp2R5E, Scn5A, Scarf2, Ppp2R5B, Ppp2R5A, Ppp2R5D, Ppp2R5C, Agtr1A, Agtr1B, Creb3, Plcb3, Plcb4, Creb1, Plcb1, Plcb2, Scn4B, Myh6, Creb5, Rapgef4, Myh7, Camk2B, Camk2D, Atf6B, Camk2A, Atp1A4, Gnai3, Atp1A3, Adcy3, Atp1A2, Adcy2, Adcy1, Atp1A1, Adcy8, Gnai1, Adcy6, Gnai2, Adcy5, Ppp2Ca, Ppp2Cb, Cacng7, Pln, Ppp2R3C, Mapk1, Scn7A, Tnni3, Cacng1, Cacng2, Camk2G, Cacng3, Cacng4, Mapk3, Cacng5, Atp2B4, Atp2B3, Atp2B2, Ppp2R3A, Atp2B1, Mapk14, Agt, Mapk12, Mapk13, Ppp1Ca, Slc8A3, Mapk11, Actc1, Ppp2R2C, Ppp2R2D"
Biosynthesis of cofactors	136	3.0343E-08	"Ugt1A10, Vkorc1L1, Pank3, Pank1, Mpi, Cpox, Nadsyn1, Eprs, Tdo2, Flad1, Fpgs, Ears2, Oxsm, Ctps, Mat1A, Kmo, Alppl2, Aldh3A2, Phospho2, Mthfd2, Hmbs, Mthfd2L, Cmpk1, Cmpk2, Hpd, Ido1, Lipt2, Lipt1, Fech, Shmt2, Cox15, Shmt1, Ak1, Ak2, Ak3, Ak4, Ak5, Ak6, Lias, Ak7, Ak8, Ugt1A7C, Rdh12, Ppcs, Afmid, Pnpo, Rdh13, Nadk, Cox10, Pmm1, Uros, Pmm2, Ggh, Coq7, Coq6, Coq5, Dhfr, Coq3, Gclc, Coq2, Ggcx, Alpl, Alpi, Gclm, Alas2, Alas1, Ugt2B1, Qprt, Gphn, Ppcdc, Gmppb, Alad, Nadk2, Sdr16C5, Spr, Aldh2, Rfk, Kynu, Gmppa, Ugt2A3, Ugt2A1, Gusb, Vkorc1, Adsl, Ugt1A1, Cad, Nme2, Akr1A1, Ctps2, Nme4, Ugt1A6A, Coasy, Ugt1A6B, Nme6, Nme7, Rgn, Adssl1, Ugt2B5, Bcat1, Umps, Dld, Mocs1, Bcat2, Pdxk, Haao, Hsd17B6, Mat2B, Ppox, Pts, Gulo, Nfs1, Ugp2, Aldh1B1, Mthfd1L, Mat2A, Aspdh, Ugt1A5, Ugt1A2, Ugt1A9, Ugt1A8, Adss, Nqo1, Ugt2B34, Gch1, Ugt2B36, Tpk1, Mmab, Ugt2B35, Gss, Ugt2B38, Ugt2B37, Nmnat3, Nmnat2, Dhodh, Nmnat1, Psat1"
Breast cancer	135	4.88169E-10	"Rb1, Araf, Fgf1, Fgf3, Fgf4, Igf1R, Fgf5, Fgf6, Fgf7, Fgf8, Frat2, Peg12, Ccnd1, Akt2, Akt3, Akt1, Tnfsf11, Map2K1, Wnt5B, Wnt5A, Raf1, Notch2, Shc4, Notch3, Shc3, Notch1, Notch4, Tcf7, Pik3R3, Pik3R2, Pik3R1, Wnt6, Fgf20, Dvl3, Wnt1, Wnt2, Fgf23, Fgf22, Wnt3, Fgf21, Wnt4, Fzd1, Jag2, Wnt10B, Fzd3, Jun, Wnt10A, Jag1, Fzd2, Fzd5, Gadd45B, Fzd4, Gadd45A, Wnt3A, Fzd7, Fzd6, Fzd9, Fzd8, Braf, Igf1, Esr1, Esr2, Gadd45G, Nfkb2, Fgf17, Fgf16, Fgf15, Cdk6, Cdk4, Sp1, Trp53, Fgf18, Grb2, Fgf10, Gsk3B, Cdkn1A, Wnt2B, Flt4, Pten, Pik3Cd, Pik3Cb, Brca1, Brca2, Hey1, Hey2, Polk, Hras, Ncoa1, Apc2, Ncoa3, Wnt9B, Axin1, Fos, Wnt9A, Axin2, Wnt16, Ddb2, Pik3Ca, Kit, Sos1, Sos2, Lef1, Lrp5, Wnt8A, Wnt8B, Dll1, Egfr, Dll3, Lrp6, Dll4, Nras, Wnt11, Erbb2, E2F1, E2F2, Mapk1, Hes1, E2F3, Bak1, Hes5, Mapk3, Tcf7L2, Tcf7L1, Egf, Csnk1A1, Wnt7B, Wnt7A, Mtor, Heyl, Apc, Rps6Kb1, Rps6Kb2, Ctnnb1, Bax, Kras"
Autophagy - animal	133	1.63608E-11	"Ins1, Irs1, Ins2, Irs4, Irs2, Irs3, Zfyve1, Igf1R, Stk11, Tbk1, Deptor, Lamp1, Akt2, Lamp2, Akt3, Akt1, Prkaca, Map3K7, Prkacb, Pdk1, Sh3Glb1, Atg3, Gabarapl2, Map2K1, Gabarapl1, Dapk1, Dapk2, Atg9B, Prkcd, Atg9A, Atg10, Tsc2, Tsc1, Atg14, Atg13, Prap1, Atg12, Ern1, Rraga, Rragc, Rragb, Rragd, Ddit4, Ulk2, Prkcq, Ulk1, Raf1, Sqstm1, Mtmr3, Itpr1, Pik3R4, Pik3R3, Pik3R2, Pik3R1, Mtmr4, Hif1A, Gabarap, Rras, Atg101, Nrbf2, Atg7, Atg5, Uvrag, Eif2Ak3, Rab39B, Eif2Ak4, Eif2S1, Rheb, Atg16L1, Bcl2, Atg2A, Atg2B, Bcl2L1, Rab7, Igbp1B, Mtmr14, Pten, Wdr41, Pik3Cd, Pik3Cb, Hmgb1, Rptor, Map1Lc3B, Map1Lc3A, Ctsl, Rb1Cc1, Mlst8, Hras, Snap29, Trp53Inp2, Rab8A, Ctsb, Pdpk1, Rras2, Wipi1, Wipi2, Rab33B, Vamp8, Mras, Pik3Ca, Traf6, Akt1S1, Atg4C, Atg4B, Pik3C3, Atg4A, Smcr8, Atg4D, Rab1A, Becn1, Prkaa1, Prkaa2, Stx17, Ambra1, Tank, Camkk2, Ppp2Ca, Mapk9, Ppp2Cb, Supt20, Nras, Mapk8, Mapk1, Mapk3, Igbp1, Bad, Bnip3, Cflar, Mtor, Mapk10, Vmp1, Rps6Kb1, Rps6Kb2, Kras"
Fluid shear stress and atherosclerosis	132	2.97095E-08	"Ncf1, Itga2B, Calml3, Plat, Calml4, Tnf, Actb, Icam1, Actg1, Txn2, Cdh5, Nppc, Akt2, Akt3, Kdr, Akt1, Map3K7, Map3K5, Mef2A, Pias4, Acvr1, Map2K4, Mef2C, Il1R1, Cyba, Sqstm1, Sdc4, Mgst3, Sdc2, Mgst1, Pdgfb, Gstt3, Pik3R3, Gstt2, Pdgfa, Mgst2, Pik3R2, Gstt1, Pik3R1, Prkcz, Hsp90B1, Hmox1, Map2K7, 4930544G11Rik, Map2K5, Map2K6, Gstm4, Gstm3, Gstm2, Jun, Gstm1, Vcam1, Cav3, Cav2, Cav1, Sele, Ptk2, Nfkb1, Bmp4, Trp53, Trpv4, Bcl2, Sdc1, Calm3, Calm4, Calm1, Bmpr1B, Calm2, Gstm7, Gstm6, Nox1, Gstm5, Nfe2L2, Bmpr1A, Bmpr2, Hsp90Ab1, Itgb3, Pik3Cd, Pik3Cb, Ikbkb, Thbd, Sumo1, Ctsl, Sumo3, Sumo2, Rac2, Rac3, Itgav, Ikbkg, Rac1, Scarf2, Edn1, Hsp90Aa1, Chuk, Gsto1, Dusp1, Mmp2, Fos, Mmp9, Rhoa, Tnfrsf1A, Il1A, Pik3Ca, Ifng, Il1B, Pecam1, Prkaa1, Prkaa2, Src, Rela, Mapk9, Mapk8, Mapk7, Gpc1, Ccl2, Nqo1, Nos3, Mapk14, Acvr2B, Ass1, Mapk12, Klf2, Acvr2A, Mapk13, Vegfa, Mapk10, Mapk11, Gsta4, Gsta3, Gsta2, Gsta1, Ctnnb1"
Phospholipase D signaling pathway	132	2.04189E-07	"Dgkg, Ins1, Dgke, Dgkd, Dgkb, Dgka, Ins2, Akt2, Akt3, Akt1, Pdgfrb, Pdgfra, Map2K1, F2R, Tsc2, Prkca, Tsc1, Dgkz, Adcy9, Dgkq, Raf1, Plpp3, Dgkk, Dgki, Dgkh, Shc4, Ptgfr, Shc3, Lpar1, Pdgfb, Pik3R3, Pdgfa, Lpar2, Pik3R2, Lpar3, Pik3R1, Lpar4, Pik3R6, Pld2, Pik3R5, Rras, Pdgfd, Pdgfc, Plcg2, Pip5K1A, Pip5K1B, Pip5K1C, Plcg1, Ralgds, 4930544G11Rik, Insr, Lpar5, Rheb, Lpar6, Kitl, Gnas, Grb2, Arf1, Arf2, Pik3Cd, Pik3Cb, Grm1, Pik3Cg, Grm3, Grm2, Grm7, Grm8, Fcer1A, Hras, Pla2G4F, Fcer1G, Pla2G4D, Avpr1B, Pla2G4E, Sphk2, Sphk1, Pla2G4C, Avpr2, Gab1, Pla2G4A, Rras2, Gab2, Avpr1A, F2, Rhoa, Agtr1A, Dnm1, Agtr1B, Dnm2, Dnm3, Plcb3, Plcb4, Mras, Pik3Ca, Kit, Ms4A2, Plcb1, Sos1, Plcb2, Sos2, Arf6, Rapgef4, Agpat5, Rala, Ralb, Adcy3, Adcy2, Adcy1, Agpat1, Adcy8, Agpat2, Agpat3, Egfr, Adcy6, Adcy5, Agpat4, Gna13, Cyth2, Nras, Cyth4, Gna12, Cxcr2, Ptk2B, Mapk1, Fyn, Cyth1, Mapk3, Egf, Ptpn11, Agt, Mtor, Kras"
Signaling pathways regulating pluripotency of stem cells	130	1.52169E-10	"Rif1, Igf1R, Sox2, Akt2, Akt3, Akt1, Smarcad1, Hoxa1, Acvr1, Map2K1, Wnt5B, Wnt5A, Esx1, Lifr, Isl1, Kat6A, Hoxb1, Il6St, Raf1, Hoxd1, Dlx5, Tcf7, Pik3R3, Pik3R2, Pik3R1, Wnt6, Hesx1, Dvl3, Otx1, Wnt1, Skil, Wnt2, Wnt3, Wnt4, Fzd1, Wnt10B, Smad1, Fzd3, Zfhx3, Wnt10A, Smad4, Fzd2, Smad3, Setdb1, Fzd5, Fzd4, Wnt3A, Fzd7, Esrrb, Fzd6, Fzd9, Lif, Fzd8, Smad9, Inhbb, Igf1, Inhbc, Smad5, Inhbe, Bmp4, Id2, Id1, Id4, Id3, Nanog, Grb2, Lhx5, Tcf3, Fgfr4, Bmpr1B, Fgfr3, Fgfr2, Nodal, Bmpr1A, Myf5, Gsk3B, Bmpr2, Wnt2B, Onecut1, Pik3Cd, Pik3Cb, Bmi1, Zic3, Jak2, Jarid2, Jak3, Hras, Jak1, Apc2, Lefty1, Wnt9B, Axin1, Pax6, Wnt9A, Axin2, Wnt16, Dusp9, Pou5F1, Pik3Ca, Hand1, Wnt8A, Wnt8B, Acvr1B, Nras, Wnt11, Acvr1C, Mapk1, Lefty2, Mapk3, Pcgf6, Pcgf5, Pcgf2, Wnt7B, Stat3, Pcgf3, Wnt7A, Mapk14, Klf4, Acvr2B, Tbx3, Mapk12, Acvr2A, Mapk13, Mapk11, Rest, Meis1, Apc, Ctnnb1, Kras, Neurog1"
Insulin signaling pathway	129	2.01201E-10	"Ins1, Irs1, Ins2, Araf, Inppl1, Irs4, Calml3, Cblb, Irs2, Calml4, Irs3, Elk1, Crkl, Ppp1Cb, Ppp1Cc, Lipe, Akt2, Akt3, Akt1, Prkaca, Prkacb, Pdk1, Map2K1, Prkab2, Prkci, G6Pc, Rps6, Tsc2, Tsc1, Phka1, Phka2, Prkab1, Prkar1B, Ppp1R3C, Prkar1A, Ppp1R3B, Ppp1R3D, Raf1, Shc4, Shc3, Pik3R3, Pik3R2, Ppp1R3A, Pik3R1, Prkcz, Acacb, Foxo1, Acaca, Socs2, Socs3, Inpp5A, Socs1, Prkar2B, Prkar2A, Eif4Ebp1, Pck1, Ppargc1A, Socs4, Pck2, Insr, Braf, Phkb, G6Pc2, G6Pc3, Rheb, Fasn, Calm3, Grb2, Calm4, Calm1, Calm2, Gsk3B, Pygb, Pde3B, Pik3Cd, Prkag2, Pygm, Pygl, Pik3Cb, Slc2A4, Ptprf, Hk2, Hk1, Ikbkb, Gys2, Rptor, Hk3, Gys1, Flot1, Flot2, Scarf2, Hras, Srebf1, Exoc7, Pdpk1, Pik3Ca, Hkdc1, Rapgef1, Eif4E2, Sos1, Fbp1, Crk, Sos2, Rhoq, Fbp2, Prkaa1, Prkaa2, Cbl, Mapk9, Nras, Mapk8, Phkg1, Mknk1, Phkg2, Mknk2, Mapk1, Sh2B2, Mapk3, Ptpn1, Pklr, Bad, Sorbs1, Gck, Mtor, Ppp1Ca, Mapk10, Rps6Kb1, Rps6Kb2, Trip10, Kras"
Spinocerebellar ataxia	127	3.68467E-08	"Rora, Rbpj, Psmd9, Psmd6, Psmd7, Kat5, Psmd4, Psmd2, Akt2, Psmd3, Akt3, Psmd1, Akt1, Map3K5, Prkcg, Prkcb, Prkca, Atg14, Pdyn, Atg13, Ern1, Atxn2L, Afg3L1, Afg3L2, Tbpl2, Vdac3, Ppif, Tbpl1, Vdac2, Ulk2, Vdac1, Ulk1, Gria1, Gria2, Psmd12, Psmd11, Psmd14, Psmd13, Itpr1, Pik3R4, Pik3R3, Itpr2, Cacna1A, Pik3R2, Itpr3, Pik3R1, Oma1, Slc1A6, Atxn3, Atxn2, Atxn1, Atg101, C9, Nrbf2, Gria3, Sptbn2, Xbp1, Pum1, Grin2C, Grin2B, Pum2, Grin2D, Grin3A, Dab1, Fgf14, Sp1, Gnaq, Atg2A, Mcu, Atg2B, Kcnc3, Atp2A3, Pik3Cd, Atp2A2, Atp2A1, Pik3Cb, Vldlr, Grm1, Opa1, Rb1Cc1, Tbp, Trpc3, Kcnd3, Traf2, Wipi1, Wipi2, Psma5, Psma6, Plcb3, Psma4, Plcb4, Pik3Ca, Psma1, Myod1, Pik3C3, Plcb1, Slc25A5, Plcb2, Slc25A4, Rbpjl, Becn1, Ambra1, Psma7, Psma8, Psmb6, Mapk9, Psmb7, Mapk8, Psmb4, Psmb5, Reln, Psmb3, Atxn1L, Psmb1, Nop56, Nfya, Adrm1, Mtor, Grin1, Mapk10, Psmc5, Psmc6, Psmc3, Psmc4, Psmc1, Psmc2, Slc25A31, Atxn10"
Non-alcoholic fatty liver disease	127	0.00166565	"Ins1, Ndufa11, Ndufa12, Irs1, Ins2, Ndufa10, Irs2, Cox6A1, Cox6A2, Tnf, Akt2, Akt3, Lepr, Akt1, Map3K5, Prkab2, Adipoq, Sdhc, Sdhd, Sdha, Sdhb, Prkab1, Cox6B1, Ern1, Ddit3, Cyp2E1, Uqcrc2, Uqcrb, Ndufb10, Pik3R3, Pik3R2, Cox7A2, Pik3R1, Adipor1, Adipor2, Uqcrh, Socs3, Bcl2L11, Cyc1, Ndufv3, Jun, Xbp1, Tgfb1, Insr, Eif2Ak3, Eif2S1, Nfkb1, Mlxipl, Il6, Fasl, Uqcrq, Map3K11, Gsk3B, Gsk3A, Cox7B, Cox4I1, Pik3Cd, Prkag2, Pik3Cb, Cox7C, Ikbkb, Casp7, Casp8, Casp3, Mlx, Uqcrfs1, Rac1, Cox8A, Srebf1, Cox8C, Cox8B, Traf2, Ndufc1, Fos, Tnfrsf1A, Il1A, Ndufs8, Pik3Ca, Ndufs7, Ndufs6, Il1B, Ndufs5, Ndufs4, Ndufs2, Pparg, Ppara, Cebpa, Ndufb9, Prkaa1, Ndufb8, Prkaa2, Ndufb6, Ndufb4, Ndufb3, Ndufa4L2, Uqcr11, Il6Ra, Uqcr10, Cox5B, Cox5A, Rela, Cdc42, Mapk9, Mapk8, Rxra, Bid, Ndufa9, Mlxip, Ndufa8, Ndufa7, Ndufa6, Pklr, Ndufa5, Ndufa4, Ndufa3, Nr1H3, Mapk14, Cox6C, Mapk12, Mapk13, Mapk10, Mapk11, Itch, Lep, Ndufab1, Fas, Bax"
Yersinia infection	126	1.21453E-10	"Wipf1, Wipf2, Arpc5L, Tnf, Actb, Crkl, Actg1, Pycard, Rps6Ka3, Rps6Ka6, Tbk1, Akt2, Rps6Ka2, Rps6Ka1, Akt3, Akt1, Map3K7, Map2K3, Map2K4, Map2K1, Ticam1, Cd8A, Elmo1, Elmo2, Skap2, Arhgef28, Pxn, Pik3R3, Pik3R2, Pik3R1, Mefv, Irak1, Pip5K1A, Nlrp3, Pip5K1B, Pip5K1C, Plcg1, Map2K7, 4930544G11Rik, Map2K6, Jun, Nfatc3, Nfatc2, Nfatc1, Arpc5, Ptk2, Il2, Nfkb1, Nfkbia, Il6, Arpc2, Arpc3, Gnaq, Tab2, Tab1, Lat, Myd88, Itgb1, Gsk3B, Arpc1B, Arpc1A, Pik3Cd, Pik3Cb, Wasl, Ikbkb, Casp1, Rac2, Rac3, Ikbkg, Rac1, Il10, Actr3, Vav3, Actr2, Arhgef12, Itga4, Chuk, Il18, Rhog, Cd8B1, Traf2, Irak4, Fos, Vav1, Rhoa, Vav2, Zap70, Pik3Ca, Irf3, Lck, Traf6, Il1B, Lcp2, Itga5, Arhgef7, Crk, Tlr4, Dock1, Arf6, Rock1, Src, Rock2, Was, Nlrc4, Fyb, Rela, Cdc42, Mapk9, Mapk8, Ptk2B, Mapk1, Ccl2, Wasf2, Mapk3, Git2, Ifnb1, Limk1, Mapk14, Baiap2, Mapk12, Mapk13, Mapk10, Mapk11, Cd4, Pkn2, Pkn1"
Vascular smooth muscle contraction	126	1.91237E-06	"Mylk2, Araf, Calml3, Calml4, Mylk3, Actg2, Mylk, Mylk4, Ppp1Cb, Nppb, Ppp1Cc, Nppc, Ednra, Nppa, Prkaca, Prkacb, Prkcg, Gucy1A2, Map2K1, Gucy1A1, Prkch, Prkcb, Prkce, Prkcd, Prkca, Adcy9, Pla2G10, Prkcq, Raf1, Myl9, Cyp4A12A, Calca, Cyp4A12B, Calcrl, Calcb, Npr1, Npr2, Itpr1, Itpr2, Pla2G3, Cacna1D, Itpr3, Cacna1C, Pla2G5, Cacna1F, Cald1, Kcnmb1, Kcnmb2, Myh14, Kcnmb4, Myh11, Cacna1S, Myh10, 4930544G11Rik, Braf, Gnaq, Gnas, Calm3, Calm4, Calm1, Calm2, Adm, Adra1D, Myl6B, Adra1B, Adra1A, Scarf2, Prkg1, Arhgef11, Ptgir, Edn1, Pla2G12A, Pla2G4F, Arhgef12, Ppp1R12A, Edn2, Pla2G12B, Edn3, Pla2G4D, Avpr1B, Pla2G4E, Cyp4A10, Pla2G4C, Pla2G4A, Cyp4A14, Avpr1A, Rhoa, Agtr1A, Agtr1B, Acta2, Plcb3, Plcb4, Adora2A, Adora2B, Kcnma1, Myh9, Ppp1R12B, Plcb1, Ppp1R12C, Plcb2, Ramp3, Rock1, Pla2G1B, Rock2, Adcy3, Adcy2, Adcy1, Adcy8, Adcy6, Adcy5, Gna13, Gna11, Gna12, Mapk1, Mapk3, Pla2G2F, Ppp1R14A, Pla2G2D, Pla2G2E, Cyp4A31, Pla2G2C, Pla2G2A, Agt, Ppp1Ca, Adm2, Ramp1"
Measles	126	9.23078E-06	"Cblb, Ccnd3, Ccnd2, Tbk1, Ccnd1, Akt2, Akt3, Il12B, Akt1, Il12A, Map3K7, Ifnar2, Ifna12, Ifna13, Csnk2A1, Ifna16, Csnk2A2, Trp73, Ccne2, Ccne1, Ifnar1, Pik3R3, Pik3R2, Pik3R1, Irak1, Fadd, Slamf1, Stat5A, Stat5B, Jun, Eif2Ak1, Eif2Ak3, Eif2Ak2, Hspa2, Eif2Ak4, Eif2S1, Il2, Nfkb1, Nfkbia, Il6, Mavs, Cdk6, Fasl, Cdk4, Trp53, Cdk2, Bcl2, Cd28, Tab2, Myd88, Bcl2L1, Nfkbib, Rab9, Gsk3B, Cdkn1B, Tradd, Ifna2, Pik3Cd, Tnfaip3, Adar, Cd3G, Pik3Cb, Cd3E, Cd3D, Bbc3, Ikbkb, Casp9, Ifih1, Casp8, Casp3, Ifnab, Ikbkg, Jak3, Ikbke, Jak1, Apaf1, Chuk, Irak4, Tyk2, Fos, Il1A, Pik3Ca, Irf3, Traf3, Oas2, Traf6, Il1B, Oas3, Irf7, Tlr9, Tlr7, Tlr4, Tlr2, Oas1A, Oas1B, Rchy1, Il2Rg, Rela, Oas1G, Mapk9, Mapk8, Bak1, Bid, Cd209D, Cd209E, Cd209B, Cd209C, Hspa1L, Ifnb1, Stat1, Bad, Stat2, Mx2, Stat3, Mx1, Cd209A, Mapk10, Il2Ra, Il2Rb, Fas, Eif3H, Bax, Fcgr2B, Hspa1B, Rab9B, Hspa1A"
FoxO signaling pathway	125	1.68256E-12	"Ins1, Irs1, Ins2, Fbxo25, Araf, Irs4, Irs2, Irs3, Igf1R, Stk11, Ccnd2, Ccnd1, Akt2, Akt3, Tnfsf10, Ep300, Akt1, Homer3, Skp2, Rag2, Rag1, Pdk1, Gabarapl2, Map2K1, Prkab2, Gabarapl1, Usp7, G6Pc, Prkab1, Atg12, Raf1, Foxg1, Agap2, Pik3R3, Foxo6, Pik3R2, Pik3R1, Foxo4, Stk4, Foxo3, Nlk, Foxo1, Gabarap, Ccnb2, Ccnb1, Bcl2L11, Pck1, Pck2, Plk4, Plk3, Tgfb2, Crebbp, Smad4, Tgfb1, Smad3, Homer1, Gadd45B, Tgfb3, Gadd45A, Homer2, Plk2, Insr, Plk1, Braf, Igf1, Fbxo32, Gadd45G, G6Pc2, Il6, G6Pc3, Bcl6, Fasl, Cdk2, Mdm2, Grb2, Il7R, Cdkn1A, Cdkn1B, Setd7, Pten, Pik3Cd, Prkag2, Pik3Cb, Slc2A4, Grm1, Ikbkb, Hras, Il10, Chuk, Prmt1, Pdpk1, Sirt1, Tgfbr1, Tgfbr2, Rbl2, Pik3Ca, Cat, Sgk3, Sgk1, Sos1, Sgk2, Sos2, Prkaa1, Prkaa2, Egfr, Mapk9, Nras, Mapk8, S1Pr1, Mapk1, S1Pr4, Mapk3, Cdkn2D, Cdkn2B, Egf, Bnip3, Stat3, Mapk14, Sod2, Mapk12, Klf2, Mapk13, Mapk10, Mapk11, Ccng2, Kras"
Apelin signaling pathway	123	9.92823E-08	"Mylk2, Serpine1, Calml3, Plat, Calml4, Slc8A1, Mylk3, Slc8A2, Mylk, Mylk4, Lipe, Ccnd1, Cdh1, Akt2, Akt3, Akt1, Prkaca, Prkacb, Mef2A, Map2K1, Prkab2, Mef2C, Mef2B, Prkce, Rps6, Prkab1, Myl4, Adcy9, Myl2, Myl3, Aplnr, Tfam, Raf1, Notch3, Itpr1, Pik3R4, Itpr2, Itpr3, Nrf1, Pik3R6, Slc9A1, Pik3R5, Gng10, Rras, Ppargc1A, Egr1, Smad4, Jag1, Smad3, Gng12, Gng11, Adcy10, Gnaq, Gnb2, Gnb1, Gnb4, Gnb3, Calm3, Gnb5, Calm4, Calm1, Calm2, Ryr2, Pde3B, Prkag2, Ryr3, Pik3Cg, Gngt1, Map1Lc3B, Gngt2, Map1Lc3A, Scarf2, Hras, Sphk2, Sphk1, Rras2, Tgfbr1, Agtr1A, Agtr1B, Acta2, Plcb3, Plcb4, Mras, Pik3C3, Plin1, Plcb1, Plcb2, Hdac4, Hdac5, Becn1, Prkaa1, Prkaa2, Gnai3, Ucp1, Adcy3, Adcy2, Adcy1, Adcy8, Gnai1, Adcy6, Gnai2, Adcy5, Gna13, Nras, Gng3, Gng2, Gng5, Gng4, Spp1, Mapk1, Mef2D, Mapk3, Nos2, Nos3, Mtor, Klf2, Apln, Slc8A3, Rps6Kb1, Camk4, Rps6Kb2, Kras"
Alcoholic liver disease	123	3.69666E-06	"Tnf, C4B, Tbk1, Ccnd1, Akt2, Akt3, C3Ar1, Il12B, Akt1, Il12A, Mlycd, Map3K7, Map3K5, Map2K3, Map2K4, Ifna12, Prkab2, Cpt1A, Ifna13, Ifna16, Adipoq, Ticam1, Cpt1C, Cpt1B, Prkab1, Aldh3A2, Cyp2E1, Tcf7, C5Ar1, Ly96, Adh7, Foxo3, Adipor1, Acacb, Adipor2, Adh5, Foxo1, Acaca, C3, Adh4, Adh1, Irak1, Fadd, Cd14, Map2K7, Ppargc1A, Map2K6, Nfkb1, Nfkbia, Il6, Fasl, Fasn, Nox4, Tab3, Tab2, Tab1, Map3K14, Myd88, Gsk3B, Acadvl, Tradd, Ifna2, Prkag2, Cxcl1, Cxcl3, Cxcl2, Ikbkb, Casp8, Aldh2, Casp3, Ifnab, Scd2, Scd3, Ikbkg, Scd1, Acadm, Lbp, Ikbke, Srebf1, Chuk, Irak4, Sirt1, Il17Rc, Tirap, Il17Ra, Tnfrsf1A, Irf3, Traf3, Acox1, Traf6, Il1B, Acox3, Ppara, Tlr4, Aldh9A1, C1Qb, C1Qa, Prkaa1, Prkaa2, Lef1, Rela, Camkk2, Mapk9, Mapk8, Aldh1B1, Tra2B, Tra2A, Tcf7L2, Tcf7L1, Ifnb1, Scd4, Mapk14, Mapk12, Mapk13, Mapk10, Mapk11, Fas, Ctnnb1, Hc, Lpin1, Lpin3, Il17A, C1Qc"
Retrograde endocannabinoid signaling	123	0.000413955	"Mt-Nd6, Mt-Nd4L, Faah, Mt-Nd5, Ndufa11, Ndufa12, Ndufa10, Mt-Nd2, Mt-Nd1, Rims1, Prkaca, Prkacb, Prkcg, Prkcb, Prkca, Gabrg3, Gabrg2, Gabrg1, Adcy9, Gria1, Gria2, Ndufb10, Itpr1, Cacna1B, Itpr2, Cacna1A, Cacna1D, Abhd6, Itpr3, Cacna1C, Cacna1F, Gng10, Cacna1S, Ndufv3, Gria3, Gria4, Gng12, Gng11, Gnao1, Gnaq, Gnb2, Gnb1, Gnb4, Napepld, Gnb3, Gnb5, Gabrb3, Gabrb2, Gabrb1, Dagla, Grm1, Gngt1, Gabrr3, Gabrr2, Gngt2, Slc32A1, Ndufc1, Plcb3, Ndufs8, Plcb4, Ndufs7, Ndufs6, Ndufs5, Ndufs4, Ndufs2, Plcb1, Daglb, Plcb2, Mgll, Ndufb9, Ndufb8, Ndufb6, Ndufb4, Ndufb3, Gnai3, Ndufa4L2, Adcy3, Adcy2, Adcy1, Ptgs2, Adcy8, Gnai1, Adcy6, Gnai2, Adcy5, Mapk9, Mapk8, Gng3, Gng2, Gng5, Cnr1, Gng4, Mapk1, Slc17A6, Slc17A7, Slc17A8, Gabre, Mapk3, Kcnj3, Gabra2, Ndufa9, Gabrq, Ndufa8, Gabra1, Gabrp, Kcnj5, Ndufa7, Kcnj6, Ndufa6, Gabra6, Ndufa5, Gabra5, Ndufa4, Kcnj9, Ndufa3, Gabra4, Gabra3, Mapk14, Mapk12, Mapk13, Mapk10, Mapk11, Ndufab1"
Dopaminergic synapse	121	1.62116E-07	"Atf2, Calml3, Ppp2R2A, Calml4, Arr3, Ppp1Cb, Ppp1Cc, Ppp2R1B, Ppp2R1A, Kif5C, Creb3L4, Creb3L1, Akt2, Kif5B, Creb3L2, Kif5A, Akt3, Akt1, Prkaca, Prkacb, Scn1A, Prkcg, Prkcb, Prkca, Clock, Gria1, Gria2, Maob, Maoa, Tomt, Itpr1, Cacna1B, Itpr2, Cacna1A, Cacna1D, Itpr3, Cacna1C, Gng10, Drd2, Drd3, Gria3, Drd4, Drd5, Gria4, Gng12, Gng11, Grin2B, Gnao1, Gnal, Th, Caly, Gnaq, Gnb2, Gnb1, Ppp1R1B, Gnas, Gnb4, Gnb3, Calm3, Gnb5, Calm4, Calm1, Calm2, Gsk3B, Gsk3A, Arrb1, Arrb2, Slc6A3, Gngt1, Ppp3Ca, Ppp3Cb, Ppp3Cc, Gngt2, Ppp2R5E, Scarf2, Slc18A1, Slc18A2, Ppp2R5B, Ppp2R5A, Ppp2R5D, Ppp2R5C, Fos, Creb3, Plcb3, Plcb4, Creb1, Plcb1, Plcb2, Creb5, Camk2B, Camk2D, Ddc, Atf6B, Camk2A, Gnai3, Gnai1, Gnai2, Arntl, Adcy5, Ppp2Ca, Mapk9, Ppp2Cb, Mapk8, Gng3, Gng2, Gng5, Gng4, Ppp2R3C, Camk2G, Kcnj3, Kcnj5, Kcnj6, Kcnj9, Ppp2R3A, Mapk14, Mapk12, Mapk13, Ppp1Ca, Mapk10, Mapk11, Ppp2R2C, Ppp2R2D"
Lysosome	120	5.39798E-07	"Scarb2, Lipa, Laptm4B, Laptm4A, Naglu, Gnptab, Lamp1, Lamp3, Lamp2, Ap1S2, Ap1S1, Entpd4, Slc11A1, Slc11A2, Ap1B1, Pla2G15, Atp6V0D1, Abcb9, Gns, Neu1, Psap, Atp6V0A2, Atp6V1H, Ap4S1, Atp6V0A4, Arsg, Arsb, Atp6V0A1, Ap1M1, Ctsa, Abca2, Cd164, Napsa, Psapl1, Dnase2A, Fuca1, Fuca2, M6Pr, Ap4B1, Igf2R, Gnptg, Dmxl1, Dmxl2, Ppt1, Man2B1, Tpp1, Ppt2, Lgmn, Hexb, Hexa, Ctsz, Cltc, Cltb, Ap4E1, Clta, Ctsw, Nagpa, Litaf, Ctss, Sgsh, Ap4M1, Mfsd8, Ctso, Gm2A, Ctsm, Ap1G2, Hyal1, Ctsl, Ap1G1, Smpd1, Hyal2, Ctsk, Ctsj, Hyal3, Hyal4, Ids, Hyal5, Ctsh, Ap3S2, Wdr7, Hyal6, Acp2, Ctsg, Ap3S1, Gusb, Ctse, Ctsc, Ctsb, Hgsnat, Atp6V0B, Atp6Ap1, Gaa, Ap3B1, Ap3B2, Sumf1, Npc1, Npc2, Ncoa7, Atp6V0C, Spam1, Cd63, Asah1, Idua, Cln5, Gga2, Gga1, Ap3M1, Cln3, Gga3, Slc17A5, Aga, Sort1, Ap3D1, Naga, Ctns, Mcoln1, Galc, Galns, Glb1, Gla"
AMPK signaling pathway	118	1.15734E-09	"Ins1, Crtc2, Irs1, Ins2, Irs4, Irs2, Ppp2R2A, Irs3, Igf1R, Lipe, Stk11, Ccnd1, Ppp2R1B, Ppp2R1A, Creb3L4, Creb3L1, Akt2, Creb3L2, Akt3, Lepr, Akt1, Mlycd, Map3K7, Pdk1, Rab2A, Prkab2, Cpt1A, G6Pc, Adipoq, Tsc2, Tsc1, Cpt1C, Cpt1B, Prkab1, Ulk1, Cftr, Pfkfb2, Pfkfb1, Pfkfb4, Pfkfb3, Pik3R3, Pik3R2, Pik3R1, Foxo3, Adipor1, Acacb, Adipor2, Foxo1, Acaca, Eif4Ebp1, Pck1, Ppargc1A, Pck2, Insr, Cidea, Igf1, Eef2, G6Pc2, G6Pc3, Rheb, Fasn, Cab39L, Pik3Cd, Prkag2, Pik3Cb, Slc2A4, Adra1A, Elavl1, Gys2, Rptor, Gys1, Eef2K, Ppp2R5E, Hnf4A, Scd2, Scd3, Scd1, Cd36, Rab8A, Srebf1, Pdpk1, Strada, Stradb, Ppp2R5B, Ppp2R5A, Ppp2R5D, Ppp2R5C, Sirt1, Ccna2, Tbc1D1, Creb3, Ccna1, Creb1, Pik3Ca, Akt1S1, Pparg, Fbp1, Fbp2, Creb5, Prkaa1, Prkaa2, Cab39, Hmgcr, Camkk2, Ppp2Ca, Ppp2Cb, Ppp2R3C, Scd4, Ppp2R3A, Mtor, Rab11B, Rab10, Pfkl, Rab14, Rps6Kb1, Ppp2R2C, Lep, Rps6Kb2, Ppp2R2D"
Serotonergic synapse	118	1.23456E-07	"App, Araf, Htr4, Cyp2D9, Cyp2D12, Htr6, Htr7, Cyp2D10, Cyp2C70, Prkaca, Prkacb, Prkcg, Map2K1, Prkcb, Prkca, Cyp2D22, Raf1, Tph2, Tph1, Maob, Maoa, Alox15, Itpr1, Cacna1B, Itpr2, Cacna1A, Cacna1D, Itpr3, Alox12, Cacna1C, Cacna1F, Gng10, Cyp4X1, Kcnn2, Cacna1S, Cyp2J5, Cyp2J6, Htr1F, Cyp2J9, Htr1D, Htr1A, Htr1B, Braf, Gng12, Gng11, Cyp2C29, Gnao1, Gnaq, Gnb2, Cyp2D40, Gnb1, Gnas, Gnb4, Gnb3, Gnb5, Gabrb3, Gabrb2, Gabrb1, Htr2B, Htr2C, Htr2A, Cyp2C39, Cyp2C38, Slc6A4, Cyp2C37, Gngt1, Gngt2, Casp3, Slc18A1, Hras, Slc18A2, Pla2G4F, Pla2G4D, Kcnd2, Pla2G4E, Dusp1, Trpc1, Pla2G4C, Pla2G4A, Htr3A, Htr3B, Plcb3, Cyp2J11, Plcb4, Cyp2J12, Cyp2J13, Cyp2C40, Plcb1, Plcb2, Ddc, Gnai3, Ptgs2, Gnai1, Ptgs1, Gnai2, Adcy5, Nras, Gng3, Gng2, Alox8, Gng5, Cyp2C55, Gng4, Cyp2C54, Alox5, Mapk1, Cyp2C50, Mapk3, Kcnj3, Kcnj5, Kcnj6, Kcnj9, Htr5A, Htr5B, Cyp2C68, Cyp2C66, Cyp2C65, Kras"
Apoptosis	118	1.0853E-05	"Prf1, Tnf, Actb, Actg1, Akt2, Akt3, Tnfsf10, Capn2, Akt1, Map3K5, Pdk1, Map2K1, Daxx, Endog, Tuba4A, Ern1, Ddit3, Raf1, Diablo, Itpr1, Pik3R3, Itpr2, Htra2, Pik3R2, Itpr3, Csf2Rb, Pik3R1, Spta1, Bcl2L11, Pmaip1, Fadd, Mcl1, Jun, Gadd45B, Gadd45A, Eif2Ak3, Tnfrsf10B, Eif2S1, Nfkb1, Gadd45G, Nfkbia, Il3, Fasl, Trp53, Bcl2, Map3K14, Bcl2L1, Tuba8, Hrk, Tradd, Ctsz, Pik3Cd, Ctsw, Pik3Cb, Lmnb2, Ctss, Lmnb1, Bbc3, Ikbkb, Casp9, Pidd1, Tuba1C, Ctso, Casp7, Tuba1B, Casp12, Casp8, Tuba1A, Casp6, Ctsl, Casp3, Ctsk, Casp2, Ctsh, Bcl2A1D, Ikbkg, Bcl2A1A, Sptan1, Bcl2A1B, Hras, Ctsc, Ctsb, Dffb, Dffa, Parp3, Apaf1, Parp1, Chuk, Pdpk1, Traf2, Fos, Ngf, Tnfrsf1A, Csf2Rb2, Pik3Ca, Il3Ra, Birc5, Birc3, Tubal3, Xiap, Tuba3B, Rela, Mapk9, Nras, Mapk8, Lmna, Mapk1, Bak1, Bid, Mapk3, Bad, Dab2Ip, Gzmb, Cflar, Ptpn13, Mapk10, Fas, Bax, Kras"
Estrogen signaling pathway	117	6.09383E-06	"Atf2, Calml3, Calml4, Creb3L4, Creb3L1, Akt2, Creb3L2, Akt3, Akt1, Prkaca, Prkacb, Map2K1, Prkcd, Krt9, Adcy9, Raf1, Fkbp4, Fkbp5, Shc4, Shc3, Itpr1, Pik3R3, Tgfa, Itpr2, Pik3R2, Itpr3, Pik3R1, Krt42, Hsp90B1, Krt33B, Krt33A, Jun, Hspa2, Esr1, Esr2, Gnao1, Sp1, Gnaq, Bcl2, Gnas, Calm3, Grb2, Calm4, Calm1, Calm2, Hsp90Ab1, Pik3Cd, Krt23, Pik3Cb, Krt20, Grm1, Krt28, Krt27, Gper1, Krt26, Krt25, Scarf2, Hras, Ncoa1, Ncoa2, Hsp90Aa1, Ncoa3, Mmp2, Krt35, Krt34, Krt32, Fos, Oprm1, Krt31, Mmp9, Creb3, Plcb3, Plcb4, Creb1, Pik3Ca, Krt39, Krt36, Rara, Plcb1, Sos1, Plcb2, Sos2, Creb5, Hbegf, Atf6B, Src, Gnai3, Adcy3, Adcy2, Adcy1, Adcy8, Egfr, Gnai1, Adcy6, Gnai2, Adcy5, Nras, Mapk1, Mapk3, Kcnj3, Kcnj5, Gabbr2, Gabbr1, Kcnj6, Hspa1L, Kcnj9, Nos3, Krt12, Krt10, Krt19, Krt17, Krt16, Krt15, Kras, Ebag9, Hspa1B, Hspa1A"
Ubiquitin mediated proteolysis	117	0.010564431	"Ube3C, Ube2D3, Ube2D1, Cblc, Cblb, Ube3A, Ube2L6, Ube3B, Ube2Z, Cdc20, Herc4, Herc3, Cdc23, Herc2, Herc1, Cdc26, Cdc27, Fbxo4, Skp2, Btrc, Pias4, Pias3, Fbxw8, Anapc7, Fbxw7, Fbxw11, Ube2E3, Fbxo2, Ube2E1, Siah1A, Ube2E2, Ube4B, Siah1B, Mid1, Rbx1, Pias1, Cdc34, Anapc4, Anapc5, Nhlrc1, Anapc1, Anapc2, Anapc15, Uba7, Anapc16, Aire, Uba6, Cul3, Cul2, Cul1, Nedd4L, Anapc10, Rhobtb1, Anapc11, Ube2J1, Rhobtb2, Socs3, Socs1, Ubb, Ubr5, Ube2F, Ube2H, Ube2I, Smurf2, Ube2B, Ube2C, Smurf1, Fancl, Ube2A, Ube2W, Ubox5, Ube2S, Cdc16, Ube2N, Mdm2, Uba2, Ube2O, Uba1, Sae1, Det1, Brca1, Ube2D2A, Ube2D2B, Ube2Q1, Ube2Q2, Ube2Ql1, Ddb2, Ddb1, Ube2R2, Traf6, Birc7, Birc3, Mgrn1, Xiap, Rnf7, Rchy1, Cbl, Vhl, Rps27A, Ppil2, Map3K1, Syvn1, Huwe1, Wwp1, Ube2G1, Wwp2, Pml, Cul4A, Klhl9, Itch, Ube2Dnl2, Nedd4, Ercc8, Stub1, Trim37, Trim32, Cul4B"
Sphingolipid signaling pathway	115	2.6659E-09	"Ppp2R2A, Tnf, Ppp2R1B, Ppp2R1A, Adora3, Akt2, Akt3, Adora1, Akt1, Map3K5, Pdk1, Prkcg, Map2K1, Prkcb, Prkce, Prkca, Raf1, Nsmaf, Pik3R3, Pik3R2, Pik3R1, Prkcz, Kng2, Kng1, Pld2, Sgpl1, 9130409I23Rik, 4930544G11Rik, Nfkb1, Acer2, Acer1, Trp53, Gnaq, Bcl2, Degs1, Degs2, Tradd, Pten, Pik3Cd, Pik3Cb, Smpd2, Sptlc1, Sptlc2, Ppp2R5E, Sptlc3, Smpd1, Bdkrb2, Rac2, Rac3, Fcer1A, Rac1, Hras, Cers3, Cers4, Cers5, Abcc1, Cers6, Fcer1G, Sphk2, Pdpk1, Sphk1, Ppp2R5B, Ppp2R5A, Ppp2R5D, Traf2, Ppp2R5C, Gab2, Rhoa, Tnfrsf1A, Plcb3, Plcb4, Pik3Ca, Ms4A2, Plcb1, Plcb2, Cers2, Oprd1, Asah1, Asah2, Sgms1, Rock1, Rock2, Gnai3, Sgms2, Gnai1, Rela, Gnai2, Gna13, Ppp2Ca, Mapk9, Ppp2Cb, Nras, Mapk8, Ppp2R3C, Gna12, S1Pr1, Mapk1, Fyn, S1Pr3, S1Pr2, Bid, S1Pr4, Mapk3, Nos3, Ppp2R3A, Mapk14, Sgpp2, Sgpp1, Mapk12, Mapk13, Mapk10, Mapk11, Ppp2R2C, Ppp2R2D, Bax, Kras"
Inflammatory mediator regulation of TRP channels	115	9.17397E-08	"Calml3, Il1Rap, Calml4, Ppp1Cb, Ppp1Cc, Cyp2C70, Prkaca, Prkacb, Map2K3, Prkcg, Prkch, Il1R1, Prkcb, Prkce, Prkcd, Prkca, Adcy9, Prkcq, Cyp4A12A, Cyp4A12B, Itpr1, Pik3R3, Itpr2, Pik3R2, Itpr3, Alox12, Pik3R1, Kng2, Kng1, Hrh1, Asic4, Asic5, Plcg2, Plcg1, Trpm8, Asic2, Asic3, Map2K6, Asic1, Cyp2J5, Cyp2J6, Cyp2J9, Trpv2, Trpv3, Trpv1, Igf1, Cyp2C29, Gnaq, Trpv4, Gnas, Calm3, Calm4, Calm1, Calm2, Htr2B, Pik3Cd, Htr2C, Pik3Cb, Htr2A, Cyp2C39, Cyp2C38, Cyp2C37, Klk1B4, Bdkrb2, Bdkrb1, Scarf2, Pla2G4F, Pla2G4D, Pla2G4E, Cyp4A10, Pla2G4C, Pla2G4A, Cyp4A14, Ngf, Plcb3, Cyp2J11, Plcb4, Cyp2J12, Pik3Ca, Cyp2J13, Il1B, Cyp2C40, Plcb1, Plcb2, Ptger4, Camk2B, Camk2D, Src, Ptger2, Camk2A, Adcy3, Adcy2, Adcy1, Adcy8, Adcy6, Adcy5, Mapk9, Mapk8, Cyp2C55, Cyp2C54, P2Ry2, Cyp2C50, Camk2G, Trpa1, Cyp4A31, Mapk14, Mapk12, Mapk13, Ppp1Ca, Mapk10, Mapk11, Cyp2C68, Cyp2C66, Cyp2C65, F2Rl1"
Neurotrophin signaling pathway	114	2.21037E-10	"Prdm4, Irs1, Arhgdig, Calml3, Calml4, Crkl, Rps6Ka3, Rps6Ka6, Rps6Ka5, Akt2, Rps6Ka2, Arhgdia, Arhgdib, Rps6Ka1, Akt3, Akt1, Map3K5, Pdk1, Map2K1, Prkcd, Matk, Trp73, Frs2, Mapkapk2, Raf1, Shc4, Shc3, Psen2, Pik3R3, Pik3R2, Pik3R1, Psen1, Foxo3, Rap1B, Rap1A, Irak1, Irak2, Plcg2, Abl1, Plcg1, Map2K7, 4930544G11Rik, Map2K5, Ngfr, Jun, Bdnf, Braf, Nfkb1, Nfkbia, Fasl, Trp53, Bcl2, Calm3, Grb2, Calm4, Calm1, Nfkbie, Calm2, Nfkbib, Zfp110, Ywhae, Gsk3B, Zfp369, Pik3Cd, Pik3Cb, Ikbkb, Rac1, Scarf2, Hras, Ripk2, Pdpk1, Gab1, Irak3, Irak4, Ngf, Rhoa, Pik3Ca, Traf6, Rapgef1, Sos1, Crk, Sos2, Camk2B, Camk2D, Camk2A, Rela, Cdc42, Mapk9, Ntf5, Nras, Mapk8, Mapk7, Ntf3, Mapk1, Sh2B3, Camk2G, Sh2B2, Mapk3, Sh2B1, Ntrk2, Map3K3, Map3K1, Kidins220, Sort1, Bad, Ntrk3, Ptpn11, Mapk14, Mapk12, Mapk13, Mapk10, Mapk11, Camk4, Bax, Kras"
Relaxin signaling pathway	114	2.18645E-06	"Atf2, Arr3, Rxfp1, Rxfp2, Rxfp3, Ednrb, Creb3L4, Creb3L1, Akt2, Creb3L2, Akt3, Akt1, Prkaca, Prkacb, Map2K4, Map2K1, Prkca, Adcy9, Col4A2, Col4A1, Col4A4, Col4A3, Col4A6, Col4A5, Raf1, Shc4, Shc3, Pik3R3, Pik3R2, Pik3R1, Prkcz, Gng10, Map2K7, Jun, Tgfb1, Gng12, Gng11, Nfkb1, Col1A1, Gnao1, Nfkbia, Col1A2, Gnb2, Gnb1, Gnas, Gnb4, Gnb3, Rln3, Grb2, Rln1, Gnb5, Mmp1B, Mmp1A, Pik3Cd, Arrb1, Pik3Cb, Arrb2, Gngt1, Gngt2, Insl3, Hras, Insl5, Edn1, Mmp2, Fos, Mmp9, Tgfbr1, Tgfbr2, Acta2, Creb3, Plcb3, Plcb4, Creb1, Mmp13, Pik3Ca, Plcb1, Sos1, Plcb2, Sos2, Creb5, Atf6B, Src, Gnai3, Adcy3, Adcy2, Adcy1, Adcy8, Egfr, Gnai1, Rela, Adcy6, Gnai2, Adcy5, Mapk9, Nras, Mapk8, Gna15, Gng3, Gng2, Gng5, Gng4, Mapk1, Mapk3, Nos2, Nos3, Vegfb, Vegfc, Mapk14, Mapk12, Mapk13, Vegfa, Mapk10, Mapk11, Col3A1, Kras"
Platelet activation	112	5.40543E-07	"Mylk2, Itga2B, Mylk3, Actb, Arhgap35, Mylk, Actg1, Mylk4, Ppp1Cb, Ppp1Cc, Akt2, Akt3, Akt1, Prkaca, Prkacb, Gucy1A2, Prkci, Gucy1A1, F2R, Adcy9, Stim1, Btk, Orai1, Tln2, Itpr1, Pik3R3, Itpr2, Pik3R2, Itpr3, Pik3R1, Prkcz, Rasgrp1, Pik3R6, Myl12B, Pik3R5, Rap1B, Rap1A, Tbxa2R, Plcg2, 4930544G11Rik, Vasp, Lyn, Gp6, Gp5, Col1A1, Gp9, Col1A2, Gnaq, Tbxas1, Gnas, Fermt3, Itgb1, Itgb3, Snap23, Pik3Cd, Pik3Cb, Pik3Cg, Prkg2, Prkg1, Fgb, Fga, Ptgir, Pla2G4F, Arhgef12, Ppp1R12A, Fcer1G, Pla2G4D, Vwf, Pla2G4E, Itga2, Pla2G4C, Fgg, Pla2G4A, Gp1Ba, F2, Rhoa, Vamp8, Apbb1Ip, Plcb3, Plcb4, Pik3Ca, Lcp2, Plcb1, Plcb2, Rock1, Src, Rock2, Gnai3, Adcy3, Adcy2, Adcy1, Adcy8, Gnai1, Adcy6, Ptgs1, Gnai2, Adcy5, Gna13, P2Ry1, Mapk1, Fyn, Mapk3, P2Ry12, Nos3, Mapk14, Mapk12, Mapk13, Ppp1Ca, Mapk11, Col3A1, P2Rx1, F2Rl3"
Cell cycle	112	5.40543E-07	"Rb1, Ccnh, Bub1B, Smc3, Cdc14A, Cdc14B, Cdc20, Ccnd3, Cdc23, Ccnd2, Ccnd1, Cdc26, Chek2, Chek1, Cdc27, Ep300, Skp2, Anapc7, Cdc25C, Cdc25A, Rbx1, Cdc25B, Ccne2, Ccne1, Anapc4, Anapc5, Anapc1, Mad1L1, Anapc2, Anapc15, Anapc16, Prkdc, Cul1, Pkmyt1, Anapc10, Anapc11, Orc5, Orc4, Ccnb2, Ccnb1, Orc6, Orc1, Orc3, Rad21, Orc2, Abl1, Sfn, Zbtb17, Tgfb2, Crebbp, Smad4, Tgfb1, Smad3, Gadd45B, Tgfb3, Gadd45A, Plk1, Cdc7, Cdc6, Gadd45G, Cdk7, Cdk6, Stag2, Cdk4, Trp53, Cdk2, Cdc16, Mdm2, Cdk1, Atr, Ywhae, Gsk3B, Cdkn1A, Cdkn1B, Mcm7, Ywhab, Ywhaq, Ywhag, Ywhah, Smc1A, Ywhaz, Smc1B, Ccna2, Rbl2, Ccna1, Dbf4, Rbl1, Espl1, Tfdp2, Mcm3, Mcm4, Mcm6, Mcm2, Hdac2, Pcna, Hdac1, Cdc45, E2F1, E2F2, E2F3, E2F4, Bub3, E2F5, Bub1, Cdkn2D, Cdkn2B, Cdkn2C, Cdkn2A, Mad2L2, Wee1, Wee2, Mad2L1"
Purine metabolism	111	0.001068665	"Hddc2, Gda, Nudt5, Hddc3, Pnp, Ppat, Enpp1, Enpp4, Enpp3, Nudt16, Pde8B, Pde8A, Gucy1A2, Gucy1A1, Entpd1, Entpd2, Entpd3, Entpd4, Entpd5, Entpd6, Entpd8, Adcy9, Adprm, Pde9A, Pde1C, Pde1B, Pnp2, Npr1, Pde1A, Npr2, Ak1, Ak2, Gmps, Gmpr, Ak3, Ak4, Ntpcr, Ak5, Ak6, Ak7, Ak8, Dguok, Pde2A, Hprt, Adcy10, Lacc1, Pde3A, Itpa, Ada, Pde3B, Adk, Pfas, Atic, Pde4B, Pgm2, Pde4A, Pgm1, Adsl, Pde4D, Pde4C, Urad, Nme2, Ampd1, Ampd2, Nme4, Ampd3, Dck, Rrm2B, Nme6, Nme7, Adssl1, Pde5A, Gart, Prps2, Gucy2C, Prps1, Gucy2E, Gucy2D, Cant1, Gmpr2, Adcy3, Adcy2, Adcy1, Nt5C2, Gucy2G, Adcy8, Gucy2F, Papss2, Adcy6, Adcy5, Papss1, Nt5C, Pde11A, Nt5E, Pde6D, Pde6C, Pde6B, Nt5M, Pde6A, Adss, Xdh, Rrm1, Rrm2, Pde6G, Nudt9, Pde10A, Impdh1, Nt5C1A, Impdh2, Pde7B, Pde7A"
Thyroid hormone signaling pathway	110	3.56143E-08	"Actb, Actg1, Ccnd1, Akt2, Akt3, Ep300, Akt1, Slc16A2, Prkaca, Prkacb, Pdk1, Prkcg, Med1, Map2K1, Prkcb, Dio1, Dio2, Tsc2, Atp1B4, Prkca, Atp1B3, Atp1B2, Med4, Atp1B1, Raf1, Pfkfb2, Notch2, Notch3, Notch1, Notch4, Pik3R3, Pik3R2, Pik3R1, Hif1A, Foxo1, Med12L, Slc9A1, Med30, Plcg2, Plcg1, Wnt4, Crebbp, Slc16A10, Esr1, Med13L, Bmp4, Rcan1, Rheb, Trp53, Rcan2, Fxyd2, Mdm2, Gsk3B, Thrb, Thra, Itgb3, Atp2A3, Pik3Cd, Atp2A2, Atp2A1, Pik3Cb, Med16, Med17, Casp9, Med12, Med14, Med13, Itgav, Hras, Ncoa1, Ncoa2, Pdpk1, Ncoa3, Med27, Slco1C1, Kat2B, Plcb3, Kat2A, Plcb4, Med24, Ncor1, Pik3Ca, Tbc1D4, Plcb1, Plcb2, Myh6, Myh7, Hdac2, Hdac3, Src, Hdac1, Atp1A4, Atp1A3, Atp1A2, Atp1A1, Rxrb, Nras, Pln, Rxra, Mapk1, Rxrg, Mapk3, Stat1, Bad, Mtor, Pfkl, Ctnnb1, Kras, Plcd3, Plcd4, Plcd1"
Osteoclast differentiation	110	5.72567E-05	"Spi1, Ncf1, Csf1, Ncf4, Tnf, Akt2, Akt3, Sirpa, Akt1, Tnfsf11, Map3K7, Junb, Ifnar2, Map2K1, Il1R1, Cyba, Mitf, Oscar, Tyrobp, Fcgr4, Btk, Sqstm1, Ifnar1, Pik3R3, Pik3R2, Tnfrsf11B, Pik3R1, Tnfrsf11A, Socs3, Ppp3R1, Calcr, Socs1, Plcg2, Map2K7, Map2K6, Tgfb2, Jun, Tgfb1, Jund, Nfatc2, Nfatc1, Nfkb1, Nfkb2, Fosl2, Nfkbia, Fosl1, Cyld, Tab2, Grb2, Tab1, Map3K14, Nox1, Sirpb1B, Itgb3, Fhl2, Pik3Cd, Trem2, Pik3Cb, Ikbkb, Ppp3Ca, Ppp3Cb, Ppp3Cc, Ctsk, Ikbkg, Rac1, Jak1, Chuk, Ifngr1, Ifngr2, Traf2, Gab2, Tyk2, Fos, Tgfbr1, Tgfbr2, Tnfrsf1A, Il1A, Creb1, Pik3Ca, Ifng, Lck, Traf6, Il1B, Pparg, Lcp2, Sirpb1C, Pira1, Lilra6, Pira2, Pirb, Rela, Lilra5, Relb, Mapk9, Mapk8, Mapk1, Fyn, Mapk3, Ifnb1, Stat1, Stat2, Mapk14, Mapk12, Mapk13, Mapk10, Mapk11, Tec, Camk4, Fosb, Fcgr2B"
Oocyte meiosis	107	4.5045E-06	"Ins1, Ins2, Calml3, Calml4, Smc3, Igf1R, Ppp1Cb, Cdc20, Rps6Ka3, Ppp1Cc, Rps6Ka6, Cdc23, Slk, Ppp2R1B, Ppp2R1A, Cdc26, Rps6Ka2, Rps6Ka1, Cdc27, Fbxo5, Prkaca, Btrc, Prkacb, Map2K1, Anapc7, Fbxw11, Cdc25C, Rbx1, Ar, Adcy9, Ccne2, Ccne1, Anapc4, Anapc5, Anapc1, Mad1L1, Anapc2, Anapc15, Anapc16, Itpr1, Cul1, Itpr2, Itpr3, Pkmyt1, Fbxo43, Anapc10, Anapc11, Ccnb2, Ppp3R1, Ccnb1, Plk1, Igf1, Cpeb1, Stag3, Cdk2, Cdc16, Spdya, Cdk1, Calm3, Calm4, Cpeb3, Calm1, Calm2, Cpeb2, Cpeb4, Ywhae, Ywhab, Ppp3Ca, Ppp3Cb, Ppp3Cc, Ywhaq, Ppp2R5E, Scarf2, Ywhag, Ywhah, Ppp2R5B, Ppp2R5A, Ppp2R5D, Ppp2R5C, Smc1A, Ywhaz, Smc1B, Espl1, Camk2B, Camk2D, Camk2A, Adcy3, Adcy2, Adcy1, Adcy8, Adcy6, Adcy5, Aurka, Ppp2Ca, Ppp2Cb, Mapk1, Camk2G, Bub1, Mapk3, Mapk14, Mapk12, Mapk13, Ppp1Ca, Mos, Mad2L2, Mapk11, Mad2L1"
"Growth hormone synthesis, secretion and action"	106	3.08489E-07	"Atf2, Irs1, Irs4, Irs2, Irs3, Crkl, Creb3L4, Creb3L1, Akt2, Creb3L2, Akt3, Ep300, Akt1, Prkaca, Prkacb, Junb, Map2K3, Prkcg, Map2K4, Ghsr, Map2K1, Prkcb, Igfbp3, Prkca, Adcy9, Igfals, Raf1, Shc4, Shc3, Itpr1, Pik3R3, Itpr2, Cacna1D, Pik3R2, Itpr3, Cacna1C, Pik3R1, Cacna1F, Socs2, Ghrhr, Socs3, Socs1, Plcg2, Cacna1S, Plcg1, Map2K6, Stat5A, Stat5B, Crebbp, Igf1, Ptk2, Adcy10, Gnaq, Gnas, Grb2, Mrap2, Gsk3B, Pik3Cd, Pik3Cb, Ghr, Jak2, Hras, Pou1F1, Sstr1, Fos, Sstr2, Sstr3, Creb3, Plcb3, Plcb4, Creb1, Pik3Ca, Plcb1, Sos1, Plcb2, Crk, Sos2, Creb5, Atf6B, Gnai3, Adcy3, Adcy2, Adcy1, Adcy8, Gnai1, Adcy6, Gnai2, Adcy5, Mapk9, Nras, Mapk8, Gna11, Mapk1, Mapk3, Gh, Map3K1, Stat1, Stat3, Mapk14, Mtor, Mapk12, Mapk13, Mapk10, Mapk11, Sst, Kras"
C-type lectin receptor signaling pathway	105	2.9952E-09	"Clec4N, Calml3, Cblb, Calml4, Tnf, Pycard, Akt2, Akt3, Il12B, Akt1, Il12A, Prkcd, Clec4D, Il23A, Mapkapk2, Clec4E, Raf1, Itpr1, Pik3R3, Itpr2, Pik3R2, Itpr3, Pik3R1, Ppp3R1, Rras, Clec7A, Plcg2, Nlrp3, 4930544G11Rik, Plk3, Egr2, Jun, Egr3, Nfatc3, Nfatc2, Nfatc1, Il2, Nfkb1, Nfkb2, Nfatc4, Nfkbia, Cyld, Il6, Mdm2, Calm3, Calm4, Calm1, Calm2, Map3K14, Pik3Cd, Pik3Cb, Lsp1, Ikbkb, Ppp3Ca, Ppp3Cb, Casp8, Ppp3Cc, Casp1, Ikbkg, Scarf2, Clec1B, Hras, Ikbke, Il10, Arhgef12, Fcer1G, Ksr1, Chuk, Rras2, Rhoa, Mras, Pik3Ca, Il1B, Irf1, Src, Ptgs2, Malt1, Rela, Relb, Mapk9, Nras, Pak1, Mapk8, Mapk1, Ccl17, Mapk3, Cd209D, Clec4B2, Cd209E, Clec4B1, Cd209B, Cd209C, Ccl22, Stat1, Stat2, Card9, Ptpn11, Mapk14, Cd209A, Mapk12, Mapk13, Mapk10, Mapk11, Kras, Il17D"
Spliceosome	105	0.033051136	"Tcerg1, Eif4A3, Hnrnpu, Eftud2, Snrpd2, Snrpd1, Snrpd3, Aqr, Thoc1, Thoc3, Thoc2, Crnkl1, Cdc40, Prpf4, Prpf6, Ddx39B, Prpf3, Srsf2, Snrpg, Snrnp27, Ppih, Srsf4, Srsf5, Snrpf, Snrnp200, Snrpc, Srsf6, Srsf7, Snrpb, Srsf9, Ddx5, Dhx8, Rbm8A, Snu13, Zmat2, Pcbp1, Dhx38, Gm4340, Prpf38B, Prpf38A, Ccdc12, Fus, Alyref, Cwc15, Hspa2, Magohb, Lsm4, Lsm3, Cherp, Lsm2, Hnrnpm, Lsm8, Lsm7, Snw1, Hnrnpc, Isy1, Rbm25, Ddx42, Usp39, Pqbp1, Sart1, Snrnp70, Dhx15, Dhx16, Alyref2, Ctnnbl1, Bcas2, Rbm17, Ncbp2, Prpf40A, Plrg1, Prpf18, Rp9, Slu7, Rbm22, Sf3B4, Sf3B5, Sf3B2, Sf3B3, Sf3B6, Ddx23, Srsf1, U2Af1L4, Puf60, U2Af2, Tra2B, Tra2A, Snrpb2, Hnrnpa1, Srsf10, Smndc1, Sf3B1, Sf3A3, Sf3A1, Hnrnpa3, Ppil1, Hspa1L, Cdc5L, U2Surp, Snrnp40, Phf5A, Prpf31, Rbmx, Hspa1B, Hspa1A"
Toxoplasmosis	103	5.30637E-09	"Tnf, Akt2, Akt3, Il12B, Akt1, Il12A, Map3K7, Pdk1, Map2K3, Igtp, Ppif, Ly96, Pik3R6, Pik3R5, Socs1, Irak1, Map2K6, H2-Eb2, Tgfb2, H2-Eb1, Tgfb1, Tgfb3, Irgm2, Irgm1, Hspa2, Nfkb1, Gnao1, Nfkbia, Bcl2, Tab2, Tab1, Myd88, Bcl2L1, H2-Ab1, Nfkbib, Itgb1, Cd40, Ciita, Lamc3, Lamc1, Pik3Cg, Ikbkb, Casp9, Casp8, Casp3, H2-Ob, Ikbkg, H2-Oa, Jak2, Ccr5, Jak1, Il10, Chuk, Ifngr1, Pdpk1, Ifngr2, Irak4, Tyk2, Tnfrsf1A, Ifng, Traf6, Itga6, Birc7, Tlr4, Birc3, Tlr2, Lama5, Lama2, Lama1, Lama4, H2-Dma, Lama3, Gnai3, Xiap, Gnai1, Rela, Gnai2, Mapk9, H2-Dmb2, Mapk8, H2-Dmb1, Alox5, Mapk1, Ldlr, Mapk3, Hspa1L, Lamb3, Nos2, Il10Rb, Stat1, Lamb2, Bad, Il10Ra, Stat3, Lamb1, Mapk14, H2-Aa, Mapk12, Mapk13, Mapk10, Mapk11, Cd40Lg, Hspa1B, Hspa1A"
TNF signaling pathway	103	2.23257E-07	"Atf2, Csf2, Csf1, Tnf, Icam1, Rps6Ka4, Rps6Ka5, Creb3L4, Creb3L1, Akt2, Creb3L2, Akt3, Akt1, Map3K8, Map3K7, Junb, Map3K5, Map2K3, Map2K4, Map2K1, Pik3R3, Pik3R2, Pik3R1, Socs3, Bag4, Fadd, Map2K7, Gm5431, Map2K6, Jun, Vcam1, Jag1, Mlkl, Lif, Ifi47, Sele, Nfkb1, Nfkbia, Cxcl10, Il6, Tab3, Tab2, Tab1, Map3K14, Tradd, Pik3Cd, Tnfaip3, Cxcl1, Pik3Cb, Cxcl3, Cxcl2, Cxcl5, Cx3Cl1, Ikbkb, Casp7, Casp8, Casp3, Ikbkg, Dnm1L, Edn1, Chuk, Il15, Mmp3, Traf2, Fos, Tnfrsf1B, Mmp9, Tnfrsf1A, Creb3, Mmp14, Creb1, Pik3Ca, Traf3, Il1B, Irf1, Traf5, Lta, Pgam5, Birc3, Creb5, Cebpb, Atf6B, Ptgs2, Rela, Mapk9, Mapk8, Ccl5, Mapk1, Ccl2, Mapk3, Ccl20, Ifnb1, Dab2Ip, Vegfc, Cflar, Mapk14, Mapk12, Mapk13, Mapk10, Mapk11, Itch, Fas, Il18R1"
Insulin resistance	101	1.19681E-07	"Ins1, Slc27A1, Crtc2, Irs1, Ins2, Irs2, Tnf, Ppp1Cb, Rps6Ka3, Ppp1Cc, Rps6Ka6, Creb3L4, Creb3L1, Akt2, Rps6Ka2, Creb3L2, Rps6Ka1, Akt3, Akt1, Pdk1, Prkab2, Cpt1A, G6Pc, Prkcb, Prkce, Prkcd, Cpt1B, Prkab1, Ppp1R3C, Ppp1R3B, Ppp1R3D, Slc27A6, Prkcq, Trib3, Slc27A2, Slc27A5, Slc27A4, Pik3R3, Pik3R2, Ppp1R3A, Pik3R1, Prkcz, Acacb, Foxo1, Socs3, Pck1, Ppargc1A, Ppargc1B, Pck2, Insr, Gfpt2, Gfpt1, Nfkb1, Nfkbia, Mlxipl, G6Pc2, Il6, G6Pc3, Ogt, Gsk3B, Pygb, Pten, Pik3Cd, Slc2A2, Prkag2, Pygm, Pygl, Pik3Cb, Slc2A4, Ptprf, Ikbkb, Gys2, Gys1, Mlx, Cd36, Srebf1, Pdpk1, Tnfrsf1A, Creb3, Creb1, Pik3Ca, Tbc1D4, Ppara, Creb5, Prkaa1, Prkaa2, Rela, Mapk9, Mapk8, Mlxip, Ptpn1, Nos3, Nr1H2, Stat3, Nr1H3, Ptpn11, Agt, Mtor, Ppp1Ca, Mapk10, Rps6Kb1, Rps6Kb2"
Cholinergic synapse	101	1.08237E-06	"Chrm3, Chrm4, Chrm5, Creb3L4, Creb3L1, Akt2, Creb3L2, Akt3, Akt1, Prkaca, Prkacb, Prkcg, Chrnb2, Map2K1, Chrnb4, Prkcb, Prkca, Slc5A7, Adcy9, Kcnq1, Kcnq2, Kcnq3, Kcnq4, Kcnq5, Chrna3, Chrna4, Chrna7, Chat, Chrna6, Itpr1, Cacna1B, Pik3R3, Itpr2, Cacna1A, Cacna1D, Pik3R2, Itpr3, Cacna1C, Pik3R1, Cacna1F, Pik3R6, Pik3R5, Gng10, Cacna1S, Gng12, Gng11, Gnao1, Gnaq, Gnb2, Gnb1, Bcl2, Gnb4, Gnb3, Gnb5, Ache, Pik3Cd, Pik3Cb, Pik3Cg, Gngt1, Gngt2, Jak2, Hras, Fos, Creb3, Plcb3, Plcb4, Creb1, Pik3Ca, Plcb1, Plcb2, Creb5, Camk2B, Camk2D, Camk2A, Gnai3, Adcy3, Adcy2, Adcy1, Adcy8, Gnai1, Adcy6, Gnai2, Adcy5, Nras, Gng3, Gng2, Gng5, Gng4, Gna11, Mapk1, Fyn, Camk2G, Kcnj2, Mapk3, Kcnj3, Kcnj4, Kcnj6, Kcnj12, Kcnj14, Camk4, Kras"
Leukocyte transendothelial migration	101	0.000172729	"Ncf1, Ncf4, Ctnnd1, F11R, Cldn2, Cldn1, Actb, Arhgap35, Icam1, Actg1, Cdh5, Rassf5, Prkcg, Prkcb, Actn1, Cybb, Cyba, Prkca, Actn4, Cldn6, Cldn5, Cldn4, Cldn3, Myl7, Cldn9, Cldn8, Myl2, Cldn7, Ezr, Myl9, Vcl, Txk, Pxn, Pik3R3, Pik3R2, Cd99L2, Pik3R1, Myl12B, Rap1B, Rap1A, Plcg2, Myl10, Plcg1, 4930544G11Rik, Vasp, Vcam1, Ptk2, Mylpf, Afdn, Ocln, Cxcl12, Esam, Itgb1, Itk, Itgam, Itgb2, Pik3Cd, Pik3Cb, Arhgap5, Cldn22, Cldn25, Cldn23, Rac2, Rac1, Vav3, Itga4, Mmp2, Rhoh, Mmp9, Vav1, Rhoa, Vav2, Cldn11, Cldn10, Pik3Ca, Cldn15, Cldn13, Pecam1, Cldn19, Cldn18, Cldn17, Rapgef4, Rock1, Rock2, Gnai3, Cxcr4, Gnai1, Gnai2, Cdc42, Ctnna1, Ptk2B, Ctnna3, Jam2, Jam3, Ptpn11, Mapk14, Mapk12, Mapk13, Mapk11, Ctnnb1, Sipa1"
Carbon metabolism	101	0.001134039	"Gldc, Ogdhl, Eno1, Eno2, Eno3, Eno4, Gcsh, Psph, Tktl1, Sds, Gpt2, Taldo1, Sdhc, Sdhd, Sdha, Pgd, Sdhb, Pgp, Suclg2, Suclg1, Idnk, Aldoart2, H6Pd, Shmt2, Shmt1, Acat3, Adh5, Acat2, Acat1, Esd, Pgk1, Hao1, Pgk2, Hao2, Pdha2, Pdha1, Got1, Idh1, Idh2, Got2, Cs, Glud1, Aldh6A1, Cps1, Ogdh, Aco1, Aco2, Adpgk, Eno1B, Gpt, G6Pd2, Hk2, Hk1, Gpi1, Hk3, Mcee, Me1, Idh3B, Me3, Phgdh, Me2, Dlat, Acads, Hibch, Pgam1, Amt, Fh1, Pkm, Pcca, Acox1, Hkdc1, G6Pdx, Cat, Rgn, Aldoc, Acox3, Agxt, Tkt, Aldoa, Fbp1, Dld, Fbp2, Prps2, Prps1, Got1L1, Echs1, Acss2, Pcx, Rpe, Dlst, Pdhb, Acss1, Mdh1, Pklr, Mdh2, Glyctk, Gck, Rpia, Pfkl, Sucla2, Psat1"
HIF-1 signaling pathway	100	2.19294E-05	"Ins1, Tfrc, Epo, Ins2, Serpine1, Eno1, Eno2, Eno3, Eno4, Igf1R, Akt2, Nppa, Akt3, Ep300, Akt1, Pdk1, Prkcg, Map2K1, Prkcb, Rps6, Cybb, Prkca, Rbx1, Aldoart2, Pfkfb3, Cul2, Pik3R3, Pik3R2, Pik3R1, Hif1A, Ldhc, Ldhb, Ldha, Plcg2, Eif4Ebp1, Pgk1, Hmox1, Plcg1, Pgk2, Crebbp, Pdha2, Pdha1, Insr, Igf1, Nfkb1, Il6, Bcl2, Cdkn1A, Cdkn1B, Flt1, Eno1B, Pik3Cd, Trf, Pik3Cb, Hk2, Hk1, Hk3, Timp1, Edn1, Ifngr1, Ifngr2, Arnt, Pik3Ca, Ifng, Hkdc1, Aldoc, Eif4E2, Aldoa, Tlr4, Camk2B, Camk2D, Camk2A, Il6Ra, Pdhb, Egfr, Rela, Mknk1, Erbb2, Mknk2, Mapk1, Vhl, Camk2G, Mapk3, Egln1, Angpt4, Egln3, Egln2, Angpt2, Angpt1, Nos2, Egf, Nos3, Stat3, Mtor, Vegfa, Pfkl, Rps6Kb1, Rps6Kb2, Ltbr, Tek"
Chagas disease	99	1.61879E-10	"Serpine1, Ppp2R2A, Tnf, Ppp2R1B, Ppp2R1A, Akt2, Akt3, Il12B, Akt1, Il12A, Map2K4, Ticam1, Pik3R3, Pik3R2, Pik3R1, Kng2, Kng1, C3, Irak1, Fadd, Tgfb2, Jun, Tgfb1, Ace, Tgfb3, Il2, Nfkb1, Gnao1, Nfkbia, Il6, Gnal, Fasl, Gnaq, Gnas, Calr, Myd88, Pik3Cd, Cd3G, Pik3Cb, Cd3E, Cd3D, Ikbkb, Casp8, Bdkrb2, Ikbkg, Calr4, Il10, Chuk, Ifngr1, Ifngr2, Irak4, Fos, Tgfbr1, Tgfbr2, Tnfrsf1A, Plcb3, Plcb4, Pik3Ca, Ifng, Traf6, Il1B, Tlr9, Tlr6, Plcb1, Plcb2, Tlr4, Tlr2, C1Qb, C1Qa, Gnai3, Adcy1, Gnai1, Rela, Gnai2, Ppp2Ca, Mapk9, Gna14, Ppp2Cb, Mapk8, Gna15, Gna11, Ccl5, Ccl3, Mapk1, Ccl2, Mapk3, Nos2, Ifnb1, Cflar, Mapk14, Mapk12, Mapk13, Mapk10, Mapk11, Ppp2R2C, Ppp2R2D, Fas, Cd247, C1Qc"
Th17 cell differentiation	98	2.18884E-08	"Rorc, Rora, Il1Rap, Ahr, Il27Ra, Il1R1, Runx1, Il23A, Prkcq, Il6St, Ebi3, Il4Ra, Gata3, Hif1A, Ppp3R1, Plcg1, Stat5A, Stat5B, H2-Eb2, Jun, H2-Eb1, Smad4, Tgfb1, Smad3, Nfatc3, Nfatc2, Nfatc1, Il2, Nfkb1, Nfkbia, Il6, Nfkbie, Lat, H2-Ab1, Nfkbib, Il21, Il22, Hsp90Ab1, Cd3G, Il27, Cd3E, Cd3D, Ikbkb, Ppp3Ca, Ppp3Cb, Ppp3Cc, H2-Ob, Ikbkg, H2-Oa, Jak2, Jak3, Jak1, Hsp90Aa1, Chuk, Ifngr1, Ifngr2, Tyk2, Fos, Tgfbr1, Tgfbr2, Zap70, Ifng, Lck, Irf4, Il1B, Rara, H2-Dma, Il6Ra, Il2Rg, Rela, Rxrb, Mapk9, H2-Dmb2, Mapk8, Rxra, H2-Dmb1, Tbx21, Il21R, Mapk1, Stat6, Il12Rb1, Rxrg, Mapk3, Stat1, Stat3, Mapk14, H2-Aa, Mtor, Mapk12, Mapk13, Mapk10, Mapk11, Cd4, Il2Ra, Il2Rb, Il17F, Cd247, Il17A"
"Parathyroid hormone synthesis, secretion and action"	98	8.05794E-07	"Atf2, Araf, Arr3, Creb3L4, Creb3L1, Creb3L2, Tnfsf11, Prkaca, Prkacb, Prkcg, Slc34A3, Mef2A, Slc34A2, Map2K1, Mef2C, Prkcb, Slc34A1, Prkca, Runx2, Adcy9, Raf1, Gcm2, Gcm1, Itpr1, Itpr2, Itpr3, Gata3, Pld2, Slc9A3R1, Fgf23, 4930544G11Rik, Egr1, Kl, Jund, Vdr, Braf, Nr4A2, Mafb, Naca, Sp1, Bglap3, Gnaq, Trpv5, Bglap2, Bcl2, Gnas, Cdkn1A, Arrb1, Arrb2, Akap13, Mmp25, Mmp24, Pde4B, Pde4A, Sost, Arhgef11, Pde4D, Pde4C, Fos, Rhoa, Creb3, Plcb3, Mmp14, Plcb4, Creb1, Mmp13, Mmp16, Mmp15, Mmp17, Plcb1, Plcb2, Creb5, Hbegf, Atf6B, Pth, Lrp5, Gnai3, Adcy3, Adcy2, Adcy1, Adcy8, Pthlh, Egfr, Gnai1, Adcy6, Lrp6, Gnai2, Adcy5, Gna13, Rxrb, Rxra, Bglap, Gna11, Gna12, Mapk1, Mef2D, Rxrg, Mapk3, Cyp24A1"
Glutamatergic synapse	97	0.000191383	"Gls, Homer3, Prkaca, Glul, Prkacb, Prkcg, Slc38A1, Prkcb, Prkca, Adcy9, Gria1, Gria2, Slc1A1, Slc1A2, Itpr1, Slc1A3, Itpr2, Cacna1A, Cacna1D, Itpr3, Cacna1C, Slc1A6, Slc1A7, Pld2, Gng10, Ppp3R1, Slc38A2, Gria3, Gria4, Homer1, Homer2, Gng12, Grin2C, Gng11, Grin2B, Grin2D, Gnao1, Grin3A, Dlg4, Gnaq, Gnb2, Gnb1, Gnas, Gnb4, Gnb3, Gnb5, Grik5, Grik3, Grik4, Grik1, Grik2, Grm1, Grm3, Gngt1, Grm2, Ppp3Ca, Ppp3Cb, Ppp3Cc, Gngt2, Grm7, Grm8, Dlgap1, Pla2G4F, Pla2G4D, Pla2G4E, Trpc1, Pla2G4C, Pla2G4A, Plcb3, Plcb4, Plcb1, Plcb2, Shank3, Shank2, Shank1, Gls2, Gnai3, Adcy3, Adcy2, Adcy1, Adcy8, Gnai1, Adcy6, Gnai2, Adcy5, Gng3, Gng2, Gng5, Gng4, Adrbk2, Mapk1, Slc17A6, Slc17A7, Slc17A8, Mapk3, Kcnj3, Grin1"
T cell receptor signaling pathway	96	3.83759E-08	"Csf2, Cblb, Tnf, Akt2, Grap2, Akt3, Akt1, Map3K8, Map3K7, Pdk1, Map2K1, Cd8A, Prkcq, Raf1, Card11, Pik3R3, Pik3R2, Pik3R1, Rasgrp1, Ppp3R1, Plcg1, Icos, Map2K7, 4930544G11Rik, Jun, Nfatc3, Nfatc2, Nfatc1, Il2, Nfkb1, Nfkbia, Dlg1, Il5, Cdk4, Cd28, Grb2, Nfkbie, Map3K14, Lat, Nfkbib, Itk, Gsk3B, Pik3Cd, Cd3G, Pik3Cb, Cd3E, Cd3D, Ikbkb, Ppp3Ca, Ppp3Cb, Ppp3Cc, Nck2, Ctla4, Ikbkg, Hras, Il10, Vav3, Chuk, Pdpk1, Cd8B1, Fos, Vav1, Rhoa, Vav2, Zap70, Pik3Ca, Ifng, Lck, Lcp2, Sos1, Sos2, Malt1, Rela, Cdc42, Mapk9, Nras, Pak1, Mapk8, Mapk1, Pak6, Fyn, Pak3, Pak2, Mapk3, Pak4, Mapk14, Mapk12, Mapk13, Mapk10, Mapk11, Cd4, Tec, Cd40Lg, Kras, Ptpn6, Pdcd1, Cd247"
Amoebiasis	94	3.61848E-05	"Rab7, Itgam, Csf2, Lamc3, Itgb2, Hspb1, Pik3Cd, Cxcl1, Pik3Cb, Lamc1, Cxcl3, C8B, C8A, Tnf, Cxcl2, Serpinb3B, Cd1D2, C8G, Casp3, Serpinb3A, Il12B, Il12A, Ctsg, Prkaca, Prkacb, Il10, Prkcg, Arg2, Il1R1, Prkcb, Arg1, Actn1, Prkca, Serpinb9, Actn4, Plcb3, Plcb4, Pik3Ca, Col4A2, Ifng, Col4A1, Col4A4, Il1B, Col4A3, Col4A6, Col4A5, Plcb1, Tlr4, Plcb2, Vcl, Tlr2, Lama5, Rab5B, Rab5C, Lama2, Lama1, Lama4, Lama3, Pik3R3, Pik3R2, Adcy1, Pik3R1, Rela, Gna14, Gna15, Serpinb9D, Serpinb9E, Gna11, Serpinb9F, C9, Serpinb9G, Serpinb9B, Cd14, Serpinb9C, Tgfb2, Tgfb1, Lamb3, Nos2, Lamb2, Tgfb3, Lamb1, Ptk2, Nfkb1, Col1A1, Col3A1, Il6, Col1A2, Gnal, Serpinb6A, Serpinb6B, Serpinb6C, Gnaq, Gnas, Rab5A"
AGE-RAGE signaling pathway in diabetic complications	93	3.08155E-07	"Cdkn1B, Serpine1, Pik3Cd, Pik3Cb, Tnf, Icam1, Thbd, Ccnd1, Akt2, Casp3, Akt3, Pim1, Akt1, Rac1, Jak2, Hras, Edn1, Prkcb, Prkce, Mmp2, Prkcd, Cybb, Prkca, Tgfbr1, Agtr1A, Tgfbr2, Agtr1B, Il1A, Plcb3, Plcb4, Pik3Ca, Col4A2, Col4A1, Col4A4, Il1B, Col4A3, Col4A6, Col4A5, Plcb1, Plcb2, Pik3R3, Pik3R2, Pik3R1, Prkcz, Foxo1, Rela, Cdc42, Mapk9, Nras, Mapk8, Plcg2, Mapk1, Ccl2, Plcg1, Mapk3, Stat5A, Egr1, Stat5B, Tgfb2, Jun, Smad4, Tgfb1, Vcam1, Smad3, Tgfb3, Nos3, Stat1, Stat3, Vegfb, Vegfc, Nfatc1, Mapk14, Sele, Mapk12, Agt, Nfkb1, Mapk13, Vegfa, Col1A1, Mapk10, Mapk11, Col3A1, Il6, Col1A2, Cdk4, Bcl2, Nox4, Bax, Kras, Plcd3, Plcd4, Nox1, Plcd1"
Glucagon signaling pathway	93	7.63576E-06	"Atf2, Pygb, Crtc2, Pde3B, Slc2A2, Prkag2, Calml3, Pygm, Pygl, Calml4, Gys2, Gys1, Ppp3Ca, Ppp3Cb, Ppp3Cc, Creb3L4, Akt2, Creb3L1, Creb3L2, Akt3, Akt1, Ep300, Scarf2, Prkaca, Prkacb, Prkab2, Cpt1A, G6Pc, Prmt1, Pgam1, Phka1, Ppp4R3A, Ppp4R3B, Cpt1C, Prkab1, Phka2, Sirt1, Cpt1B, Creb3, Plcb3, Pkm, Plcb4, Creb1, Sik1, Sik2, Ppara, Plcb1, Fbp1, Plcb2, Fbp2, Creb5, Camk2B, Pfkfb1, Camk2D, Prkaa1, Prkaa2, Camk2A, Itpr1, Itpr2, Itpr3, Adcy2, Pdhb, Acacb, Foxo1, Acaca, Ldhc, Ldhb, Ldha, Ppp3R1, Ppp4C, Phkg1, Phkg2, Pck1, Camk2G, Ppargc1A, Pck2, Pdha2, Crebbp, Pdha1, Gcgr, Gcg, Phkb, 4932429P05Rik, Gck, G6Pc2, Pfkl, G6Pc3, Gnaq, Gnas, Calm3, Calm4, Calm1, Calm2"
Nucleocytoplasmic transport	93	0.025145485	"Ipo13, Ipo11, Ahctf1, Nxt1, Nup188, Cse1L, Eif4A3, Phax, Casc3, Nxt2, Ipo7, Ipo4, Ipo5, Gle1, Pnn, Ipo8, Ipo9, Xpo1, Xpo4, Sumo1, Sumo3, Xpo6, Xpo5, Sumo2, Nup62, Kpna6, Kpna7, Kpna4, Kpna2, Alyref2, Tnpo1, Tnpo2, Kpna3, Tnpo3, Kpna1, Nup214, Upf2, Upf1, Sec13, Nup210, Nup133, Ncbp2, Thoc1, Thoc3, Thoc2, Senp2, Thoc5, Thoc7, Thoc6, Srrm1, Eef1A1, Nup93, Pom121L2, Ddx19A, Ddx19B, Ddx39B, Tmem33, Nup50, Eef1A2, Nup54, Nup98, Kpnb1, Pom121, Nup205, Seh1L, Rbm8A, Nmd3, Nup160, Nxf1, Nxf2, Nxf3, Nup85, Sap18, Nup43, Nup88, Gm4340, Rae1, Nxf7, Ranbp2, Ube2I, Alyref, Ranbp17, Upf3B, Xpo7, Upf3A, Nup153, Magohb, Snupn, Xpot, Nup35, Nupl2, Ran, Nup37"
Choline metabolism in cancer	92	3.04494E-08	"Slc44A5, Dgkg, Dgke, Slc44A3, Dgkd, Slc44A1, Dgkb, Slc44A2, Dgka, Pik3Cd, Pik3Cb, Akt2, Akt3, Rac2, Akt1, Rac3, Rac1, Hras, Pdk1, Pdgfrb, Prkcg, Pdgfra, Map2K1, Lypla1, Pcyt1B, Pla2G4F, Pcyt1A, Pla2G4D, Pla2G4E, Pdpk1, Prkcb, Pla2G4C, Tsc2, Pla2G4A, Tsc1, Prkca, Fos, Gpcpd1, Dgkz, Slc5A7, Pik3Ca, Dgkq, Sos1, Raf1, Plpp3, Dgkk, Sos2, Slc22A21, Dgki, Dgkh, Slc22A4, Slc22A3, Slc22A5, Slc22A2, Slc22A1, Pdgfb, Was, Pik3R3, Pdgfa, Pik3R2, Pik3R1, Hif1A, Egfr, Pld2, Mapk9, Nras, Mapk8, Pdgfd, Pdgfc, Eif4Ebp1, Pip5K1A, Mapk1, Pip5K1B, Pip5K1C, Plcg1, Wasf1, Ralgds, Wasf2, Wasf3, Mapk3, Jun, Chkb, Chka, Egf, Mtor, Mapk10, Rps6Kb1, Rheb, Sp1, Rps6Kb2, Kras, Grb2, Chpt1"
Melanogenesis	92	4.02609E-07	"Gsk3B, Wnt2B, Calml3, Calml4, Ednrb, Creb3L4, Creb3L1, Creb3L2, Ep300, Scarf2, Prkaca, Prkacb, Hras, Prkcg, Map2K1, Edn1, Wnt5B, Prkcb, Wnt5A, Wnt9B, Mitf, Prkca, Wnt9A, Wnt16, Creb3, Plcb3, Plcb4, Creb1, Adcy9, Dct, Kit, Raf1, Plcb1, Plcb2, Camk2B, A, Camk2D, Camk2A, Tyrp1, Tcf7, Lef1, Wnt8A, Gnai3, Wnt8B, Adcy3, Adcy2, Adcy1, Adcy8, Gnai1, Adcy6, Adcy5, Gnai2, Wnt6, Nras, Wnt11, Mapk1, Dvl3, Wnt1, Wnt2, Camk2G, Wnt3, Wnt4, Mapk3, Fzd1, Wnt10B, Tcf7L2, Wnt10A, Fzd3, Tcf7L1, Crebbp, Fzd2, Fzd5, Wnt3A, Fzd4, Wnt7B, Fzd7, Fzd6, Fzd9, Wnt7A, Fzd8, Tyr, Gnao1, Mc1R, Kitl, Gnaq, Gnas, Ctnnb1, Kras, Calm3, Calm4, Calm1, Calm2"
Aldosterone synthesis and secretion	91	1.23025E-05	"Atf1, Atf2, Scarb1, Dagla, Calml3, Calml4, Lipe, Creb3L4, Creb3L1, Creb3L2, Nppa, Scarf2, Prkaca, Prkacb, Prkcg, Prkcb, Prkce, Atp1B4, Atp1B3, Prkca, Atp1B2, Atp1B1, Agtr1A, Agtr1B, Creb3, Plcb3, Plcb4, Creb1, Adcy9, Prkd3, Cyp21A1, Orai1, Prkd1, Daglb, Plcb1, Plcb2, Camk1G, Creb5, Camk2B, Camk2D, Atf6B, Npr1, Camk2A, Itpr1, Atp1A4, Atp1A3, Adcy3, Itpr2, Cacna1D, Itpr3, Atp1A2, Adcy2, Cacna1C, Adcy1, Atp1A1, Adcy8, Cacna1F, Adcy6, Adcy5, Cacna1G, Cacna1I, Mc2R, Cyp11A1, Gna11, Cacna1S, Camk2G, Ldlr, Hsd3B6, Kcnj5, Hsd3B5, Hsd3B2, Hsd3B3, Hsd3B1, Pde2A, Atp2B4, Atp2B3, Atp2B2, Atp2B1, Agt, Nr4A2, Nr4A1, Star, Camk4, Gnaq, Gnas, Calm3, Calm4, Camk1, Calm1, Calm2, Kcnk3"
Phosphatidylinositol signaling system	90	5.39124E-08	"Dgkg, Pi4K2B, Dgke, Dgkd, Dgkb, Mtmr14, Dgka, Pten, Inppl1, Pik3Cd, Calml3, Pik3C2G, Pik3Cb, Calml4, Pik3C2A, Pik3C2B, Impa1, Ppip5K1, Ppip5K2, Impa2, Pip4K2A, Pip4K2B, Pip4K2C, Scarf2, Prkcg, Prkcb, Sacm1L, Ipmk, Itpk1, Prkca, Ocrl, Dgkz, Itpkb, Inpp4A, Inpp4B, Itpkc, Plcb3, Plcb4, Pik3Ca, Dgkq, Itpka, Pik3C3, Dgkk, Plcb1, Plcb2, Dgki, Pi4K2A, Dgkh, Ippk, Cds1, Mtmr1, Mtmr2, Mtmr3, Inpp1, Itpr1, Pik3R3, Itpr2, Pik3R2, Itpr3, Pik3R1, Mtmr4, Mtmr6, Mtm1, Mtmr7, Inpp5B, Inpp5A, Inpp5F, Inpp5E, Plcg2, Pip5K1A, Pip5K1B, Pip5K1C, Plcg1, Ip6K1, Cdipt, Ip6K3, Ip6K2, Synj2, Pikfyve, Synj1, Pi4Ka, Calm3, Pi4Kb, Calm4, Plcd3, Calm1, Calm2, Plcd4, Plcd1, Cds2"
Prostate cancer	90	2.10706E-06	"Rb1, Gsk3B, Ins1, Cdkn1A, Hsp90Ab1, Cdkn1B, Ins2, Pten, Araf, Pik3Cd, Plat, Pik3Cb, Igf1R, Ikbkb, Casp9, Ccnd1, Creb3L4, Plau, Akt2, Creb3L1, Creb3L2, Akt3, Akt1, Ep300, Ikbkg, Hras, Nkx3-1, Pdk1, Pdgfrb, Pdgfra, Map2K1, Hsp90Aa1, Chuk, Pdpk1, Mmp3, Mmp9, Etv5, Ar, Creb3, Zeb1, Creb1, Pik3Ca, Ccne2, Spint1, Ccne1, Erg, Sos1, Raf1, Sos2, Creb5, Tcf7, Lef1, Pdgfb, Pik3R3, Pdgfa, Tgfa, Tmprss2, Pik3R2, Pik3R1, Foxo1, Egfr, Rela, Hsp90B1, Nras, Pdgfd, Erbb2, Pdgfc, E2F1, E2F2, Mapk1, E2F3, Mapk3, Tcf7L2, Tcf7L1, Crebbp, Srd5A2, Egf, Bad, Braf, Igf1, Mtor, Nfkb1, Nfkbia, Trp53, Cdk2, Bcl2, Mdm2, Ctnnb1, Kras, Grb2, Fgfr2"
Natural killer cell mediated cytotoxicity	90	0.05172592	"Csf2, Itgb2, Ifna2, Icam2, Araf, Prf1, Pik3Cd, Pik3Cb, Tnf, Icam1, Ppp3Ca, Ppp3Cb, Ppp3Cc, Casp3, Ifnab, Tnfsf10, Rac2, Rac3, Rac1, Hras, Vav3, Prkcg, Ifnar2, Ifna12, Map2K1, Ifna13, Fcer1G, Klra7, Prkcb, Ifngr1, Klra1, Ifna16, Ifngr2, Klra3, Prkca, Klra8, Klra9, Vav1, Vav2, Ncr1, Zap70, Tyrobp, Pik3Ca, Ifng, Lck, Fcgr4, Lcp2, Cd48, Sos1, Raf1, Sos2, Hcst, Ifnar1, Shc4, Shc3, Pik3R3, Pik3R2, Pik3R1, Nras, Pak1, Ppp3R1, Klrk1, Sh3Bp2, Plcg2, Ptk2B, Mapk1, Fyn, Klrc1, Plcg1, Bid, Mapk3, Ifnb1, Sh2D1A, Tnfrsf10B, Gzmb, Nfatc2, Ptpn11, Braf, Nfatc1, Kir3Dl1, Kir3Dl2, Fasl, Fas, Klrd1, Kras, Grb2, Ptpn6, Cd247, Lat, Cd244"
Toll-like receptor signaling pathway	89	1.97238E-05	"Cd86, Cxcl9, Cd40, Cd80, Ifna2, Pik3Cd, Pik3Cb, Tnf, Ikbkb, Tbk1, Casp8, Akt2, Ctsk, Ifnab, Akt3, Akt1, Il12B, Il12A, Map3K8, Ikbkg, Rac1, Lbp, Ikbke, Map3K7, Map2K3, Ifnar2, Map2K4, Ifna12, Map2K1, Ifna13, Ticam2, Chuk, Ifna16, Irak4, Fos, Ticam1, Tirap, Tlr1, Pik3Ca, Irf3, Traf3, Traf6, Il1B, Tlr9, Irf7, Tlr8, Irf5, Tlr7, Tlr6, Tlr5, Tlr4, Tlr3, Tlr2, Ifnar1, Pik3R3, Ly96, Pik3R2, Pik3R1, Rela, Mapk9, Mapk8, Irak1, Ccl5, Ccl4, Spp1, Ccl3, Mapk1, Fadd, Cd14, Map2K7, Map2K6, Mapk3, Jun, Ifnb1, Stat1, Mapk14, Mapk12, Nfkb1, Mapk13, Mapk10, Nfkbia, Mapk11, Cxcl10, Cxcl11, Il6, Tollip, Tab2, Tab1, Myd88"
NF-kappa B signaling pathway	89	0.000911168	"Cd40, Eda, Tradd, Tnfaip3, Cxcl1, Tnfrsf13C, Cxcl3, Tnf, Cxcl2, Eda2R, Icam1, Tnfsf13B, Ikbkb, Pidd1, Plau, Tnfsf11, Trim25, Bcl2A1D, Ikbkg, Lbp, Erc1, Bcl2A1A, Bcl2A1B, Map3K7, Pias4, Ticam2, Chuk, Parp1, Csnk2A1, Il1R1, Prkcb, Csnk2A2, Traf2, Irak4, Ticam1, Tirap, Tnfrsf1A, Edar, Zap70, Traf3, Lck, Traf6, Il1B, Traf5, Btk, Lta, Prkcq, Tlr4, Card14, Card11, Birc3, Xiap, Ly96, Tnfrsf11A, Ptgs2, Malt1, Rela, Relb, Irak1, Ccl4, Plcg2, Cd14, Ccl19, Plcg1, Ccl21A, Lyn, Ube2I, Vcam1, Gadd45B, Tnfsf14, Gadd45A, Gm13304, Cflar, Nfkb1, Gadd45G, Nfkb2, Nfkbia, Cyld, Cd40Lg, Cxcl12, Bcl2, Tab3, Tab2, Tab1, Ltbr, Map3K14, Lat, Myd88, Bcl2L1"
Endocrine resistance	88	2.28438E-08	"Rb1, Cdkn1A, Cdkn1B, Araf, Pik3Cd, Pik3Cb, Igf1R, Ccnd1, Akt2, Gper1, Akt3, Akt1, Prkaca, Prkacb, Hras, Med1, Map2K1, Ncoa3, Mmp2, Fos, Mmp9, Ncor1, Adcy9, Pik3Ca, Sos1, Raf1, Sos2, Hbegf, Notch2, Shc4, Notch3, Shc3, Notch1, Src, Notch4, Pik3R3, Adcy3, Pik3R2, Adcy2, Adcy1, Pik3R1, Abcb11, Adcy8, Dll1, Egfr, Adcy6, Adcy5, Dll3, Dll4, Mapk9, Nras, Mapk8, Erbb2, E2F1, E2F2, Mapk1, E2F3, Mapk3, Jag2, Jun, Cdkn2C, Jag1, Cdkn2A, Bik, Bad, Braf, Igf1, Mapk14, Esr1, Ptk2, Mtor, Esr2, Mapk12, Mapk13, Mapk10, Mapk11, Rps6Kb1, Cdk4, Sp1, Carm1, Trp53, Rps6Kb2, Bcl2, Gnas, Mdm2, Bax, Kras, Grb2"
TGF-beta signaling pathway	88	1.16173E-06	"Bmpr2, Zfyve9, Tnf, Ppp2R1B, Ppp2R1A, Ep300, Pitx2, Neo1, Tgif1, Acvr1, Lefty1, Tgif2, Fst, Nog, Rgmb, Tgfbr1, Rhoa, Dcn, Tgfbr2, Rgma, Rbx1, Grem1, Grem2, Rbl1, Zfyve16, Ifng, Nbl1, Hamp2, Rock1, Igsf1, Cul1, Chrd, Acvr1B, Ltbp1, Thbs1, Thsd4, Ppp2Ca, Ppp2Cb, Acvr1C, Mapk1, E2F4, E2F5, Lefty2, 4930544G11Rik, Mapk3, Smad1, Cdkn2B, Tgfb2, Smad4, Crebbp, Tgfb1, Smad3, Smurf2, Smurf1, Tgfb3, Bmp8A, Bmp8B, Smad9, Inhbb, Gdf6, Smad6, Bmp7, Inhbc, Acvr2B, Gdf5, Smad5, Bmp6, Acvr2A, Bmp5, Inhbe, Gdf7, Smad7, Bmp4, Bmp2, Rps6Kb1, Bambi, Sp1, Id2, Id1, Rps6Kb2, Id4, Id3, Bmpr1B, Fmod, Hamp, Nodal, Bmpr1A, Fbn1"
Protein digestion and absorption	88	0.009578216	"Kcnk5, Col18A1, Col16A1, Col14A1, Eln, 1810009J06Rik, Col12A1, Slc7A15, Slc8A1, Slc8A2, Col10A1, 2210010C04Rik, Slc36A1, Cpa3, Cpa2, Cpa1, Cela2A, Slc36A3, Slc15A1, Slc6A19, Slc36A2, Col27A1, Mme, Col25A1, Ctrb1, Col23A1, Atp1B4, Atp1B3, Atp1B2, Atp1B1, Lat2, Slc9A3, Ace2, Col2A1, Slc7A7, Mep1B, Col4A2, Slc7A8, Col4A1, Slc7A9, Kcnq1, Col4A4, Col6A2, Col4A3, Col6A1, Col4A6, Col8A2, Col4A5, Col6A3, Col8A1, Col6A6, Col17A1, Col15A1, Cela3B, Cpb2, Cpb1, Col13A1, Col11A1, Col11A2, Slc1A1, Atp1A4, Atp1A3, Slc3A1, Prcp, Atp1A2, Atp1A1, Slc1A5, Col19A1, Dpp4, Slc38A2, Slc36A4, Col26A1, Col22A1, Kcnj13, Slc16A10, Pga5, Col1A1, Slc8A3, Col3A1, Col1A2, Col5A1, Xpnpep2, Fxyd2, Col7A1, Col5A3, Col5A2, Col20A1, Col9A1, Col9A2"
IL-17 signaling pathway	87	1.26245E-07	"Mmp1B, Mmp1A, Gsk3B, Csf3, Hsp90Ab1, Csf2, Il25, Traf3Ip2, Tradd, Defb6, Tnfaip3, Defb4, Cxcl1, Cxcl3, Tnf, Elavl1, Cxcl2, Cxcl5, Ikbkb, Tbk1, Casp8, Casp3, Ikbkg, Ikbke, Map3K7, Hsp90Aa1, Chuk, Il13, Mmp3, Traf2, Il17Re, Fos, Il17Rc, Mmp9, Il17Ra, Mmp13, Traf4, Ifng, Traf3, Traf6, Il1B, Traf5, Anapc5, S100A9, S100A8, Cebpb, Ccl11, Srsf1, Ptgs2, Rela, Hsp90B1, Mapk9, Mapk8, Mapk7, Ccl7, Mapk1, Ccl2, Fadd, Mapk6, Ccl17, Mapk4, Mapk3, Usp25, Jun, Jund, Ccl20, Mapk14, Mapk15, Mapk12, Nfkb1, Mapk13, Mapk10, Fosl1, Nfkbia, Mapk11, Cxcl10, Il6, Il5, Lcn2, Tab3, Fosb, Tab2, Il17F, Il17D, Il17C, Il17B, Il17A"
Bile secretion	87	0.000166469	"Scarb1, Ugt1A10, Ugt2B1, Aqp8, Aqp9, Aqp4, Slc4A2, Slc4A4, Slc4A5, Aqp1, Ugt2A3, Sult2A7, Ugt2A1, Sult2A5, Prkaca, Prkacb, Sult2A3, Gm5134, Sult2A1, Abcg8, Abcc4, Abcg5, Abcc2, Ugt1A1, Atp1B4, Atp1B3, Atp1B2, Slc51A, Atp1B1, Baat, Ugt1A6A, Ugt1A6B, Slc9A3, Adcy9, Ugt2B5, Slc27A5, Cftr, Abcg2, Abcb4, Slc22A1, Atp1A4, Atp1A3, Adcy3, Slco1A5, Atp1A2, Adcy2, Adcy1, Atp1A1, Slc5A1, Slco1A6, Hmgcr, Abcb11, Acnat2, Adcy8, Acnat1, Ugt1A7C, Adcy6, Adcy5, Slc9A1, Rxra, Slco1B2, Ugt1A5, Kcnn2, Ugt1A2, Ugt1A9, Abcb1A, Ugt1A8, Ldlr, Abcb1B, Car2, Ugt2B34, Ugt2B36, Slc10A1, Ugt2B35, Slc10A2, Ugt2B38, Ephx1, Ugt2B37, Nr1H4, Sctr, Nr0B2, Nceh1, Fxyd2, Slco1A1, Gnas, Slc22A8, Slc22A7"
mRNA surveillance pathway	86	0.002860227	"Hbs1L, Smg1, Dazap1, Nxt1, Eif4A3, Msi1, Ppp2R2A, Casc3, Msi2, Nxt2, Smg7, Smg5, Pabpn1L, Smg6, Gle1, Ppp1Cb, Pnn, Ppp1Cc, Ppp2R1B, Clp1, Ppp2R5E, Ppp2R1A, Papolg, Pabpc4L, Papola, Papolb, Alyref2, Pelo, Upf2, Upf1, Pabpc6, Ncbp2, Pabpc4, Pabpc5, Ppp2R5B, Ssu72, Ppp2R5A, Ppp2R5D, Ppp2R5C, Wdr33, Srrm1, Ddx19A, Ddx19B, Ddx39B, Wdr82, Pabpc2, Etf1, Pabpc1, Rbm8A, Rnmt, Cstf3, Cstf2, Cstf2T, Gspt2, Gspt1, Ppp2Ca, Nxf1, Ppp2Cb, Nxf2, Nxf3, Pabpn1, Fip1L1, Ppp2R3C, Sympk, Sap18, Gm4340, Nxf7, Cpsf4, Cpsf7, Rngtt, Cpsf6, Cpsf1, Fus, Alyref, Cpsf3, Cpsf2, Upf3B, Upf3A, Ppp2R3A, Magohb, Ppp1Ca, Nudt21, Ppp2R2C, Ppp2R2D, Pabpc1L, Tardbp"
PD-L1 expression and PD-1 checkpoint pathway in cancer	85	2.13845E-09	"Alk, Pten, Pik3Cd, Cd3G, Pik3Cb, Cd3E, Cd3D, Ikbkb, Ppp3Ca, Ppp3Cb, Ppp3Cc, Akt2, Akt3, Akt1, Ikbkg, Jak2, Hras, Jak1, Map2K3, Batf2, Batf3, Map2K1, Ticam2, Chuk, Csnk2A1, Ifngr1, Ifngr2, Csnk2A2, Fos, Ticam1, Tirap, Eml4, Zap70, Pik3Ca, Ifng, Lck, Traf6, Tlr9, Prkcq, Raf1, Tlr4, Tlr2, Cd274, Pik3R3, Pik3R2, Pik3R1, Hif1A, Rasgrp1, Egfr, Rela, Nras, Ppp3R1, Mapk1, Plcg1, Map2K6, Mapk3, Map3K3, Jun, Egf, Stat1, Stat3, Nfatc3, Nfatc2, Ptpn11, Nfatc1, Mapk14, Mtor, Mapk12, Nfkb1, Mapk13, Batf, Nfkbia, Mapk11, Cd4, Rps6Kb1, Rps6Kb2, Cd28, Kras, Ptpn6, Pdcd1, Cd247, Nfkbie, Lat, Myd88, Nfkbib"
Small cell lung cancer	85	2.54442E-06	"Itgb1, Rb1, Cdkn1A, Cdkn1B, Lamc3, Itga2B, Pten, Pik3Cd, Pik3Cb, Lamc1, Cks1B, Ikbkb, Casp9, Ccnd1, Akt2, Casp3, Akt3, Akt1, Itgav, Polk, Ikbkg, Skp2, Chuk, Apaf1, Itga3, Itga2, Traf2, Ddb2, Traf4, Pik3Ca, Col4A2, Ccne2, Traf3, Col4A1, Ccne1, Traf6, Col4A4, Traf5, Col4A3, Col4A6, Cks2, Rarb, Col4A5, Itga6, Birc7, Birc3, Lama5, Lama2, Lama1, Max, Lama4, Lama3, Xiap, Pik3R3, Pik3R2, Pik3R1, Ptgs2, Rela, Rxrb, Rxra, E2F1, E2F2, E2F3, Bak1, Rxrg, Zbtb17, Cdkn2B, Lamb3, Nos2, Gadd45B, Lamb2, Gadd45A, Lamb1, Ptk2, Nfkb1, Gadd45G, Nfkbia, Cdk6, Cdk4, Trp53, Cdk2, Bcl2, Bax, Cks1Brt, Bcl2L1"
Retinol metabolism	85	0.000116216	"Ugt1A10, Rdh8, Ugt2B1, Rdh9, Rdh7, Cyp3A11, Cyp3A13, Cyp2B19, Cyp3A16, Cyp2C39, Cyp2C38, Cyp2C37, Sdr16C5, Cyp2B13, Aox4, Cyp2B10, Aox2, Aox3, Ugt2A3, Aox1, Lrat, Ugt2A1, Cyp2C70, Dgat1, Ugt1A1, Cyp4A10, Cyp3A44, Cyp4A14, Ugt1A6A, Ugt1A6B, Aldh1A3, Cyp2A5, Cyp26C1, Cyp2A4, Cyp2B23, Aldh1A2, Cyp3A41A, Aldh1A1, Cyp3A41B, Cyp2C40, Ugt2B5, Rdh5, Rdh1, Aldh1A7, Cyp4A12A, Cyp4A12B, Retsat, Hsd17B6, Adh7, Adh5, Ugt1A7C, Cyp2B9, Adh4, Adh1, Cyp2C55, Rdh12, Cyp2A12, Awat2, Cyp2C54, Rdh10, Ugt1A5, Rdh16, Cyp2C50, Rdh13, Ugt1A2, Ugt1A9, Rdh19, Ugt1A8, Ugt2B34, Ugt2B36, Ugt2B35, Cyp4A31, Ugt2B38, Ugt2B37, Cyp3A25, Cyp2C29, Dhrs4, Cyp26A1, Cyp2C68, Cyp2C66, Dhrs9, Cyp2C65, Cyp2S1, Cyp1A2, Cyp1A1"
Circadian entrainment	85	0.00025412	"Ryr2, Calml3, Calml4, Ryr3, Gngt1, Gngt2, Rps6Ka5, Prkg2, Scarf2, Prkaca, Prkacb, Prkg1, Prkcg, Gucy1A2, Gucy1A1, Prkcb, Prkca, Fos, Adcyap1, Mtnr1A, Plcb3, Plcb4, Creb1, Adcy9, Mtnr1B, Plcb1, Plcb2, Camk2B, Gria1, Gria2, Camk2D, Adcyap1R1, Camk2A, Itpr1, Gnai3, Adcy3, Cacna1D, Itpr3, Adcy2, Cacna1C, Adcy1, Adcy8, Gnai1, Adcy6, Adcy5, Cacna1G, Gnai2, Cacna1I, Gng10, Gng3, Rasd1, Gng2, Gng5, Gng4, Mapk1, Camk2G, Gria3, Kcnj3, Mapk3, Gria4, Kcnj5, Kcnj6, Kcnj9, Grin2C, Gng12, Gng11, Grin2B, Grin1, Grin2D, Per2, Gnao1, Adcy10, Per1, Per3, Gnaq, Gnb2, Gnb1, Gnas, Gnb4, Gnb3, Calm3, Calm4, Gnb5, Calm1, Calm2"
Dilated cardiomyopathy	84	2.54136E-05	"Itgb1, Ryr2, Itgb5, Itgb4, Itgb3, Itga2B, Atp2A3, Atp2A2, Atp2A1, Tnf, Slc8A1, Actb, Slc8A2, Actg1, Sgcd, Sgca, Sgcb, Dag1, Itgb8, Itgav, Itgb7, Itgb6, Prkaca, Emd, Prkacb, Sgcg, Itga4, Tpm4, Itga3, Cacna2D1, Itga2, Itga1, Tpm1, Cacna2D3, Cacna2D2, Cacna2D4, Cacnb1, Cacnb2, Cacnb3, Cacnb4, Adcy9, Myl2, Myl3, Itga8, Itga7, Itga6, Itga5, Myh6, Itga9, Myh7, Lama2, Lama1, Adcy3, Cacna1D, Adrb1, Adcy2, Cacna1C, Adcy1, Adcy8, Cacna1F, Adcy6, Adcy5, Ttn, Cacng7, Pln, Lmna, Tnni3, Dmd, Cacna1S, Cacng1, Cacng2, Cacng3, Cacng4, Cacng5, Tgfb2, Tgfb1, Tgfb3, Igf1, Agt, Slc8A3, Des, Actc1, Itga11, Gnas"
Th1 and Th2 cell differentiation	83	9.81992E-08	"Maml2, Maml1, Cd3G, Rbpj, Cd3E, Cd3D, Ikbkb, Ppp3Ca, Ppp3Cb, Ppp3Cc, H2-Ob, Il12B, Il12A, Ikbkg, H2-Oa, Jak2, Jak3, Jak1, Chuk, Ifngr1, Ifngr2, Il13, Tyk2, Fos, Runx3, Zap70, Maf, Ifng, Lck, Prkcq, Maml3, Notch2, Rbpjl, Notch3, Notch1, H2-Dma, Il4Ra, Gata3, Il2Rg, Dll1, Rela, Dll3, Dll4, H2-Dmb2, Mapk9, Mapk8, Ppp3R1, H2-Dmb1, Tbx21, Mapk1, Stat6, Plcg1, Il12Rb1, Mapk3, Jag2, Stat5A, H2-Eb2, Stat5B, Jun, H2-Eb1, Jag1, Stat1, Nfatc3, Nfatc2, Nfatc1, Mapk14, H2-Aa, Mapk12, Il2, Nfkb1, Mapk13, Mapk10, Nfkbia, Mapk11, Cd4, Il5, Il2Ra, Il2Rb, Cd247, Nfkbie, Lat, H2-Ab1, Nfkbib"
Peroxisome	82	2.91241E-08	"Abcd4, Pecr, Abcd2, Abcd3, Eci2, Eci3, Mpv17L2, Crot, Pex26, Scp2, Nudt19, Mlycd, Mpv17, Abcd1, Nudt12, Gstk1, Phyh, Acot8, Acsl1, Ech1, Acsl6, Acsl5, Pipox, Acsl4, Acsl3, Baat, Pex7, Gnpat, Slc25A17, Acox2, Acox1, Pex3, Ehhadh, Pex6, Cat, Agps, Pex5, Far1, Acox3, Far2, Pex11G, Agxt, Slc27A2, Paox, Mvk, Pex11A, Pex11B, Hsd17B4, Acaa1B, Acaa1A, Acnat2, Acnat1, Ddo, Hmgcl, Prdx5, Pmvk, Hao1, Hacl1, Decr2, Xdh, Hmgcll1, Hao2, Pex16, Pex19, Nos2, Ephx2, Idh1, Idh2, Pex10, Sod2, Pex12, Pex13, Pex14, Dhrs4, Sod1, Nudt7, Pex5L, Dao, Amacr, Pxmp2, Pxmp4, Crat"
Colorectal cancer	82	5.12353E-07	"Gsk3B, Cdkn1A, Araf, Pik3Cd, Pik3Cb, Bbc3, Casp9, Ccnd1, Akt2, Casp3, Akt3, Rac2, Akt1, Rac3, Polk, Rac1, Hras, Appl1, Apc2, Map2K1, Dcc, Axin1, Fos, Axin2, Tgfbr1, Rhoa, Ereg, Tgfbr2, Ddb2, Msh6, Pik3Ca, Msh2, Msh3, Birc5, Sos1, Raf1, Sos2, Rala, Ralb, Tcf7, Lef1, Pik3R3, Tgfa, Pik3R2, Pik3R1, Egfr, Mapk9, Nras, Mapk8, Bcl2L11, Mapk1, Pmaip1, Bak1, Ralgds, 4930544G11Rik, Mapk3, Tcf7L2, Tcf7L1, Tgfb2, Jun, Smad4, Tgfb1, Smad3, Gadd45B, Gadd45A, Tgfb3, Egf, Bad, Braf, Mlh1, Mtor, Gadd45G, Mapk10, Apc, Rps6Kb1, Trp53, Rps6Kb2, Bcl2, Ctnnb1, Bax, Kras, Grb2"
Longevity regulating pathway	82	5.51804E-06	"Atf2, Ins1, Irs1, Ehmt2, Ins2, Irs4, Pik3Cd, Prkag2, Ehmt1, Irs2, Pik3Cb, Irs3, Igf1R, Rptor, Stk11, Sesn3, Creb3L4, Akt2, Rb1Cc1, Creb3L1, Sesn1, Sesn2, Creb3L2, Akt3, Akt1, Prkaca, Prkacb, Hras, Appl1, Prkab2, Adipoq, Tsc2, Tsc1, Prkab1, Atg13, Sirt1, Creb3, Creb1, Adcy9, Pik3Ca, Akt1S1, Cat, Pparg, Ulk1, Eif4E2, Creb5, Prkaa1, Prkaa2, Atf6B, Pik3R3, Adcy3, Pik3R2, Adcy2, Adcy1, Pik3R1, Foxo3, Adipor1, Adcy8, Adipor2, Foxo1, Rela, Adcy6, Adcy5, Camkk2, Nras, Atg101, Eif4Ebp1, Ppargc1A, Atg5, Kl, Insr, Igf1, Sod2, Mtor, Nfkb1, Rps6Kb1, Rheb, Camk4, Trp53, Rps6Kb2, Bax, Kras"
GnRH signaling pathway	82	5.51804E-06	"Calml3, Calml4, Elk1, Gnrhr, Scarf2, Prkaca, Prkacb, Hras, Map3K4, Map2K3, Map2K4, Map2K1, Pla2G4F, Pla2G4D, Pla2G4E, Prkcb, Fshb, Mmp2, Pla2G4C, Prkcd, Pla2G4A, Prkca, Mmp14, Plcb3, Plcb4, Adcy9, Sos1, Raf1, Plcb1, Sos2, Plcb2, Hbegf, Camk2B, Camk2D, Src, Camk2A, Itpr1, Adcy3, Itpr2, Cacna1D, Itpr3, Adcy2, Cacna1C, Adcy1, Adcy8, Cacna1F, Egfr, Adcy6, Adcy5, Pld2, Cdc42, Mapk9, Nras, Mapk8, Mapk7, Gna11, Ptk2B, Mapk1, Cacna1S, Map2K7, Camk2G, Map2K6, Mapk3, Map3K2, Map3K3, Egr1, Jun, Map3K1, Mapk14, Mapk12, Mapk13, Mapk10, Mapk11, Gnaq, Gnas, Gnrh1, Kras, Calm3, Grb2, Calm4, Calm1, Calm2"
Progesterone-mediated oocyte maturation	82	4.08041E-05	"Ins1, Hsp90Ab1, Ins2, Pde3B, Araf, Pik3Cd, Pik3Cb, Igf1R, Stk10, Rps6Ka3, Rps6Ka6, Cdc23, Akt2, Cdc26, Rps6Ka2, Rps6Ka1, Cdc27, Akt3, Akt1, Prkaca, Prkacb, Map2K1, Hsp90Aa1, Anapc7, Cdc25C, Cdc25A, Cdc25B, Ccna2, Ccna1, Adcy9, Pik3Ca, Anapc4, Anapc5, Raf1, Anapc1, Mad1L1, Anapc2, Anapc15, Anapc16, Gnai3, Pik3R3, Adcy3, Pik3R2, Adcy2, Adcy1, Pik3R1, Pkmyt1, Adcy8, Anapc10, Gnai1, Adcy6, Adcy5, Aurka, Gnai2, Anapc11, Ccnb2, Mapk9, Ccnb1, Mapk8, Mapk1, Bub1, Mapk3, Plk1, Braf, Igf1, Mapk14, Mapk12, Mapk13, Mos, Mapk10, Mad2L2, Mapk11, Cpeb1, Cdk2, Cdc16, Spdya, Cdk1, Kras, Cpeb3, Cpeb2, Mad2L1, Cpeb4"
Glycerophospholipid metabolism	82	0.003273176	"Dgkg, Ache, Dgke, Dgkd, Lpgat1, Dgkb, Dgka, Lpcat1, Lclat1, Plb1, Lypla2, Pla2G12A, Lypla1, Pcyt1B, Pla2G4F, Pcyt2, Pla2G12B, Pcyt1A, Pla2G4D, Pla2G4E, Pla2G4C, Pla2G4A, Gpcpd1, Dgkz, Pisd, Pla2G15, Gnpat, Phospho1, Plpp4, Dgkq, Gpd2, Pla2G10, Gpd1, Adprm, Plpp3, Dgkk, Dgki, Pla1A, Dgkh, Agpat5, Cds1, Pla2G1B, Chat, Lcat, Pld4, Pla2G3, Pla2G5, Agpat1, Agpat2, Agpat3, Agpat4, Pld2, Ptdss2, Ptdss1, Cept1, Gpat2, Cdipt, Pla2G2F, Pla2G2D, Pla2G2E, Chkb, Chka, Pnpla7, Pla2G2C, Mboat7, Pla2G2A, Mboat1, Mboat2, Crls1, Etnppl, Gpam, Lpcat4, Etnk1, Lpcat3, Lpcat2, Pemt, Chpt1, Pnpla6, Gpd1L, Lpin1, Lpin3, Cds2"
Morphine addiction	81	5.15984E-05	"Gabrb3, Gabrb2, Gabrb1, Pde3B, Arrb1, Arrb2, Arr3, Gngt1, Gabrr3, Gabrr2, Gngt2, Pde4B, Adora1, Pde4A, Prkaca, Pde8B, Pde8A, Prkacb, Prkcg, Slc32A1, Prkcb, Pde4D, Pde4C, Prkca, Oprm1, Gabrg3, Gabrg2, Gabrg1, Adcy9, Pde1C, Pde1B, Pde1A, Gnai3, Cacna1B, Adcy3, Cacna1A, Adcy2, Adcy1, Adcy8, Gnai1, Adcy6, Adcy5, Gnai2, Pde11A, Gng10, Gng3, Gng2, Grk5, Gng5, Adrbk2, Grk4, Gng4, Grk6, Gabre, Kcnj3, Gabrq, Gabra2, Kcnj5, Gabra1, Gabrp, Gabbr2, Kcnj6, Gabbr1, Gabra6, Kcnj9, Gabra5, Gabra4, Gabra3, Pde2A, Gng12, Gng11, Gnao1, Pde10A, Gnb2, Gnb1, Pde3A, Gnas, Gnb4, Gnb3, Pde7B, Gnb5, Pde7A"
Hematopoietic cell lineage	81	0.000581101	"Csf3, Itgam, Csf2, Csf3R, Tfrc, Csf1, Epo, Flt3, Itgb3, Itga2B, Cd3G, Siglech, Cd3E, Tnf, Cd3D, Cd1D2, Anpep, H2-Ob, Cd38, Cd37, H2-Oa, Cd36, Cd34, Cd33, Il11, Il11Ra2, Cr2, Itga4, Mme, Itga3, Il1R1, Itga2, Itga1, Cd8B1, Gp1Ba, Dntt, Il1A, Cd8A, Il1B, Il3Ra, Kit, Flt3L, Itga6, Fcer2A, Itga5, Cd44, Gypa, H2-Dma, Il4Ra, Il6Ra, Csf2Ra, H2-Dmb2, Cd59B, Cd59A, Thpo, H2-Dmb1, Cd19, Cd14, Il11Ra1, Cd55, H2-Eb2, H2-Eb1, Gp5, H2-Aa, Epor, Il3, Cd24A, Gp9, Il6, Cd4, Il5, Cr1L, Kitl, Cd5, Il2Ra, Cd7, Cd9, Gm13305, Il7R, Cd22, H2-Ab1"
Hypertrophic cardiomyopathy	80	0.000154418	"Itgb1, Ryr2, Itgb5, Itgb4, Itgb3, Itga2B, Atp2A3, Atp2A2, Prkag2, Atp2A1, Tnf, Slc8A1, Actb, Slc8A2, Actg1, Sgcd, Sgca, Sgcb, Dag1, Itgb8, Itgav, Itgb7, Itgb6, Emd, Sgcg, Edn1, Prkab2, Itga4, Tpm4, Itga3, Cacna2D1, Itga2, Itga1, Tpm1, Cacna2D3, Cacna2D2, Cacna2D4, Prkab1, Cacnb1, Cacnb2, Cacnb3, Cacnb4, Myl2, Myl3, Itga8, Itga7, Itga6, Itga5, Myh6, Itga9, Myh7, Prkaa1, Prkaa2, Lama2, Lama1, Cacna1D, Cacna1C, Cacna1F, Ttn, Cacng7, Lmna, Tnni3, Dmd, Cacna1S, Cacng1, Cacng2, Cacng3, Cacng4, Cacng5, Tgfb2, Ace, Tgfb1, Tgfb3, Igf1, Agt, Slc8A3, Il6, Des, Actc1, Itga11"
Fc gamma R-mediated phagocytosis	80	0.000711653	"Ncf1, Arpc1B, Arpc1A, Inppl1, Arpc5L, Pik3Cd, Pik3Cb, Crkl, Akt2, Cfl2, Akt3, Rac2, Akt1, Rac1, Actr3, Vav3, Prkcg, Actr2, Map2K1, Pla2G4F, Pla2G4D, Pla2G4E, Sphk2, Prkcb, Prkce, Sphk1, Pla2G4C, Prkcd, Pla2G4A, Prkca, Gab2, Vav1, Vav2, Dnm2, Hck, Pik3Ca, Bin1, Fcgr4, Amph, Raf1, Plpp3, Crk, Dock1, Arf6, Asap3, Was, Pik3R3, Asap1, Pik3R2, Pik3R1, Asap2, Pld2, Cdc42, Pak1, Scin, Plcg2, Pip5K1A, Mapk1, Pip5K1B, Pip5K1C, Plcg1, Wasf1, Wasf2, Wasf3, Mapk3, Vasp, Lyn, Marcksl1, Gsn, Myo10, Limk2, Limk1, Arpc5, Marcks, Arpc2, Rps6Kb1, Arpc3, Rps6Kb2, Fcgr2B, Lat"
Viral protein interaction with cytokine and cytokine receptor	80	0.002610575	"Cxcl9, Il20, Csf1, Il24, Cxcl1, Cxcl3, Cxcl13, Tnf, Cxcl14, Cxcl2, Cxcl5, Cx3Cl1, Ccr1L1, Il18Rap, Tnfsf10, Ccr9, Ccr8, Ccr7, Ccr5, Ccr4, Ccr3, Il10, Il18, Tnfrsf1B, Tnfrsf1A, Lta, Gm21586, Xcl1, Il6St, Cx3Cr1, Ccl11, Gm21953, Il20Ra, Il20Rb, Cxcr4, Il6Ra, Il2Rg, Ccl9, Ccl8, Ccl7, Ccl6, Ccl5, Cxcr3, Ccl4, Cxcr2, Ccl3, Ccl2, Tnfrsf14, Ccl1, Ccl19, Ccl17, Ccl21A, Ccr10, Ccl25, Ccr1, Ccl24, Ccl22, Tnfsf14, Il10Rb, Ccl20, Gm13304, Il10Ra, Il34, Tnfrsf10B, Ppbp, Il2, Il22Ra1, Cxcl10, Cxcl11, Il6, Cxcl12, Il2Ra, Il2Rb, Ackr4, Ackr3, Ltbr, Ccl28, Il18R1, Pf4"
Rheumatoid arthritis	79	1.18419E-05	"Mmp1B, Cd86, Mmp1A, Flt1, Csf2, Csf1, Cd80, Itgb2, Cxcl1, Cxcl3, Tnf, Cxcl2, Cxcl5, Icam1, Tnfsf13B, Ctsl, Ctsk, H2-Ob, Tnfsf11, Ctla4, H2-Oa, Atp6V1E1, Atp6V1E2, Il11, Atp6V0B, Atp6V1G1, Atp6V1G2, Atp6Ap1, Il15, Mmp3, Il18, Fos, Il1A, Ifng, Il23A, Il1B, Atp6V1B2, Atp6V0D1, Tlr4, Atp6V0C, Tlr2, Atp6V0E, Atp6V1B1, Atp6V1A, Pth, H2-Dma, Tnfrsf11A, H2-Dmb2, H2-Dmb1, Ccl5, Ccl3, Atp6V0A2, Ccl2, Atp6V1H, Atp6V0A4, Atp6V1G3, Atp6V0E2, Atp6V1D, Atp6V1C1, Atp6V1C2, Atp6V0A1, Atp6V1F, H2-Eb2, Tgfb2, Jun, H2-Eb1, Tgfb1, Angpt1, Tgfb3, Ccl20, Tnfsf13, H2-Aa, Vegfa, Il6, Cxcl12, Cd28, Tek, Il17A, H2-Ab1"
GABAergic synapse	79	8.21609E-05	"Gabrb3, Gabrb2, Gabrb1, Abat, Slc6A1, Gphn, Gls, Gngt1, Gabrr3, Gabrr2, Gngt2, Prkaca, Glul, Prkacb, Nsf, Prkcg, Gabarapl2, Gabarapl1, Slc38A1, Slc32A1, Prkcb, Slc6A13, Slc6A12, Slc6A11, Prkca, Gabrg3, Gabrg2, Gabrg1, Adcy9, Hap1, Gls2, Src, Gnai3, Cacna1B, Adcy3, Cacna1A, Cacna1D, Adcy2, Cacna1C, Adcy1, Adcy8, Cacna1F, Gabarap, Gnai1, Adcy6, Adcy5, Trak2, Gnai2, Gng10, Gng3, Gng2, Gng5, Gng4, Cacna1S, Gabre, Slc38A2, Gabrq, Gabra2, Gabra1, Gabrp, Gabbr2, Kcnj6, Gabbr1, Slc12A5, Gabra6, Gabra5, Plcl1, Gabra4, Gad1, Gabra3, Gad2, Gng12, Gng11, Gnao1, Gnb2, Gnb1, Gnb4, Gnb3, Gnb5"
Gap junction	78	1.5237E-05	"Htr2B, Htr2C, Htr2A, Grm1, Tuba1C, Gja1, Tubb6, Tuba1B, Tubb5, Tuba1A, Tubb3, Tubb1, Prkg2, Prkaca, Prkacb, Hras, Prkg1, Pdgfrb, Prkcg, Gucy1A2, Pdgfra, Map2K1, Gucy1A1, Prkcb, Prkca, Csnk1D, Tuba4A, Gjd2, Plcb3, Tubb2B, Tubb2A, Plcb4, Adcy9, Sos1, Raf1, Plcb1, Sos2, Plcb2, Tubal3, Src, Lpar1, Pdgfb, Itpr1, Gnai3, Pdgfa, Adcy3, Itpr2, Adrb1, Itpr3, Adcy2, Adcy1, Tuba3B, Adcy8, Egfr, Gnai1, Adcy6, Adcy5, Gnai2, Nras, Mapk7, Gna11, Pdgfd, Pdgfc, Mapk1, Drd2, Map2K5, Mapk3, Map3K2, Egf, Tubb4B, Tubb4A, Tjp1, Gnaq, Gnas, Cdk1, Kras, Grb2, Tuba8"
Drug metabolism - other enzymes	78	0.002046346	"Ugt1A10, Cda, Tpmt, Ugt2B1, Dpys, Ces2B, Ces2C, Ces2E, Ces2F, Ces2G, Ugt2A3, Tk2, Upp2, Ugt2A1, Tk1, Upp1, Gusb, Ugt1A1, Gsto1, Nme2, Nme4, Ugt1A6A, Upb1, Ugt1A6B, Rrm2B, Nme6, Nme7, Dpyd, Cmpk1, Ugt2B5, Cyp2E1, Umps, Mgst3, Mgst1, Gstt3, Gmps, Gstt2, Mgst2, Gstt1, Ugt1A7C, Tymp, Ugt1A5, Ugt1A2, Ugt1A9, Ugt1A8, Xdh, Gstm4, Gstm3, Gstm2, Rrm1, Ugt2B34, Dut, Gstm1, Rrm2, Ugt2B36, Ugt2B35, Ugt2B38, Ugt2B37, Hprt, Uckl1, Uck2, Ces1C, Uck1, Gsta4, Nat1, Ces1D, Gsta3, Ces1E, Impdh1, Gsta2, Nat3, Ces1F, Impdh2, Gsta1, Gstm7, Gstm6, Itpa, Gstm5"
Complement and coagulation cascades	78	0.006526471	"Itgam, Serpine2, Pros1, Itgb2, Serpine1, Plat, C8B, C8A, Clu, Serpina5, Serpina1A, C4B, Thbd, Serpina1B, Serpina1C, C1S2, C8G, Serpina1D, Plau, Itgax, Bdkrb2, C3Ar1, Bdkrb1, Vsig4, Mbl1, Zp3R, Mbl2, Fgb, Fga, Cr2, Serpinb2, Vwf, Serpinf2, F2R, Fgg, Plaur, F2, F5, Procr, F7, F8, F9, Serping1, Masp2, Masp1, Cfd, C1Qb, C4Bp, C1Qa, Cpb2, Cfh, Serpinc1, Cfi, C5Ar1, Plg, Tfpi, Kng2, Kng1, C3, Cd59B, Cd59A, C6, C7, C9, A2M, Cd55, C1Ra, Serpind1, F10, F11, Cfhr2, Cfhr1, Cr1L, F13B, Hc, F2Rl2, C1Qc, F2Rl3"
Insulin secretion	77	5.25928E-05	"Glp1R, Atf2, Snap25, Ins1, Ryr2, Chrm3, Rab3A, Ins2, Slc2A2, Rims2, Cckar, Pclo, Creb3L4, Creb3L1, Creb3L2, Ffar1, Prkaca, Prkacb, Prkcg, Prkcb, Abcc8, Atp1B4, Atp1B3, Prkca, Atp1B2, Atp1B1, Gip, Creb3, Adcyap1, Plcb3, Plcb4, Creb1, Adcy9, Kcnma1, Plcb1, Plcb2, Stx1A, Vamp2, Creb5, Rapgef4, Camk2B, Camk2D, Adcyap1R1, Atf6B, Gpr119, Camk2A, Atp1A4, Atp1A3, Adcy3, Cacna1D, Itpr3, Atp1A2, Adcy2, Cacna1C, Adcy1, Atp1A1, Adcy8, Cacna1F, Adcy6, Adcy5, Kcnmb1, Gna11, Kcnmb2, Kcnmb4, Kcnn1, Kcnn2, Cacna1S, Kcnn3, Camk2G, Trpm4, Pdx1, Cck, Gcg, Gck, Fxyd2, Gnaq, Gnas"
PPAR signaling pathway	77	0.000640918	"Mmp1B, Mmp1A, Slc27A1, Aqp7, Ilk, Dbi, Fads2, Scp2, Cpt2, Acadl, Scd2, Me1, Olr1, Scd3, Me3, Hmgcs2, Scd1, Cd36, Acadm, Pdk1, Cpt1A, Hmgcs1, Acsl1, Pdpk1, Cyp4A10, Adipoq, Apoa2, Acsl6, Apoa1, Acsl5, Cyp4A14, Acsl4, Acsl3, Gykl1, Cpt1C, Apoa5, Cpt1B, Cyp27A1, Acox2, Acox1, Ehhadh, Slc27A6, Plin2, Pparg, Acsbg1, Acox3, Angptl4, Plin1, Ppara, Acsbg2, Slc27A2, Slc27A5, Plin5, Ppard, Slc27A4, Cyp4A12A, Cyp4A12B, Ucp1, Lpl, Acaa1B, Acaa1A, Gk2, Rxrb, Rxra, Pck1, Pltp, Rxrg, Pck2, Cyp4A31, Scd4, Dbil5, Nr1H3, Sorbs1, Cyp8B1, Fabp2, Fabp3, Fabp4, Fabp5"
Steroid hormone biosynthesis	77	0.007716986	"Ugt1A10, Dhrs11, Ugt2B1, Cyp3A11, Cyp3A13, Cyp2B19, Cyp3A16, Cyp2C39, Cyp2C38, Cyp2C37, Cyp2D9, Cyp2D12, Cyp2B13, Cyp2D10, Cyp2B10, Cyp1B1, Ugt2A3, Ugt2A1, Cyp2C70, Ugt1A1, Cyp3A44, Cyp7B1, Ugt1A6A, Ugt1A6B, Cyp2D22, Cyp2B23, Cyp21A1, Cyp3A41A, Cyp3A41B, Cyp2C40, Ugt2B5, Cyp2E1, Tomt, Akr1D1, Hsd17B3, Hsd17B6, Hsd17B12, Hsd17B7, Hsd17B11, Cyp19A1, Ugt1A7C, Cyp17A1, Cyp2B9, Hsd11B2, Cyp2C55, Sult1E1, Cyp11A1, Cyp2C54, Hsd17B1, Hsd17B2, Ugt1A5, Cyp2C50, Ugt1A2, Ugt1A9, Ugt1A8, Hsd3B6, Ugt2B34, Hsd3B5, Hsd3B2, Srd5A2, Ugt2B36, Hsd3B3, Ugt2B35, Srd5A1, Ugt2B38, Hsd3B1, Srd5A3, Ugt2B37, Cyp3A25, Cyp2C29, Cyp2C68, Cyp2C66, Cyp2C65, Cyp11B1, Cyp1A2, Cyp2D40, Cyp1A1"
ErbB signaling pathway	76	2.513E-05	"Gsk3B, Cdkn1A, Cdkn1B, Araf, Pik3Cd, Cblb, Pik3Cb, Elk1, Crkl, Akt2, Akt3, Nck2, Akt1, Hras, Prkcg, Map2K4, Map2K1, Prkcb, Gab1, Prkca, Nrg1, Ereg, Btc, Nrg3, Pik3Ca, Nrg4, Sos1, Raf1, Crk, Sos2, Hbegf, Camk2B, Shc4, Camk2D, Shc3, Src, Camk2A, Pik3R3, Tgfa, Pik3R2, Pik3R1, Cbl, Egfr, Mapk9, Nras, Pak1, Mapk8, Erbb3, Erbb4, Erbb2, Plcg2, Abl1, Eif4Ebp1, Mapk1, Pak6, Abl2, Plcg1, Map2K7, Pak3, Camk2G, Pak2, Mapk3, Pak4, Stat5A, Stat5B, Jun, Egf, Bad, Braf, Ptk2, Mtor, Mapk10, Rps6Kb1, Rps6Kb2, Kras, Grb2"
ECM-receptor interaction	76	0.000787549	"Itgb1, Itgb5, Itgb4, Lamc3, Itgb3, Itga2B, Tnc, Dmp1, Lamc1, Ibsp, Tnn, Dag1, Itgb8, Tnr, Itgav, Itgb7, Itgb6, Cd36, Itga4, Vwf, Itga3, Itga2, Itga1, Gp1Ba, Npnt, Hspg2, Col2A1, Col4A2, Col4A1, Col4A4, Col6A2, Col4A3, Col6A1, Col4A6, Itga8, Itga7, Col4A5, Col6A3, Itga6, Col6A6, Itga5, Cd47, Frem1, Cd44, Frem2, Itga9, Lama5, Tnxb, Lama2, Sdc4, Lama1, Lama4, Lama3, Hmmr, Thbs1, Thbs4, Thbs3, Reln, Sv2A, Chad, Spp1, Lamb3, Lamb2, Lamb1, Gp6, Gp5, Dspp, Col1A1, Gp9, Col1A2, Fras1, Itga11, Col9A1, Sdc1, Col9A2, Agrn"
Pancreatic cancer	74	1.07871E-08	"Rb1, Cdkn1A, Araf, Pik3Cd, Pik3Cb, Brca2, Ikbkb, Casp9, Ccnd1, Akt2, Akt3, Rac2, Akt1, Rac3, Polk, Ikbkg, Rac1, Jak1, Map2K1, Ralbp1, Chuk, Tgfbr1, Tgfbr2, Ddb2, Pik3Ca, Raf1, Arhgef6, Rala, Ralb, Pik3R3, Tgfa, Pik3R2, Pik3R1, Egfr, Rela, Pld2, Cdc42, Mapk9, Mapk8, Erbb2, E2F1, E2F2, Mapk1, E2F3, Bak1, Ralgds, Mapk3, Tgfb2, Smad4, Tgfb1, Smad3, Gadd45B, Gadd45A, Cdkn2A, Tgfb3, Egf, Stat1, Bad, Stat3, Braf, Mtor, Nfkb1, Vegfa, Gadd45G, Mapk10, Cdk6, Rad51, Rps6Kb1, Cdk4, Trp53, Rps6Kb2, Bax, Kras, Bcl2L1"
Nucleotide metabolism	74	0.000256097	"Hddc2, Cda, Gda, Adk, Pnp, Enpp1, Tk2, Upp2, Enpp3, Nudt16, Tk1, Upp1, Adsl, Entpd1, Entpd2, Entpd3, Entpd4, Entpd5, Entpd6, Nme2, Ctps2, Entpd8, Ampd1, Nme4, Ampd2, Ampd3, Ctps, Dck, Nt5C3B, Rrm2B, Nme6, Nme7, Cmpk1, Adssl1, Cmpk2, Dctpp1, Dtymk, Cant1, Pnp2, Gmpr2, Ak1, Gmps, Ak2, Gmpr, Ak3, Ak4, Ntpcr, Ak5, Nt5C2, Tyms, Ak6, Nt5C3, Ak7, Ak8, Tymp, Nt5C, Dguok, Nt5E, Nt5M, Xdh, Adss, Rrm1, Dut, Rrm2, Hprt, Uckl1, Lacc1, Uck2, Uck1, Impdh1, Nt5C1A, Impdh2, Itpa, Ada"
Gastric acid secretion	73	1.4834E-08	"Mylk2, Chrm3, Calml3, Slc4A2, Calml4, Mylk3, Actb, Mylk, Actg1, Mylk4, Gast, Scarf2, Prkaca, Prkacb, Prkcg, Kcnk10, Prkcb, Atp1B4, Atp1B3, Prkca, Atp1B2, Atp1B1, Sstr2, Slc9A4, Plcb3, Plcb4, Adcy9, Cckbr, Kcnq1, Ezr, Plcb1, Plcb2, Cftr, Camk2B, Camk2D, Kcne2, Camk2A, Itpr1, Atp1A4, Gnai3, Atp1A3, Adcy3, Itpr2, Itpr3, Atp1A2, Adcy2, Adcy1, Atp1A1, Adcy8, Gnai1, Adcy6, Adcy5, Slc9A1, Gnai2, Hrh2, Camk2G, Kcnj1, Kcnj2, Car2, Kcnj10, Kcnj15, Kcnj16, Atp4B, Atp4A, Sst, Gnaq, Gnas, Slc26A7, Calm3, Calm4, Calm1, Kcnk2, Calm2"
Arrhythmogenic right ventricular cardiomyopathy	72	2.25384E-06	"Itgb1, Ryr2, Itgb5, Itgb4, Itgb3, Itga2B, Atp2A3, Atp2A2, Atp2A1, Slc8A1, Actb, Slc8A2, Actg1, Gja1, Sgcd, Cdh2, Sgca, Sgcb, Dag1, Itgb8, Itgav, Itgb7, Itgb6, Emd, Sgcg, Itga4, Actn3, Itga3, Actn2, Cacna2D1, Itga2, Itga1, Cacna2D3, Cacna2D2, Cacna2D4, Cacnb1, Cacnb2, Cacnb3, Cacnb4, Itga8, Pkp2, Itga7, Itga6, Dsg2, Itga5, Dsc2, Itga9, Lama2, Lama1, Tcf7, Lef1, Cacna1D, Cacna1C, Cacna1F, Cacng7, Lmna, Ctnna1, Dmd, Ctnna3, Cacna1S, Cacng1, Cacng2, Cacng3, Cacng4, Cacng5, Tcf7L2, Tcf7L1, Jup, Slc8A3, Des, Itga11, Ctnnb1"
EGFR tyrosine kinase inhibitor resistance	72	2.41866E-05	"Gsk3B, Pten, Araf, Pik3Cd, Pik3Cb, Igf1R, Akt2, Akt3, Kdr, Akt1, Jak2, Hras, Jak1, Pdgfrb, Prkcg, Pdgfra, Map2K1, Prkcb, Hgf, Rps6, Gab1, Prkca, Nrg1, Pik3Ca, Sos1, Raf1, Eif4E2, Gas6, Met, Sos2, Shc4, Shc3, Src, Pdgfb, Pik3R3, Pdgfa, Tgfa, Pik3R2, Il6Ra, Pik3R1, Foxo3, Egfr, Nras, Bcl2L11, Erbb3, Pdgfd, Erbb2, Pdgfc, Plcg2, Eif4Ebp1, Mapk1, Plcg1, Mapk3, Egf, Bad, Stat3, Braf, Igf1, Mtor, Vegfa, Il6, Rps6Kb1, Axl, Rps6Kb2, Bcl2, Nf1, Bax, Kras, Grb2, Fgfr3, Fgfr2, Bcl2L1"
Salivary secretion	72	0.003375324	"Chrm3, Calml3, Adra1D, Slc4A2, Calml4, Adra1B, Best2, Adra1A, Ryr3, Prb1, Dmbt1, Prkg2, Cd38, Scarf2, Prkaca, Prkacb, Prkg1, Camp, Prkcg, Gucy1A2, Gucy1A1, Prkcb, Amy2A2, Atp1B4, Atp1B3, Prkca, Atp1B2, Atp1B1, Plcb3, Plcb4, Adcy9, Adrb3, Kcnma1, Amy1, Plcb1, Plcb2, Vamp2, Lyz2, Lyz1, Itpr1, Atp1A4, Atp1A3, Adcy3, Itpr2, Adrb1, Itpr3, Lpo, Atp1A2, Adcy2, Adcy1, Atp1A1, Adrb2, Adcy8, Adcy6, Adcy5, Slc9A1, Cst3, Slc12A2, Atp2B4, Atp2B3, Atp2B2, Atp2B1, 9530003J23Rik, Bst1, Trpv6, Fxyd2, Gnaq, Gnas, Calm3, Calm4, Calm1, Calm2"
Glioma	71	1.61305E-07	"Rb1, Cdkn1A, Pten, Araf, Pik3Cd, Calml3, Pik3Cb, Calml4, Igf1R, Ccnd1, Akt2, Akt3, Akt1, Polk, Scarf2, Hras, Pdgfrb, Prkcg, Pdgfra, Map2K1, Prkcb, Prkca, Ddb2, Pik3Ca, Sos1, Raf1, Sos2, Camk1G, Camk2B, Shc4, Camk2D, Shc3, Camk2A, Pdgfb, Pik3R3, Pdgfa, Tgfa, Pik3R2, Pik3R1, Egfr, Nras, Plcg2, E2F1, E2F2, Mapk1, E2F3, Bak1, Plcg1, Camk2G, Mapk3, Gadd45B, Gadd45A, Cdkn2A, Egf, Braf, Igf1, Mtor, Gadd45G, Cdk6, Cdk4, Camk4, Trp53, Mdm2, Bax, Kras, Calm3, Grb2, Calm4, Camk1, Calm1, Calm2"
Chronic myeloid leukemia	71	2.97934E-06	"Rb1, Cdkn1A, Cdkn1B, Araf, Pik3Cd, Pik3Cb, Crkl, Ikbkb, Ccnd1, Mecom, Akt2, Akt3, Akt1, Polk, Ikbkg, Hras, Map2K1, Chuk, Gab2, Tgfbr1, Tgfbr2, Ddb2, Runx1, Pik3Ca, Sos1, Raf1, Crk, Sos2, Shc4, Hdac2, Shc3, Ctbp2, Ctbp1, Hdac1, Pik3R3, Pik3R2, Pik3R1, Cbl, Rela, Nras, Abl1, E2F1, E2F2, Mapk1, E2F3, Bak1, Mapk3, Stat5A, Stat5B, Tgfb2, Smad4, Tgfb1, Smad3, Gadd45B, Gadd45A, Cdkn2A, Tgfb3, Bad, Ptpn11, Braf, Nfkb1, Gadd45G, Nfkbia, Cdk6, Cdk4, Trp53, Mdm2, Bax, Kras, Grb2, Bcl2L1"
Synaptic vesicle cycle	71	1.02343E-05	"Snap25, Rab3A, Cltc, Cltb, Clta, Slc6A1, Slc6A2, Ap2A2, Slc6A3, Slc6A4, Rims1, Atp6V1E1, Slc18A1, Atp6V1E2, Slc18A2, Ap2M1, Nsf, Unc13B, Unc13C, Atp6V0B, Atp6V1G1, Atp6V1G2, Slc32A1, Slc6A13, Slc6A12, Slc6A11, Dnm1, Dnm2, Dnm3, Stx1B, Atp6V1B2, Atp6V0D1, Atp6V0C, Stx1A, Vamp2, Atp6V0E, Atp6V1B1, Atp6V1A, Napa, Stxbp1, Slc1A1, Slc1A2, Cacna1B, Slc1A3, Cacna1A, Slc1A6, Cplx2, Slc1A7, Cplx1, Cplx4, Cplx3, Ap2S1, Atp6V0A2, Slc17A6, Atp6V1H, Slc17A7, Atp6V0A4, Slc17A8, Stx3, Stx2, Atp6V1G3, Atp6V0E2, Atp6V1D, Atp6V1C1, Atp6V1C2, Atp6V0A1, Atp6V1F, Syt1, Ap2B1, Slc6A5, Slc6A7"
Pertussis	71	1.02343E-05	"Itgb1, Itgam, Itgb2, Calml3, Calml4, Tnf, Cxcl5, Pycard, C4B, Casp7, C1S2, Casp3, Cfl2, Casp1, Il12B, Il12A, Scarf2, Zp3R, Il10, Ticam2, Irak4, Fos, Ticam1, Tirap, Rhoa, Il1A, Irf3, Il23A, Traf6, Il1B, Irf1, Irf8, Serping1, Itga5, Tlr4, C1Qb, C4Bp, C1Qa, Gnai3, Ly96, Nod1, Gnai1, Rela, Gnai2, C3, Mapk9, Mapk8, Irak1, Mapk1, Nlrp3, Cd14, 4930544G11Rik, Mapk3, Jun, C1Ra, Nos2, Mapk14, Mapk12, Nfkb1, Mapk13, Mapk10, Mapk11, Il6, Calm3, Calm4, Hc, Sftpa1, Calm1, Calm2, Myd88, C1Qc"
Chemical carcinogenesis - DNA adducts	71	0.004064996	"Ugt1A10, Ugt2B1, Cyp3A11, Cyp3A13, Cyp3A16, Cyp2C39, Cyp2C38, Cyp2C37, Hpgds, Cyp1B1, Ugt2A3, Sult2A7, Ugt2A1, Cyp2C70, Sult2A5, Sult2A3, Sult2A1, Gstk1, Cbr1, Ugt1A1, Gsto1, Cyp3A44, Ugt1A6A, Ugt1A6B, Cyp3A41A, Cyp3A41B, Cyp2C40, Ugt2B5, Cyp2E1, Mgst3, Mgst1, Gstt3, Gstt2, Mgst2, Gstt1, Ptgs2, Ugt1A7C, Sult1A1, Cyp2C55, Cyp2C54, Ugt1A5, Cyp2C50, Ugt1A2, Ugt1A9, Ugt1A8, Gstm4, Gstm3, Gstm2, Ugt2B34, Gstm1, Ugt2B36, Ugt2B35, Ugt2B38, Ephx1, Ugt2B37, Cyp3A25, Cyp2C29, Cyp2C68, Cyp2C66, Gsta4, Nat1, Gsta3, Cyp2C65, Gsta2, Nat3, Gsta1, Cyp1A2, Cyp1A1, Gstm7, Gstm6, Gstm5"
Arachidonic acid metabolism	71	0.007283466	"Cyp2B19, Cyp2C39, Plb1, Cyp2C38, Cyp2C37, Hpgds, Cyp2B13, Cyp2B10, Cyp2C70, Ptgds, Cbr2, Cbr1, Pla2G12A, Pla2G4F, Ptgis, Pla2G12B, Pla2G4D, Gpx4, Pla2G4E, Cyp4A10, Pla2G4C, Pla2G4A, Cyp4A14, Cyp2J11, Cyp2J12, Cyp2B23, Cyp2J13, Cyp2U1, Zadh2, Pla2G10, Cyp2C40, Cyp2E1, Ptges, Cyp4A12A, Cyp4A12B, Hpgd, Pla2G1B, Alox15, Pla2G3, Alox12, Pla2G5, Ptgs2, Ltc4S, Ptgs1, Cyp2B9, Alox8, Cyp2C55, Cyp2C54, Alox5, Cyp2C50, Lta4H, Aloxe3, Cbr3, Ggt5, Pla2G2F, Pla2G2D, Cyp2J5, Pla2G2E, Cyp2J6, Cyp4A31, Ptges2, Pla2G2C, Ephx2, Ptges3, Cyp2J9, Pla2G2A, Cyp2C29, Cyp2C68, Cyp2C66, Cyp2C65, Tbxas1"
Non-small cell lung cancer	70	3.84454E-08	"Ret, Alk, Rb1, Cdkn1A, Araf, Pik3Cd, Pik3Cb, Casp9, Rassf1, Ccnd1, Kif5C, Akt2, Kif5B, Rassf5, Kif5A, Akt3, Akt1, Polk, Jak3, Hras, Pdk1, Prkcg, Map2K1, Pdpk1, Prkcb, Hgf, Prkca, Ddb2, Eml4, Pik3Ca, Rarb, Sos1, Raf1, Met, Sos2, Pik3R3, Tgfa, Pik3R2, Pik3R1, Foxo3, Stk4, Egfr, Rxrb, Nras, Rxra, Erbb2, Plcg2, E2F1, E2F2, Mapk1, E2F3, Bak1, Plcg1, Rxrg, Mapk3, Stat5A, Stat5B, Gadd45B, Gadd45A, Cdkn2A, Egf, Bad, Stat3, Braf, Gadd45G, Cdk6, Cdk4, Trp53, Bax, Kras, Grb2"
Cardiac muscle contraction	70	0.036194507	"Ryr2, Cox7B, Cox4I1, Atp2A3, Atp2A2, Atp2A1, Cox6A1, Cox6A2, Cox7C, Slc8A1, Slc8A2, Uqcrfs1, Cox8A, Cox8C, Cox8B, Tpm4, Cacna2D1, Tpm1, Cacna2D3, Cacna2D2, Atp1B4, Atp1B3, Atp1B2, Cacna2D4, Atp1B1, Trdn, Cox6B1, Cacnb1, Myl4, Cacnb2, Cacnb3, Cacnb4, Asph, Slc9A6, Slc9A7, Myl2, Myl3, Casq2, Uqcrc2, Myh6, Myh7, Uqcrb, Atp1A4, Atp1A3, Cacna1D, Uqcr11, Cox7A2, Atp1A2, Cacna1C, Atp1A1, Uqcr10, Cox5B, Cacna1F, Cox5A, Uqcrh, Slc9A1, Cacng7, Tnni3, Cacna1S, Cacng1, Cyc1, Cacng2, Cacng3, Cacng4, Cacng5, Cox6C, Slc8A3, Actc1, Uqcrq, Fxyd2"
Prolactin signaling pathway	69	5.18932E-06	"Gsk3B, Ins1, Ins2, Pik3Cd, Slc2A2, Pik3Cb, Prl, Csn2, Prl5A1, Ccnd2, Ccnd1, Akt2, Akt3, Akt1, Tnfsf11, Jak2, Hras, Map2K1, Lhcgr, Cish, Fos, Prlr, Pik3Ca, Elf5, Irf1, Sos1, Raf1, Sos2, Shc4, Shc3, Galt, Src, Wap, Pik3R3, Pik3R2, Pik3R1, Tnfrsf11A, Foxo3, Rela, Cyp17A1, Socs2, Socs3, Mapk9, Nras, Mapk8, Socs1, Prl6A1, Mapk1, Socs6, Socs7, Socs4, Socs5, Mapk3, Stat5A, Stat5B, Stat1, Stat3, Mapk14, Esr1, Esr2, Mapk12, Gck, Nfkb1, Mapk13, Mapk10, Mapk11, Th, Kras, Grb2"
Inositol phosphate metabolism	68	1.79864E-06	"Pi4K2B, Mtmr14, Pten, Inppl1, Pik3Cd, Pik3C2G, Pik3Cb, Pik3C2A, Pik3Cg, Pik3C2B, Impa1, Impa2, Pip5Kl1, Pip4K2A, Pip4K2B, Pip4K2C, Miox, Sacm1L, Ipmk, Itpk1, Ocrl, Itpkb, Inpp4A, Inpp4B, Itpkc, Minpp1, Plcb3, Plcb4, Pik3Ca, Itpka, Pik3C3, Plcb1, Plcb2, Pi4K2A, Ippk, Mtmr1, Mtmr2, Isyna1, Mtmr3, Inpp1, Mtmr4, Mtmr6, Mtm1, Mtmr7, Inpp5B, Inpp5A, Inpp5F, Inpp5E, Plcg2, Inpp5J, Pip5K1A, Inpp5K, Pip5K1B, Pip5K1C, Plcg1, Cdipt, Synj2, Fig4, Pikfyve, Aldh6A1, Synj1, Pi4Ka, Plch1, Pi4Kb, Plch2, Plcd3, Plcd4, Plcd1"
Melanoma	68	1.79864E-06	"Rb1, Cdkn1A, Pten, Araf, Pik3Cd, Pik3Cb, Fgf1, Fgf3, Igf1R, Fgf4, Fgf5, Fgf6, Fgf7, Fgf8, Ccnd1, Cdh1, Akt2, Akt3, Akt1, Polk, Hras, Pdgfrb, Pdgfra, Map2K1, Hgf, Mitf, Ddb2, Pik3Ca, Raf1, Met, Pdgfb, Pik3R3, Pdgfa, Pik3R2, Pik3R1, Egfr, Nras, Pdgfd, Pdgfc, Fgf20, E2F1, E2F2, Mapk1, E2F3, Bak1, Fgf23, Fgf22, Mapk3, Fgf21, Gadd45B, Gadd45A, Cdkn2A, Egf, Bad, Braf, Igf1, Gadd45G, Fgf17, Fgf16, Fgf15, Cdk6, Cdk4, Trp53, Fgf18, Mdm2, Bax, Kras, Fgf10"
Platinum drug resistance	68	0.003828963	"Top2A, Top2B, Cdkn1A, Pik3Cd, Pik3Cb, Brca1, Bbc3, Casp9, Atp7B, Casp8, Akt2, Casp3, Akt3, Rev3L, Akt1, Atp7A, Polh, Map3K5, Pdk1, Abcc2, Apaf1, Gsto1, Pdpk1, Msh6, Pik3Ca, Msh2, Msh3, Birc5, Birc3, Mgst3, Mgst1, Xpa, Gstt3, Xiap, Pik3R3, Gstt2, Mgst2, Pik3R2, Gstt1, Pik3R1, Erbb2, Mapk1, Pmaip1, Fadd, Bak1, Bid, Mapk3, Gstm4, Gstm3, Gstm2, Gstm1, Cdkn2A, Slc31A1, Bad, Mlh1, Gsta4, Fasl, Gsta3, Gsta2, Trp53, Gsta1, Bcl2, Mdm2, Fas, Bax, Gstm7, Gstm6, Bcl2L1, Gstm5"
RNA degradation	68	0.031614133	"Btg4, Btg3, Btg2, Btg1, Eno1B, Eno1, Tent4A, Eno2, Tent4B, Eno3, Eno4, Edc3, Edc4, Pabpc4L, Nudt16, Ccr4, Ttc37, Cnot6L, Pabpc6, Dis3, Pabpc4, Pabpc5, Patl1, Xrn1, Xrn2, C1D, Pabpc2, Pabpc1, Dcp2, Zcchc7, Ddx6, Parn, Tob2, Tob1, Hspd1, Exosc5, Exosc4, Exosc10, Exosc9, Exosc8, Dhx36, Exosc2, Dcps, Exosc1, Hspa9, Pnpt1, Lsm1, Cnot10, Lsm4, Lsm3, Lsm2, Pan2, Cnot4, Lsm8, Lsm7, Cnot6, Pfkl, Pan3, Cnot7, Cnot1, Cnot2, Cnot3, Skiv2L, Pabpc1L, Cnot8, Dcp1A, Cnot9, Dcp1B, Mphosph6"
Thyroid hormone synthesis	67	8.51593E-05	"Atf2, Ttf2, Ttf1, Serpina7, Asgr2, Iyd, Creb3L4, Creb3L1, Creb3L2, Duoxa2, Prkaca, Prkacb, Prkcg, Gpx2, Gpx1, Gpx3, Prkcb, Gpx6, Gpx5, Gpx8, Gpx7, Atp1B4, Atp1B3, Prkca, Atp1B2, Atp1B1, Pdia4, Creb3, Plcb3, Plcb4, Creb1, Adcy9, Pax8, Canx, Plcb1, Plcb2, Creb5, Atf6B, Itpr1, Atp1A4, Atp1A3, Adcy3, Itpr2, Itpr3, Atp1A2, Adcy2, Lrp2, Adcy1, Atp1A1, Adcy8, Adcy6, Adcy5, Hsp90B1, Slc5A5, Duox1, Tpo, Ttr, Duox2, Hspa5, Gsr, Tshr, Tg, Fxyd2, Gnaq, Alb, Gnas, Slc26A4"
B cell receptor signaling pathway	67	0.014361391	"Gsk3B, Ifitm1, Cd81, Inppl1, Pik3Cd, Pik3Cb, Ikbkb, Ppp3Ca, Ppp3Cb, Ppp3Cc, Akt2, Akt3, Rac2, Akt1, Rac3, Ikbkg, Rac1, Hras, Vav3, Map2K1, Cr2, Chuk, Prkcb, Fos, Vav1, Vav2, Pik3Ca, Btk, Sos1, Raf1, Sos2, Card11, Pira1, Lilra6, Pira2, Dapp1, Pik3R3, Pik3R2, Pik3R1, Pirb, Malt1, Rela, Lilra5, Cd79B, Cd79A, Nras, Ppp3R1, Cd19, Plcg2, Mapk1, Mapk3, Lyn, Jun, Cd72, Nfatc3, Nfatc2, Nfatc1, Nfkb1, Nfkbia, Kras, Grb2, Ptpn6, Pik3Ap1, Fcgr2B, Nfkbie, Cd22, Nfkbib"
Renin secretion	66	0.001447877	"Pde3B, Calml3, Calml4, Aqp1, Ppp3Ca, Ednra, Ppp3Cb, Ppp3Cc, Nppa, Adora1, Prkg2, Scarf2, Prkaca, Prkacb, Ctsb, Gucy1A2, Edn1, Gucy1A1, Edn2, Edn3, Agtr1A, Agtr1B, Ren1, Adcyap1, Plcb3, Plcb4, Creb1, Adrb3, Kcnma1, Orai1, Plcb1, Plcb2, Ptger4, Adcyap1R1, Pde1C, Pde1B, Npr1, Pde1A, Ptger2, Itpr1, Gnai3, Itpr2, Cacna1D, Adrb1, Itpr3, Cacna1C, Adrb2, Cacna1F, Gnai1, Adcy6, Adcy5, Gnai2, Ppp3R1, Clca1, Cacna1S, Kcnj2, Ace, Agt, Gnaq, Clca4B, Pde3A, Gnas, Calm3, Calm4, Calm1, Calm2"
Adipocytokine signaling pathway	65	4.93674E-05	"Irs1, Tradd, Irs4, Prkag2, Irs2, Slc2A4, Irs3, Tnf, Ikbkb, Stk11, Akt2, Akt3, Lepr, Akt1, Ikbkg, Cd36, Jak2, Prkab2, Cpt1A, G6Pc, Chuk, Acsl1, Adipoq, Acsl6, Acsl5, Traf2, Acsl4, Acsl3, Tnfrsf1B, Cpt1C, Prkab1, Cpt1B, Tnfrsf1A, Prkcq, Acsbg1, Ppara, Acsbg2, Prkaa1, Prkaa2, Adipor1, Acacb, Adipor2, Rela, Camkk2, Rxrb, Socs3, Mapk9, Mapk8, Rxra, Npy, Pck1, Ppargc1A, Rxrg, Pck2, Stat3, Ptpn11, Mtor, Nfkb1, Mapk10, Nfkbia, G6Pc2, G6Pc3, Lep, Nfkbie, Nfkbib"
p53 signaling pathway	65	0.000139462	"Cdkn1A, Steap3, Cd82, Gorab, Serpine1, Pten, Bbc3, Casp9, Pidd1, Ccnd3, Ccnd2, Casp8, Ccnd1, Sesn3, Aifm2, Chek2, Sesn1, Casp3, Sesn2, Chek1, Apaf1, Igfbp3, Trp73, Siah1A, Shisa5, Tsc2, Siah1B, Serpinb5, Ddb2, Rrm2B, Ccne2, Ccne1, Rchy1, Ppm1D, Thbs1, Ccnb2, Ccnb1, Zmat3, Perp, Pmaip1, Sfn, Bid, Rprm, Rrm2, Gadd45B, Siva1, Gadd45A, Cdkn2A, Tnfrsf10B, Igf1, Gadd45G, Cdk6, Cdk4, Ccng2, Trp53, Cdk2, Ccng1, Bcl2, Mdm2, Cdk1, Fas, Bax, Mdm4, Atr, Bcl2L1"
Leishmaniasis	64	6.38672E-05	"Itgb1, Itgam, Ncf1, Itgb2, Ncf4, Elk1, Tnf, H2-Ob, Il12B, Il12A, H2-Oa, Jak2, Map3K7, Jak1, Il10, Itga4, Prkcb, Ifngr1, Ifngr2, Cybb, Cyba, Irak4, Fos, Eef1A1, Il1A, Ifng, Fcgr4, Traf6, Il1B, Eef1A2, Tlr4, Tlr2, H2-Dma, Ptgs2, Rela, C3, H2-Dmb2, Irak1, H2-Dmb1, Mapk1, Mapk3, H2-Eb2, Tgfb2, Marcksl1, Jun, H2-Eb1, Tgfb1, Nos2, Tgfb3, Stat1, Mapk14, H2-Aa, Mapk12, Nfkb1, Mapk13, Nfkbia, Mapk11, Cr1L, Tab2, Ptpn6, Tab1, Myd88, H2-Ab1, Nfkbib"
Acute myeloid leukemia	64	6.38672E-05	"Spi1, Itgam, Csf2, Flt3, Araf, Pik3Cd, Pik3Cb, Ikbkb, Ccnd1, Akt2, Akt3, Pim1, Akt1, Bcl2A1D, Ikbkg, Pim2, Bcl2A1A, Bcl2A1B, Hras, Map2K1, Chuk, Dusp6, Runx1, Ccna2, Ccna1, Pik3Ca, Kit, Rara, Sos1, Raf1, Sos2, Ppard, Cebpa, Cebpe, Tcf7, Lef1, Pik3R3, Pik3R2, Pik3R1, Rela, Nras, Eif4Ebp1, Mapk1, Cd14, Mapk3, Runx1T1, Stat5A, Tcf7L2, Stat5B, Tcf7L1, Jup, Bad, Zbtb16, Stat3, Braf, Mtor, Pml, Nfkb1, Per2, Il3, Rps6Kb1, Rps6Kb2, Kras, Grb2"
Adherens junction	64	0.000178053	"Ctnnd1, Ptprm, Ptprj, Wasl, Ptprf, Actb, Igf1R, Actg1, Cdh1, Rac2, Rac3, Ep300, Rac1, Acp1, Map3K7, Csnk2A1, Actn1, Csnk2A2, Lmo7, Actn4, Tgfbr1, Rhoa, Tgfbr2, Pard3, Met, Ssx2Ip, Vcl, Src, Tcf7, Lef1, Was, Nlk, Egfr, Cdc42, Erbb2, Ctnna1, Mapk1, Fyn, Ctnna3, Wasf1, Wasf2, 4930544G11Rik, Wasf3, Mapk3, Tcf7L2, Ptpn1, Tcf7L1, Smad4, Crebbp, Yes1, Smad3, Insr, Sorbs1, Baiap2, Tjp1, Afdn, Ptprb, Fer, Snai1, Ctnnb1, Snai2, Ptpn6, Nectin3, Nectin1"
Renal cell carcinoma	63	2.66673E-05	"Cdkn1A, Araf, Pik3Cd, Pik3Cb, Ets1, Crkl, Flcn, Akt2, Akt3, Akt1, Ep300, Rac1, Hras, Map2K1, Hgf, Tfe3, Gab1, Arnt, Fh1, Rbx1, Pik3Ca, Rapgef1, Sos1, Raf1, Crk, Met, Sos2, Epas1, Cul2, Prcc, Pdgfb, Pik3R3, Tgfa, Pik3R2, Pik3R1, Hif1A, Rap1B, Cdc42, Nras, Pak1, Rap1A, Mapk1, Pak6, Vhl, Pak3, Pak2, Mapk3, Pak4, Egln1, Arnt2, Egln3, Tgfb2, Jun, Crebbp, Egln2, Tgfb1, Tgfb3, Bad, Ptpn11, Braf, Vegfa, Kras, Grb2"
Mitophagy - animal	62	0.000106425	"Rab7, Calcoco2, Cited2, Map1Lc3B, Tbk1, Map1Lc3A, Fundc1, Usp30, Hras, Bnip3L, Gabarapl2, Usp8, Gabarapl1, Csnk2A1, Atg9B, Tfe3, Csnk2A2, Atg9A, Tfeb, Rras2, Mitf, Mras, Tax1Bp1, Pgam5, Ulk1, Sqstm1, Optn, Becn1, Usp15, Src, Ambra1, Foxo3, Hif1A, Gabarap, Rela, Mapk9, Bcl2L13, Nras, Rhot2, Mapk8, Rhot1, Rras, Ubb, Mfn1, E2F1, Mfn2, Rps27A, Tbc1D17, Tbc1D15, Atg5, Fis1, Jun, Bnip3, Eif2Ak3, Mapk10, Pink1, Sp1, Trp53, Nbr1, Tomm7, Kras, Bcl2L1"
Amphetamine addiction	62	0.00028881	"Atf2, Calml3, Calml4, Slc6A3, Ppp1Cb, Ppp1Cc, Ppp3Ca, Ppp3Cb, Ppp3Cc, Creb3L4, Creb3L1, Creb3L2, Scarf2, Prkaca, Slc18A1, Prkacb, Slc18A2, Prkcg, Prkcb, Prkca, Fos, Pdyn, Sirt1, Creb3, Arc, Creb1, Stx1A, Creb5, Camk2B, Gria1, Gria2, Ddc, Camk2D, Hdac2, Maob, Atf6B, Maoa, Hdac1, Camk2A, Cacna1D, Cacna1C, Adcy5, Ppp3R1, Camk2G, Gria3, Gria4, Jun, Grin2C, Grin2B, Grin1, Grin2D, Ppp1Ca, Grin3A, Th, Camk4, Ppp1R1B, Gnas, Fosb, Calm3, Calm4, Calm1, Calm2"
Fc epsilon RI signaling pathway	61	4.55543E-05	"Csf2, Pik3Cd, Pik3Cb, Tnf, Akt2, Akt3, Rac2, Akt1, Rac3, Fcer1A, Rac1, Hras, Pdk1, Map2K3, Vav3, Map2K4, Map2K1, Pla2G4F, Fcer1G, Pla2G4D, Pla2G4E, Pdpk1, Il13, Pla2G4C, Pla2G4A, Prkca, Gab2, Vav1, Vav2, Pik3Ca, Btk, Lcp2, Ms4A2, Sos1, Raf1, Sos2, Pik3R3, Pik3R2, Pik3R1, Mapk9, Nras, Mapk8, Alox5, Plcg2, Mapk1, Fyn, Plcg1, Map2K7, Map2K6, Mapk3, Lyn, Mapk14, Mapk12, Mapk13, Mapk10, Mapk11, Il3, Il5, Alox5Ap, Kras, Grb2, Lat"
Cortisol synthesis and secretion	61	0.007654792	"Atf2, Scarb1, Creb3L4, Creb3L1, Creb3L2, Prkaca, Pde8B, Pde8A, Prkacb, Agtr1A, Agtr1B, Nr5A1, Mrap, Creb3, Plcb3, Plcb4, Creb1, Adcy9, Cyp21A1, Orai1, Plcb1, Plcb2, Creb5, Atf6B, Itpr1, Adcy3, Itpr2, Kcna4, Cacna1D, Itpr3, Adcy2, Cacna1C, Adcy1, Adcy8, Cacna1F, Adcy6, Adcy5, Cacna1G, Cyp17A1, Cacna1I, Mc2R, Cyp11A1, Gna11, Cacna1S, Ldlr, Hsd3B6, Hsd3B5, Hsd3B2, Hsd3B3, Hsd3B1, Pbx1, Agt, Nr4A1, Nceh1, Star, Sp1, Cyp11B1, Gnaq, Gnas, Kcnk2, Kcnk3"
Bacterial invasion of epithelial cells	61	0.056531206	"Itgb1, Arpc1B, Cltc, Arpc1A, Arpc5L, Cltb, Pik3Cd, Ilk, Clta, Pik3Cb, Wasl, Actb, Crkl, Actg1, Cdh1, Rac1, Actr3, Actr2, Rhog, Gab1, Rhoa, Dnm1, Cd2Ap, Dnm2, Dnm3, Arhgap10, Pik3Ca, Cttn, Elmo1, Elmo2, Hcls1, Elmo3, Itga5, Crk, Met, Dock1, Vcl, Shc4, Shc3, Arhgef26, Src, Pxn, Pik3R3, Pik3R2, Pik3R1, Cbl, Cdc42, Ctnna1, Ctnna3, Wasf1, Wasf2, 4930544G11Rik, Cav3, Cav2, Cav1, Arpc5, Ptk2, Mad2L2, Arpc2, Arpc3, Ctnnb1"
Long-term potentiation	60	0.000465279	"Araf, Calml3, Calml4, Grm1, Ppp1Cb, Rps6Ka3, Ppp1Cc, Ppp3Ca, Ppp3Cb, Rps6Ka6, Ppp3Cc, Rps6Ka2, Rps6Ka1, Ep300, Scarf2, Prkaca, Prkacb, Hras, Prkcg, Map2K1, Prkcb, Prkca, Plcb3, Plcb4, Raf1, Plcb1, Plcb2, Camk2B, Gria1, Gria2, Camk2D, Camk2A, Itpr1, Itpr2, Itpr3, Cacna1C, Adcy1, Adcy8, Rap1B, Nras, Ppp3R1, Rap1A, Mapk1, Camk2G, Mapk3, Crebbp, Braf, Grin2C, Grin2B, Grin1, Grin2D, Ppp1Ca, Ppp1R1A, Camk4, Gnaq, Kras, Calm3, Calm4, Calm1, Calm2"
Metabolism of xenobiotics by cytochrome P450	60	0.027132776	"Ugt1A10, Ugt2B1, Akr7A5, Hpgds, Cyp1B1, Ugt2A3, Sult2A7, Ugt2A1, Sult2A5, Sult2A3, Sult2A1, Cbr2, Gstk1, Cbr1, Ugt1A1, Gsto1, Dhdh, Ugt1A6A, Ugt1A6B, Aldh3A1, Ugt2B5, Cyp2E1, Mgst3, Mgst1, Gstt3, Gstt2, Mgst2, Gstt1, Adh7, Adh5, Ugt1A7C, Adh4, Adh1, Aldh3B1, Ugt1A5, Cyp2F2, Ugt1A2, Ugt1A9, Ugt1A8, Cbr3, Gstm4, Gstm3, Gstm2, Ugt2B34, Gstm1, Ugt2B36, Ugt2B35, Ugt2B38, Ephx1, Ugt2B37, Gsta4, Gsta3, Gsta2, Cyp2S1, Gsta1, Cyp1A2, Cyp1A1, Gstm7, Gstm6, Gstm5"
Basal cell carcinoma	59	2.30794E-05	"Gsk3B, Cdkn1A, Wnt2B, Hhip, Gli1, Gli3, Gli2, Shh, Sufu, Polk, Apc2, Wnt5B, Wnt5A, Wnt9B, Axin1, Wnt9A, Axin2, Wnt16, Ddb2, Smo, Tcf7, Lef1, Wnt8A, Wnt8B, Wnt6, Wnt11, Dvl3, Bak1, Wnt1, Wnt2, Wnt3, Wnt4, Fzd1, Wnt10B, Tcf7L2, Wnt10A, Fzd3, Tcf7L1, Fzd2, Fzd5, Gadd45B, Gadd45A, Wnt3A, Fzd4, Ptch1, Wnt7B, Fzd7, Ptch2, Fzd6, Fzd9, Wnt7A, Fzd8, Gadd45G, Bmp4, Bmp2, Apc, Trp53, Ctnnb1, Bax"
Drug metabolism - cytochrome P450	59	0.019282243	"Ugt1A10, Ugt2B1, Gm4847, Hpgds, Aox4, Aox2, Aox3, Ugt2A3, Aox1, Ugt2A1, Gstk1, Ugt1A1, Gsto1, Ugt1A6A, Ugt1A6B, Aldh3A1, Ugt2B5, Cyp2E1, Maob, Maoa, Mgst3, Mgst1, Gstt3, Gstt2, Mgst2, Gstt1, Adh7, Adh5, Ugt1A7C, Adh4, Adh1, Aldh3B1, Ugt1A5, Ugt1A2, Ugt1A9, Ugt1A8, Gstm4, Gstm3, Gstm2, Ugt2B34, Gstm1, Ugt2B36, Ugt2B35, Ugt2B38, Ugt2B37, Fmo1, Fmo2, Fmo3, Fmo4, Fmo5, Fmo9, Gsta4, Gsta3, Gsta2, Gsta1, Cyp1A2, Gstm7, Gstm6, Gstm5"
Longevity regulating pathway - multiple species	57	0.000130694	"Ins1, Clpb, Irs1, Ins2, Irs4, Pik3Cd, Prkag2, Irs2, Pik3Cb, Irs3, Igf1R, Rptor, Akt2, Akt3, Akt1, Prkaca, Prkacb, Hras, Prkab2, Prkab1, Sirt1, Adcy9, Pik3Ca, Akt1S1, Cat, Cryab, Prkaa1, Hdac2, Prkaa2, Hdac1, Pik3R3, Adcy3, Pik3R2, Adcy2, Adcy1, Pik3R1, Foxo3, Adcy8, Foxo1, Adcy6, Adcy5, Nras, Eif4Ebp2, Atg5, Hspa1L, Insr, Igf1, Hspa2, Sod2, Mtor, Sod1, Rps6Kb1, Rps6Kb2, Kras, Hspa1B, Foxa2, Hspa1A"
Central carbon metabolism in cancer	57	0.026880362	"Ret, Flt3, Pten, Pik3Cd, Slc2A2, Pik3Cb, G6Pd2, Hk2, Hk1, Gls, Hk3, Akt2, Akt3, Akt1, Hras, Pdk1, Pdgfrb, Pdgfra, Map2K1, Pgam1, Sirt6, Sirt3, Slc7A5, Pkm, Pik3Ca, Hkdc1, G6Pdx, Kit, Raf1, Met, Gls2, Pik3R3, Pik3R2, Pik3R1, Slc1A5, Pdhb, Hif1A, Egfr, Ldhc, Ldhb, Nras, Ldha, Erbb2, Mapk1, Mapk3, Pdha2, Pdha1, Ntrk3, Idh1, Idh2, Mtor, Gck, Pfkl, Trp53, Kras, Fgfr3, Fgfr2"
Endocrine and other factor-regulated calcium reabsorption	56	0.00016945	"Cltc, Cltb, Clta, Ap2A2, Slc8A1, Slc8A2, Klk1B8, Calb1, Klk1B5, Bdkrb2, Klk1B27, Klk1B1, Prkaca, Prkacb, Ap2M1, Prkcg, Prkcb, Atp1B4, Atp1B3, Prkca, Atp1B2, Atp1B1, Dnm1, Dnm2, Dnm3, Plcb3, Plcb4, Adcy9, Plcb1, Plcb2, Klk1B11, Klk1, Pth, Atp1A4, Atp1A3, Atp1A2, Atp1A1, Adcy6, Ap2S1, Kl, Klk1B21, Klk1B26, Vdr, Klk1B24, Atp2B4, Atp2B3, Atp2B2, Atp2B1, Ap2B1, Esr1, Rab11A, Slc8A3, Fxyd2, Gnaq, Trpv5, Gnas"
Fatty acid metabolism	56	0.000473965	"Acadvl, Acaa2, Tecr, Fads2, Scp2, Cpt2, Acadl, Scd2, Scd3, Scd1, Acadm, Hadh, Acads, Fads1, Elovl1, Cpt1A, Mecr, Elovl4, Acsl1, Elovl5, Elovl2, Oxsm, Elovl3, Acsl6, Acsl5, Elovl6, Acsl4, Elovl7, Acsl3, Cpt1C, Cpt1B, Hadhb, Hadha, Acox1, Ehhadh, Acsbg1, Acox3, Acsbg2, Echs1, Hsd17B4, Acaa1B, Hsd17B12, Acaa1A, Acat3, Acaca, Acat2, Acat1, Rpp14, Cbr4, Scd4, Acadsb, Acsf3, Mcat, Fasn, Ppt1, Ppt2"
GnRH secretion	56	0.001181249	"Pik3Cd, Arrb1, Pik3Cb, Arrb2, Arr3, Akt2, Gper1, Akt3, Akt1, Hras, Prkcg, Map2K1, Trpc5, Trpc4, Prkcb, Trpc1, Prkca, Plcb3, Plcb4, Pik3Ca, Raf1, Plcb1, Plcb2, Hcn3, Itpr1, Pik3R3, Itpr2, Cacna1D, Pik3R2, Itpr3, Cacna1C, Pik3R1, Cacna1F, Cacna1G, Cacna1I, Nras, Gna11, Spp1, Kiss1R, Mapk1, Kcnn1, Kcnn2, Cacna1S, Kcnn3, Kcnj3, Mapk3, Kcnj5, Gabbr2, Kcnj6, Gabbr1, Kcnj9, Esr2, Gnaq, Gnrh1, Kras, Hcn2, Hcn1"
RIG-I-like receptor signaling pathway	56	0.075751256	"Otud5, Ddx3X, Tradd, Ifna2, Tnf, Ikbkb, Ifih1, Tbk1, Casp8, Dhx58, Ifnab, Il12B, Trim25, Il12A, Ikbkg, Azi2, Ikbke, Map3K7, Ifna12, Ifna13, Chuk, Ifna16, Traf2, Atg12, Sike1, Rnf125, Irf3, Traf3, Pin1Rt1, Ifne, Traf6, Ifnk, Irf7, D1Pas1, Tank, Rela, Mapk9, Mapk8, Fadd, Atg5, Map3K1, Ifnb1, Isg15, Mapk14, Mapk12, Nfkb1, Mapk13, Mapk10, Nfkbia, Cyld, Mapk11, Cxcl10, Mavs, Pin1, Tbkbp1, Nfkbib"
Endometrial cancer	55	1.87129E-05	"Gsk3B, Cdkn1A, Pten, Araf, Pik3Cd, Ilk, Pik3Cb, Elk1, Casp9, Ccnd1, Cdh1, Akt2, Akt3, Akt1, Polk, Hras, Pdk1, Apc2, Map2K1, Pdpk1, Axin1, Axin2, Ddb2, Pik3Ca, Sos1, Raf1, Sos2, Tcf7, Lef1, Pik3R3, Pik3R2, Pik3R1, Foxo3, Egfr, Nras, Erbb2, Ctnna1, Mapk1, Ctnna3, Bak1, Mapk3, Tcf7L2, Tcf7L1, Gadd45B, Gadd45A, Egf, Bad, Braf, Mlh1, Gadd45G, Apc, Trp53, Ctnnb1, Bax, Kras, Grb2"
Lysine degradation	55	0.006723944	"Suv39H2, Colgalt2, Setd2, Ehmt2, Suv39H1, Prdm6, Setd7, Plod3, Ehmt1, Prdm2, Plod2, Plod1, Dhtkd1, Hykk, Aldh2, Mecom, Kmt5B, Hadh, Colgalt1, Aass, Kmt5C, Setmar, Pipox, Ash1L, Camkmt, Aldh3A2, Hadha, Ehhadh, Dld, Aldh9A1, Kmt2E, Kmt2D, Gcdh, Echs1, Kmt2A, Kmt2C, Dot1L, Kmt2B, Dlst, Acat3, Acat2, Acat1, Nsd3, Aldh1B1, Nsd1, Smyd2, Smyd1, Smyd3, Setdb1, Aadat, Setdb2, Setd1A, Bbox1, Ezh1, Ezh2"
VEGF signaling pathway	54	9.12852E-05	"Hspb1, Pik3Cd, Pik3Cb, Casp9, Ppp3Ca, Ppp3Cb, Ppp3Cc, Akt2, Akt3, Rac2, Kdr, Akt1, Rac3, Rac1, Hras, Prkcg, Map2K1, Pla2G4F, Pla2G4D, Pla2G4E, Sphk2, Prkcb, Sphk1, Pla2G4C, Pla2G4A, Prkca, Pik3Ca, Mapkapk3, Mapkapk2, Raf1, Src, Sh2D2A, Pxn, Pik3R3, Pik3R2, Pik3R1, Ptgs2, Cdc42, Nras, Ppp3R1, Plcg2, Mapk1, Plcg1, Mapk3, Nos3, Bad, Nfatc2, Mapk14, Ptk2, Mapk12, Mapk13, Vegfa, Mapk11, Kras"
Long-term depression	54	0.000768938	"Ppp1R17, Araf, Grm1, Igf1R, Ppp2R1B, Ppp2R1A, Prkg2, Hras, Prkg1, Prkcg, Gucy1A2, Map2K1, Gucy1A1, Grid2, Pla2G4F, Pla2G4D, Pla2G4E, Prkcb, Pla2G4C, Pla2G4A, Prkca, Plcb3, Plcb4, Crh, Raf1, Plcb1, Plcb2, Gria1, Gria2, Gnaz, Itpr1, Gnai3, Itpr2, Cacna1A, Itpr3, Gnai1, Crhr1, Gnai2, Gna13, Ppp2Ca, Ppp2Cb, Nras, Gna11, Gna12, Mapk1, Gria3, Mapk3, Lyn, Braf, Igf1, Gnao1, Gnaq, Gnas, Kras"
Viral life cycle - HIV-1	54	0.001859907	"Smarcb1, Ccnt2, Ell, Trim30D, Supt4A, Psip1, Aff4, Bicd1, Bicd2, Xpo1, Trim5, Ep300, Nelfb, Nelfcd, Ccr5, Tnpo3, Apobec3, Pdcd6Ip, Map1S, Kat2B, Kat2A, Hgs, Pin1Rt1, Fez1, Supt5, Map1B, Map1A, Chmp4B, Chmp6, Trim12C, Tsg101, Vps4B, Vps4A, Cxcr4, Mllt1, Furin, Mllt3, Samhd1, Ranbp2, Cpsf7, Crebbp, Cpsf6, Mx2, Mx1, Nup153, Ell2, Ell3, Cdk9, Bst2, Cd4, Pin1, Serinc3, Ran, Serinc5"
Glycolysis / Gluconeogenesis	54	0.06709679	"Adpgk, Eno1B, Eno1, Eno2, Eno3, Hk2, Eno4, Hk1, Gpi1, Hk3, Aldh2, Pgm2, Dlat, Pgm1, G6Pc, Pgam1, Akr1A1, Bpgm, Aldh3A2, Aldh3A1, Minpp1, Pkm, Hkdc1, Aldoc, Aldoa, Fbp1, Dld, Fbp2, Aldh9A1, Aldoart2, Acss2, Pdhb, Adh7, Adh5, Ldhc, Ldhb, Adh4, Adh1, Ldha, Aldh1B1, Aldh3B1, Pgk1, Pgk2, Acss1, Pck1, Pck2, Pdha2, Pdha1, Pklr, Gck, G6Pc2, Pfkl, G6Pc3, Galm"
Notch signaling pathway	53	0.002326396	"Maml2, Maml1, Rbpj, Lfng, Hey1, Hey2, Ep300, Cir1, Tle4, Ptcra, Psenen, Tle3, Tle1, Ncor2, Kat2B, Kat2A, Adam17, Mfng, Numb, Maml3, Notch2, Rbpjl, Notch3, Numbl, Hdac2, Notch1, Ctbp2, Ctbp1, Hdac1, Notch4, Psen2, Dtx1, Dtx2, Rfng, Dtx3, Psen1, Dtx4, Dll1, Dll3, Dll4, Aph1A, Ncstn, Atxn1, Aph1B, Atxn1L, Dvl3, Hes1, Hes5, Jag2, Crebbp, Jag1, Heyl, Snw1"
Legionellosis	53	0.005021669	"Hbs1L, Arf1, Itgam, Arf2, Itgb2, Cxcl1, Cxcl3, Tnf, Cxcl2, Pycard, Casp9, Casp7, Casp8, Casp3, Casp1, Il12B, Il12A, Apaf1, Il18, Eef1A1, Eef1G, Naip5, Il1B, Eef1A2, Tlr5, Sec22B, Tlr4, Naip1, Tlr2, Rab1A, Sar1A, Sar1B, Rab1B, Nlrc4, Rela, Hspd1, C3, Bcl2L13, Hsf1, Cd14, Hspa1L, Bnip3, Hspa2, Clk4, Nfkb1, Nfkb2, Clk1, Nfkbia, Il6, Cr1L, Hspa1B, Myd88, Hspa1A"
Inflammatory bowel disease	53	0.009944832	"Il21, Il22, Rorc, Rora, Tnf, Il18Rap, H2-Ob, Il12B, Il12A, H2-Oa, Il10, Ifngr1, Ifngr2, Il13, Il18, Il1A, Maf, Ifng, Il23A, Il1B, Tlr5, Tlr4, Tlr2, H2-Dma, Il4Ra, Gata3, Il2Rg, Rela, H2-Dmb2, H2-Dmb1, Tbx21, Il21R, Stat6, Il12Rb1, H2-Eb2, Tgfb2, Jun, H2-Eb1, Tgfb1, Smad3, Tgfb3, Stat1, Stat3, Nfatc1, H2-Aa, Il2, Nfkb1, Il6, Il5, Il17F, Il18R1, Il17A, H2-Ab1"
Ovarian steroidogenesis	53	0.018251779	"Scarb1, Ins1, Ins2, Igf1R, Bmp15, Cyp1B1, Prkaca, Prkacb, Pla2G4F, Lhcgr, Pla2G4D, Pla2G4E, Fshb, Pla2G4C, Pla2G4A, Cyp2J11, Cyp2J12, Adcy9, Cyp2J13, Fshr, Acot2, Acot1, Acot5, Acot4, Adcy3, Adcy2, Adcy1, Hsd17B7, Ptgs2, Adcy8, Cyp19A1, Adcy6, Adcy5, Cyp17A1, Cyp11A1, Alox5, Hsd17B1, Hsd17B2, Ldlr, Hsd3B6, Hsd3B5, Cyp2J5, Hsd3B2, Cyp2J6, Hsd3B3, Insr, Hsd3B1, Cyp2J9, Igf1, Bmp6, Star, Cyp1A1, Gnas"
"Valine, leucine and isoleucine degradation"	51	0.001565809	"Acaa2, Hibadh, Abat, 4930438A08Rik, Aacs, Il4I1, Mcee, Aldh2, Aox4, Auh, Aox2, Aox3, Dbt, Aox1, Hmgcs2, Acadm, Hadh, Acads, Hibch, Bckdha, Mccc2, Hmgcs1, Mccc1, Oxct2B, Oxct2A, Aldh3A2, Hadhb, Hadha, Pcca, Ehhadh, Ivd, Bcat1, Dld, Bcat2, Aldh9A1, Echs1, Acaa1B, Acaa1A, Acat3, Acat2, Acat1, Hmgcl, Aldh1B1, Lao1, Oxct1, Hmgcll1, Agxt2, Acadsb, Acsf3, Aldh6A1"
Regulation of lipolysis in adipocytes	51	0.001565809	"Ins1, Irs1, Ins2, Pde3B, Irs4, Pik3Cd, Aqp7, Irs2, Pik3Cb, Irs3, Lipe, Akt2, Nppa, Akt3, Adora1, Akt1, Prkg2, Prkaca, Prkacb, Prkg1, Npy1R, Adcy9, Pik3Ca, Adrb3, Plin1, Mgll, Npr1, Ptger3, Gnai3, Pik3R3, Adcy3, Pik3R2, Adrb1, Adcy2, Abhd5, Adcy1, Pik3R1, Adrb2, Ptgs2, Adcy8, Gnai1, Adcy6, Adcy5, Ptgs1, Gnai2, Npy, Insr, Tshr, Cidec, Fabp4, Gnas"
Mineral absorption	50	0.00026714	"Slc46A1, Slc40A1, Trf, Slc8A1, Slc8A2, Ftl1, Atp7B, Hephl1, Heph, Fth1, Atp7A, Slc39A4, Gm5134, Slc34A3, Slc34A2, Slc6A19, Slc34A1, Slc11A2, Atp1B4, Atp1B3, Slc30A1, Atp1B2, Atp1B1, Slc9A3, Steap2, Atp1A4, Atp1A3, Atp1A2, Atp1A1, Slc5A1, Clcn2, Hmox1, Trpm7, Trpm6, Hmox2, S100G, Slc31A1, Vdr, Atp2B4, Cybrd1, Atp2B3, Atp2B2, Mt2, Atp2B1, Mt1, Slc8A3, Trpv6, Fxyd2, Slc26A9, Slc26A3"
Cysteine and methionine metabolism	48	0.003127999	"Got1L1, Ahcyl2, Ahcy, Ahcyl1, Amd2, Tat, Amd1, Apip, Mri1, Mtr, 4930438A08Rik, Mat2B, Srm, Ldhc, Ldhb, Il4I1, Ldha, Mat2A, Lao1, Cbs, Dnmt3B, Phgdh, Enoph1, Sds, Mdh1, Got1, Mdh2, Agxt2, Gss, Bhmt2, Dnmt3A, Got2, Mat1A, Lacc1, Bhmt, Mtap, Gclc, Tst, Psat1, Adi1, Cth, Sms, Bcat1, Gclm, Cdo1, Bcat2"
Pyrimidine metabolism	48	0.013745886	"Cda, Hddc2, Dtymk, Cant1, Dpys, Nt5C2, Tyms, Nt5C3, Tymp, Nt5C, Nt5E, Enpp1, Tk2, Nt5M, Upp2, Enpp3, Tk1, Upp1, Entpd1, Rrm1, Dut, Rrm2, Entpd3, Entpd4, Entpd5, Entpd6, Cad, Nme2, Ctps2, Entpd8, Nme4, Ctps, Upb1, Dck, Uckl1, Dhodh, Nt5C3B, Uck2, Uck1, Rrm2B, Nme6, Nme7, Nt5C1A, Dpyd, Cmpk1, Cmpk2, Umps, Dctpp1"
Fatty acid degradation	47	0.001621298	"Gcdh, Cyp4A12A, Acadvl, Cyp4A12B, Echs1, Acaa2, Eci1, Eci2, Eci3, Acaa1B, Acaa1A, Adh7, Acat3, Adh5, Acat2, Acat1, Adh4, Adh1, Aldh2, Aldh1B1, Cpt2, Acadl, Acadm, Hadh, Acads, Cpt1A, Acsl1, Cyp4A31, Cyp4A10, Acsl6, Acsl5, Acsl4, Cyp4A14, Acsl3, Cpt1C, Acadsb, Cpt1B, Aldh3A2, Hadhb, Hadha, Cyp2U1, Acox1, Ehhadh, Acsbg1, Acox3, Acsbg2, Aldh9A1"
Sphingolipid metabolism	47	0.008483833	"Asah1, Gal3St1, Asah2, Sgms1, Cerk, Ugt8A, Hexb, Hexa, Sgms2, Smpd3, Ugcg, Smpd2, Neu3, Neu4, Sgpl1, Sptlc1, Smpd4, Sptlc2, Sptlc3, Smpd1, Psap, Neu1, B4Galnt1, Kdsr, 9130409I23Rik, Enpp7, Cers3, Cers4, Cers5, Psapl1, Cers6, Sphk2, Sphk1, Sgpp2, Sgpp1, Galc, Acer2, Acer1, Glb1, Acer3, Degs1, Degs2, B4Galt6, Plpp3, Gla, B4Galt5, Cers2"
Type II diabetes mellitus	46	6.15744E-05	"Ins1, Irs1, Ins2, Irs4, Cacna1B, Pik3Cd, Pik3R3, Slc2A2, Cacna1A, Cacna1D, Irs2, Pik3R2, Cacna1C, Pik3Cb, Pik3R1, Slc2A4, Irs3, Prkcz, Tnf, Hk2, Cacna1G, Hk1, Ikbkb, Socs2, Hk3, Socs3, Mapk9, Mapk8, Socs1, Mapk1, Socs4, Mapk3, Pklr, Abcc8, Prkce, Insr, Prkcd, Adipoq, Pdx1, Mafa, Mtor, Gck, Mapk10, Pkm, Pik3Ca, Hkdc1"
N-Glycan biosynthesis	45	0.002619765	"Dpagt1, B4Galt3, Glt28D2, B4Galt1, Rpn1, Ganab, Fut8, Man2A2, Man1A2, Man2A1, Mgat5B, Mgat5, Man1C1, Mgat3, Mgat1, Mgat2, Alg8, St6Gal1, St6Gal2, Alg9, Alg6, Alg5, Srd5A3, Alg2, Alg14, Alg3, Alg13, Mogs, Dolk, Alg1, Alg11, Ddost, Dpm1, Mgat4C, Man1A, Dpm2, Dpm3, Dad1, Dolpp1, Mgat4A, Mgat4B, Stt3A, Stt3B, Man1B1, Alg10B"
Linoleic acid metabolism	45	0.002619765	"Pla2G1B, Alox15, Cyp3A11, Pla2G3, Cyp3A13, Pla2G5, Cyp3A16, Cyp2C39, Plb1, Cyp2C38, Cyp2C37, Cyp2C55, Cyp2C54, Cyp2C50, Cyp2C70, Pla2G2F, Pla2G2D, Pla2G4F, Pla2G12A, Pla2G12B, Pla2G2E, Cyp2J5, Cyp2J6, Pla2G4D, Pla2G4E, Pla2G2C, Cyp2J9, Pla2G2A, Pla2G4C, Cyp3A44, Pla2G4A, Cyp3A25, Cyp2C29, Cyp2C68, Cyp2J11, Cyp2J12, Cyp2C66, Cyp2J13, Cyp2C65, Cyp3A41A, Pla2G10, Cyp1A2, Cyp3A41B, Cyp2C40, Cyp2E1"
Cocaine addiction	43	0.004193997	"Gpsm1, Atf2, Gria2, Ddc, Maob, Atf6B, Maoa, Gnai3, Gnai1, Slc6A3, Rela, Adcy5, Gnai2, Grm3, Grm2, Creb3L4, Creb3L1, Creb3L2, Drd2, Prkaca, Rgs9, Slc18A1, Prkacb, Slc18A2, Jun, Bdnf, Grin2C, Pdyn, Grin2B, Nfkb1, Grin1, Grin2D, Creb3, Grin3A, Creb1, Cdk5, Th, Dlg4, Ppp1R1B, Gnas, Fosb, Cdk5R1, Creb5"
ABC transporters	43	0.059480679	"Abcd4, Abcd2, Abcd3, Abcb6, Abcb7, Abcb4, Abcb5, Defb1, Abcb9, Abcb11, Abca12, Abcc10, Abca13, Abca14, Abcb1A, Abcd1, Abcb1B, Abca1, Abcg8, Abca2, Abcc4, Abcg5, Abcc1, Abcc2, Abca8A, Abca5, Abca8B, Abca6, Abcc8, Abca3, Abcc5, Abcc6, Abca4, Tap2, Abca9, Abcc9, Defb11, Abcb10, Abcg3, Abcg4, Cftr, Abcg1, Abcg2"
Tryptophan metabolism	43	0.059480679	"Tph2, Gcdh, Ddc, Tph1, Echs1, Maob, Maoa, Haao, Dlst, 4930438A08Rik, Acat3, Acat2, Acmsd, Dhtkd1, Acat1, Il4I1, Aox4, Tdo2, Aldh2, Aldh1B1, Lao1, Kynu, Aox2, Afmid, Aox3, Cyp1B1, Aox1, Hadh, Aoc1, Aadat, Kmo, Inmt, Aldh3A2, Hadha, Ehhadh, Cat, Cyp1A2, Cyp1A1, Aldh8A1, Dld, Aldh9A1, Ido1"
Cholesterol metabolism	42	0.041899905	"Scarb1, Lrp1, Pcsk9, Lcat, Lpl, Lrp2, Abcb11, Lipa, Lipc, Apoh, Lipg, Tspo, Cd36, Apob, Ldlrap1, Ldlr, Pltp, Abca1, Abcg8, Mylip, Stard3, Abcg5, Sort1, Apoa2, Cideb, Apoa1, Cyp27A1, Nceh1, Npc1, Soat1, Star, Vapa, Vapb, Soat2, Npc2, Apoc2, Apoc1, Vdac3, Vdac2, Vdac1, Angptl4"
Amino sugar and nucleotide sugar metabolism	42	0.06989126	"Cmas, Galt, Chia1, Hexb, Mpi, Hexa, Uap1, Npl, Hk2, Hk1, Gmppb, Gpi1, Cyb5R2, Hk3, Cyb5R1, Nanp, Ugp2, Cyb5R3, Gmds, Amdhd2, Fpgt, Gmppa, Uap1L1, Pgm3, Gnpnat1, Pgm2, Pgm1, Pmm1, Gfpt2, Pmm2, Gfpt1, Gck, Gale, Gnpda1, Nagk, Gnpda2, Hkdc1, Cyb5Rl, Galk2, Galk1, Gne, Chil6"
Porphyrin metabolism	41	0.000265727	"Ugt1A10, Alas2, Alas1, Fech, Ugt2B1, Cox15, Cpox, Hccs, Ppox, Eprs, Ugt1A7C, Alad, Hephl1, Heph, Ugt1A5, Hmox1, Ugt2A3, Ugt2A1, Ugt1A2, Ugt1A9, Gusb, Ugt1A8, Hmox2, Ears2, Cox10, Ugt2B34, Ugt1A1, Ugt2B36, Mmab, Ugt2B35, Uros, Ugt2B38, Ugt2B37, Cp, Ugt1A6A, Ugt1A6B, Hmbs, Ugt2B5, Blvrb, Fxn, Blvra"
Pyruvate metabolism	41	0.000933893	"Acss2, Pcx, Glo1, Pdhb, Adh7, Acat3, Acacb, Adh5, Acaca, Acat2, Acat1, Ldhc, Ldhb, Adh4, Adh1, Ldha, Aldh2, Aldh1B1, Ldhd, Me1, Me3, Dlat, Me2, Acss1, Pck1, Pck2, Pdha2, Pdha1, Pklr, Mdh1, Mdh2, Acot12, Akr1A1, Acyp2, Acyp1, Fh1, Aldh3A2, Grhpr, Pkm, Dld, Aldh9A1"
Vasopressin-regulated water reabsorption	40	0.003446615	"Dctn6, Dctn5, Dync1I2, Rab5B, Rab5C, Dctn2, Dctn1, Dctn4, Arhgdig, Adcy3, Aqp4, Aqp2, Aqp3, Adcy6, Dync2Li1, Creb3L4, Arhgdia, Creb3L1, Creb3L2, Arhgdib, Prkaca, Stx4A, Prkacb, Nsf, Dync1H1, Avpr2, Bc048507, Dynll1, Dynll2, Rab11A, Rab11B, Dync1Li1, Creb3, Dync1Li2, Creb1, Adcy9, Gnas, Rab5A, Vamp2, Creb5"
Carbohydrate digestion and absorption	40	0.059184124	"Atp1A4, Atp1A3, Pik3Cd, Pik3R3, Slc2A2, Cacna1D, Pik3R2, Atp1A2, Pik3Cb, Pik3R1, Atp1A1, Slc5A1, Slc2A5, Hk2, Hk1, Hk3, Akt2, Akt3, Akt1, Tas1R2, Gm5134, Mgam, G6Pc, Prkcb, Amy2A2, Atp1B4, Atp1B3, Atp1B2, Atp1B1, G6Pc2, Plcb3, Plcb4, G6Pc3, Pik3Ca, Hkdc1, Fxyd2, Amy1, Plcb1, Lct, Plcb2"
Other types of O-glycan biosynthesis	39	0.004397883	"Galnt12, Pomt2, Galnt11, B4Galt3, Galnt14, Colgalt2, B4Galt1, Poglut1, Galnt13, Galnt16, Galnt15, Galnt18, Pomt1, Galnt17, Gxylt1, B3Glct, Plod3, Rfng, Gxylt2, Galnt10, Lfng, Pofut2, C1Galt1C1, Pofut1, Xxylt1, Colgalt1, Galnt7, St6Gal1, Galnt5, St6Gal2, Galnt3, Galnt2, Galnt1, C1Galt1, Mfng, Eogt, Galntl5, Galntl6, Ogt"
Intestinal immune network for IgA production	39	0.004397883	"Cd86, Pigr, Cd40, Tnfrsf13B, H2-Dma, Cd80, Cxcr4, Tnfrsf13C, Tnfsf13B, H2-Dmb2, H2-Dmb1, H2-Ob, Ccr9, Itgb7, H2-Oa, Icos, Ccr10, Ccl25, Il10, H2-Eb2, Il15Ra, H2-Eb1, Tgfb1, Itga4, Il15, Tnfsf13, Icosl, H2-Aa, Aicda, Il2, Il6, Cxcl12, Cd40Lg, Il5, Cd28, Ltbr, Ccl28, Map3K14, H2-Ab1"
Aldosterone-regulated sodium reabsorption	38	2.3639E-05	"Ins1, Irs1, Ins2, Atp1A4, Atp1A3, Pik3Cd, Pik3R3, Nedd4L, Pik3R2, Atp1A2, Pik3Cb, Pik3R1, Atp1A1, Nr3C2, Slc9A3R2, Hsd11B2, Mapk1, Sfn, Kcnj1, Pdk1, Mapk3, Prkcg, Pdpk1, Prkcb, Insr, Atp1B4, Atp1B3, Prkca, Igf1, Atp1B2, Atp1B1, Scnn1G, Pik3Ca, Fxyd4, Fxyd2, Scnn1B, Scnn1A, Kras, Sgk1"
"Alanine, aspartate and glutamate metabolism"	38	0.000147054	"Got1L1, Gls2, Abat, Gpt, 4930438A08Rik, Ddo, Gls, Il4I1, Lao1, Ppat, Asl, Rimkla, Rimklb, Adss, Glul, Adsl, Got1, Agxt2, Gpt2, Gad1, Gfpt2, Cad, Gfpt1, Got2, Gad2, Asrgl1, Ass1, Aldh4A1, Glud1, Folh1, Aldh5A1, Cps1, Adssl1, Nat8L, Agxt, Nit2, Aspa"
Ferroptosis	38	0.000627552	"Steap3, Tfrc, Alox15, Slc40A1, Trf, Sat2, Slc7A11, Sat1, Map1Lc3B, Ftl1, Map1Lc3A, Ftmt, Fth1, Pcbp1, Pcbp2, Hmox1, Slc39A8, Atg7, Atg5, Prnp, Gpx4, Acsl1, Gss, Ncoa4, Slc11A2, Acsl6, Cybb, Acsl5, Acsl4, Acsl3, Cp, Slc39A14, Gclc, Lpcat3, Trp53, Vdac3, Vdac2, Gclm"
"Glycine, serine and threonine metabolism"	37	0.002680713	"Dmgdh, Alas2, Alas1, Maob, Shmt2, Maoa, Gldc, Shmt1, Gcsh, Srr, Cbs, Tdh, Phgdh, Psph, Gamt, Aoc3, Sds, Tha1, Aoc2, Agxt2, Pgam1, Glyctk, Amt, Pipox, Bpgm, Gcat, Gnmt, Grhpr, Bhmt, Gatm, Dao, Psat1, Cth, Chdh, Sardh, Agxt, Dld"
Bladder cancer	37	0.007105158	"Mmp1B, Rb1, Mmp1A, Cdkn1A, Src, Araf, Thbs1, Egfr, Tymp, Nras, Rassf1, Rps6Ka5, Ccnd1, Cdh1, Erbb2, E2F1, E2F2, Mapk1, E2F3, Hras, Mapk3, Map2K1, Dapk1, Egf, Cdkn2A, Dapk2, Mmp2, Braf, Mmp9, Vegfa, Cdk4, Trp53, Mdm2, Kras, Raf1, Fgfr3, Hbegf"
Nucleotide excision repair	37	0.032388814	"Pcna, Ccnh, Cetn2, Xpa, Xpc, Pold3, Pold4, Pold2, Pole, Rfc5, Rfc3, Rfc1, Rfc2, Rpa1, Rpa2, Rad23A, Gtf2H1, Gtf2H2, Gtf2H3, Rad23B, Gtf2H4, Gtf2H5, Ddb2, Rbx1, Ddb1, Pole4, Cul4A, Cdk7, Ercc3, Ercc4, Rpa3, Pole2, Ercc2, Ercc8, Ercc6, Mnat1, Cul4B"
Nicotine addiction	36	0.00899401	"Gabrb3, Gria1, Gabrb2, Gria2, Gabrb1, Chrna4, Chrna7, Chrna6, Cacna1B, Cacna1A, Gabrr3, Gabrr2, Slc17A6, Slc17A7, Slc17A8, Gabre, Gria3, Gria4, Gabrq, Chrnb2, Gabra2, Gabrp, Gabra1, Slc32A1, Gabra6, Gabra5, Gabra4, Gabra3, Grin2C, Gabrg3, Grin2B, Gabrg2, Gabrg1, Grin1, Grin2D, Grin3A"
Tyrosine metabolism	36	0.00899401	"Pnmt, Got1L1, Ddc, Maob, Maoa, Tomt, Tat, Tyrp1, 4930438A08Rik, Dbh, Adh7, Adh5, Il4I1, Adh4, Adh1, Tpo, Aox4, Lao1, Aldh3B1, Aox2, Aox3, Aox1, Aoc3, Fahd1, Aoc2, Got1, Got2, Mif, Fah, Tyr, Gstz1, Aldh3A1, Dct, Th, Hpd"
Nicotinate and nicotinamide metabolism	35	0.047548808	"Nnmt, Pnp2, Qprt, Nadsyn1, Nt5C2, Nt5C, Nadk2, Nt5E, Pnp, Aox4, Nnt, Nmrk2, Aox2, Nampt, Aox3, Aspdh, Cd38, Enpp1, Aox1, Nt5M, Enpp3, Nadk, Nudt12, Sirt4, Art2B, Sirt5, Nmnat3, Sirt6, Nmnat2, Sirt7, Sirt1, Sirt3, Bst1, Nmnat1, Nt5C1A"
African trypanosomiasis	34	0.03041401	"Lama4, Hba-A2, Hba-A1, Tnf, Kng2, Kng1, Icam1, Nppa, Il12B, Il12A, Prkcg, Il10, Vcam1, Prkcb, Il18, Apoa1, Hbb-Bt, Prkca, Sele, Il6, Plcb3, Plcb4, Fasl, Ifng, Gnaq, Il1B, Tlr9, Fas, F2Rl1, Plcb1, Plcb2, Thop1, Myd88, Ido1"
Various types of N-glycan biosynthesis	34	0.057287058	"B4Galt3, Glt28D2, B4Galt1, Hexb, Rpn1, Hexa, Fut8, Man2A2, Man1A2, Man2A1, Man1C1, Mgat1, Mgat2, B4Galnt3, B4Galnt4, Chst8, Chst9, Alg9, Alg2, Alg14, Alg3, Alg13, Alg1, Alg11, Hexdc, Ddost, Mgat4C, Man1A, Dad1, Mgat4A, Mgat4B, Stt3A, Stt3B, Man1B1"
Primary immunodeficiency	33	0.00741194	"Ciita, Cd40, Dclre1C, Tnfrsf13B, Aire, Tnfrsf13C, Cd3E, Il2Rg, Cd3D, Ung, Cd79A, Cd19, Ikbkg, Icos, Rag2, Jak3, Rag1, Tap2, Cd8B1, Rfxank, Aicda, Zap70, Cd4, Cd40Lg, Igll1, Cd8A, Lck, Rfxap, Rfx5, Btk, Orai1, Il7R, Ada"
Pentose and glucuronate interconversions	33	0.00741194	"Ugt1A10, Ugt2B1, Rpe, Akr1B3, Ugt1A7C, Akr1B8, Akr1B7, Ugp2, Fggy, Ugt1A5, Ugt2A3, Ugt2A1, Ugt1A2, Ugt1A9, Gusb, Ugt1A8, Xylb, Kl, Ugt2B34, Ugt1A1, Ugt2B36, Ugt2B35, Ugt2B38, Dcxr, Ugt2B37, Dhdh, Sord, Akr1A1, Ugt1A6A, Ugt1A6B, Akr1B10, Ugt2B5, Cryl1"
Autophagy - other	32	0.000170246	"Becn1, Igbp1B, Pik3R4, Gabarap, Rptor, Ppp2Ca, Ppp2Cb, Atg101, Mlst8, Atg7, Atg5, Igbp1, Atg3, Gabarapl2, Gabarapl1, Atg9B, Atg9A, Atg10, Wipi1, Wipi2, Atg13, Atg12, Mtor, Atg16L1, Atg2A, Atg4C, Ulk2, Atg4B, Pik3C3, Atg4A, Atg2B, Atg4D"
Thyroid cancer	32	0.045557696	"Ret, Cdkn1A, Lef1, Tcf7, Rxrb, Nras, Rxra, Ccnd1, Tfg, Cdh1, Mapk1, Polk, Bak1, Rxrg, Hras, Mapk3, Tcf7L2, Map2K1, Tcf7L1, Gadd45B, Gadd45A, Ncoa4, Braf, Gadd45G, Ddb2, Pax8, Trp53, Ccdc6, Ctnnb1, Bax, Pparg, Kras"
Biosynthesis of nucleotide sugars	32	0.082153981	"Cmas, Galt, Mpi, Uap1, Hk2, Hk1, Gmppb, Gpi1, Hk3, Nanp, Ugp2, Gmds, Fpgt, Gmppa, Uap1L1, Pgm3, Gnpnat1, Pgm2, Pgm1, Miox, Pmm1, Tgds, Gfpt2, Pmm2, Gfpt1, Gck, Gale, Nagk, Hkdc1, Galk2, Galk1, Gne"
Renin-angiotensin system	31	0.097753351	"Klk1B11, Enpep, Klk1, Mcpt4, Prep, Prcp, Mrgprd, Klk1B8, Nln, Anpep, Klk1B5, Ctsg, Klk1B27, Klk1B1, Cpa3, Ctsa, Klk1B21, Ace, Mme, Klk1B26, Klk1B24, Atp6Ap2, Lnpep, Agt, Agtr1A, Agtr1B, Ren1, Mas1, Ace2, Agtr2, Thop1"
SNARE interactions in vesicular transport	30	0.015434466	"Stx17, Stx16, Gosr2, Stx19, Snap23, Stx18, Gosr1, Use1, Stx6, Vti1A, Bnip1, Stx3, Stx2, Snap29, Ykt6, Stx4A, Camp, Vti1B, Stx8, Stx7, Bet1L, Vamp8, Stx1B, Vamp1, Stx5A, Sec22B, Vamp5, Stx1A, Vamp2, Bet1, Vamp3"
Glyoxylate and dicarboxylate metabolism	29	0.019584467	"Acss2, Shmt2, Gldc, Shmt1, Acat3, Acat2, Acat1, Gcsh, Mcee, Afmid, Hyi, Hao1, Acss1, Glul, Hao2, Mdh1, Mdh2, Glyctk, Amt, Hoga1, Cs, Grhpr, Pcca, Cat, Pgp, Aco1, Aco2, Agxt, Dld"
Mucin type O-glycan biosynthesis	29	0.019584467	"Galnt12, Galnt11, Galnt14, St6Galnac1, St6Galnac2, Galnt13, Galnt16, Galnt15, Galnt18, Galnt17, Gcnt1, Galnt10, C1Galt1C1, Gcnt3, St3Gal1, St3Gal2, Galnt7, Galnt5, Galnt3, Galnt2, Galnt1, C1Galt1, B3Gnt6, Galntl5, B3Gnt3, Galntl6, St6Galnac3, St6Galnac4, B4Galt5"
Circadian rhythm	29	0.081036661	"Prkaa1, Prkaa2, Bhlhe41, Cul1, Rorc, Prkag2, Rora, Rorb, Npas2, Arntl, Dbp, Nfil3, Btrc, Prkab2, Fbxw11, Nr1D2, Csnk1D, Nr1D1, Prkab1, Rbx1, Per2, Per1, Per3, Creb1, Cry2, Bhlhe40, Cry1, Fbxl3, Clock"
Biosynthesis of unsaturated fatty acids	29	0.081036661	"Tecr, Hsd17B4, Acaa1B, Acaa1A, Hsd17B12, Acnat2, Acnat1, Fads2, Scp2, Scd2, Scd3, Scd1, Fads1, Elovl1, Acot7, Elovl4, Elovl5, Scd4, Elovl2, Elovl3, Elovl6, Elovl7, Baat, Acox1, Acot2, Acot1, Acox3, Acot5, Acot4"
Ascorbate and aldarate metabolism	28	0.024763976	"Ugt1A10, Ugt2B1, Ugt1A7C, Gulo, Aldh2, Aldh1B1, Ugt1A5, Ugt2A3, Ugt2A1, Ugt1A2, Ugt1A9, Gusb, Ugt1A8, Kl, Miox, Ugt2B34, Ugt1A1, Ugt2B36, Ugt2B35, Ugt2B38, Ugt2B37, Akr1A1, Ugt1A6A, Ugt1A6B, Aldh3A2, Rgn, Ugt2B5, Aldh9A1"
Citrate cycle (TCA cycle)	28	0.052733321	"Pcx, Dlst, Ogdhl, Pdhb, Idh3B, Dlat, Pck1, Pck2, Pdha2, Pdha1, Mdh1, Mdh2, Idh1, Idh2, Sdhc, Sdhd, Sdha, Sdhb, Fh1, Cs, Acly, Sucla2, Ogdh, Suclg2, Suclg1, Aco1, Aco2, Dld"
RNA polymerase	28	0.052733321	"Crcp, Polr2A, Polr2B, Polr2C, Polr2D, Polr2E, Polr2F, Polr2G, Polr2H, Polr2I, Polr2J, Polr2K, Polr2L, Polr2M, Polr3Gl, Polr3A, Polr3B, Polr1A, Polr1B, Polr3D, Polr1C, Polr3E, Polr3F, Polr1D, Polr3G, Polr1E, Polr3H, Polr3K"
beta-Alanine metabolism	28	0.052733321	"Echs1, Dpys, Gadl1, Abat, Csad, Cndp1, Cndp2, Aldh2, Aldh1B1, Aldh3B1, Mlycd, Acads, Hibch, Aoc3, Aoc2, Smox, Gad1, Gad2, Upb1, Aldh3A2, Aldh3A1, Hadha, Aldh6A1, Acox1, Ehhadh, Dpyd, Acox3, Aldh9A1"
Galactose metabolism	28	0.052733321	"B4Galt1, Galt, Akr1B3, Akr1B8, Hk2, Akr1B7, Hk1, Hk3, Ugp2, Pgm2, Pgm1, Mgam, G6Pc, Gaa, Ganc, Gck, Gale, Pfkl, G6Pc2, Akr1B10, G6Pc3, Glb1, Hkdc1, Galm, Lalba, Lct, Gla, Galk1"
Phototransduction	27	0.000860983	"Slc24A1, Gucy2E, Gucy2D, Guca1B, Guca1A, Calml3, Calml4, Gucy2F, Grk1, Gngt1, Gnat2, Cnga1, Rho, Pde6B, Pde6A, Gnat1, Scarf2, Rgs9, Rcvrn, Pde6G, Gnb1, Sag, Calm3, Calm4, Calm1, Calm2, Cngb1"
Propanoate metabolism	27	0.06465672	"Acss3, Acss2, Echs1, Abat, Acacb, Acaca, Ldhc, Ldhb, Ldha, Mcee, Dbt, Mlycd, Acss1, Acads, Hibch, Bckdha, Hadha, Aldh6A1, Sucla2, Pcca, Acox1, Ehhadh, Echdc1, Suclg2, Suclg1, Acox3, Dld"
Butanoate metabolism	26	0.005257582	"Echs1, Acsm3, Acsm2, Acsm1, Acsm5, Abat, Acsm4, Acat3, Aacs, Acat2, Acat1, Hmgcl, Oxct1, Hmgcs2, Hadh, Acads, Hmgcll1, Hmgcs1, Gad1, Gad2, Oxct2B, Oxct2A, Hadha, Aldh5A1, Ehhadh, L2Hgdh"
Antifolate resistance	26	0.039151552	"Slc46A1, Shmt2, Shmt1, Alox12, Tyms, Tnf, Rela, Ikbkb, Atic, Fpgs, Ikbkg, Abcc4, Abcc1, Abcc2, Chuk, Abcc5, Mthfr, Ggh, Nfkb1, Dhfr, Il6, Il1B, Folr2, Folr1, Gart, Abcg2"
Hippo signaling pathway - multiple species	25	0.020889077	"Yap1, Wwc1, Limd1, Sav1, Stk3, Rassf1, Pak1, Rassf2, Rassf4, Rassf6, Tead1, Tead2, Tead3, Tead4, Wwtr1, Wtip, Lats1, Mob1B, Mob1A, Frmd6, Lats2, Dchs1, Fat4, Nf2, Ajuba"
Maturity onset diabetes of the young	25	0.020889077	"Ins1, Ins2, Onecut1, Hnf4G, Slc2A2, Neurod1, Hhex, Hnf4A, Hes1, Nkx6-1, Nkx2-2, Pklr, Pdx1, Pax6, Hnf1B, Hnf1A, Bhlha15, Mafa, Gck, Dap, Nr5A2, Rfx6, Iapp, Foxa3, Foxa2, Neurog3"
Collecting duct acid secretion	25	0.020889077	"Atp6V1A, Clcnkb, Slc4A1, Atp6V0A2, Atp6V0A4, Atp6V1G3, Atp6V1E1, Atp6V0E2, Slc12A7, Atp6V1E2, Atp6V1D, Atp6V1C1, Atp6V0A1, Atp6V1F, Atp6V1C2, Car2, Atp6V1G1, Atp6V1G2, Atp4B, Atp4A, Atp6V1B2, Atp6V0D1, Atp6V0C, Atp6V0E, Atp6V1B1"
Glycosylphosphatidylinositol (GPI)-anchor biosynthesis	23	0.075401858	"Pigs, Pigu, Pgap1, Pigt, Pigo, Pign, Gpaa1, Pigq, Pigp, Pigz, Pigw, Pigv, Pigc, Dpm2, Pigb, Piga, Pigk, Pigm, Pigl, Mppe1, Pigf, Gpld1, Pigh"
Glycosphingolipid biosynthesis - lacto and neolacto series	23	0.075401858	"B4Galt3, B3Galnt1, B4Galt1, St8Sia1, Sec1, B3Galt5, Fut2, Fut1, Ggta1, Fut4, Abo, Fut7, Fut9, B3Gnt5, B3Galt2, B3Gnt4, B3Galt1, B3Gnt3, Gcnt2, St3Gal4, B3Gnt2, A4Galt, B4Galt4"
Folate biosynthesis	23	0.075401858	"Tph2, Cbr1, Tph1, Gch1, Mocos, Ggh, Akr1B3, Alppl2, Akr1B8, Gphn, Pts, Akr1B7, Dhfr, Qdpr, Akr1B10, Spr, Th, Pah, Fpgs, Alpl, Alpi, Pcbd1, Mocs1"
alpha-Linolenic acid metabolism	22	0.092920963	"Pla2G2F, Pla2G4F, Pla2G12A, Pla2G2D, Pla2G12B, Pla2G2E, Pla2G4D, Pla2G1B, Pla2G4E, Pla2G2C, Pla2G4C, Pla2G2A, Pla2G3, Pla2G4A, Acaa1B, Pla2G5, Acaa1A, Plb1, Fads2, Acox1, Pla2G10, Acox3"
Glycosaminoglycan degradation	21	0.005776693	"Hgsnat, Hpse2, Idua, Hexb, Hexa, Gns, Sgsh, Galns, Naglu, Hyal1, Glb1, Hyal2, Hyal3, Hyal4, Hyal5, Ids, Hyal6, Hpse, Gusb, Arsb, Spam1"
Proximal tubule bicarbonate reclamation	21	0.021314866	"Car2, Mdh1, Gls2, Atp1A4, Atp1B4, Atp1A3, Atp1A2, Atp1B3, Atp1A1, Atp1B2, Atp1B1, Slc4A4, Gls, Aqp1, Glud1, Slc9A3, Fxyd2, Slc25A10, Pck1, Pck2, Car4"
Terpenoid backbone biosynthesis	21	0.055375886	"Nus1, Fdps, Icmt, Mvk, Ggps1, Hmgcs1, Idi2, Hmgcr, Acat3, Acat2, Acat1, Zmpste24, Fnta, Fntb, Pmvk, Pdss2, Pdss1, Mvd, Hmgcs2, Rce1, Pcyox1"
Pantothenate and CoA biosynthesis	20	0.027938865	"Pank3, Pank1, Dpys, Gadl1, Csad, Upb1, Ppcdc, Coasy, Aldh3A2, Vnn1, Aldh2, Aldh1B1, Vnn3, Ppcs, Dpyd, Enpp1, Enpp3, Bcat1, Aasdhppt, Bcat2"
Glycosaminoglycan biosynthesis - chondroitin sulfate / dermatan sulfate	19	0.036485558	"Csgalnact1, Chst7, Chpf, Chpf2, B3Gat3, Csgalnact2, Xylt2, Xylt1, B3Galt6, Chst11, Chsy1, Chst12, Dse, Ust, Chst15, Chsy3, Chst13, Chst14, B4Galt7"
Arginine biosynthesis	19	0.036485558	"Got1L1, Arg2, Nos2, Acy1, Got1, Arg1, Gls2, Nos3, Gpt2, Got2, Gpt, Ass1, Gls, Glud1, Cps1, Asl, Nags, Glul, Otc"
Phenylalanine metabolism	19	0.087765714	"Aoc3, Got1L1, Ddc, Aoc2, Maob, Got1, Maoa, Tat, Got2, 4930438A08Rik, Mif, Aldh3A1, Il4I1, Lao1, Gm4952, Aldh3B1, Pah, Hpd"
Primary bile acid biosynthesis	17	0.06144909	"Hsd3B7, Acot8, Akr1D1, Hsd17B4, Acnat2, Cyp7B1, Baat, Cyp46A1, Cyp8B1, Acnat1, Cyp39A1, Cyp27A1, Ch25H, Amacr, Acox2, Scp2, Slc27A5"
Glycosphingolipid biosynthesis - ganglio series	15	0.036137828	"St8Sia1, Hexb, Hexa, Slc33A1, B3Galt4, Glb1, St3Gal5, St8Sia5, B4Galnt1, St6Galnac3, St6Galnac4, St3Gal1, St6Galnac5, St3Gal2, St6Galnac6"
