# Supplementary material for: The Parasite-Derived Peptide, FhHDM-1, Selectively Modulates miRNA Expression in β-Cells to Prevent Apoptotic Pathways Induced by Proinflammatory Cytokines
Source: J Diabetes Res. 2024 Jul 10;2024:8555211. doi: 10.1155/2024/8555211 (PMC11254460; doi:10.1155/2024/8555211)
Supplement: Supporting Information 7 — Table S6. KEGG pathway analysis of predicted gene targets from miRNA downregulated in FhHDM-1–treated β-cells exposed to proinflammatory cytokines compared to cytokines alone. [file 8555211.f7.txt]

"Camaya et al., Supplementary Table 6. KEGG pathway analysis of predicted gene targets from miRNA downregulated in FhHDM-1 treated _-cells exposed to pro-inflammatory cytokines compared to cyokines alone"			
Term	Count	P-Value	Genes
Pathways in cancer	103	8.13E-08	"Rb1, Keap1, Ets1, Ccnd3, Rassf1, Rps6Ka5, Tfg, Fgf9, Ep300, Prkacb, Prkcg, Il15Ra, Pdgfra, Pgf, Ar, Col4A5, Notch1, Pik3R3, Tgfa, Stk4, Hif1A, Csf2Ra, Foxo1, Hsp90B1, Bcl2L11, Fadd, Fgf23, Wnt10B, Tgfb2, Jun, Jag1, Fzd4, Fzd7, Igf2, Igf1, Gng12, Esr1, Nfkbia, Cxcl12, Fasl, Sp1, Gnaq, Cdk2, Bcl2, Il7R, Itgb1, Gsk3B, Wnt2B, Flt4, Slc2A1, Pik3Cb, Gli2, Shh, Casp8, Sufu, Hey2, Itgav, Ikbkg, Rac1, Appl1, Edn1, Arhgef12, Axin1, Tgfbr1, Tgfbr2, Traf3, Kit, Rara, Plcb1, Sos1, Sos2, Camk2B, Rock1, Rock2, Lama4, Lef1, Adcy1, Dll1, Gnai2, Gna13, Cdc42, Mapk8, Gng2, Rxra, E2F1, E2F2, Mapk1, Stat6, E2F3, Hes5, Runx1T1, Tcf7L2, Stat3, Vegfb, Wnt7A, Mtor, Pml, Vegfa, Mapk10, Heyl, Apc, Rps6Kb1, Kras"
PI3K-Akt signaling pathway	71	2.50E-06	"Itgb1, Gsk3B, Chrm1, Ywhab, Itgb4, Irs1, Flt4, Tnc, Pik3Cb, Ccnd3, Fgf9, Creb3L1, Creb3L2, Itgb8, Itgav, Itgb7, Ikbkg, Rac1, Itgb6, Magi1, Pdgfra, G6Pc, Itga4, Pdpk1, Magi2, Ppp2R5D, Prlr, Ywhaz, Pgf, Ereg, Col2A1, Creb1, Kit, Col4A5, Col6A3, Itga5, Sgk1, Sos1, Sos2, Tlr2, Phlpp2, Prkaa1, Lama4, Pik3R3, Tgfa, Thbs1, Hsp90B1, Pik3R5, Rxra, Bcl2L11, Gng2, Erbb4, Mapk1, Fgf23, Eif4E, Ntrk2, Angpt2, Bdnf, Igf2, Vegfb, Igf1, Gng12, Mtor, Vegfa, Col1A2, Fasl, Rps6Kb1, Cdk2, Bcl2, Kras, Il7R"
Human papillomavirus infection	67	4.61E-05	"Itgb1, Rb1, Gsk3B, Wnt2B, Itgb4, Maml1, Tnc, Ube3A, Pik3Cb, Tnf, Ccnd3, Casp8, Creb3L1, Creb3L2, Hey2, Itgb8, Ep300, Itgav, Itgb7, Ikbkg, Itgb6, Prkacb, Magi1, Itga4, H2-M10.3, Axin1, Ppp2R5D, Col2A1, Rbl1, Creb1, Traf3, Col4A5, Col6A3, H2-M10.5, Itga5, Sos1, Sos2, Notch1, Lama4, H2-M2, Pik3R3, Thbs1, Foxo1, Cdc42, Pard6B, E2F1, Mapk1, Fadd, Hes5, Wnt10B, Tcf7L2, Jag1, Fzd4, Csnk1A1, Fzd7, Wnt7A, Mtor, Vegfa, Heyl, Dlg1, Col1A2, Dlg2, Apc, Fasl, Rps6Kb1, Cdk2, Kras"
MAPK signaling pathway	64	2.79E-07	"Flt4, Arrb1, Tnf, Rps6Ka3, Ppp3Ca, Dusp10, Rps6Ka5, Fgf9, Ikbkg, Rac1, Map3K7, Prkacb, Map3K5, Prkcg, Pdgfra, Mef2C, Cacna2D1, Cacna2D3, Cacna2D2, Rras2, Dusp6, Tgfbr1, Pgf, Ereg, Tgfbr2, Cacnb2, Il1A, Ppm1A, Kit, Rapgef2, Sos1, Sos2, Srf, Tgfa, Stk4, Rap1B, Cdc42, Mapk8, Ppp3R1, Rap1A, Erbb4, Mapk1, Cacng2, Fgf23, Map4K4, Map3K2, Ntrk2, Tgfb2, Jun, Angpt2, Bdnf, Igf2, Vegfb, Nfatc3, Igf1, Gng12, Vegfa, Mapk10, Fasl, Taok3, Taok1, Nf1, Kras, Map3K12"
Pathways of neurodegeneration - multiple diseases	64	8.14E-02	"App, Gsk3B, Wnt2B, Hip1, Chrm1, Atp2A2, Tnf, Grm1, Ppp3Ca, Casp8, Psmd2, Kif5A, Rac1, Nos1, Ift57, Map3K5, Prkcg, Axin1, Atg13, Il1A, Als2, Cat, Ulk2, Plcb1, Atf6, Camk2B, Gria1, Dctn5, Vcp, Psmd14, Mapk8, Ppp3R1, Atxn1L, Mapk1, Fadd, Gria3, Wnt10B, Xbp1, Hspa5, Fzd4, Bdnf, Csnk1A1, Fzd7, Wnt7A, Ube2G1, Sncaip, Grin2B, Mtor, Fig4, Mapk10, Apc, Fasl, Uqcrq, Vapb, Dlg4, Gnaq, Chmp2B, Bcl2, Kras, Tardbp, Rab5A, Actr10, Dnal1, Cdk5R1"
Proteoglycans in cancer	52	2.82E-08	"Itgb1, Wnt2B, Pik3Cb, Tnf, Ppp1Cb, Ppp1Cc, Shh, Plau, Itgav, Rac1, Prkacb, Prkcg, Arhgef12, Ppp1R12A, Pdpk1, Gab1, Rras2, Frs2, Itga5, Sos1, Sos2, Tlr2, Camk2B, Rock1, Rock2, Sdc2, Pik3R3, Hif1A, Thbs1, Hoxd10, Slc9A1, Cdc42, Erbb4, Mapk1, Wnt10B, Tgfb2, Fzd4, Fzd7, Rdx, Stat3, Igf2, Wnt7A, Msn, Igf1, Esr1, Mtor, Vegfa, Col1A2, Fasl, Rps6Kb1, Pdcd4, Kras"
Human cytomegalovirus infection	50	1.31E-04	"Rb1, Gsk3B, Pik3Cb, Tnf, Ppp3Ca, Casp8, Creb3L1, Creb3L2, Itgav, Ikbkg, Rac1, Prkacb, Prkcg, Pdgfra, Arhgef12, H2-M10.3, Creb1, H2-M10.5, Sos1, Plcb1, Sos2, Rock1, Rock2, H2-M2, Pik3R3, Adcy1, Gnai2, Gna13, Ppp3R1, Gng2, E2F1, E2F2, Mapk1, E2F3, Fadd, Ccr1, Stat3, Nfatc3, Nfatc2, Gng12, Mtor, Vegfa, Gnao1, Nfkbia, Cxcl12, Fasl, Rps6Kb1, Sp1, Gnaq, Kras"
Focal adhesion	48	7.05E-07	"Itgb1, Gsk3B, Rock1, Itgb4, Rock2, Lama4, Flt4, Tnc, Pik3R3, Pik3Cb, Thbs1, Rap1B, Ppp1Cb, Cdc42, Ppp1Cc, Ccnd3, Mapk8, Rap1A, Itgb8, Pak6, Mapk1, Itgav, Itgb7, Rac1, Pip5K1C, Itgb6, Prkcg, Pdgfra, Jun, Ppp1R12A, Itga4, Pdpk1, Actn1, Vegfb, Igf1, Pgf, Vegfa, Mapk10, Col2A1, Col1A2, Bcl2, Col4A5, Col6A3, Itga5, Tln1, Sos1, Sos2, Vcl"
Ras signaling pathway	48	5.91E-05	"Rab5C, Flt4, Pik3R3, Tgfa, Pik3Cb, Rasal2, Stk4, Ets1, Rap1B, Cdc42, Rassf1, Mapk8, Rap1A, Gng2, Fgf9, Pak6, Mapk1, Ikbkg, Rac1, Fgf23, Prkacb, Prkcg, Pdgfra, Ntrk2, Pla2G12A, Angpt2, Ralgapa1, Bdnf, Ralgapa2, Igf2, Vegfb, Gab1, Rras2, Igf1, Gng12, Grin2B, Pgf, Vegfa, Mapk10, Ralgapb, Fasl, Kit, Nf1, Kras, Sos1, Rab5A, Sos2, Arf6"
Endocytosis	48	1.83E-03	"Vps29, Rab7, Tsg101, Rab5C, Sh3Kbp1, H2-M2, Vps4A, Agap1, Nedd4L, Cblb, Arrb1, Asap2, Wasl, Cdc42, Pard6B, Rab11Fip1, Grk5, Psd3, Kif5A, Pip5K1C, Ldlrap1, Snx5, Ap2M1, Psd, Arfgef1, Pdgfra, Usp8, Iqsec2, H2-M10.3, Iqsec3, Vps37A, Ap2B1, Stam, Arpc5, Igf2R, Pml, Tgfbr1, Tgfbr2, Dnm3, Rab10, Dnajc6, Capza1, Chmp2B, Chmp4C, H2-M10.5, Rab5A, Smap1, Arf6"
Regulation of actin cytoskeleton	47	7.88E-05	"Itgb1, Nckap1, Itgam, Chrm1, Rock1, Itgb4, Rock2, Pik3R3, Pik3Cb, Wasl, Slc9A1, Gna13, Ppp1Cb, Cdc42, Ppp1Cc, Fgf9, Cfl2, Itgb8, Pak6, Pip4K2A, Mapk1, Itgav, Itgb7, Rac1, Pip5K1C, Itgb6, Wasf1, Fgf23, Pdgfra, Arhgef12, Ppp1R12A, Itga4, Actn1, Rdx, Msn, Rras2, Arpc5, Gng12, Cxcl12, Apc, Arhgef4, Kras, Itga5, Pfn1, Sos1, Sos2, Vcl"
MicroRNAs in cancer	47	2.19E-02	"Trim71, Bmpr2, Notch1, Rock1, Irs1, Tnc, Pik3R3, Trp63, Pik3Cb, Bmi1, Thbs1, Hoxd10, Rassf1, Bcl2L11, Rps6Ka5, Pabpn1, Plau, E2F1, Dnmt3B, E2F2, Mapk1, Ep300, E2F3, Sox4, Prkcg, Pdgfra, Tgfb2, Prkce, Rdx, Stat3, Dnmt3A, Hmga2, Mtor, Cdc25A, Vegfa, Zeb2, Zeb1, Apc, Mmp16, Fscn1, Pdcd4, Bcl2, Spry2, Kras, Itga5, Sos1, Sos2"
Axon guidance	46	1.89E-07	"Itgb1, Robo2, Camk2B, Sema5B, Gsk3B, Bmpr2, Rock1, Rock2, Sema3D, Sema3A, Pik3R3, Pik3Cb, Gnai2, Efnb2, Cdc42, Ppp3Ca, Shh, Pard6B, Ppp3R1, Efnb3, Dpysl2, Cfl2, Nck2, Pak6, Mapk1, Rac1, Plxnc1, Ephb2, Lrrc4C, Neo1, Srgap1, Plxna4, Nck1, Ntng1, Epha4, Epha7, Trpc5, Arhgef12, Pdpk1, Nfatc3, Nfatc2, Sema4G, L1Cam, Bmp7, Cxcl12, Kras"
cAMP signaling pathway	45	1.01E-04	"Gria1, Camk2B, Oxtr, Chrm1, Rock1, Rock2, Gpr119, Atp1A3, Pik3R3, Atp2A2, Pik3Cb, Adcy1, Slc9A1, Gnai2, Rap1B, Ppp1Cb, Ppp1Cc, Mapk8, Rap1A, Creb3L1, Creb3L2, Pde4B, Mapk1, Ep300, Sox9, Rac1, Prkacb, Gria3, Gabbr2, Jun, Edn1, Ppp1R12A, Bdnf, Pde4D, Rras2, Atp2B1, Atp1B2, Atp1B1, Grin2B, Mapk10, Nfkbia, Creb1, Camk4, Ppp1R1B, Pde3A"
Transcriptional misregulation in cancer	45	1.55E-04	"Itgam, Kmt2A, Jmjd1C, Mllt3, Bmi1, Foxo1, Hoxa11, Hoxa10, Fut8, Rxra, Plau, Nfkbiz, Itgb7, Gria3, Men1, Kdm6A, Runx1T1, Smad1, Mef2C, Bcl11B, Igfbp3, Ss18L1, Pbx3, Hmga2, Igf1, Klf3, Mlf1, Dusp6, Etv5, Pml, Tgfbr2, Etv6, Per2, Nr4A3, Ncor1, Zeb1, Maf, Mycn, Bcl6, Sp1, Fev, Tlx1, Rara, Erg, Cdk14"
Human T-cell leukemia virus 1 infection	45	1.74E-03	"Rb1, Srf, H2-M2, Slc2A1, Pik3R3, Pik3Cb, Adcy1, Tnfrsf13C, Tnf, Ets1, Ppp3Ca, Ccnd3, Ppp3R1, Mapk8, Xpo1, Creb3L1, Creb3L2, Cdc27, E2F1, E2F2, Mapk1, Ep300, E2F3, Ikbkg, Prkacb, Egr1, Il15Ra, Jun, Tgfb2, H2-M10.3, Nfatc3, Nfatc2, Tgfbr1, Tgfbr2, Mapk10, Nfkbia, Dlg1, Cd4, Creb1, Cdk2, Anapc5, Kras, H2-M10.5, Ltbr, Tln1"
Lipid and atherosclerosis	43	2.74E-04	"Camk2B, Gsk3B, Rock2, Pik3R3, Pik3Cb, Tnf, Hsp90B1, Rap1B, Cdc42, Ppp3Ca, Ppp3R1, Mapk8, Rap1A, Casp8, Rxra, Casp6, Mapk1, Olr1, Ikbkg, Rac1, Lbp, Map3K7, Map3K5, Abca1, Jun, Xbp1, Pou2F1, Hspa5, Pdpk1, Stat3, Nfatc3, Nfatc2, Pou2F2, Mapk10, Nfkbia, Fasl, Cyp2J13, Traf3, Bcl2, Kras, Plcb1, Atf6, Tlr2"
Wnt signaling pathway	42	1.82E-06	"Camk2B, Gsk3B, Wnt2B, Rock2, Ctnnd2, Lef1, Apcdd1, Ppp3Ca, Ccnd3, Ppp3R1, Mapk8, Porcn, Znrf3, Rspo2, Ep300, Rspo1, Rac1, Map3K7, Prkacb, Cer1, Prkcg, Wnt10B, Tcf7L2, Jun, Fzd4, Csnk1A1, Fzd7, Ctnnbip1, Siah1A, Nfatc3, Axin1, Wnt7A, Nfatc2, Siah1B, Mapk10, Sfrp1, Vangl2, Apc, Daam1, Daam2, Ror1, Plcb1"
Salmonella infection	42	1.06E-02	"Rab9, Nckap1, Dctn5, Rab7, Rab5C, Ahnak, Rock2, Lef1, Gcc2, Pik3Cb, Wasl, Tnf, Hsp90B1, Cdc42, Mapk8, Casp8, Kif5A, Mapk1, Kpna4, Fadd, Ikbkg, Rac1, Map3K7, Kpna1, Gsdmd, Tcf7L2, Jun, Arpc5, Dynll2, Mapk10, Nfkbia, Dync1Li2, Naip6, Bcl2, Tab3, Pfn1, Rab5A, Actr10, Rab9B, Arf6, Tlr2, Arl8B"
Hepatitis B	40	3.42E-06	"Rb1, Ddx3X, Pcna, Ywhab, Pik3R3, Pik3Cb, Tnf, Mapk8, Casp8, Creb3L1, Creb3L2, E2F1, E2F2, Mapk1, Ep300, Stat6, E2F3, Fadd, Ikbkg, Map3K7, Prkcg, Jun, Tgfb2, Stat3, Nfatc3, Nfatc2, Ywhaz, Tgfbr1, Tgfbr2, Mapk10, Nfkbia, Creb1, Fasl, Traf3, Cdk2, Bcl2, Kras, Sos1, Sos2, Tlr2"
Chemical carcinogenesis - receptor activation	40	4.07E-03	"Rb1, Chrna4, Pik3R3, Arrb1, Pik3Cb, Adcy1, Dll1, Hsp90B1, Gnai2, Rps6Ka3, Ccnd3, Rxra, Fgf9, Creb3L1, Creb3L2, Kpna6, E2F1, Mapk1, Kpna4, Prkacb, Kpna1, Prkcg, Jun, Ugt2B34, Jag1, Stat3, Klf4, Esr1, Mtor, Cdc25A, Vegfa, Ar, Creb1, Bcl6, Rps6Kb1, Bcl2, Kras, Sos1, Sos2, Kpnb1"
Human immunodeficiency virus 1 infection	39	1.92E-02	"Trim12C, Cul5, H2-M2, Pik3R3, Pik3Cb, Tnf, Gnai2, Ppp3Ca, Ppp3R1, Mapk8, Casp8, Gng2, Ap1G1, Cfl2, Pak6, Mapk1, Fadd, Ikbkg, Rac1, Ap1S3, Map3K7, Prkcg, Jun, H2-M10.3, Nfatc3, Nfatc2, Gng12, Mtor, Gnao1, Mapk10, Nfkbia, Cd4, Fasl, Rps6Kb1, Gnaq, Bcl2, Kras, H2-M10.5, Tlr2"
Calcium signaling pathway	39	1.92E-02	"Camk2B, Ptgfr, Oxtr, Chrm1, Pde1C, Pde1B, Pde1A, Flt4, Htr2C, Atp2A2, Adcy1, Adra1B, Grpr, Grm1, Ppp3Ca, Hrh1, Ppp3R1, Fgf9, Erbb4, Nos1, Fgf23, Prkacb, Ntsr1, Prkcg, Pdgfra, Ntrk2, Vegfb, Phkb, Phka1, Atp2B1, Tacr1, Vegfa, P2Rx7, P2Rx5, Gnal, Gdnf, Gnaq, Camk4, Plcb1"
Cushing syndrome	38	1.87E-05	"Camk2B, Rb1, Scarb1, Gsk3B, Wnt2B, Kmt2A, Lef1, Kcna4, Adcy1, Gnai2, Rap1B, Rap1A, Rasd1, Rbbp5, Creb3L1, Creb3L2, E2F1, E2F2, Mapk1, E2F3, Prkacb, Men1, Wnt10B, Tcf7L2, Usp8, Fzd4, Fzd7, Axin1, Wnt7A, Nr5A1, Creb1, Apc, Star, Sp1, Gnaq, Cdk2, Plcb1, Kcnk3"
cGMP-PKG signaling pathway	38	8.43E-05	"Rock1, Rock2, Irs1, Srf, Irs4, Atp1A3, Atp2A2, Adcy1, Adra1B, Pik3R5, Gnai2, Gna13, Ppp1Cb, Ppp1Cc, Ppp3Ca, Ppp3R1, Kcnmb1, Creb3L1, Creb3L2, Mapk1, Mef2D, Prkg1, Mef2A, Mef2C, Ppp1R12A, Prkce, Pde2A, Nfatc3, Nfatc2, Atp2B1, Atp1B2, Atp1B1, Creb1, Gnaq, Pde3A, Pde5A, Gtf2Ird1, Plcb1"
Kaposi sarcoma-associated herpesvirus infection	38	1.10E-02	"Rb1, Gsk3B, H2-M2, Lef1, Pik3R3, Pik3Cb, Hif1A, Pik3R5, Ppp3Ca, Ppp3R1, Mapk8, Casp8, Gng2, E2F1, E2F2, Mapk1, Ep300, E2F3, Fadd, Ikbkg, Rac1, Ccr1, Tcf7L2, Jun, Angpt2, H2-M10.3, Stat3, Nfatc3, Nfatc2, Gng12, Mtor, Vegfa, Mapk10, Nfkbia, Creb1, Traf3, Kras, H2-M10.5"
FoxO signaling pathway	37	2.32E-07	"Prkaa1, Irs1, Setd7, Irs4, Prkag2, Pik3R3, Pik3Cb, Slc2A4, Stk4, Foxo1, Grm1, Mapk8, Bcl2L11, S1Pr1, Mapk1, Ep300, Gabarapl2, Plk3, Prkab2, Tgfb2, G6Pc, Pdpk1, Plk2, Stat3, Igf1, Tgfbr1, Tgfbr2, Mapk10, Bcl6, Fasl, Cat, Cdk2, Kras, Il7R, Sgk1, Sos1, Sos2"
Breast cancer	37	4.59E-06	"Rb1, Gsk3B, Wnt2B, Notch1, Flt4, Lef1, Pik3R3, Pik3Cb, Dll1, Fgf9, Hey2, E2F1, E2F2, Mapk1, E2F3, Fgf23, Hes5, Wnt10B, Tcf7L2, Jun, Jag1, Fzd4, Csnk1A1, Fzd7, Axin1, Wnt7A, Igf1, Esr1, Mtor, Heyl, Apc, Rps6Kb1, Sp1, Kit, Kras, Sos1, Sos2"
Cellular senescence	37	6.47E-04	"Rb1, Lin54, H2-M2, Pik3R3, Pik3Cb, Ets1, Foxo1, Zfp36L2, Zfp36L1, Ppp1Cb, Ppp1Cc, Ppp3Ca, Ccnd3, Ppp3R1, E2F1, E2F2, Mapk1, E2F3, E2F5, Tgfb2, H2-M10.3, Igfbp3, Nfatc3, Nfatc2, Rras2, Mre11A, Hipk1, Mtor, Hipk3, Cdc25A, Tgfbr1, Tgfbr2, Il1A, Rbl1, Cdk2, Kras, H2-M10.5"
Tight junction	36	1.98E-04	"Itgb1, Prkaa1, Pcna, Rock1, Rock2, Prkag2, Nedd4L, Cdc42, Pard6B, Mapk8, Rap1A, Cldn23, Rac1, Whamm, Prkacb, Jam2, Map3K5, Jam3, Magi1, Prkab2, Jun, Prkce, Actn1, Rdx, Msn, Cgn, Arpc5, Tjap1, Rap2C, Mapk10, Tjp1, Dlg1, Dlg2, Rapgef2, Amotl2, Rapgef6"
Cell adhesion molecules	36	1.05E-03	"Itgb1, Nlgn3, Cntnap2, Cntnap1, Itgam, Nrxn1, H2-M2, Sdc2, Nrxn3, Ptprm, Pvr, Ptprf, Cdh4, Alcam, Cdh3, Slitrk2, Cdh2, Slitrk1, Cldn23, Slitrk6, Itgb8, Itgav, Itgb7, Lrrc4C, Neo1, Jam2, Jam3, Ntng1, Cadm1, Negr1, Itga4, H2-M10.3, L1Cam, Cd4, Cd28, H2-M10.5"
Rap1 signaling pathway	36	1.52E-02	"Itgb1, Dock4, Itgam, Flt4, Pik3R3, Pik3Cb, Adcy1, Thbs1, Gnai2, Rap1B, Cdc42, Pard6B, Rap1A, Fgf9, Mapk1, Rac1, Fgf23, Prkcg, Magi1, Pdgfra, Angpt2, Magi2, Vegfb, Igf1, Grin2B, Pgf, Vegfa, Gnao1, Gnaq, Kit, Rapgef2, Kras, Tln1, Pfn1, Plcb1, Rapgef6"
Neurotrophin signaling pathway	35	2.81E-07	"Camk2B, Gsk3B, Prdm4, Maged1, Irs1, Pik3R3, Pik3Cb, Rap1B, Cdc42, Rps6Ka3, Mapk8, Rap1A, Rps6Ka5, Arhgdib, Mapk1, Rac1, Sh2B3, Map3K5, Sh2B1, Ntrk2, Jun, Bdnf, Pdpk1, Sort1, Prkcd, Gab1, Frs2, Mapk10, Nfkbia, Fasl, Camk4, Bcl2, Kras, Sos1, Sos2"
Hepatocellular carcinoma	35	9.25E-04	"Rb1, Gsk3B, Wnt2B, Lef1, Pik3R3, Tgfa, Keap1, Pik3Cb, E2F1, E2F2, Mapk1, E2F3, Brd7, Prkcg, Wnt10B, Tcf7L2, Tgfb2, Fzd4, Csnk1A1, Fzd7, Actl6A, Igf2, Axin1, Gab1, Wnt7A, Smarca2, Arid1B, Mtor, Tgfbr1, Tgfbr2, Apc, Rps6Kb1, Kras, Sos1, Sos2"
Insulin resistance	34	7.65E-08	"Gsk3B, Prkaa1, Irs1, Slc2A1, Prkag2, Pik3R3, Pik3Cb, Slc2A4, Tnf, Ptprf, Foxo1, Ppp1Cb, Ppp1Cc, Rps6Ka3, Mapk8, Creb3L1, Creb3L2, Ppargc1A, Prkab2, G6Pc, Pdpk1, Prkce, Gfpt2, Prkcd, Stat3, Gfpt1, Mtor, Mapk10, Nfkbia, Creb1, Tbc1D4, Rps6Kb1, Ppp1R3D, Ogt"
Thyroid hormone signaling pathway	34	7.22E-07	"Pfkfb2, Gsk3B, Thrb, Notch1, Slc2A1, Atp1A3, Pik3R3, Atp2A2, Pik3Cb, Hif1A, Foxo1, Slc9A1, Med14, Rxra, Med13, Mapk1, Ep300, Itgav, Slc16A2, Prkacb, Prkcg, Ncoa2, Pdpk1, Atp1B2, Atp1B1, Esr1, Mtor, Med13L, Ncor1, Tbc1D4, Rcan2, Kras, Plcb1, Pfkp"
Insulin signaling pathway	34	2.27E-05	"Gsk3B, Prkaa1, Irs1, Irs4, Prkag2, Pik3R3, Cblb, Pik3Cb, Slc2A4, Ptprf, Foxo1, Acaca, Ppp1Cb, Ppp1Cc, Mapk8, Inpp5A, Mapk1, Ppargc1A, Eif4E, Prkacb, Prkab2, G6Pc, Pdpk1, Phkb, Phka1, Mtor, Mapk10, Ppp1R3F, Rps6Kb1, Hkdc1, Ppp1R3D, Kras, Sos1, Sos2"
Oxytocin signaling pathway	34	1.69E-04	"Camk2B, Prkaa1, Oxtr, Rock1, Rock2, Prkag2, Adcy1, Pik3R5, Camkk2, Gnai2, Ppp1Cb, Ppp1Cc, Ppp3Ca, Ppp3R1, Mapk1, Cacng2, Prkacb, Kcnj2, Prkcg, Prkab2, Jun, Mef2C, Ppp1R12A, Cacna2D1, Cacna2D3, Nfatc3, Nfatc2, Cacna2D2, Gnao1, Cacnb2, Gnaq, Camk4, Kras, Plcb1"
Hippo signaling pathway	34	2.81E-04	"Crb2, Gsk3B, Bmpr2, Wnt2B, Ywhab, Lef1, Limd1, Gli2, Sox2, Ppp1Cb, Ppp1Cc, Ccnd3, Rassf1, Pard6B, Tead1, Wnt10B, Smad1, Tcf7L2, Tgfb2, Fzd4, Fzd7, Axin1, Wnt7A, Csnk1D, Bmp7, Ywhaz, Tgfbr1, Tgfbr2, Dlg1, Frmd6, Dlg2, Apc, Dlg4, Snai2"
Chemokine signaling pathway	34	8.88E-03	"Gsk3B, Gsk3A, Rock1, Rock2, Pik3R3, Arrb1, Cxcr6, Pik3Cb, Adcy1, Cxcl13, Cxcl14, Pik3R5, Gnai2, Cxcl16, Rap1B, Cdc42, Rap1A, Gng2, Grk5, Mapk1, Ikbkg, Rac1, Prkacb, Ccr1, Prkcd, Stat3, Gng12, Nfkbia, Cxcl12, Gnaq, Kras, Plcb1, Sos1, Sos2"
Prostate cancer	33	1.66E-08	"Rb1, Gsk3B, Lef1, Pik3R3, Tgfa, Pik3Cb, Foxo1, Hsp90B1, Plau, Creb3L1, Creb3L2, E2F1, E2F2, Mapk1, Ep300, E2F3, Ikbkg, Pdgfra, Tcf7L2, Pdpk1, Igf1, Mtor, Etv5, Nfkbia, Ar, Zeb1, Creb1, Cdk2, Bcl2, Kras, Erg, Sos1, Sos2"
Signaling pathways regulating pluripotency of stem cells	33	6.65E-05	"Gsk3B, Bmpr2, Wnt2B, Pik3R3, Pik3Cb, Bmi1, Sox2, Acvr1C, Mapk1, Hoxa1, Wnt10B, Smad1, Zfhx3, Fzd4, Fzd7, Pcgf3, Stat3, Axin1, Lif, Wnt7A, Inhbb, Igf1, Klf4, Isl1, Smad5, Tbx3, Acvr2A, Apc, Kat6A, Id4, Kras, Hoxb1, Nodal"
Gastric cancer	33	2.61E-04	"Rb1, Gsk3B, Wnt2B, Lef1, Pik3R3, Pik3Cb, Shh, Rxra, Fgf9, E2F1, E2F2, Mapk1, E2F3, Fgf23, Wnt10B, Tcf7L2, Tgfb2, Fzd4, Csnk1A1, Fzd7, Axin1, Gab1, Wnt7A, Mtor, Tgfbr1, Tgfbr2, Apc, Rps6Kb1, Cdk2, Bcl2, Kras, Sos1, Sos2"
mTOR signaling pathway	33	6.11E-04	"Gsk3B, Prkaa1, Wnt2B, Seh1L, Irs1, Pik3R3, Prr5L, Pik3Cb, Tnf, Rps6Ka3, Grb10, Mapk1, Rictor, Fnip1, Fnip2, Eif4E, Prkcg, Wnt10B, Wdr59, Fzd4, Pdpk1, Fzd7, Wnt7A, Igf1, Mtor, Rragc, Rps6Kb1, Ulk2, Kras, Depdc5, Sgk1, Sos1, Sos2"
Adrenergic signaling in cardiomyocytes	31	1.53E-03	"Camk2B, Kcne1, Atp1A3, Atp2A2, Adcy1, Adra1B, Slc9A1, Pik3R5, Gnai2, Ppp1Cb, Ppp1Cc, Rps6Ka5, Creb3L1, Creb3L2, Mapk1, Scn7A, Cacng2, Prkacb, Cacna2D1, Cacna2D3, Cacna2D2, Ppp2R5D, Atp2B1, Atp1B2, Atp1B1, Cacnb2, Creb1, Gnaq, Bcl2, Plcb1, Scn4B"
AMPK signaling pathway	30	1.47E-04	"Pfkfb2, Prkaa1, Irs1, Irs4, Prkag2, Pik3R3, Pik3Cb, Slc2A4, Elavl1, Foxo1, Acaca, Camkk2, Creb3L1, Creb3L2, Scd3, Scd1, Ppargc1A, Map3K7, Rab2A, Prkab2, G6Pc, Pdpk1, Ppp2R5D, Igf1, Mtor, Rab10, Tbc1D1, Creb1, Rps6Kb1, Pfkp"
Relaxin signaling pathway	30	1.96E-04	"Pik3R3, Arrb1, Pik3Cb, Adcy1, Gnai2, Mapk8, Gng2, Creb3L1, Creb3L2, Mapk1, Nos1, Prkacb, Jun, Edn1, Vegfb, Gng12, Tgfbr1, Vegfa, Tgfbr2, Gnao1, Mapk10, Nfkbia, Col3A1, Col1A2, Creb1, Col4A5, Kras, Plcb1, Sos1, Sos2"
Dopaminergic synapse	29	9.86E-04	"Gria1, Camk2B, Gsk3B, Gsk3A, Maoa, Arrb1, Gnai2, Arntl, Ppp1Cb, Ppp1Cc, Ppp3Ca, Mapk8, Gng2, Creb3L1, Creb3L2, Kif5A, Prkacb, Gria3, Prkcg, Ppp2R5D, Gng12, Grin2B, Gnao1, Mapk10, Gnal, Creb1, Gnaq, Ppp1R1B, Plcb1"
Autophagy - animal	29	2.19E-03	"Rab7, Prkaa1, Irs1, Irs4, Pik3R3, Pik3Cb, Mtmr4, Hif1A, Camkk2, Mapk8, Mapk1, Snap29, Map3K7, Prkacb, Atg5, Gabarapl2, Pdpk1, Prkcd, Atg10, Rras2, Cflar, Atg13, Mtor, Mapk10, Rragc, Rps6Kb1, Bcl2, Ulk2, Kras"
T cell receptor signaling pathway	28	1.90E-05	"Gsk3B, Pik3R3, Cblb, Pik3Cb, Tnf, Malt1, Cdc42, Ppp3Ca, Ppp3R1, Mapk8, Nck2, Pak6, Mapk1, Ikbkg, Map3K7, Nck1, Jun, Pdpk1, Nfatc3, Nfatc2, Mapk10, Nfkbia, Dlg1, Cd4, Cd28, Kras, Sos1, Sos2"
"Parathyroid hormone synthesis, secretion and action"	28	4.75E-05	"Gcm2, Arrb1, Adcy1, Gata3, Pthlh, Gnai2, Gna13, Rxra, Creb3L1, Creb3L2, Pde4B, Mapk1, Fgf23, Mef2D, Prkacb, Prkcg, Mef2A, Egr1, Slc34A2, Mef2C, Pde4D, Nr4A2, Creb1, Mmp16, Sp1, Gnaq, Bcl2, Plcb1"
Yersinia infection	28	2.11E-03	"Itgb1, Gsk3B, Rock1, Rock2, Pik3R3, Pik3Cb, Wasl, Tnf, Cdc42, Rps6Ka3, Mapk8, Mapk1, Ikbkg, Rac1, Pip5K1C, Map3K7, Jun, Arhgef12, Itga4, Nfatc3, Nfatc2, Arpc5, Mapk10, Nfkbia, Cd4, Gnaq, Itga5, Arf6"
Apelin signaling pathway	28	2.63E-03	"Prkaa1, Prkag2, Adcy1, Slc9A1, Pik3R5, Gnai2, Gna13, Gng2, Mapk1, Nos1, Ppargc1A, Mef2D, Prkacb, Mef2A, Egr1, Prkab2, Mef2C, Jag1, Prkce, Rras2, Gng12, Mtor, Tgfbr1, Rps6Kb1, Gnaq, Camk4, Kras, Plcb1"
Hepatitis C	28	3.01E-02	"Rb1, Scarb1, Gsk3B, Ywhab, Pik3R3, Pik3Cb, Tnf, Oas1G, Casp8, Rxra, Cldn23, E2F1, E2F2, Mapk1, E2F3, Fadd, Ikbkg, Stat3, Cflar, Ywhaz, Nfkbia, Fasl, Traf3, Psme3, Cdk2, Kras, Sos1, Sos2"
Morphine addiction	27	5.00E-06	"Gabrb3, Pde1C, Pde1B, Pde1A, Arrb1, Adcy1, Gnai2, Gng2, Grk5, Pde4B, Prkacb, Prkcg, Gabrq, Gabra2, Gabbr2, Gabra1, Gabra5, Pde4D, Pde2A, Gabra3, Oprm1, Gng12, Gabrg2, Gabrg1, Gnao1, Pde3A, Pde7B"
AGE-RAGE signaling pathway in diabetic complications	27	3.80E-05	"Pik3R3, Pik3Cb, Tnf, Foxo1, Cdc42, Mapk8, Mapk1, Rac1, Egr1, Jun, Edn1, Tgfb2, Prkce, Prkcd, Stat3, Vegfb, Tgfbr1, Vegfa, Tgfbr2, Mapk10, Il1A, Col3A1, Col1A2, Bcl2, Col4A5, Kras, Plcb1"
Sphingolipid signaling pathway	27	1.25E-03	"Asah2, Sgms1, Rock1, Rock2, Pik3R3, Sgms2, Pik3Cb, Tnf, Gnai2, Gna13, Mapk8, Sptlc2, S1Pr1, Mapk1, Rac1, Map3K5, Prkcg, Cers3, Pdpk1, Prkce, Ppp2R5D, Sgpp1, Mapk10, Gnaq, Bcl2, Kras, Plcb1"
Estrogen signaling pathway	27	3.89E-03	"Pik3R3, Tgfa, Pik3Cb, Adcy1, Grm1, Hsp90B1, Gnai2, Creb3L1, Creb3L2, Mapk1, Prkacb, Gabbr2, Ncoa2, Jun, Prkcd, Oprm1, Esr1, Gnao1, Creb1, Sp1, Gnaq, Rara, Bcl2, Kras, Plcb1, Sos1, Sos2"
Alcoholic liver disease	27	7.77E-03	"Gsk3B, Prkaa1, Lef1, Prkag2, Tnf, Foxo1, Acaca, Camkk2, Mapk8, Casp8, Aldh1B1, Scd3, Fadd, Ikbkg, Scd1, Lbp, Ppargc1A, Map3K7, Map3K5, Tcf7L2, Prkab2, Aldh3A2, Mapk10, Nfkbia, Fasl, Traf3, Tab3"
Longevity regulating pathway	26	1.30E-05	"Prkaa1, Irs1, Irs4, Prkag2, Pik3R3, Ehmt1, Pik3Cb, Adcy1, Foxo1, Camkk2, Creb3L1, Creb3L2, Ppargc1A, Eif4E, Prkacb, Atg5, Appl1, Prkab2, Igf1, Atg13, Mtor, Creb1, Rps6Kb1, Camk4, Cat, Kras"
Endocrine resistance	26	2.42E-05	"Rb1, Notch1, Pik3R3, Pik3Cb, Adcy1, Dll1, Mapk8, E2F1, E2F2, Mapk1, E2F3, Prkacb, Jun, Jag1, Igf1, Esr1, Mtor, Mapk10, Ncor1, Rps6Kb1, Sp1, Carm1, Bcl2, Kras, Sos1, Sos2"
Spinocerebellar ataxia	26	1.45E-02	"Gria1, Psmd14, Pik3R3, Atp2A2, Rora, Pik3Cb, Grm1, Mapk8, Psmd2, Atxn1L, Gria3, Map3K5, Prkcg, Xbp1, Kcnd3, Grin2B, Atg13, Mtor, Mapk10, Afg3L2, Dab1, Fgf14, Sp1, Gnaq, Ulk2, Plcb1"
Colorectal cancer	25	2.70E-05	"Gsk3B, Lef1, Pik3R3, Tgfa, Pik3Cb, Mapk8, Bcl2L11, Mapk1, Rac1, Appl1, Tcf7L2, Jun, Tgfb2, Axin1, Mtor, Tgfbr1, Ereg, Tgfbr2, Mapk10, Apc, Rps6Kb1, Bcl2, Kras, Sos1, Sos2"
TGF-beta signaling pathway	25	1.23E-04	"Bmpr2, Rock1, Thbs1, Tnf, Thsd4, Acvr1C, Mapk1, Ep300, E2F5, Neo1, Tgif1, Smad1, Tgfb2, Inhbb, Bmp7, Smad5, Acvr2A, Tgfbr1, Tgfbr2, Rbl1, Rps6Kb1, Sp1, Id4, Nodal, Fbn1"
Cholinergic synapse	25	1.38E-03	"Camk2B, Chrm1, Chrna4, Pik3R3, Pik3Cb, Adcy1, Pik3R5, Gnai2, Gng2, Creb3L1, Creb3L2, Mapk1, Prkacb, Kcnj2, Prkcg, Gng12, Gnao1, Creb1, Gnaq, Camk4, Kcnq2, Bcl2, Kras, Kcnq5, Plcb1"
TNF signaling pathway	25	1.57E-03	"Pik3R3, Pik3Cb, Tnf, Mapk8, Casp8, Rps6Ka5, Creb3L1, Creb3L2, Mapk1, Fadd, Ikbkg, Map3K7, Map3K5, Jun, Edn1, Jag1, Dab2Ip, Lif, Cflar, Mapk10, Nfkbia, Creb1, Traf3, Tab3, Il18R1"
"Growth hormone synthesis, secretion and action"	25	2.57E-03	"Gsk3B, Irs1, Irs4, Pik3R3, Pik3Cb, Adcy1, Gnai2, Mapk8, Creb3L1, Creb3L2, Mapk1, Ep300, Prkacb, Prkcg, Igfbp3, Stat3, Igf1, Mtor, Mapk10, Creb1, Gnaq, Kras, Plcb1, Sos1, Sos2"
Measles	25	3.74E-02	"Rab9, Gsk3B, Pik3R3, Cblb, Pik3Cb, Oas1G, Ccnd3, Mapk8, Casp8, Fadd, Ikbkg, Map3K7, Jun, Stat3, Msn, Mapk10, Nfkbia, Il1A, Fasl, Traf3, Cdk2, Cd28, Bcl2, Rab9B, Tlr2"
Retrograde endocannabinoid signaling	25	4.29E-02	"Gabrb3, Gria1, Adcy1, Grm1, Gnai2, Mapk8, Gng2, Mapk1, Slc17A6, Prkacb, Gria3, Prkcg, Gabrq, Gabra2, Gabra1, Gabra5, Gabra3, Gng12, Gabrg2, Gabrg1, Gnao1, Mapk10, Gnaq, Napepld, Plcb1"
Melanogenesis	24	6.19E-04	"Prkcg, Camk2B, Tcf7L2, Wnt10B, Gsk3B, Edn1, Wnt2B, Fzd4, Fzd7, Lef1, Wnt7A, Adcy1, Gnai2, Gnao1, Creb1, Gnaq, Creb3L1, Creb3L2, Kit, Mapk1, Ep300, Kras, Plcb1, Prkacb"
Fluid shear stress and atherosclerosis	24	6.55E-02	"Mef2A, Mef2C, Edn1, Prkaa1, Jun, Bmpr2, Sdc2, Keap1, Pik3R3, Pik3Cb, Tnf, Acvr2A, Vegfa, Hsp90B1, Mapk10, Il1A, Mapk8, Sumo1, Bcl2, Itgav, Ikbkg, Rac1, Map3K7, Map3K5"
Hypertrophic cardiomyopathy	23	3.88E-04	"Itgb1, Prkab2, Edn1, Tgfb2, Prkaa1, Itga4, Itgb4, Cacna2D1, Cacna2D3, Prkag2, Atp2A2, Cacna2D2, Igf1, Tnf, Ttn, Cacnb2, Itgb8, Itgb7, Itgav, Dmd, Itgb6, Itga5, Cacng2"
Chagas disease	23	2.24E-03	"Tgfb2, Jun, Pik3R3, Pik3Cb, Adcy1, Cflar, Tnf, Tgfbr1, Tgfbr2, Gnai2, Mapk10, Nfkbia, Gnao1, Mapk8, Casp8, Gnal, Fasl, Gnaq, Mapk1, Fadd, Ikbkg, Plcb1, Tlr2"
Amoebiasis	23	3.68E-03	"Prkcg, Tgfb2, Rab7, Rab5C, Itgam, Lama4, Actn1, Pik3R3, Pik3Cb, Adcy1, Tnf, Serpinb3B, Col3A1, Col1A2, Gnal, Gnaq, Serpinb3A, Col4A5, Plcb1, Rab5A, Prkacb, Vcl, Tlr2"
Glutamatergic synapse	23	7.24E-03	"Prkcg, Gria1, Slc38A1, Slc1A2, Adcy1, Grik2, Gng12, Grin2B, Grm1, Gnai2, Gnao1, Ppp3Ca, Ppp3R1, Gng2, Dlg4, Gnaq, Mapk1, Slc17A6, Plcb1, Slc38A2, Prkacb, Gria3, Shank1"
Platelet activation	23	2.26E-02	"Itgb1, Arhgef12, Ppp1R12A, Rock1, Rock2, Pik3R3, Pik3Cb, Adcy1, Pik3R5, Gnai2, Ppp1Cb, Gna13, Rap1B, Ppp1Cc, Col3A1, Col1A2, Rap1A, Gnaq, Mapk1, Tln1, Plcb1, Prkacb, Prkg1"
Cell cycle	23	2.26E-02	"Rb1, Gsk3B, Tgfb2, Pcna, Ywhab, Ywhaz, Cdc25A, Orc5, Orc4, Stag1, Ccnd3, Rbl1, Tfdp2, Rad21, Cdc27, Cdk2, Orc2, E2F1, E2F2, Ep300, Anapc5, E2F3, E2F5"
ErbB signaling pathway	22	3.21E-04	"Prkcg, Camk2B, Gsk3B, Jun, Gab1, Tgfa, Pik3R3, Cblb, Pik3Cb, Mtor, Ereg, Mapk10, Mapk8, Rps6Kb1, Erbb4, Nck2, Mapk1, Pak6, Kras, Sos1, Sos2, Nck1"
GABAergic synapse	22	7.36E-04	"Prkcg, Gabrq, Gabrb3, Gabra2, Gabarapl2, Gabbr2, Gabra1, Slc38A1, Slc12A5, Gabra5, Gad1, Gabra3, Adcy1, Gng12, Slc6A1, Gabrg2, Gabrg1, Gnai2, Gnao1, Gng2, Slc38A2, Prkacb"
C-type lectin receptor signaling pathway	22	1.31E-02	"Plk3, Jun, Arhgef12, Prkcd, Nfatc3, Nfatc2, Rras2, Pik3R3, Cblb, Pik3Cb, Tnf, Malt1, Mapk10, Nfkbia, Ppp3Ca, Ppp3R1, Mapk8, Casp8, Clec7A, Mapk1, Kras, Ikbkg"
Inflammatory mediator regulation of TRP channels	22	4.66E-02	"Prkcg, Camk2B, Prkce, Prkcd, Htr2C, Pik3R3, Igf1, Pik3Cb, Adcy1, Cyp2C38, Ppp1Cb, Mapk10, Ppp1Cc, Hrh1, Mapk8, Cyp2C55, Cyp2J13, Cyp2C54, Gnaq, F2Rl1, Plcb1, Prkacb"
Adherens junction	21	7.58E-05	"Tcf7L2, Yes1, Actn1, Lef1, Ptprm, Lmo7, Wasl, Ptprf, Tgfbr1, Tgfbr2, Tjp1, Cdc42, Snai2, Mapk1, Ep300, Rac1, Wasf1, Acp1, Map3K7, Ssx2Ip, Vcl"
Pancreatic cancer	21	2.11E-04	"Rb1, Tgfb2, Stat3, Tgfa, Pik3R3, Pik3Cb, Mtor, Tgfbr1, Vegfa, Tgfbr2, Mapk10, Cdc42, Mapk8, Rps6Kb1, E2F1, Mapk1, E2F2, Kras, E2F3, Ikbkg, Rac1"
Dilated cardiomyopathy	21	3.64E-03	"Itgb1, Tgfb2, Itga4, Itgb4, Cacna2D1, Cacna2D3, Atp2A2, Cacna2D2, Igf1, Adcy1, Tnf, Ttn, Cacnb2, Itgb8, Itgb7, Itgav, Dmd, Itgb6, Itga5, Cacng2, Prkacb"
Glucagon signaling pathway	21	1.16E-02	"Camk2B, Prkab2, Prkaa1, G6Pc, Slc2A1, Prkag2, Phkb, Phka1, Foxo1, Acaca, Ppp3Ca, Ppp3R1, Creb1, Gnaq, Creb3L1, Creb3L2, Ep300, Plcb1, Ppargc1A, Prkacb, Pfkp"
Th17 cell differentiation	21	1.29E-02	"Jun, Stat3, Nfatc3, Nfatc2, Rora, Gata3, Hif1A, Mtor, Tgfbr1, Tgfbr2, Mapk10, Nfkbia, Ppp3Ca, Ppp3R1, Mapk8, Cd4, Rxra, Rara, Mapk1, Stat6, Ikbkg"
Osteoclast differentiation	21	8.25E-02	"Tgfb2, Jun, Nfatc2, Pik3R3, Tnfrsf11B, Pik3Cb, Tnf, Tgfbr1, Tgfbr2, Mapk10, Nfkbia, Ppp3Ca, Il1A, Ppp3R1, Mapk8, Creb1, Camk4, Mapk1, Ikbkg, Rac1, Map3K7"
Serotonergic synapse	21	9.90E-02	"Prkcg, Gabrb3, App, Maoa, Htr2C, Gng12, Cyp2C38, Slc6A4, Gnai2, Gnao1, Alox8, Gng2, Cyp2C55, Cyp2J13, Cyp2C54, Gnaq, Mapk1, Kras, Kcnn2, Plcb1, Prkacb"
Long-term potentiation	20	1.03E-04	"Prkcg, Camk2B, Gria1, Adcy1, Grin2B, Grm1, Ppp1Cb, Rap1B, Ppp1Cc, Ppp3Ca, Rps6Ka3, Ppp3R1, Rap1A, Camk4, Gnaq, Mapk1, Ep300, Kras, Plcb1, Prkacb"
Renal cell carcinoma	20	1.28E-04	"Tgfb2, Jun, Slc2A1, Gab1, Tgfa, Pik3R3, Pik3Cb, Hif1A, Ets1, Vegfa, Rap1B, Cdc42, Rap1A, Mapk1, Pak6, Ep300, Kras, Rac1, Sos1, Sos2"
Adipocytokine signaling pathway	20	2.39E-04	"Prkab2, Prkaa1, G6Pc, Acsl1, Irs1, Stat3, Slc2A1, Irs4, Prkag2, Acsl4, Slc2A4, Tnf, Mtor, Camkk2, Mapk10, Nfkbia, Mapk8, Rxra, Ikbkg, Ppargc1A"
EGFR tyrosine kinase inhibitor resistance	20	1.01E-03	"Prkcg, Pdgfra, Gsk3B, Stat3, Gab1, Tgfa, Pik3R3, Igf1, Pik3Cb, Mtor, Vegfa, Bcl2L11, Rps6Kb1, Bcl2, Nf1, Mapk1, Kras, Sos1, Eif4E, Sos2"
ECM-receptor interaction	20	3.82E-03	"Itgb1, Itga4, Itgb4, Lama4, Tnc, Npnt, Thbs1, Col1A2, Fras1, Col2A1, Sv2B, Sv2A, Col6A3, Itgb8, Col4A5, Itgb7, Itgav, Itgb6, Cd47, Itga5"
Choline metabolism in cancer	20	1.26E-02	"Prkcg, Pdgfra, Jun, Pdpk1, Pik3R3, Pik3Cb, Gpcpd1, Hif1A, Mtor, Mapk10, Mapk8, Rps6Kb1, Sp1, Mapk1, Kras, Rac1, Pip5K1C, Sos1, Wasf1, Sos2"
Circadian entrainment	20	1.26E-02	"Prkcg, Camk2B, Gria1, Adcy1, Gng12, Grin2B, Gnai2, Per2, Gnao1, Gng2, Creb1, Rasd1, Rps6Ka5, Gnaq, Mapk1, Nos1, Plcb1, Prkacb, Prkg1, Gria3"
Aldosterone synthesis and secretion	20	1.89E-02	"Prkcg, Camk2B, Scarb1, Prkce, Pde2A, Atp1A3, Atp2B1, Adcy1, Atp1B2, Atp1B1, Nr4A2, Creb1, Star, Camk4, Gnaq, Creb3L1, Creb3L2, Plcb1, Prkacb, Kcnk3"
HIF-1 signaling pathway	20	5.27E-02	"Prkcg, Camk2B, Edn1, Angpt2, Stat3, Slc2A1, Pik3R3, Igf1, Pik3Cb, Hif1A, Mtor, Vegfa, Rps6Kb1, Hkdc1, Bcl2, Mapk1, Ep300, Ltbr, Eif4E, Pfkp"
Leukocyte transendothelial migration	20	7.01E-02	"Prkcg, Itgb1, Itgam, Rock1, Itga4, Rock2, Actn1, Msn, Pik3R3, Pik3Cb, Gnai2, Rap1B, Cdc42, Rap1A, Cxcl12, Cldn23, Rac1, Jam2, Vcl, Jam3"
Acute myeloid leukemia	19	5.85E-04	"Tcf7L2, Itgam, Lef1, Stat3, Pik3R3, Pik3Cb, Pml, Mtor, Dusp6, Per2, Rps6Kb1, Kit, Rara, Mapk1, Kras, Ikbkg, Sos1, Sos2, Runx1T1"
Arrhythmogenic right ventricular cardiomyopathy	19	1.92E-03	"Itgb1, Tcf7L2, Itga4, Itgb4, Cacna2D1, Lef1, Cacna2D3, Atp2A2, Cacna2D2, Cacnb2, Cdh2, Itgb8, Itgb7, Itgav, Dmd, Itgb6, Itga5, Cacng2, Dsc2"
Th1 and Th2 cell differentiation	19	8.62E-03	"Jun, Jag1, Notch1, Maml1, Nfatc3, Nfatc2, Gata3, Dll1, Runx3, Mapk10, Nfkbia, Ppp3Ca, Ppp3R1, Mapk8, Cd4, Maf, Mapk1, Stat6, Ikbkg"
Toxoplasmosis	19	6.73E-02	"Itgb1, Tgfb2, Pdpk1, Lama4, Stat3, Irgm2, Tnf, Pik3R5, Gnai2, Mapk10, Nfkbia, Gnao1, Mapk8, Casp8, Bcl2, Mapk1, Ikbkg, Map3K7, Tlr2"
Non-small cell lung cancer	18	2.26E-03	"Prkcg, Rb1, Pdpk1, Stat3, Tgfa, Pik3R3, Pik3Cb, Stk4, Rassf1, Rxra, Kif5A, E2F1, Mapk1, E2F2, Kras, E2F3, Sos1, Sos2"
Insulin secretion	18	1.47E-02	"Prkcg, Camk2B, Snap25, Gpr119, Slc2A1, Atp1A3, Adcy1, Atp1B2, Atp1B1, Creb1, Kcnmb1, Gnaq, Creb3L1, Creb3L2, Kcnn2, Plcb1, Prkacb, Vamp2"
PD-L1 expression and PD-1 checkpoint pathway in cancer	18	1.82E-02	"Jun, Stat3, Nfatc3, Nfatc2, Pik3R3, Pik3Cb, Hif1A, Mtor, Nfkbia, Ppp3Ca, Ppp3R1, Cd4, Rps6Kb1, Cd28, Mapk1, Kras, Ikbkg, Tlr2"
IL-17 signaling pathway	18	3.01E-02	"Gsk3B, Jun, Il25, Srsf1, Tnf, Elavl1, Hsp90B1, Mapk10, Nfkbia, Mapk8, Casp8, Traf3, Tab3, Mapk1, Anapc5, Fadd, Ikbkg, Map3K7"
mRNA surveillance pathway	18	6.93E-02	"Cpsf7, Smg1, Cpsf6, Rnmt, Ncbp2, Upf3B, Ppp2R5D, Smg7, Smg6, Ppp1Cb, Pnn, Ppp1Cc, Ddx19B, Pabpn1, Wdr82, Etf1, Pabpc1, Tardbp"
Lysine degradation	17	1.60E-03	"Kmt2E, Kmt2A, Kmt2C, Prdm6, Setd7, Kmt2B, Dlst, Ehmt1, Plod2, Aldh3A2, Hykk, Aldh1B1, Nsd1, Prdm16, Smyd3, Dld, Ezh1"
Amphetamine addiction	17	3.65E-03	"Prkcg, Camk2B, Gria1, Jun, Maoa, Grin2B, Ppp1Cb, Ppp1Cc, Ppp3Ca, Ppp3R1, Creb1, Camk4, Creb3L1, Creb3L2, Ppp1R1B, Prkacb, Gria3"
Glioma	17	0.007497424	"Prkcg, Camk2B, Rb1, Pdgfra, Tgfa, Pik3R3, Igf1, Pik3Cb, Mtor, Camk4, E2F1, Mapk1, E2F2, Kras, E2F3, Sos1, Sos2"
Gap junction	17	0.029877358	"Prkcg, Map3K2, Pdgfra, Htr2C, Csnk1D, Adcy1, Grm1, Gnai2, Tjp1, Gnaq, Mapk1, Kras, Plcb1, Sos1, Sos2, Prkacb, Prkg1"
Progesterone-mediated oocyte maturation	17	0.051598781	"Pik3R3, Igf1, Pik3Cb, Adcy1, Cdc25A, Gnai2, Mapk10, Rps6Ka3, Cpeb1, Mapk8, Cdc27, Cdk2, Mapk1, Anapc5, Kras, Prkacb, Cpeb4"
Longevity regulating pathway - multiple species	16	0.003125944	"Prkab2, Prkaa1, Irs1, Irs4, Prkag2, Pik3R3, Igf1, Pik3Cb, Adcy1, Foxo1, Mtor, Rps6Kb1, Cat, Kras, Prkacb, Atg5"
B cell receptor signaling pathway	16	0.036056441	"Gsk3B, Jun, Nfatc3, Nfatc2, Pik3R3, Pik3Cb, Malt1, Nfkbia, Ppp3Ca, Ppp3R1, Mapk1, Kras, Ikbkg, Rac1, Sos1, Sos2"
GnRH signaling pathway	16	0.078733072	"Camk2B, Map3K2, Egr1, Jun, Prkcd, Adcy1, Mapk10, Cdc42, Mapk8, Gnaq, Mapk1, Kras, Plcb1, Sos1, Sos2, Prkacb"
Small cell lung cancer	16	0.098208822	"Itgb1, Rb1, Lama4, Pik3R3, Pik3Cb, Nfkbia, Rxra, Traf3, Cdk2, Bcl2, E2F1, E2F2, Col4A5, E2F3, Itgav, Ikbkg"
Fc gamma R-mediated phagocytosis	16	0.098208822	"Prkcg, Marcksl1, Prkce, Prkcd, Pik3R3, Asap2, Pik3Cb, Arpc5, Cdc42, Rps6Kb1, Cfl2, Mapk1, Rac1, Pip5K1C, Wasf1, Arf6"
Long-term depression	15	0.005984135	"Prkcg, Gria1, Gnaz, Igf1, Grm1, Gnai2, Gna13, Gnao1, Gnaq, Mapk1, Kras, Nos1, Plcb1, Prkg1, Gria3"
Mitophagy - animal	15	0.018158854	"Gabarapl2, Usp8, Rab7, Jun, Cited2, Rras2, Hif1A, Mapk10, Mapk8, Rhot1, Sp1, E2F1, Kras, Tbc1D15, Atg5"
Prolactin signaling pathway	15	0.035669976	"Gsk3B, Stat3, Pik3R3, Pik3Cb, Csn2, Prlr, Esr1, Mapk10, Mapk8, Mapk1, Kras, Socs6, Sos1, Sos2, Socs7"
Chronic myeloid leukemia	15	0.043572283	"Rb1, Tgfb2, Pik3R3, Pik3Cb, Tgfbr1, Tgfbr2, Nfkbia, E2F1, Mapk1, E2F2, Kras, E2F3, Ikbkg, Sos1, Sos2"
Salivary secretion	15	0.094213156	"Prkcg, Slc12A2, Atp1A3, Atp2B1, Adcy1, Atp1B2, Atp1B1, Adra1B, Slc9A1, Gnaq, Nos1, Plcb1, Prkacb, Vamp2, Prkg1"
Aldosterone-regulated sodium reabsorption	14	0.000163012	"Prkcg, Pdpk1, Irs1, Nedd4L, Atp1A3, Pik3R3, Igf1, Pik3Cb, Atp1B2, Atp1B1, Mapk1, Kras, Sgk1, Kcnj1"
Cholesterol metabolism	14	0.002949392	"Abca1, Scarb1, Mylip, Osbpl5, Sort1, Cideb, Lpl, Cyp7A1, Star, Vapa, Vapb, Lipg, Angptl4, Ldlrap1"
Sphingolipid metabolism	14	0.006016429	"Cers3, Asah2, Sgms1, Cerk, Sgms2, Gba2, Sgpp1, Smpd3, Galc, Neu2, Ugcg, Sptlc2, Kdsr, B4Galt5"
Gastric acid secretion	14	0.075862085	"Prkcg, Camk2B, Kcnj16, Atp1A3, Adcy1, Atp1B2, Atp1B1, Slc9A1, Gnai2, Gnaq, Plcb1, Kcnj1, Prkacb, Kcnj2"
Nicotine addiction	13	0.001112244	"Gabrq, Gabrb3, Gria1, Gabra2, Gabra1, Gabra5, Chrna4, Gabra3, Grin2B, Gabrg2, Gabrg1, Slc17A6, Gria3"
Type II diabetes mellitus	13	0.005933237	"Irs1, Prkce, Prkcd, Irs4, Pik3R3, Slc2A4, Pik3Cb, Tnf, Mtor, Mapk10, Mapk8, Hkdc1, Mapk1"
Cocaine addiction	13	0.005933237	"Gpsm1, Jun, Bdnf, Maoa, Grin2B, Gnai2, Creb1, Dlg4, Creb3L1, Creb3L2, Ppp1R1B, Prkacb, Cdk5R1"
Hedgehog signaling pathway	13	0.026566966	"Gsk3B, Csnk1A1, Arrb1, Csnk1D, Gli2, Shh, Sufu, Bcl2, Gas1, Spopl, Prkacb, Cdon, Csnk1G1"
Viral life cycle - HIV-1	13	0.037971111	"Trim12C, Cpsf7, Tsg101, Cpsf6, Vps4A, Furin, Mllt3, Ell2, Bicd1, Cd4, Xpo1, Map1B, Ep300"
Basal cell carcinoma	13	0.047262028	"Tcf7L2, Wnt10B, Gsk3B, Wnt2B, Fzd4, Fzd7, Lef1, Axin1, Wnt7A, Gli2, Shh, Apc, Sufu"
Circadian rhythm	12	0.000885817	"Per2, Prkab2, Prkaa1, Creb1, Bhlhe40, Prkag2, Nr1D2, Rora, Csnk1D, Rorb, Npas2, Arntl"
Vasopressin-regulated water reabsorption	12	0.008274559	"Dctn5, Dync1Li2, Creb1, Rab5C, Creb3L1, Arhgdib, Creb3L2, Aqp4, Dynll2, Rab5A, Prkacb, Vamp2"
Endometrial cancer	12	0.057508735	"Tcf7L2, Gsk3B, Apc, Pdpk1, Lef1, Axin1, Pik3R3, Mapk1, Kras, Pik3Cb, Sos1, Sos2"
VEGF signaling pathway	12	0.057508735	"Prkcg, Cdc42, Ppp3Ca, Ppp3R1, Sh2D2A, Nfatc2, Pik3R3, Mapk1, Kras, Pik3Cb, Rac1, Vegfa"
Endocrine and other factor-regulated calcium reabsorption	12	0.077689569	"Prkcg, Dnm3, Gnaq, Atp1A3, Atp2B1, Ap2B1, Atp1B2, Plcb1, Atp1B1, Prkacb, Esr1, Ap2M1"
SNARE interactions in vesicular transport	10	0.009056342	"Stx16, Stx6, Vti1A, Vamp1, Stx5A, Snap29, Vamp5, Vamp2, Bet1, Vti1B"
Bladder cancer	10	0.036313571	"Rb1, Rassf1, Rps6Ka5, E2F1, E2F2, Mapk1, E2F3, Kras, Thbs1, Vegfa"
Various types of N-glycan biosynthesis	9	0.075266865	"B4Galt2, Fut8, Man2A1, Mgat4A, Alg14, Man1C1, Alg12, Stt3B, St3Gal3"
Hippo signaling pathway - multiple species	8	0.026889572	"Rassf1, Rassf2, Frmd6, Rassf4, Dchs1, Fat4, Limd1, Tead1"
Glycosaminoglycan biosynthesis - keratan sulfate	6	0.015230287	"B4Galt2, Fut8, Chst4, St3Gal1, Chst2, St3Gal3"
