# Supplementary material for: The Parasite-Derived Peptide, FhHDM-1, Selectively Modulates miRNA Expression in β-Cells to Prevent Apoptotic Pathways Induced by Proinflammatory Cytokines
Source: J Diabetes Res. 2024 Jul 10;2024:8555211. doi: 10.1155/2024/8555211 (PMC11254460; doi:10.1155/2024/8555211)
Supplement: Supporting Information 8 — Table S7. Differentially expressed genes in the transcriptome of FhHDM-1–treated β-cells exposed to proinflammatory cytokines compared to cytokines alone. [file 8555211.f8.txt]

"Camaya et al., Supplementary Table 7. Differentially expressed genes in the transcriptome of FhHDM-1 treated _-cells exposed to pro-inflammatory cytokines, compared to cytokines alone"						
miRNA Name	baseMean	log2FoldChange	lfcSE	stat	pvalue	padj
Abcg1	1042.62	0.15	0.06	2.48	1.32E-02	7.80E-02
Acadl	1678.31	0.14	0.06	2.48	1.31E-02	7.77E-02
Acadvl	2283.29	0.17	0.04	3.93	8.35E-05	1.61E-03
Acads	421.16	0.25	0.10	2.41	1.61E-02	8.97E-02
Slc33a1	2176.14	0.24	0.08	2.99	2.80E-03	2.51E-02
Asic1	747.84	-0.33	0.09	-3.43	6.09E-04	7.84E-03
Acox1	3100.70	0.10	0.04	2.48	1.32E-02	7.82E-02
Actb	20574.54	0.31	0.03	10.11	4.85E-24	2.50E-21
Actg1	18261.70	0.39	0.04	9.06	1.34E-19	4.39E-17
Adam15	1478.51	0.22	0.07	2.96	3.05E-03	2.66E-02
Adh5	1519.22	0.21	0.06	3.29	1.01E-03	1.15E-02
Adk	671.79	0.27	0.10	2.59	9.72E-03	6.24E-02
Adora2a	462.76	0.26	0.09	2.86	4.18E-03	3.36E-02
Adora2b	212.81	0.34	0.14	2.43	1.49E-02	8.50E-02
Adprh	1720.09	0.19	0.07	2.70	6.89E-03	4.83E-02
Parp2	1323.55	-0.15	0.06	-2.46	1.39E-02	8.09E-02
Adra2a	4034.50	-0.12	0.05	-2.40	1.63E-02	9.04E-02
Aga	779.42	0.23	0.08	2.90	3.68E-03	3.07E-02
Gla	724.96	0.18	0.07	2.68	7.40E-03	5.10E-02
Aip	1188.43	0.22	0.07	3.38	7.35E-04	9.04E-03
Ak1	798.56	0.33	0.08	4.04	5.29E-05	1.10E-03
Ak2	2341.41	0.15	0.05	2.75	5.91E-03	4.30E-02
Alas1	1126.94	0.21	0.05	4.06	4.97E-05	1.04E-03
Akr1b3	1406.25	0.27	0.07	3.95	7.74E-05	1.52E-03
Ambp	1644.38	0.17	0.06	2.80	5.09E-03	3.87E-02
Ang	335.54	0.37	0.16	2.37	1.79E-02	9.65E-02
Anp32a	2047.32	0.14	0.05	2.65	8.04E-03	5.43E-02
Slc25a4	6907.58	0.18	0.06	2.94	3.32E-03	2.84E-02
Slc25a5	9865.65	0.18	0.05	3.37	7.41E-04	9.09E-03
Anxa11	641.21	0.18	0.08	2.42	1.56E-02	8.78E-02
Anxa4	1359.26	0.15	0.06	2.61	9.00E-03	5.91E-02
Anxa6	2155.28	0.14	0.04	3.25	1.14E-03	1.26E-02
Anxa7	987.87	0.15	0.06	2.53	1.14E-02	7.02E-02
Prdx3	2058.60	0.20	0.06	3.15	1.62E-03	1.63E-02
Ap1s1	4214.82	0.23	0.06	3.67	2.45E-04	3.92E-03
Ap3s1	1812.36	0.26	0.08	3.34	8.36E-04	9.96E-03
Ap3s2	1895.07	0.12	0.05	2.41	1.60E-02	8.93E-02
Ap4s1	332.75	0.25	0.10	2.40	1.65E-02	9.13E-02
Apbb1	2538.18	0.15	0.05	2.82	4.87E-03	3.76E-02
Aplp1	8825.96	0.31	0.06	5.49	4.13E-08	2.17E-06
Aplp2	4944.86	0.10	0.03	3.36	7.65E-04	9.31E-03
App	9627.60	0.09	0.03	2.97	2.94E-03	2.58E-02
Rplp0	18345.38	0.18	0.06	2.94	3.32E-03	2.84E-02
Arf1	12155.34	0.14	0.04	4.00	6.40E-05	1.29E-03
Arf4	4519.83	0.16	0.05	3.03	2.45E-03	2.25E-02
Arf5	2849.85	0.27	0.07	3.92	8.93E-05	1.70E-03
Arf6	3876.18	0.18	0.07	2.73	6.40E-03	4.57E-02
Rhoa	4917.95	0.24	0.06	3.97	7.11E-05	1.42E-03
Rhob	3292.77	0.16	0.05	3.16	1.60E-03	1.62E-02
Arntl	737.67	-0.41	0.07	-6.08	1.18E-09	8.89E-08
Arpc1b	1122.95	0.23	0.06	3.88	1.05E-04	1.96E-03
Asah1	4182.25	0.18	0.06	2.92	3.48E-03	2.94E-02
Ass1	636.18	0.26	0.07	3.91	9.42E-05	1.79E-03
Astn1	3141.36	0.19	0.06	3.10	1.92E-03	1.87E-02
Atf3	1270.86	-0.24	0.06	-4.04	5.41E-05	1.12E-03
Atf4	14609.37	-0.12	0.04	-2.75	6.02E-03	4.35E-02
Atp1a1	29339.84	0.08	0.03	3.07	2.14E-03	2.03E-02
Atp1b1	7850.61	0.12	0.04	2.86	4.22E-03	3.39E-02
Atp1b3	3854.80	0.20	0.04	4.59	4.43E-06	1.33E-04
Atp2a2	30029.28	0.17	0.04	4.46	8.26E-06	2.30E-04
Atp5a1	15049.02	0.11	0.03	3.41	6.52E-04	8.26E-03
Atp5b	9056.61	0.21	0.04	5.73	9.91E-09	6.10E-07
Atp5c1	3904.06	0.19	0.05	3.78	1.56E-04	2.72E-03
Atp5j	2051.67	0.21	0.08	2.75	6.00E-03	4.35E-02
Atp6v1a	8768.91	0.11	0.05	2.49	1.29E-02	7.68E-02
Atp6v1b2	6966.81	0.17	0.04	4.39	1.11E-05	2.92E-04
Atp6v1e1	3426.01	0.16	0.05	2.87	4.09E-03	3.32E-02
Atp6v0e	2117.35	0.24	0.08	3.05	2.31E-03	2.15E-02
Atpif1	2939.48	0.24	0.07	3.64	2.68E-04	4.16E-03
Slc7a1	9341.07	-0.32	0.05	-6.43	1.30E-10	1.27E-08
Slc7a3	5833.57	-0.18	0.05	-3.53	4.22E-04	5.93E-03
Akr1b7	146.31	0.40	0.15	2.65	8.00E-03	5.42E-02
Axin2	366.89	-0.27	0.10	-2.70	7.02E-03	4.89E-02
B2m	40179.10	0.17	0.06	2.84	4.46E-03	3.54E-02
Bach2	289.82	-0.40	0.13	-3.10	1.92E-03	1.86E-02
Bag1	2964.60	0.20	0.07	2.85	4.36E-03	3.47E-02
Bax	2064.70	0.16	0.06	2.51	1.22E-02	7.39E-02
Bcan	189.13	0.40	0.15	2.68	7.43E-03	5.12E-02
Bcat2	473.17	0.29	0.10	2.95	3.21E-03	2.77E-02
Bckdk	2312.32	0.14	0.05	2.90	3.79E-03	3.13E-02
Hrk	100.62	-0.93	0.26	-3.52	4.38E-04	6.13E-03
Bmp1	7399.80	0.19	0.04	4.84	1.31E-06	4.68E-05
Bmpr1a	4124.58	0.12	0.05	2.51	1.22E-02	7.41E-02
Brca2	2359.50	-0.26	0.09	-2.76	5.74E-03	4.22E-02
Bsg	20590.89	0.32	0.05	6.07	1.29E-09	9.54E-08
Bub1b	1393.93	0.25	0.08	3.19	1.42E-03	1.48E-02
Bub3	3171.49	0.12	0.04	3.08	2.04E-03	1.95E-02
Tspo	1102.62	0.38	0.09	4.43	9.55E-06	2.56E-04
C3	2837.35	0.13	0.05	2.79	5.33E-03	4.00E-02
Hyou1	11588.81	0.59	0.03	19.31	4.84E-83	2.17E-79
Cacng2	1776.96	0.16	0.06	2.74	6.08E-03	4.39E-02
Cacybp	3372.32	0.29	0.08	3.84	1.23E-04	2.23E-03
Pdia4	5425.50	0.63	0.05	11.50	1.36E-30	1.07E-27
Ddr1	3786.39	0.10	0.04	2.43	1.51E-02	8.56E-02
Anxa2	2121.21	0.14	0.06	2.48	1.31E-02	7.78E-02
Calm1	15550.98	0.15	0.06	2.61	9.09E-03	5.95E-02
Calm3	7348.02	0.18	0.05	3.75	1.74E-04	2.98E-03
Calr	24814.78	0.53	0.04	14.54	6.96E-48	1.87E-44
Calu	7407.23	0.29	0.04	6.63	3.34E-11	3.40E-09
Canx	16613.04	0.29	0.05	5.85	4.95E-09	3.24E-07
Capns1	6347.89	0.11	0.04	2.81	4.98E-03	3.81E-02
Capzb	3801.70	0.14	0.06	2.45	1.44E-02	8.30E-02
Casp1	477.38	0.26	0.09	2.89	3.90E-03	3.20E-02
Casp3	2896.02	0.23	0.05	4.73	2.23E-06	7.36E-05
Cast	1856.33	0.17	0.06	2.88	3.97E-03	3.24E-02
Cbln1	1284.10	-0.23	0.05	-4.31	1.66E-05	4.18E-04
Cbs	1138.91	0.26	0.07	3.73	1.88E-04	3.18E-03
Cck	15900.49	0.55	0.07	8.09	6.00E-16	1.30E-13
Ccne1	1798.86	0.34	0.06	5.24	1.64E-07	7.50E-06
Ccnf	1455.67	0.21	0.07	3.02	2.50E-03	2.29E-02
Ccng1	3844.60	0.24	0.07	3.46	5.42E-04	7.19E-03
Ccnk	1556.83	-0.14	0.05	-3.00	2.67E-03	2.42E-02
Ccnt1	2779.39	-0.18	0.06	-2.90	3.70E-03	3.08E-02
Cct2	4511.07	0.15	0.04	4.04	5.43E-05	1.12E-03
Cct3	4169.38	0.32	0.04	9.07	1.21E-19	4.05E-17
Cct5	6722.19	0.13	0.05	2.75	6.00E-03	4.35E-02
Cct7	7552.12	0.13	0.03	3.98	6.82E-05	1.37E-03
Cct8	5823.03	0.13	0.04	3.09	2.01E-03	1.93E-02
Cd151	1564.78	0.35	0.07	5.16	2.42E-07	1.06E-05
Scarb2	8507.24	0.18	0.03	5.60	2.14E-08	1.23E-06
Entpd5	2535.95	0.16	0.06	2.81	4.89E-03	3.77E-02
Cd63	1984.48	0.23	0.06	3.90	9.76E-05	1.84E-03
Cd68	266.70	0.42	0.13	3.24	1.20E-03	1.30E-02
Cd81	11069.18	0.19	0.04	5.03	5.03E-07	2.04E-05
Cd9	372.42	0.29	0.12	2.42	1.54E-02	8.69E-02
Cdk1	3247.44	0.33	0.06	5.81	6.24E-09	3.97E-07
Cdh4	3143.67	0.18	0.06	3.23	1.22E-03	1.32E-02
Cdk4	3575.24	0.13	0.04	3.08	2.08E-03	1.99E-02
Cdk5	1071.57	0.27	0.07	3.57	3.62E-04	5.31E-03
Cdk5r2	2284.28	0.16	0.06	2.60	9.23E-03	6.02E-02
Cdkn2c	11516.19	0.25	0.05	4.72	2.38E-06	7.76E-05
Cdr2	1214.78	0.19	0.06	3.42	6.27E-04	8.01E-03
Cebpg	5918.85	-0.27	0.04	-6.30	3.04E-10	2.72E-08
Cenpb	5796.40	0.16	0.05	2.91	3.57E-03	2.99E-02
Cfl1	16258.04	0.21	0.04	5.69	1.30E-08	7.90E-07
Chga	78481.58	0.41	0.04	9.85	6.77E-23	3.13E-20
Chgb	76974.57	0.36	0.05	7.99	1.35E-15	2.67E-13
Chka	4342.82	-0.26	0.07	-3.92	8.69E-05	1.67E-03
Chuk	2545.88	-0.14	0.06	-2.46	1.39E-02	8.09E-02
Cirbp	1687.63	-0.18	0.05	-3.44	5.82E-04	7.56E-03
Socs3	1001.95	0.15	0.05	2.69	7.15E-03	4.97E-02
Socs1	800.48	0.38	0.13	2.82	4.73E-03	3.69E-02
Clcn3	4889.48	-0.11	0.04	-2.54	1.12E-02	6.96E-02
Clcn5	1263.62	0.17	0.07	2.46	1.39E-02	8.08E-02
Cldn1	2508.47	0.53	0.08	6.79	1.09E-11	1.22E-09
Clgn	381.88	0.47	0.12	3.96	7.65E-05	1.51E-03
Clk1	1701.25	-0.20	0.08	-2.62	8.73E-03	5.78E-02
Cln3	708.38	0.19	0.08	2.37	1.79E-02	9.65E-02
Clta	4463.92	0.15	0.06	2.70	6.86E-03	4.81E-02
Cmas	1991.90	0.21	0.05	3.84	1.21E-04	2.21E-03
Cnih2	1359.94	0.42	0.08	5.43	5.79E-08	2.93E-06
Plk3	4469.00	0.12	0.05	2.37	1.79E-02	9.65E-02
Col11a2	459.24	-0.47	0.12	-3.88	1.06E-04	1.97E-03
Copa	8719.00	0.16	0.04	4.30	1.69E-05	4.23E-04
Cox17	1035.91	0.17	0.07	2.37	1.79E-02	9.65E-02
Cox4i1	6540.32	0.18	0.06	2.97	2.95E-03	2.59E-02
Cox5a	2838.61	0.27	0.07	3.64	2.69E-04	4.17E-03
Cox6a1	3800.10	0.19	0.08	2.44	1.47E-02	8.41E-02
Cox6a2	55.02	-0.75	0.26	-2.89	3.82E-03	3.14E-02
Cox6c	3930.11	0.20	0.05	3.75	1.77E-04	3.02E-03
Cox7a2	2646.06	0.28	0.08	3.36	7.87E-04	9.49E-03
Cox7c	1929.59	0.23	0.07	3.21	1.35E-03	1.42E-02
Cp	288.14	-0.28	0.11	-2.62	8.90E-03	5.85E-02
Cpe	49406.45	0.27	0.03	8.82	1.16E-18	3.30E-16
Crat	994.42	0.23	0.10	2.43	1.52E-02	8.63E-02
Crip1	187.71	0.76	0.20	3.77	1.66E-04	2.86E-03
Crk	5506.53	0.11	0.04	2.87	4.05E-03	3.28E-02
Dpysl2	2244.79	0.23	0.06	3.73	1.95E-04	3.29E-03
Pcdha11	47.15	-1.05	0.43	-2.47	1.35E-02	7.92E-02
Crp	3194.63	0.16	0.06	2.53	1.14E-02	7.02E-02
Crybb3	176.01	0.78	0.16	4.83	1.39E-06	4.86E-05
Cst3	5496.97	0.32	0.08	3.95	7.86E-05	1.54E-03
Ctbp1	5002.79	0.12	0.04	3.08	2.04E-03	1.95E-02
Ctsb	11328.89	0.23	0.03	7.63	2.26E-14	3.89E-12
Ctsd	13983.42	0.29	0.05	6.08	1.19E-09	8.89E-08
Ctsh	198.80	0.48	0.14	3.48	5.05E-04	6.81E-03
Ctsl	27289.25	0.60	0.04	13.87	9.47E-44	2.12E-40
Cyb561	2074.94	0.22	0.05	4.11	3.87E-05	8.40E-04
Cycs	5301.04	0.19	0.06	2.95	3.16E-03	2.74E-02
Cyp51	7643.03	0.40	0.05	7.84	4.65E-15	8.54E-13
Dad1	1713.59	0.22	0.07	3.05	2.31E-03	2.16E-02
Dbi	819.19	0.27	0.08	3.33	8.74E-04	1.03E-02
Dbnl	2966.02	0.19	0.04	4.46	8.35E-06	2.31E-04
Dbp	1024.98	0.44	0.12	3.70	2.18E-04	3.58E-03
Dclk1	1182.06	0.42	0.08	5.23	1.68E-07	7.65E-06
Ddb1	8793.90	0.11	0.03	3.43	6.07E-04	7.82E-03
Ddc	725.40	0.38	0.12	3.32	8.85E-04	1.04E-02
Ddit3	1142.40	-0.28	0.08	-3.60	3.23E-04	4.86E-03
Ddost	11466.06	0.33	0.04	7.89	3.10E-15	5.86E-13
Ddt	458.00	0.34	0.10	3.45	5.70E-04	7.44E-03
Dhx9	8244.64	0.15	0.04	4.07	4.77E-05	1.01E-03
Dgcr6	1254.03	0.24	0.08	3.03	2.43E-03	2.24E-02
Slc25a1	2703.67	0.26	0.06	4.66	3.17E-06	1.00E-04
Dhcr7	1038.75	0.31	0.09	3.50	4.72E-04	6.50E-03
Mpp3	1266.19	0.21	0.07	3.02	2.49E-03	2.29E-02
Dlg4	3619.56	0.18	0.05	3.36	7.70E-04	9.35E-03
Dlk1	4133.33	0.17	0.07	2.44	1.47E-02	8.40E-02
Dnpep	1763.40	0.31	0.06	4.76	1.95E-06	6.58E-05
Cdk2ap1	2817.06	0.14	0.05	2.67	7.69E-03	5.25E-02
Reep5	4207.11	0.24	0.04	6.03	1.63E-09	1.16E-07
Dpm1	436.15	1.22	0.41	2.97	3.01E-03	2.63E-02
Arid3a	255.10	0.34	0.14	2.47	1.35E-02	7.91E-02
Mapre1	5904.83	0.19	0.05	3.87	1.09E-04	2.02E-03
Ebp	1402.30	0.30	0.06	4.89	9.98E-07	3.65E-05
Ecm1	1106.03	0.24	0.09	2.56	1.05E-02	6.62E-02
Opn3	391.88	0.34	0.11	3.03	2.48E-03	2.28E-02
Phc1	2666.96	-0.15	0.05	-2.84	4.52E-03	3.57E-02
Eef1a1	95571.78	0.14	0.04	4.09	4.25E-05	9.14E-04
Efna1	185.21	0.39	0.17	2.37	1.76E-02	9.52E-02
Egr1	4873.37	-0.51	0.10	-5.02	5.21E-07	2.09E-05
Eif3a	13623.01	-0.17	0.04	-4.44	8.97E-06	2.43E-04
Eif4a1	9798.00	0.24	0.04	5.66	1.54E-08	9.17E-07
Eif4ebp1	1192.29	-0.44	0.08	-5.33	9.78E-08	4.72E-06
Elk3	183.55	0.41	0.12	3.48	4.96E-04	6.73E-03
Emb	14571.63	0.20	0.03	6.78	1.23E-11	1.34E-09
Enah	7694.95	-0.14	0.05	-2.90	3.72E-03	3.09E-02
Eno1	4972.52	0.41	0.17	2.39	1.66E-02	9.16E-02
Eno3	353.51	-0.30	0.11	-2.75	6.00E-03	4.35E-02
Enpep	3031.57	0.23	0.06	4.27	1.97E-05	4.81E-04
Stom	2599.78	0.18	0.05	3.62	2.97E-04	4.53E-03
Epc1	1883.13	-0.19	0.05	-3.37	7.55E-04	9.22E-03
Epha2	458.49	0.28	0.08	3.52	4.38E-04	6.13E-03
Ephb2	540.44	-0.23	0.10	-2.38	1.74E-02	9.45E-02
Ephx1	991.15	0.26	0.08	3.33	8.64E-04	1.02E-02
Epn1	6024.56	0.14	0.05	3.06	2.23E-03	2.10E-02
Epn2	1999.83	-0.12	0.05	-2.60	9.43E-03	6.10E-02
Eps15l1	1706.62	-0.18	0.06	-2.82	4.75E-03	3.70E-02
Nr2f6	1704.65	0.26	0.09	2.79	5.28E-03	3.97E-02
Ercc2	608.99	-0.26	0.10	-2.60	9.40E-03	6.10E-02
Erf	563.43	-0.27	0.10	-2.61	9.04E-03	5.93E-02
Esd	1567.96	0.28	0.06	4.63	3.67E-06	1.14E-04
Drosha	2400.77	-0.10	0.04	-2.35	1.87E-02	9.92E-02
Chchd2	4413.28	0.29	0.07	4.23	2.29E-05	5.44E-04
Celf2	1252.14	0.19	0.08	2.43	1.52E-02	8.63E-02
Etv1	5637.09	0.17	0.07	2.55	1.08E-02	6.73E-02
Ewsr1	7323.37	-0.17	0.05	-3.53	4.19E-04	5.90E-03
Ext2	2945.94	0.13	0.04	3.35	8.11E-04	9.69E-03
Ezh1	1902.43	-0.12	0.05	-2.49	1.27E-02	7.61E-02
F2rl1	279.21	0.35	0.13	2.58	9.98E-03	6.36E-02
Acsl1	1116.31	-0.31	0.07	-4.27	1.91E-05	4.71E-04
Fau	7487.80	0.20	0.05	3.98	6.77E-05	1.36E-03
Fbln1	1942.14	0.27	0.08	3.51	4.41E-04	6.15E-03
Fbp2	1977.34	0.54	0.07	7.54	4.68E-14	7.75E-12
Fdft1	2280.63	0.36	0.06	6.27	3.50E-10	3.07E-08
Fen1	4013.19	0.35	0.04	7.99	1.30E-15	2.63E-13
Fgf1	150.24	0.87	0.20	4.24	2.21E-05	5.25E-04
Fgf14	547.23	0.25	0.10	2.46	1.40E-02	8.12E-02
Akr1b8	362.60	0.43	0.09	4.63	3.74E-06	1.15E-04
Fgl2	830.23	0.21	0.07	2.75	5.90E-03	4.30E-02
Fhl1	643.55	-0.39	0.08	-4.67	2.99E-06	9.52E-05
Fhl4	76.30	-0.61	0.23	-2.64	8.21E-03	5.52E-02
Fkbp1a	6377.48	0.15	0.06	2.62	8.78E-03	5.80E-02
Fkbp2	3601.46	0.40	0.08	5.28	1.31E-07	6.16E-06
Fkbp4	5760.03	0.14	0.05	2.81	4.98E-03	3.81E-02
Fkbp8	5165.01	0.20	0.05	3.59	3.33E-04	4.97E-03
Flot1	2114.49	0.33	0.06	5.48	4.17E-08	2.19E-06
Folr1	652.64	0.60	0.10	5.82	5.71E-09	3.65E-07
Fos	840.92	-0.26	0.10	-2.61	9.11E-03	5.97E-02
Fosb	355.61	-0.49	0.14	-3.44	5.90E-04	7.64E-03
Fth1	10660.23	0.30	0.06	4.80	1.62E-06	5.60E-05
Ftl1	23590.20	0.21	0.04	5.41	6.40E-08	3.22E-06
Fyn	2544.22	-0.16	0.05	-3.58	3.39E-04	5.03E-03
Ganab	10228.71	0.10	0.03	2.76	5.70E-03	4.20E-02
G6pc2	7407.45	0.58	0.05	10.53	6.03E-26	3.68E-23
G6pdx	2518.26	0.19	0.06	3.21	1.33E-03	1.41E-02
Gaa	19603.42	0.17	0.05	3.23	1.26E-03	1.35E-02
Gabrg2	360.25	0.30	0.13	2.39	1.67E-02	9.19E-02
Galnt1	3885.46	0.17	0.06	3.14	1.71E-03	1.71E-02
Galr1	753.53	0.38	0.11	3.37	7.52E-04	9.19E-03
Galr3	682.86	0.38	0.13	2.89	3.80E-03	3.14E-02
Gap43	687.43	0.33	0.06	5.65	1.57E-08	9.23E-07
Gapdh	15519.57	0.27	0.06	4.63	3.61E-06	1.12E-04
Gas5	1354.32	-0.26	0.07	-3.43	5.93E-04	7.66E-03
Gba	3483.84	0.29	0.05	5.50	3.79E-08	2.02E-06
Gbp2	22510.48	0.11	0.04	3.11	1.89E-03	1.85E-02
Rabac1	1601.26	0.33	0.08	4.11	4.00E-05	8.64E-04
Gcg	1352.87	0.57	0.07	8.36	6.18E-17	1.51E-14
Gdi1	11781.30	0.10	0.03	3.74	1.85E-04	3.14E-03
Gfpt1	6727.95	0.35	0.06	6.32	2.70E-10	2.45E-08
Ggh	1345.29	0.33	0.07	4.48	7.46E-06	2.10E-04
Gjd2	542.27	-0.34	0.12	-2.83	4.61E-03	3.61E-02
Gclm	3941.93	0.17	0.05	3.68	2.31E-04	3.75E-03
Glul	5737.94	0.15	0.03	4.94	7.77E-07	2.96E-05
Glp1r	4013.79	0.29	0.08	3.72	2.03E-04	3.40E-03
Glud1	4185.80	0.12	0.04	2.81	4.99E-03	3.81E-02
Slc6a9	1932.59	-0.29	0.08	-3.72	1.97E-04	3.31E-03
Gm2a	1131.66	0.40	0.07	5.83	5.54E-09	3.56E-07
Gna11	5817.38	0.12	0.04	3.10	1.93E-03	1.87E-02
Gna14	682.85	0.21	0.07	3.16	1.56E-03	1.59E-02
Gnas	41142.36	0.34	0.03	10.10	5.38E-24	2.67E-21
Gnaz	3063.26	0.19	0.04	5.02	5.15E-07	2.08E-05
Gnb2	9142.45	0.14	0.04	3.36	7.88E-04	9.49E-03
Rack1	10088.40	0.23	0.06	4.04	5.32E-05	1.11E-03
Gng12	18683.28	0.18	0.05	3.64	2.68E-04	4.17E-03
Gng3	170.07	0.56	0.18	3.13	1.77E-03	1.75E-02
Gp1bb	480.67	0.35	0.12	2.99	2.79E-03	2.50E-02
Gpaa1	1972.93	0.15	0.06	2.45	1.43E-02	8.27E-02
Gpam	1087.44	-0.22	0.07	-3.35	8.17E-04	9.76E-03
Adgrg1	896.23	0.57	0.11	5.05	4.45E-07	1.83E-05
Gpx2	238.06	0.56	0.22	2.57	1.02E-02	6.46E-02
Gsr	1089.99	0.23	0.05	4.45	8.77E-06	2.39E-04
Grcc10	1473.24	0.23	0.08	2.74	6.08E-03	4.39E-02
Emg1	873.96	0.24	0.06	4.01	6.15E-05	1.25E-03
Cdca3	1634.97	0.14	0.06	2.40	1.65E-02	9.10E-02
Tle5	9830.02	0.16	0.05	3.26	1.13E-03	1.26E-02
Grn	8728.11	0.16	0.05	3.25	1.16E-03	1.27E-02
Cxcl1	110.09	0.48	0.18	2.71	6.77E-03	4.77E-02
Pdia3	26999.19	0.39	0.05	7.75	9.21E-15	1.63E-12
Hspa5	26910.77	0.51	0.06	9.25	2.23E-20	8.08E-18
Gspt1	5218.60	0.21	0.04	5.77	7.89E-09	4.93E-07
Gstm5	1543.98	0.33	0.06	5.77	8.11E-09	5.04E-07
Gstp1	2911.03	0.28	0.07	4.27	1.98E-05	4.81E-04
Gsto1	936.35	0.24	0.08	2.91	3.65E-03	3.05E-02
Gtf2h1	1809.94	-0.17	0.06	-3.05	2.29E-03	2.14E-02
Nkx6-2	3744.47	0.29	0.09	3.41	6.58E-04	8.33E-03
Gucy2e	50.70	-0.85	0.31	-2.76	5.77E-03	4.23E-02
Gk	417.78	0.39	0.10	3.95	7.96E-05	1.55E-03
Gys1	871.93	-0.21	0.09	-2.35	1.87E-02	9.92E-02
H13	3170.44	0.22	0.05	4.57	4.82E-06	1.44E-04
Cfb	9369.32	0.31	0.04	7.50	6.49E-14	1.06E-11
H2-D1	67514.95	0.14	0.05	2.92	3.55E-03	2.98E-02
H2-K1	18181.91	0.13	0.05	2.42	1.56E-02	8.78E-02
Slc39a7	6487.55	0.16	0.05	3.09	2.00E-03	1.93E-02
H2-T10	2678.09	0.26	0.04	6.07	1.30E-09	9.54E-08
H2-T22	1354.56	0.22	0.07	3.31	9.47E-04	1.09E-02
H2-T23	1215.49	0.28	0.06	4.62	3.82E-06	1.16E-04
H3f3b	20319.38	-0.21	0.06	-3.55	3.90E-04	5.57E-03
Hadh	1641.81	0.23	0.06	3.59	3.27E-04	4.92E-03
Hdac5	1282.63	-0.28	0.08	-3.35	8.01E-04	9.59E-03
Hdgf	8560.89	0.14	0.05	2.97	3.01E-03	2.63E-02
Hexa	7103.96	0.13	0.05	2.67	7.59E-03	5.20E-02
Hexb	3767.70	0.20	0.06	3.41	6.44E-04	8.20E-03
Hint1	6397.50	0.25	0.08	3.11	1.88E-03	1.85E-02
Hira	2167.69	0.13	0.04	3.03	2.48E-03	2.28E-02
Hmgcr	4898.06	0.29	0.04	7.92	2.43E-15	4.72E-13
Hmmr	2787.23	0.16	0.05	3.25	1.14E-03	1.26E-02
Hmox2	876.11	0.27	0.07	4.00	6.26E-05	1.27E-03
Jpt1	5150.21	0.21	0.06	3.59	3.28E-04	4.92E-03
Foxa2	1292.98	0.31	0.06	5.22	1.74E-07	7.87E-06
Hnrnpk	15668.12	0.11	0.04	2.84	4.49E-03	3.56E-02
Hpca	3832.29	0.13	0.05	2.85	4.38E-03	3.48E-02
Hprt	3958.99	0.18	0.07	2.81	5.01E-03	3.82E-02
Hpx	111.35	0.68	0.19	3.57	3.62E-04	5.31E-03
Hs3st1	574.60	0.27	0.11	2.59	9.57E-03	6.16E-02
Hspa8	31295.16	0.34	0.03	12.08	1.27E-33	1.42E-30
Dnaja1	6730.10	0.19	0.04	4.42	9.77E-06	2.62E-04
Hsph1	3303.40	0.33	0.05	7.22	5.29E-13	7.48E-11
Hspd1	6112.22	0.13	0.05	2.74	6.11E-03	4.41E-02
Hspa1b	1131.40	0.43	0.11	3.87	1.08E-04	2.01E-03
Hsp90ab1	45911.10	0.25	0.03	8.63	6.13E-18	1.58E-15
Hsp90aa1	28387.43	0.27	0.04	6.39	1.63E-10	1.55E-08
Hspa9	17624.95	-0.16	0.04	-4.16	3.12E-05	7.06E-04
Hspe1	1160.84	0.26	0.09	2.86	4.28E-03	3.42E-02
Iapp	52878.97	0.40	0.06	6.98	2.89E-12	3.62E-10
Irf8	270.17	-0.58	0.12	-5.00	5.66E-07	2.23E-05
Idh1	763.73	0.49	0.11	4.31	1.60E-05	4.04E-04
Ids	7411.83	0.15	0.06	2.49	1.27E-02	7.59E-02
Ier2	1381.09	-0.26	0.07	-3.56	3.67E-04	5.35E-03
Ier3	1111.65	0.15	0.05	3.00	2.70E-03	2.44E-02
Cxcl10	28158.92	0.10	0.04	2.50	1.23E-02	7.45E-02
Ifi203	2957.96	-0.33	0.05	-6.11	9.69E-10	7.60E-08
Ifi47	2982.56	0.23	0.06	4.14	3.52E-05	7.77E-04
Ifnar2	1313.43	0.23	0.05	4.56	5.11E-06	1.50E-04
Igf1r	3834.75	0.35	0.07	4.97	6.81E-07	2.63E-05
Igf2	83485.47	0.19	0.04	5.21	1.93E-07	8.63E-06
Il18bp	2566.52	0.25	0.06	4.27	1.92E-05	4.71E-04
Cd74	4170.20	-0.16	0.04	-4.34	1.44E-05	3.66E-04
Ikbkg	2131.15	0.26	0.06	4.18	2.98E-05	6.81E-04
Il1r1	4590.99	0.27	0.04	6.30	2.95E-10	2.66E-08
Il6	383.94	0.27	0.10	2.60	9.43E-03	6.10E-02
Ilf3	3426.79	-0.12	0.05	-2.36	1.84E-02	9.81E-02
Ilk	2120.93	0.19	0.06	3.10	1.90E-03	1.86E-02
Kpnb1	15967.61	0.09	0.03	3.30	9.81E-04	1.13E-02
Inha	116.39	-0.53	0.17	-3.11	1.90E-03	1.86E-02
Inpp5b	2594.44	-0.21	0.04	-5.38	7.49E-08	3.75E-06
Ins1	4202.19	0.54	0.06	8.83	1.02E-18	3.04E-16
Ins2	158629.86	0.58	0.07	8.67	4.28E-18	1.13E-15
Acod1	1643.26	0.18	0.05	3.72	1.97E-04	3.31E-03
Irf9	1634.78	-0.19	0.06	-3.39	7.11E-04	8.86E-03
Itga2	418.97	-0.48	0.12	-3.86	1.15E-04	2.11E-03
Itga6	1762.61	-0.12	0.05	-2.53	1.14E-02	7.02E-02
Itgb1	8713.08	0.13	0.05	2.52	1.16E-02	7.14E-02
Eif6	3755.92	0.16	0.06	2.67	7.69E-03	5.25E-02
Itgb5	1648.27	0.17	0.06	2.56	1.04E-02	6.57E-02
Itgb7	543.55	0.35	0.07	4.83	1.37E-06	4.82E-05
Cd47	3115.28	0.16	0.06	2.76	5.74E-03	4.22E-02
Stt3a	4589.54	0.25	0.05	4.92	8.60E-07	3.23E-05
Itm2b	6948.29	0.16	0.04	3.78	1.60E-04	2.77E-03
F11r	1500.27	0.15	0.06	2.45	1.44E-02	8.31E-02
Kcnab2	1457.30	0.22	0.06	3.64	2.67E-04	4.16E-03
Kcnk3	377.15	0.31	0.11	2.78	5.43E-03	4.05E-02
Kcnma1	175.31	-0.69	0.18	-3.89	1.01E-04	1.91E-03
Kcnq1	225.25	0.47	0.16	2.99	2.82E-03	2.51E-02
Mdfic	277.25	-0.41	0.15	-2.75	5.98E-03	4.34E-02
Fabp5	1218.57	0.35	0.13	2.77	5.65E-03	4.17E-02
Klf4	1595.05	-0.13	0.05	-2.69	7.22E-03	5.01E-02
Kpna2	3969.73	0.24	0.05	5.08	3.86E-07	1.60E-05
Krt8	1943.37	0.39	0.07	5.67	1.42E-08	8.47E-07
Ktn1	3934.83	-0.13	0.05	-2.64	8.18E-03	5.51E-02
Stmn1	14677.47	0.15	0.04	3.57	3.57E-04	5.26E-03
Lamp1	17248.55	0.20	0.04	4.94	8.01E-07	3.03E-05
Lamp2	13079.53	0.13	0.05	2.56	1.06E-02	6.65E-02
Rpsa	15021.93	0.17	0.05	3.17	1.53E-03	1.56E-02
Lasp1	4513.74	0.26	0.04	6.11	9.97E-10	7.73E-08
Arhgef2	7414.92	-0.48	0.04	-13.63	2.83E-42	4.75E-39
Arhgef1	2065.56	-0.13	0.06	-2.41	1.59E-02	8.89E-02
Lbp	3909.30	0.27	0.07	4.03	5.66E-05	1.16E-03
Lck	389.18	-0.24	0.08	-2.90	3.71E-03	3.08E-02
Ldlr	924.47	1.16	0.11	10.42	1.91E-25	1.12E-22
Lfng	194.58	0.49	0.14	3.38	7.20E-04	8.92E-03
Lgals1	150.54	1.18	0.14	8.19	2.52E-16	5.64E-14
Lipa	1518.30	0.29	0.07	4.27	1.99E-05	4.82E-04
Rps2	8680.90	0.28	0.07	3.81	1.37E-04	2.43E-03
Lmna	3172.83	0.30	0.04	7.30	2.92E-13	4.41E-11
Lmnb1	2740.37	0.10	0.04	2.39	1.68E-02	9.23E-02
Psmb8	7457.53	0.20	0.06	3.58	3.46E-04	5.12E-03
Sh2b3	1070.27	-0.19	0.07	-2.59	9.55E-03	6.15E-02
Lrp8	3463.20	0.27	0.08	3.54	4.04E-04	5.73E-03
Lrpap1	4079.41	0.15	0.05	3.01	2.58E-03	2.35E-02
Lss	1385.15	0.25	0.08	3.33	8.62E-04	1.02E-02
Blnk	3785.69	0.38	0.06	6.84	8.14E-12	9.42E-10
Ly6c1	4094.64	0.25	0.05	5.41	6.29E-08	3.17E-06
Ly6e	10966.82	0.30	0.05	6.26	3.93E-10	3.36E-08
Tmed1	313.77	0.31	0.12	2.63	8.42E-03	5.64E-02
M6pr	5293.95	0.20	0.04	4.43	9.43E-06	2.54E-04
Mxd3	855.81	0.21	0.09	2.37	1.79E-02	9.65E-02
Man2b1	3383.51	0.26	0.05	5.62	1.87E-08	1.09E-06
Mbd1	1869.74	-0.13	0.05	-2.92	3.52E-03	2.96E-02
Mbd4	758.63	-0.17	0.07	-2.37	1.76E-02	9.52E-02
Mbp	1859.97	-0.15	0.06	-2.51	1.21E-02	7.35E-02
Mcf2l	2830.05	0.18	0.04	4.02	5.94E-05	1.21E-03
Mcm4	6596.15	-0.13	0.03	-4.58	4.63E-06	1.39E-04
Mcm6	8433.80	0.07	0.03	2.46	1.40E-02	8.11E-02
Mdm4	2459.30	-0.19	0.07	-2.72	6.52E-03	4.64E-02
Rdh11	1454.94	0.18	0.08	2.40	1.63E-02	9.05E-02
Slc3a2	12803.96	-0.30	0.05	-6.01	1.80E-09	1.26E-07
Mef2a	3760.72	-0.21	0.07	-3.11	1.89E-03	1.85E-02
Mef2b	322.49	-0.51	0.14	-3.62	2.90E-04	4.46E-03
Mertk	196.60	-0.59	0.17	-3.42	6.23E-04	7.98E-03
Mest	1283.35	0.56	0.10	5.59	2.27E-08	1.29E-06
Mfge8	1520.73	0.23	0.09	2.69	7.12E-03	4.95E-02
Mgat3	1715.94	0.16	0.06	2.67	7.49E-03	5.15E-02
Cxcl9	96951.76	0.18	0.04	4.51	6.37E-06	1.81E-04
Minpp1	1924.99	0.22	0.05	4.45	8.46E-06	2.33E-04
Bhlha15	170.15	0.82	0.19	4.26	2.08E-05	4.99E-04
Mknk1	2673.89	-0.28	0.05	-6.11	9.94E-10	7.73E-08
Mknk2	3287.94	0.13	0.05	2.57	1.00E-02	6.39E-02
Aff1	4432.78	-0.29	0.06	-4.94	7.90E-07	3.00E-05
Me1	5753.82	0.17	0.06	2.77	5.64E-03	4.17E-02
Mdh2	6760.09	0.16	0.05	3.37	7.64E-04	9.29E-03
Mdh1	5785.74	0.30	0.04	7.35	1.95E-13	3.01E-11
Morc1	132.53	0.47	0.17	2.70	6.92E-03	4.84E-02
Mov10	826.52	0.23	0.08	2.72	6.59E-03	4.68E-02
Psmd7	2527.21	0.25	0.06	4.52	6.10E-06	1.75E-04
Gbp4	866.91	-0.19	0.08	-2.39	1.70E-02	9.32E-02
Mrc2	7199.53	0.28	0.06	4.73	2.19E-06	7.25E-05
Cited2	1717.17	-0.19	0.05	-4.18	2.92E-05	6.70E-04
Msi1	222.64	-0.38	0.12	-3.21	1.31E-03	1.39E-02
COX1	312202.35	0.24	0.08	3.13	1.76E-03	1.74E-02
COX2	51237.11	0.30	0.07	4.46	8.29E-06	2.30E-04
COX3	30037.85	0.28	0.08	3.56	3.71E-04	5.39E-03
TrnL1	650.54	0.31	0.11	2.71	6.68E-03	4.72E-02
TrnS1	938.49	0.34	0.10	3.32	9.03E-04	1.05E-02
Mt3	270.20	0.55	0.15	3.65	2.65E-04	4.15E-03
Mthfd2	5859.56	-0.12	0.04	-3.17	1.51E-03	1.55E-02
Mthfr	1167.24	-0.23	0.07	-3.17	1.52E-03	1.55E-02
Laptm4a	7149.38	0.24	0.06	4.12	3.74E-05	8.18E-04
Mx2	421.33	-0.59	0.13	-4.59	4.41E-06	1.33E-04
Myc	480.66	-0.34	0.11	-2.95	3.21E-03	2.77E-02
Ppp1r15a	3705.69	-0.63	0.05	-13.24	5.33E-40	7.95E-37
Myl6	3771.37	0.17	0.07	2.42	1.55E-02	8.77E-02
Myt1	5135.54	-0.21	0.05	-4.20	2.64E-05	6.19E-04
Nap1l4	3362.02	0.12	0.05	2.42	1.55E-02	8.76E-02
Napb	709.06	-0.22	0.07	-3.42	6.15E-04	7.90E-03
Ndufa4	2360.60	0.34	0.08	4.45	8.66E-06	2.38E-04
Sep-02	4213.94	0.14	0.06	2.52	1.16E-02	7.13E-02
Nedd8	1605.29	0.23	0.09	2.58	9.88E-03	6.31E-02
Nedd9	1008.61	-0.15	0.06	-2.45	1.44E-02	8.31E-02
Neu1	1390.00	0.20	0.06	3.67	2.44E-04	3.92E-03
Nfia	275.74	0.35	0.13	2.65	8.13E-03	5.48E-02
Nfic	4580.76	0.18	0.06	3.11	1.90E-03	1.85E-02
Nfil3	721.20	-0.47	0.09	-5.45	5.03E-08	2.61E-06
Nfkb1	3927.94	-0.08	0.03	-2.87	4.14E-03	3.34E-02
Nfkbie	838.39	0.19	0.07	2.68	7.44E-03	5.12E-02
Nefl	2124.17	0.17	0.06	2.63	8.57E-03	5.71E-02
Nfs1	1101.91	0.21	0.07	3.03	2.47E-03	2.27E-02
Nipsnap1	906.54	0.15	0.06	2.46	1.39E-02	8.10E-02
Nkx2-2	4366.45	0.19	0.05	4.09	4.26E-05	9.14E-04
Nme1	2383.33	0.22	0.07	3.01	2.61E-03	2.37E-02
Nme2	3821.11	0.24	0.08	3.22	1.30E-03	1.38E-02
Nqo1	412.51	0.36	0.11	3.23	1.24E-03	1.33E-02
Nmt1	3761.10	0.11	0.04	2.61	9.01E-03	5.91E-02
Nnat	20898.18	0.19	0.06	3.31	9.48E-04	1.09E-02
Nr4a3	168.82	-0.62	0.17	-3.64	2.78E-04	4.28E-03
Nos2	4215.55	0.20	0.07	2.79	5.30E-03	3.98E-02
Ints6	1626.34	-0.17	0.07	-2.52	1.16E-02	7.11E-02
Ccn3	71.50	0.77	0.30	2.62	8.89E-03	5.85E-02
Nup50	3046.21	0.16	0.03	4.78	1.76E-06	6.00E-05
Npc1	1627.32	-0.16	0.05	-3.32	8.99E-04	1.05E-02
Npdc1	2240.82	0.22	0.07	3.21	1.34E-03	1.41E-02
Slc11a2	1892.92	0.22	0.07	3.25	1.16E-03	1.27E-02
Nrxn2	4806.05	0.15	0.06	2.55	1.06E-02	6.68E-02
Nrxn3	1207.49	-0.35	0.08	-4.57	4.84E-06	1.44E-04
Nsdhl	1277.80	0.48	0.06	7.90	2.86E-15	5.47E-13
Nsg1	1979.29	0.15	0.06	2.37	1.78E-02	9.63E-02
Ntrk2	3152.36	0.17	0.07	2.41	1.59E-02	8.91E-02
Ntsr1	144.68	0.73	0.22	3.31	9.35E-04	1.08E-02
Dusp8	3872.59	-0.24	0.04	-6.78	1.17E-11	1.30E-09
Nucb1	9400.69	0.30	0.04	6.70	2.04E-11	2.15E-09
Nxn	1073.37	0.28	0.06	4.62	3.78E-06	1.16E-04
Oat	807.15	0.18	0.07	2.63	8.57E-03	5.71E-02
Oaz1	5147.69	0.27	0.06	4.79	1.67E-06	5.75E-05
Odc1	15177.07	0.50	0.06	8.02	1.03E-15	2.16E-13
Odf2	1305.61	-0.15	0.06	-2.45	1.42E-02	8.21E-02
Fxyd5	411.20	0.39	0.12	3.25	1.15E-03	1.27E-02
Sqstm1	22646.05	-0.13	0.04	-3.26	1.12E-03	1.25E-02
Hspa4l	3479.24	0.21	0.08	2.49	1.26E-02	7.59E-02
Otog	63.14	-0.85	0.28	-3.06	2.23E-03	2.10E-02
Oxtr	658.36	0.74	0.11	6.67	2.63E-11	2.71E-09
P4hb	23156.34	0.45	0.04	11.55	7.28E-31	6.10E-28
Prdx1	7530.01	0.32	0.06	5.12	3.02E-07	1.30E-05
Palm	1990.87	0.18	0.05	3.49	4.80E-04	6.57E-03
Pam	15718.37	0.31	0.05	6.07	1.30E-09	9.54E-08
Pax6	5434.83	0.13	0.04	3.40	6.68E-04	8.40E-03
Pbx2	997.88	0.14	0.06	2.41	1.60E-02	8.94E-02
Pcolce	480.55	0.44	0.10	4.30	1.67E-05	4.19E-04
Pcp4	1145.41	0.35	0.08	4.15	3.39E-05	7.53E-04
Pcsk1	25817.31	0.20	0.05	4.06	4.85E-05	1.02E-03
Pcsk2	30204.15	0.37	0.03	13.79	2.83E-43	5.43E-40
Cdk16	9280.96	0.17	0.03	4.84	1.29E-06	4.60E-05
Pde1c	5622.74	0.18	0.05	3.55	3.87E-04	5.54E-03
Pde4b	4743.24	-0.10	0.04	-2.36	1.84E-02	9.81E-02
Padi2	2102.61	0.35	0.07	5.34	9.18E-08	4.50E-06
Pdx1	8939.34	0.29	0.03	8.85	8.64E-19	2.64E-16
Pdyn	26002.40	0.64	0.03	20.04	2.29E-89	3.07E-85
Pecam1	190.05	0.34	0.13	2.62	8.84E-03	5.83E-02
Pepd	1012.78	0.25	0.08	3.21	1.33E-03	1.40E-02
Dcaf8l	3875.92	-0.13	0.05	-2.82	4.73E-03	3.69E-02
Pex7	445.59	0.38	0.11	3.41	6.60E-04	8.34E-03
Pfkm	1530.44	0.24	0.08	2.84	4.58E-03	3.60E-02
Pfn1	4576.44	0.21	0.05	4.21	2.56E-05	6.03E-04
Pfn2	2959.47	0.24	0.06	4.12	3.79E-05	8.28E-04
Pgam1	5098.29	0.25	0.08	3.16	1.58E-03	1.61E-02
Slc25a3	4966.79	0.27	0.04	6.23	4.73E-10	3.99E-08
Phf2	4560.89	-0.13	0.06	-2.38	1.71E-02	9.36E-02
Pitpna	5578.27	0.12	0.05	2.38	1.75E-02	9.49E-02
Pkm	32677.20	0.22	0.06	3.55	3.92E-04	5.59E-03
Prkaca	3989.82	0.16	0.04	4.00	6.39E-05	1.29E-03
Prkca	1149.43	0.20	0.08	2.57	1.03E-02	6.51E-02
Pkd2	1524.32	-0.19	0.05	-3.82	1.35E-04	2.40E-03
Pknox1	1342.02	-0.19	0.06	-2.98	2.92E-03	2.57E-02
Pla2g2d	164.30	0.47	0.19	2.53	1.13E-02	6.97E-02
Plaa	2682.55	0.15	0.06	2.66	7.90E-03	5.37E-02
Serpine1	824.02	0.26	0.06	4.02	5.89E-05	1.21E-03
Plat	650.35	0.21	0.08	2.50	1.23E-02	7.44E-02
Plcb1	949.31	-0.18	0.07	-2.45	1.45E-02	8.31E-02
Plcb3	1370.85	0.19	0.07	2.50	1.25E-02	7.55E-02
Pld3	6373.84	0.21	0.06	3.35	7.95E-04	9.55E-03
Plk1	1248.17	0.19	0.06	3.08	2.10E-03	2.00E-02
Plod1	2526.45	0.20	0.07	3.00	2.68E-03	2.42E-02
Plp2	3420.92	0.12	0.04	2.96	3.06E-03	2.66E-02
Pml	2296.80	-0.19	0.07	-2.83	4.61E-03	3.61E-02
Ppp1r14b	1809.40	0.32	0.09	3.48	5.09E-04	6.83E-03
Pnn	4172.44	-0.17	0.05	-3.67	2.47E-04	3.93E-03
Sep-05	5209.21	0.19	0.05	3.68	2.30E-04	3.75E-03
Pola1	5671.79	0.13	0.05	2.84	4.56E-03	3.59E-02
Pola2	3314.85	0.09	0.04	2.36	1.81E-02	9.72E-02
Pold2	1893.12	0.19	0.07	2.83	4.63E-03	3.62E-02
Scand1	1223.37	0.56	0.23	2.41	1.61E-02	8.97E-02
Ctsa	6754.78	0.31	0.04	6.89	5.48E-12	6.57E-10
Ppib	6499.21	0.31	0.06	5.57	2.57E-08	1.43E-06
Lgals3bp	9639.94	0.20	0.05	3.95	7.71E-05	1.52E-03
Ppp1ca	11534.88	0.17	0.06	3.00	2.70E-03	2.44E-02
Ppp1cc	8001.51	0.17	0.05	3.65	2.61E-04	4.10E-03
Ppp1r1b	562.64	0.29	0.12	2.53	1.13E-02	7.00E-02
Ppp3cb	2747.83	0.15	0.05	2.79	5.25E-03	3.96E-02
Ppt1	2187.40	0.21	0.04	5.10	3.36E-07	1.42E-05
Prkag1	2263.51	0.20	0.04	4.67	2.95E-06	9.40E-05
Prkcsh	4714.30	0.13	0.04	3.32	9.08E-04	1.06E-02
Mapk8ip1	6212.45	0.17	0.04	4.17	3.04E-05	6.91E-04
Prpf4b	3491.81	-0.16	0.07	-2.39	1.67E-02	9.17E-02
Lgmn	8037.75	0.24	0.05	4.96	7.11E-07	2.73E-05
Psap	32189.32	0.24	0.04	5.30	1.17E-07	5.58E-06
Cyth1	1562.24	0.14	0.05	2.58	9.87E-03	6.30E-02
Cyth2	2805.21	0.14	0.05	3.08	2.07E-03	1.98E-02
Psma2	3571.01	0.19	0.06	3.17	1.51E-03	1.55E-02
Psmb1	3243.72	0.38	0.06	6.22	4.95E-10	4.15E-08
Psmb10	3399.54	0.17	0.04	3.76	1.73E-04	2.97E-03
Psmb4	5356.20	0.28	0.07	3.95	7.78E-05	1.53E-03
Psmb5	1330.34	0.33	0.07	4.65	3.38E-06	1.05E-04
Psmb6	2797.52	0.25	0.06	3.88	1.03E-04	1.93E-03
Psmb7	2149.81	0.18	0.07	2.35	1.88E-02	9.96E-02
Psmc1	4731.07	0.13	0.05	2.46	1.37E-02	8.01E-02
Psmc3	5107.10	0.19	0.04	4.31	1.66E-05	4.17E-04
Psmc5	3160.00	0.21	0.06	3.48	5.04E-04	6.81E-03
Psmd4	3646.51	0.17	0.06	2.74	6.22E-03	4.46E-02
Psme2	4499.18	0.25	0.05	4.56	5.00E-06	1.48E-04
Pstpip2	559.71	0.27	0.11	2.42	1.57E-02	8.82E-02
Ptma	33042.76	0.18	0.05	3.43	5.96E-04	7.68E-03
Ptpn11	6458.19	0.12	0.04	3.28	1.04E-03	1.18E-02
Ptpn12	1831.68	-0.15	0.05	-3.20	1.35E-03	1.43E-02
Sirpa	4302.00	0.13	0.05	2.88	3.98E-03	3.25E-02
Ptprn	36422.85	0.28	0.05	5.74	9.25E-09	5.72E-07
Rab17	164.89	0.31	0.13	2.42	1.57E-02	8.83E-02
Rab22a	1724.05	0.24	0.05	5.26	1.43E-07	6.64E-06
Rab3a	1243.61	0.26	0.06	4.27	1.98E-05	4.81E-04
Rab3d	1050.98	0.32	0.08	3.79	1.52E-04	2.65E-03
Kif20a	2361.76	0.15	0.06	2.43	1.50E-02	8.55E-02
Rab7	11244.42	0.09	0.03	2.82	4.83E-03	3.74E-02
Rad50	2328.66	-0.19	0.06	-3.14	1.69E-03	1.69E-02
Ran	11958.82	0.18	0.05	3.71	2.10E-04	3.50E-03
Rangap1	6405.62	0.17	0.04	3.76	1.67E-04	2.87E-03
Rasgrf1	2288.72	-0.26	0.10	-2.56	1.05E-02	6.63E-02
Rbm4	774.74	-0.44	0.09	-5.04	4.67E-07	1.91E-05
Rbmx	1151.69	-0.18	0.06	-2.87	4.16E-03	3.35E-02
Rbp3	209.59	0.58	0.17	3.48	5.07E-04	6.82E-03
Rbp4	413.39	0.43	0.12	3.60	3.24E-04	4.87E-03
Rbpms	577.38	-0.25	0.09	-2.69	7.10E-03	4.94E-02
Rela	2625.85	-0.13	0.04	-3.51	4.45E-04	6.19E-03
Relb	1402.04	-0.16	0.06	-2.51	1.21E-02	7.36E-02
Reps1	1489.31	-0.16	0.05	-3.46	5.49E-04	7.24E-03
Resp18	12350.40	0.27	0.05	5.46	4.90E-08	2.55E-06
Rfx1	570.69	-0.30	0.09	-3.33	8.80E-04	1.03E-02
Rgl1	1535.91	0.16	0.06	2.49	1.27E-02	7.62E-02
Rgs4	2129.89	0.21	0.04	5.32	1.01E-07	4.86E-06
Rgs5	526.98	0.67	0.09	7.69	1.45E-14	2.53E-12
Rhd	96.25	0.84	0.27	3.07	2.11E-03	2.01E-02
Rom1	840.01	0.31	0.08	3.61	3.09E-04	4.68E-03
Rpl18	7415.10	0.15	0.06	2.66	7.92E-03	5.38E-02
Rpl19	14113.20	0.19	0.05	3.83	1.30E-04	2.33E-03
Rpl21	4068.24	0.17	0.07	2.60	9.33E-03	6.06E-02
Rpl22	3319.16	0.15	0.05	2.85	4.31E-03	3.44E-02
Rpl26	4553.79	0.23	0.07	3.20	1.36E-03	1.43E-02
Rpl27	5696.36	0.24	0.06	3.93	8.32E-05	1.61E-03
Rpl37a	3280.83	0.32	0.06	5.15	2.59E-07	1.12E-05
Rpl7	5978.11	0.15	0.04	3.84	1.25E-04	2.26E-03
Rpl9	7843.81	0.17	0.07	2.41	1.58E-02	8.86E-02
Rpn2	19754.41	0.32	0.04	9.09	1.02E-19	3.51E-17
Polr2a	13973.19	-0.17	0.06	-2.76	5.75E-03	4.22E-02
Rps14	4298.17	0.31	0.09	3.45	5.67E-04	7.42E-03
Rps15	8066.21	0.17	0.07	2.39	1.67E-02	9.19E-02
Rps16	9380.07	0.16	0.07	2.40	1.64E-02	9.09E-02
Rps19	2936.26	0.28	0.06	4.60	4.28E-06	1.30E-04
Rps3a1	10028.42	0.14	0.04	3.07	2.15E-03	2.04E-02
Rps4x	9022.33	0.27	0.05	5.59	2.22E-08	1.27E-06
Rps5	6574.71	0.28	0.06	4.87	1.11E-06	4.00E-05
Rps6	11100.75	0.15	0.03	4.41	1.05E-05	2.79E-04
Rps7	5925.13	0.20	0.07	2.72	6.47E-03	4.61E-02
Rps8	8212.30	0.19	0.05	3.67	2.43E-04	3.91E-03
Rrm1	10302.01	0.10	0.03	3.70	2.18E-04	3.58E-03
Rrm2	5928.30	0.13	0.05	2.62	8.70E-03	5.77E-02
Rsu1	703.43	0.19	0.08	2.38	1.74E-02	9.46E-02
Rtn2	2047.78	0.19	0.04	4.51	6.41E-06	1.82E-04
Rtn3	12086.81	0.15	0.03	5.51	3.51E-08	1.90E-06
Uimc1	989.35	-0.17	0.06	-2.66	7.88E-03	5.36E-02
Ryr2	541.85	-0.32	0.13	-2.50	1.26E-02	7.55E-02
S100a1	544.19	0.43	0.13	3.38	7.15E-04	8.88E-03
S100a9	162.83	1.09	0.16	6.80	1.04E-11	1.18E-09
Sar1a	5042.19	0.16	0.05	3.38	7.22E-04	8.93E-03
Sart1	2774.95	-0.13	0.05	-2.36	1.81E-02	9.73E-02
Sat1	2173.25	0.18	0.05	3.87	1.09E-04	2.02E-03
Scd1	2934.10	0.62	0.07	8.55	1.20E-17	3.03E-15
Scd2	11361.33	0.96	0.06	16.42	1.29E-60	4.33E-57
Scg2	62011.16	0.31	0.05	6.16	7.19E-10	5.85E-08
Scg3	20552.48	0.11	0.04	2.86	4.25E-03	3.40E-02
Stmn2	626.21	0.24	0.09	2.67	7.59E-03	5.20E-02
Stmn3	4484.37	0.19	0.07	2.84	4.52E-03	3.57E-02
Scn1b	1115.71	0.24	0.09	2.78	5.50E-03	4.09E-02
Sct	14448.39	0.24	0.07	3.24	1.19E-03	1.30E-02
Ccl2	708.19	0.31	0.11	2.94	3.24E-03	2.79E-02
Ccl20	122.02	-0.49	0.17	-2.90	3.76E-03	3.11E-02
Sdf4	6251.38	0.25	0.05	5.00	5.61E-07	2.22E-05
Nptn	6074.92	0.15	0.05	2.78	5.41E-03	4.05E-02
Sec23a	1940.12	0.13	0.05	2.47	1.35E-02	7.91E-02
Sec61g	1575.61	0.39	0.10	3.70	2.16E-04	3.57E-03
Sel1l	6948.37	-0.13	0.05	-2.80	5.13E-03	3.88E-02
Sema4d	1285.58	0.14	0.05	2.55	1.08E-02	6.77E-02
Sema6a	430.99	-0.28	0.12	-2.40	1.66E-02	9.15E-02
Sep-08	2977.15	-0.19	0.05	-4.17	3.05E-05	6.92E-04
Srsf3	7506.71	0.13	0.05	2.47	1.37E-02	8.00E-02
Scg5	15666.14	0.46	0.04	10.25	1.13E-24	6.06E-22
Shc1	4106.53	0.24	0.04	6.68	2.40E-11	2.52E-09
St6gal1	872.58	0.24	0.09	2.82	4.82E-03	3.74E-02
St3gal3	1849.92	-0.20	0.06	-3.27	1.06E-03	1.20E-02
St6galnac3	263.83	0.39	0.12	3.14	1.67E-03	1.67E-02
St3gal5	975.23	0.20	0.07	2.87	4.08E-03	3.31E-02
Tra2b	5680.42	-0.14	0.06	-2.50	1.23E-02	7.42E-02
Sin3b	2591.09	0.13	0.05	2.75	6.00E-03	4.35E-02
Sipa1	1220.23	0.28	0.08	3.45	5.55E-04	7.29E-03
Six2	995.54	0.14	0.06	2.42	1.54E-02	8.69E-02
Six3	1443.03	0.16	0.06	2.68	7.45E-03	5.12E-02
Slc1a5	2163.04	-0.19	0.06	-3.31	9.28E-04	1.08E-02
Slc31a1	2750.20	0.25	0.05	4.67	2.94E-06	9.40E-05
Slc4a2	2303.52	0.15	0.05	3.24	1.20E-03	1.30E-02
Slc7a5	13306.98	-0.32	0.04	-7.58	3.43E-14	5.83E-12
Slc7a7	551.14	0.36	0.09	4.11	3.88E-05	8.40E-04
Sst	4644.09	0.32	0.07	4.44	8.98E-06	2.43E-04
Sstr5	1480.45	0.29	0.07	3.90	9.65E-05	1.82E-03
Snap25	2937.11	0.25	0.06	4.16	3.21E-05	7.22E-04
Plk2	2679.54	-0.21	0.05	-4.65	3.30E-06	1.03E-04
Snrnp70	7534.77	-0.26	0.09	-2.81	4.96E-03	3.81E-02
Snrpe	1290.05	0.27	0.08	3.42	6.24E-04	7.99E-03
Soat1	3797.70	0.19	0.06	2.98	2.89E-03	2.55E-02
Sod1	4407.57	0.25	0.07	3.57	3.57E-04	5.26E-03
Sod2	13244.24	0.23	0.04	5.91	3.48E-09	2.33E-07
Sorl1	600.66	0.23	0.09	2.45	1.44E-02	8.31E-02
Sos2	2726.08	-0.13	0.05	-2.58	9.77E-03	6.25E-02
Sphk1	71.87	1.16	0.46	2.54	1.11E-02	6.89E-02
Serpini1	1814.85	0.22	0.06	3.70	2.19E-04	3.59E-03
Serpinb6a	2090.39	0.15	0.04	3.49	4.74E-04	6.52E-03
Spin1	3065.68	0.14	0.04	3.50	4.73E-04	6.51E-03
Spock1	2840.78	0.35	0.07	4.72	2.38E-06	7.76E-05
Spr	862.35	0.23	0.08	2.78	5.52E-03	4.10E-02
Sephs2	3456.31	0.25	0.05	4.53	5.87E-06	1.71E-04
Sqle	5208.89	0.32	0.03	9.24	2.46E-20	8.69E-18
Scarb1	2720.95	0.10	0.04	2.38	1.71E-02	9.36E-02
Srebf1	2118.36	0.31	0.07	4.65	3.25E-06	1.02E-04
Srebf2	5973.06	0.22	0.07	3.34	8.25E-04	9.84E-03
Srm	1673.44	0.31	0.07	4.17	3.03E-05	6.89E-04
Srprb	2277.28	0.23	0.06	3.90	9.43E-05	1.79E-03
Ssr4	5619.80	0.48	0.07	7.28	3.43E-13	5.11E-11
Zfp143	732.47	0.20	0.08	2.41	1.58E-02	8.89E-02
Stam	2095.98	-0.13	0.05	-2.84	4.56E-03	3.59E-02
Stat2	2833.39	-0.16	0.06	-2.46	1.38E-02	8.03E-02
Stau1	2627.19	-0.16	0.05	-3.09	2.02E-03	1.94E-02
Stfa3	1005.30	0.72	0.13	5.67	1.40E-08	8.39E-07
Stip1	7474.24	0.15	0.04	3.70	2.18E-04	3.58E-03
Stk16	1681.05	0.16	0.05	3.24	1.20E-03	1.30E-02
Aurkb	1430.59	0.36	0.06	5.62	1.92E-08	1.11E-06
Stxbp1	5004.23	0.16	0.05	3.30	9.63E-04	1.11E-02
Surf4	4148.42	0.35	0.04	8.00	1.22E-15	2.53E-13
Syn2	837.37	0.25	0.05	4.54	5.51E-06	1.61E-04
Sdc1	4186.10	0.16	0.04	3.95	7.78E-05	1.53E-03
Sdc3	3659.94	0.16	0.07	2.42	1.57E-02	8.83E-02
Syngr1	1646.18	0.21	0.07	2.94	3.25E-03	2.79E-02
Syp	7884.69	0.30	0.04	7.75	9.10E-15	1.63E-12
Syt3	917.26	0.36	0.11	3.23	1.24E-03	1.33E-02
T2	177.39	-0.43	0.16	-2.71	6.79E-03	4.77E-02
Tacc3	2576.41	0.12	0.04	3.17	1.54E-03	1.57E-02
Tacr3	5716.11	0.32	0.08	4.07	4.69E-05	9.97E-04
Tagln2	9488.58	0.10	0.04	2.36	1.84E-02	9.81E-02
Taldo1	3232.67	0.19	0.06	2.91	3.67E-03	3.06E-02
Tap2	6837.76	0.13	0.04	2.80	5.12E-03	3.88E-02
Tapbp	26862.99	0.21	0.04	5.83	5.44E-09	3.51E-07
Slc6a6	7413.48	0.29	0.07	4.08	4.47E-05	9.54E-04
Tbrg1	2023.02	0.20	0.06	3.19	1.44E-03	1.49E-02
Tcf12	6501.42	-0.16	0.04	-3.83	1.27E-04	2.29E-03
Tfeb	567.31	0.28	0.09	3.10	1.94E-03	1.88E-02
Mlx	984.94	0.20	0.07	2.89	3.83E-03	3.14E-02
Ubtf	5326.95	-0.17	0.06	-2.98	2.87E-03	2.55E-02
Tcn2	1706.93	0.15	0.06	2.50	1.24E-02	7.49E-02
Tcof1	1996.74	-0.14	0.05	-2.95	3.13E-03	2.71E-02
Tcp1	5846.35	0.18	0.04	4.29	1.79E-05	4.43E-04
Prdx2	4222.25	0.18	0.06	2.85	4.38E-03	3.48E-02
Tef	1904.32	0.21	0.05	4.10	4.19E-05	9.00E-04
Terf2	1717.43	-0.18	0.06	-2.91	3.64E-03	3.05E-02
Tes	764.43	0.23	0.07	3.48	5.07E-04	6.82E-03
Morf4l1	10851.03	0.16	0.04	4.26	2.01E-05	4.87E-04
Psmd2	10118.79	0.19	0.04	4.90	9.62E-07	3.55E-05
Tfdp1	5671.78	0.13	0.04	3.32	9.09E-04	1.06E-02
Tgm2	1129.08	0.20	0.08	2.61	9.17E-03	5.99E-02
Ift88	497.72	-0.26	0.09	-2.84	4.52E-03	3.57E-02
Tia1	1380.85	-0.26	0.08	-3.12	1.82E-03	1.79E-02
Klf10	1905.88	-0.17	0.05	-3.57	3.56E-04	5.26E-03
Trim24	1562.39	-0.13	0.05	-2.78	5.43E-03	4.05E-02
Timeless	1923.36	-0.18	0.06	-2.73	6.24E-03	4.47E-02
Timm17a	1240.94	0.23	0.07	3.36	7.84E-04	9.47E-03
Timm17b	487.84	0.28	0.10	2.81	4.98E-03	3.81E-02
Timp2	3824.38	0.44	0.04	11.37	5.68E-30	4.24E-27
Tjp1	5833.79	-0.16	0.06	-2.74	6.13E-03	4.42E-02
Tk1	1673.65	0.31	0.07	4.15	3.36E-05	7.50E-04
Tspan7	30638.40	0.18	0.04	4.72	2.35E-06	7.72E-05
Tnfaip1	1430.05	0.13	0.05	2.71	6.63E-03	4.70E-02
Tnfaip2	2193.25	-0.27	0.05	-5.36	8.39E-08	4.15E-06
Cd40	1125.86	-0.20	0.06	-3.03	2.42E-03	2.24E-02
Tnfrsf9	149.45	0.38	0.12	3.07	2.17E-03	2.05E-02
Top2a	22574.12	0.18	0.05	3.81	1.41E-04	2.49E-03
Top3b	1381.77	-0.14	0.05	-2.97	2.97E-03	2.60E-02
Tpd52	5251.42	0.23	0.06	4.16	3.24E-05	7.28E-04
Tpm1	2397.74	0.15	0.05	3.08	2.07E-03	1.98E-02
Tpp2	1951.31	0.12	0.05	2.51	1.22E-02	7.39E-02
Tpst1	2185.92	0.15	0.06	2.65	7.98E-03	5.41E-02
Nr2c1	528.30	-0.42	0.08	-5.50	3.77E-08	2.02E-06
Hsp90b1	33012.05	0.54	0.05	11.96	5.56E-33	5.33E-30
Tnfsf10	1657.86	0.33	0.13	2.54	1.11E-02	6.93E-02
Tfrc	4197.79	0.69	0.07	9.53	1.50E-21	6.51E-19
Trpc1	1204.05	-0.16	0.06	-2.63	8.57E-03	5.71E-02
Tpt1	30011.26	0.11	0.05	2.46	1.39E-02	8.10E-02
Rpl13a	14510.69	0.24	0.07	3.26	1.11E-03	1.24E-02
Psmd3	5511.96	0.25	0.04	5.91	3.37E-09	2.27E-07
Tsx	157.44	0.39	0.17	2.36	1.85E-02	9.85E-02
Ttr	653.22	0.27	0.10	2.78	5.36E-03	4.02E-02
Tuba1a	18421.93	0.43	0.05	7.99	1.31E-15	2.63E-13
Tuba1b	28025.50	0.35	0.05	6.93	4.20E-12	5.13E-10
Tuba4a	2970.50	0.47	0.05	10.27	1.00E-24	5.61E-22
Tuba1c	10331.09	0.33	0.05	6.33	2.43E-10	2.24E-08
Tubb2a	2675.23	0.41	0.08	5.08	3.84E-07	1.60E-05
Tubb3	5979.88	0.33	0.05	6.14	8.33E-10	6.62E-08
Tubb4a	1163.85	0.45	0.08	5.60	2.08E-08	1.20E-06
Tubb5	35004.92	0.41	0.05	8.87	7.55E-19	2.35E-16
Txn1	2345.78	0.36	0.06	6.03	1.64E-09	1.16E-07
Tyro3	503.10	0.28	0.11	2.52	1.16E-02	7.13E-02
Zrsr2	1799.31	-0.15	0.05	-2.92	3.55E-03	2.98E-02
Ube2m	3798.73	0.14	0.05	2.73	6.24E-03	4.47E-02
Ube2i	5297.10	0.09	0.03	2.75	5.90E-03	4.30E-02
Ube2g2	1316.38	-0.16	0.06	-2.70	6.90E-03	4.83E-02
Ubp1	2070.90	-0.25	0.06	-4.58	4.69E-06	1.40E-04
Uchl1	6982.35	0.20	0.05	4.00	6.22E-05	1.26E-03
Usp5	3570.15	0.22	0.05	4.60	4.17E-06	1.27E-04
Ucp2	3521.31	0.22	0.06	3.79	1.49E-04	2.61E-03
Ugdh	2886.59	0.38	0.06	6.33	2.50E-10	2.28E-08
Uqcrq	5823.07	0.20	0.08	2.58	9.75E-03	6.24E-02
Uqcrc1	1892.19	0.27	0.06	4.75	2.02E-06	6.80E-05
Urod	1381.25	0.17	0.07	2.63	8.45E-03	5.65E-02
Vdac1	6828.52	0.13	0.04	2.93	3.41E-03	2.90E-02
Vdac2	3365.46	0.21	0.05	4.54	5.52E-06	1.61E-04
Vegfa	11646.01	-0.22	0.04	-4.85	1.21E-06	4.35E-05
Vegfb	1278.24	0.21	0.09	2.43	1.51E-02	8.56E-02
Vezf1	1712.73	-0.23	0.06	-3.70	2.19E-04	3.58E-03
Ezr	3232.16	0.14	0.04	3.62	2.94E-04	4.50E-03
Vipr1	164.80	-0.41	0.17	-2.38	1.71E-02	9.35E-02
Vipr2	559.89	-0.30	0.11	-2.82	4.74E-03	3.69E-02
Vldlr	4686.70	-0.34	0.05	-6.45	1.10E-10	1.09E-08
Trpv2	119.27	0.43	0.17	2.56	1.04E-02	6.57E-02
Wbp1	1361.92	0.44	0.06	7.49	6.64E-14	1.07E-11
Baz1b	13129.14	-0.15	0.04	-4.04	5.26E-05	1.10E-03
Wdr1	5670.60	0.22	0.04	5.68	1.37E-08	8.26E-07
Wiz	2715.12	-0.17	0.05	-3.20	1.37E-03	1.43E-02
Xbp1	3706.16	0.42	0.04	9.79	1.24E-22	5.54E-20
Xlr3a	2838.13	0.46	0.06	8.04	8.88E-16	1.89E-13
Xrcc5	817.49	0.17	0.06	2.75	5.95E-03	4.33E-02
Ywhah	9535.34	0.11	0.03	3.90	9.67E-05	1.83E-03
Zfp185	2615.47	0.30	0.08	3.75	1.75E-04	3.00E-03
Zfand5	1588.15	0.16	0.06	2.72	6.54E-03	4.65E-02
Zfp39	416.13	-0.26	0.09	-2.71	6.73E-03	4.74E-02
Zfp61	785.80	-0.27	0.08	-3.56	3.73E-04	5.40E-03
Zfp62	1454.31	-0.17	0.07	-2.50	1.25E-02	7.55E-02
Zfr	6407.22	-0.16	0.04	-3.68	2.34E-04	3.79E-03
Adam23	1583.91	0.20	0.07	2.71	6.63E-03	4.70E-02
Aloxe3	66.67	-0.80	0.21	-3.71	2.05E-04	3.43E-03
Bace1	2384.13	-0.16	0.05	-2.98	2.86E-03	2.54E-02
Bpnt1	2558.67	0.25	0.05	5.14	2.68E-07	1.16E-05
Klf6	1491.73	-0.22	0.08	-2.80	5.11E-03	3.88E-02
Fxr2	5335.57	0.08	0.03	2.48	1.33E-02	7.83E-02
Impdh1	2629.48	0.21	0.05	4.15	3.38E-05	7.53E-04
Impdh2	4215.59	0.20	0.05	4.25	2.16E-05	5.15E-04
Oas1g	811.20	-0.24	0.08	-2.93	3.35E-03	2.85E-02
Pebp1	4426.58	0.24	0.05	4.70	2.57E-06	8.28E-05
Pcbp1	6407.57	0.22	0.05	4.70	2.58E-06	8.28E-05
Eci2	2370.07	0.15	0.06	2.57	1.03E-02	6.49E-02
Cib1	632.53	0.30	0.08	3.53	4.18E-04	5.89E-03
Psmc4	3618.04	0.31	0.04	7.13	1.01E-12	1.36E-10
Psmd13	3979.25	0.27	0.06	4.47	7.68E-06	2.15E-04
Rnasel	317.94	0.27	0.09	3.11	1.85E-03	1.82E-02
Sep-03	1900.10	0.19	0.07	2.99	2.78E-03	2.49E-02
Spry4	715.48	-0.29	0.09	-3.25	1.16E-03	1.27E-02
Srp54a	2250.16	0.13	0.04	2.90	3.69E-03	3.07E-02
Taf10	1469.03	0.36	0.10	3.60	3.16E-04	4.76E-03
Tlk2	2582.76	-0.17	0.05	-3.63	2.79E-04	4.29E-03
Xrn2	4243.50	-0.10	0.04	-2.55	1.07E-02	6.70E-02
Anxa10	262.39	-0.42	0.13	-3.27	1.08E-03	1.22E-02
Ceacam1	64.00	0.63	0.25	2.56	1.05E-02	6.60E-02
Ceacam2	71.92	0.59	0.20	2.90	3.72E-03	3.09E-02
Grk6	2095.59	0.12	0.05	2.54	1.12E-02	6.93E-02
Ifi202b	1211.17	-0.24	0.08	-3.07	2.17E-03	2.05E-02
Lypla2	2204.84	0.22	0.05	4.80	1.62E-06	5.60E-05
Map2k1	2753.07	0.16	0.06	2.78	5.45E-03	4.06E-02
Map2k2	3116.71	0.26	0.05	5.50	3.80E-08	2.02E-06
Map2k6	382.08	0.29	0.11	2.61	9.13E-03	5.98E-02
Mapk3	4280.49	0.21	0.06	3.70	2.18E-04	3.58E-03
Psg19	70.65	0.60	0.24	2.46	1.39E-02	8.10E-02
Psma1	3182.33	0.36	0.06	6.01	1.85E-09	1.28E-07
Psma4	4506.00	0.23	0.06	3.55	3.80E-04	5.47E-03
Psma5	2063.84	0.37	0.06	6.62	3.56E-11	3.59E-09
Psma6	2119.71	0.34	0.05	6.80	1.05E-11	1.18E-09
Psma7	5681.39	0.20	0.06	3.25	1.13E-03	1.26E-02
Psmb3	3442.93	0.27	0.06	4.12	3.74E-05	8.18E-04
Slc7a11	2435.91	-0.53	0.06	-8.71	3.02E-18	8.11E-16
Cops5	2598.80	0.16	0.06	2.61	9.15E-03	5.99E-02
Cops6	2381.33	0.25	0.06	4.38	1.21E-05	3.15E-04
Eif2s3x	7986.82	0.14	0.05	3.15	1.63E-03	1.64E-02
Gcat	923.87	0.47	0.08	6.04	1.55E-09	1.11E-07
Gprin1	2748.16	0.16	0.05	3.27	1.06E-03	1.19E-02
Macroh2a1	6281.47	0.12	0.03	3.68	2.30E-04	3.75E-03
Mecr	498.90	-0.23	0.10	-2.46	1.39E-02	8.10E-02
Racgap1	7313.85	0.13	0.04	2.80	5.12E-03	3.88E-02
St6galnac5	412.04	-0.48	0.15	-3.17	1.50E-03	1.54E-02
Slc9a3r1	3273.89	0.11	0.05	2.41	1.61E-02	8.97E-02
Rpl8	7890.23	0.19	0.06	3.33	8.64E-04	1.02E-02
G3bp1	6915.19	0.13	0.04	3.01	2.60E-03	2.37E-02
Rps3	12171.59	0.24	0.06	4.15	3.39E-05	7.53E-04
Sec23b	3486.78	0.23	0.03	6.75	1.46E-11	1.58E-09
Tcirg1	443.43	0.37	0.12	3.17	1.53E-03	1.56E-02
Bcap31	4179.97	0.20	0.04	4.56	5.05E-06	1.49E-04
Rpl7a	5238.02	0.15	0.05	3.16	1.58E-03	1.60E-02
Rps11	5094.13	0.19	0.04	4.29	1.77E-05	4.41E-04
Sgk2	879.57	0.27	0.07	3.88	1.03E-04	1.94E-03
Cars	3582.79	-0.22	0.04	-5.30	1.15E-07	5.50E-06
Sytl4	4769.26	0.36	0.09	4.19	2.83E-05	6.51E-04
Dnajb9	2724.05	0.31	0.10	3.02	2.50E-03	2.29E-02
Atp5l	2721.11	0.33	0.09	3.50	4.66E-04	6.43E-03
Amot	212.78	0.41	0.13	3.22	1.30E-03	1.38E-02
Vkorc1	1144.94	0.24	0.09	2.52	1.18E-02	7.22E-02
Eif3b	5541.37	0.15	0.05	3.27	1.09E-03	1.22E-02
Ubfd1	2427.97	0.25	0.05	5.00	5.85E-07	2.30E-05
D6Wsu163e	1024.64	-0.19	0.08	-2.36	1.83E-02	9.79E-02
Desi1	7323.28	0.15	0.04	3.71	2.05E-04	3.42E-03
Mydgf	2183.24	0.22	0.07	3.07	2.15E-03	2.04E-02
Nsun2	2030.18	0.13	0.05	2.49	1.29E-02	7.69E-02
Serp1	7243.68	0.38	0.07	5.17	2.39E-07	1.05E-05
Agpat3	7679.67	0.11	0.03	3.46	5.37E-04	7.13E-03
Bag3	1792.69	0.18	0.06	3.15	1.66E-03	1.66E-02
Igfbp7	1384.16	0.21	0.06	3.56	3.64E-04	5.33E-03
Pmm1	809.21	0.24	0.07	3.63	2.86E-04	4.40E-03
Clic4	11987.48	-0.16	0.03	-4.69	2.70E-06	8.65E-05
Dnajc12	989.95	0.31	0.09	3.56	3.73E-04	5.40E-03
Scd3	314.42	0.51	0.14	3.54	4.04E-04	5.73E-03
Pcsk1n	4689.84	0.37	0.08	4.76	1.92E-06	6.53E-05
Timm13	996.05	0.20	0.09	2.35	1.88E-02	9.94E-02
Timm8b	889.90	0.26	0.09	2.82	4.87E-03	3.76E-02
Mlf2	5166.43	0.24	0.04	5.35	8.85E-08	4.35E-06
Tor1b	1460.98	0.15	0.05	2.78	5.46E-03	4.06E-02
Pttg1	743.82	0.24	0.09	2.76	5.78E-03	4.24E-02
Rnf19a	1669.57	-0.12	0.05	-2.48	1.32E-02	7.82E-02
Adat1	239.30	-0.33	0.12	-2.68	7.36E-03	5.08E-02
Txnrd1	7371.32	0.12	0.03	4.35	1.37E-05	3.53E-04
Dkkl1	202.39	0.38	0.15	2.44	1.45E-02	8.35E-02
Icosl	670.25	-0.20	0.08	-2.53	1.14E-02	7.04E-02
Fbxw7	1893.00	0.13	0.05	2.36	1.84E-02	9.81E-02
Mapk6	4252.06	0.12	0.03	3.53	4.10E-04	5.79E-03
Plpp2	943.86	0.19	0.07	2.80	5.09E-03	3.87E-02
Copb2	5700.93	0.21	0.04	5.27	1.39E-07	6.49E-06
Rnf10	8182.55	0.15	0.03	4.39	1.12E-05	2.95E-04
Scly	4495.25	0.12	0.04	2.83	4.71E-03	3.68E-02
Hmgn5	2375.85	0.25	0.06	4.04	5.40E-05	1.12E-03
C1ra	5678.97	0.17	0.05	3.56	3.65E-04	5.33E-03
Exosc10	3462.50	-0.09	0.04	-2.48	1.32E-02	7.80E-02
Myadm	2033.99	0.15	0.05	2.93	3.37E-03	2.87E-02
Slc7a8	4354.32	0.17	0.04	3.77	1.65E-04	2.84E-03
Uba2	3734.24	0.12	0.04	2.76	5.71E-03	4.20E-02
Cpsf2	2904.99	0.11	0.05	2.38	1.75E-02	9.48E-02
Ddah2	521.51	0.27	0.11	2.50	1.23E-02	7.45E-02
Srrm1	5795.95	-0.18	0.05	-3.55	3.88E-04	5.55E-03
Tmem141	176.85	0.36	0.15	2.37	1.80E-02	9.70E-02
Fubp1	4250.92	0.15	0.06	2.68	7.32E-03	5.06E-02
Jpt2	5050.27	0.14	0.05	2.99	2.80E-03	2.51E-02
Nus1	3403.40	0.19	0.05	3.59	3.34E-04	4.97E-03
Pbk	5303.53	0.21	0.06	3.49	4.91E-04	6.67E-03
Agpat5	1872.09	0.18	0.06	3.24	1.18E-03	1.29E-02
Stbd1	797.61	-0.34	0.07	-4.53	6.01E-06	1.73E-04
Rcn3	328.74	0.80	0.14	5.90	3.64E-09	2.43E-07
Rhpn2	1312.25	0.24	0.07	3.47	5.14E-04	6.88E-03
Tax1bp1	9771.83	-0.09	0.04	-2.48	1.32E-02	7.80E-02
Parp8	1688.58	-0.18	0.05	-3.92	8.75E-05	1.68E-03
Zwint	13113.99	0.10	0.03	3.36	7.92E-04	9.52E-03
Txndc17	1398.84	0.15	0.07	2.35	1.87E-02	9.92E-02
Lurap1l	531.75	0.27	0.09	2.99	2.81E-03	2.51E-02
Pnrc2	3514.90	-0.16	0.06	-2.50	1.23E-02	7.42E-02
Rnasek	3715.11	0.23	0.06	3.59	3.30E-04	4.93E-03
Ahi1	1961.01	-0.19	0.06	-3.44	5.80E-04	7.54E-03
Sult1d1	640.87	0.35	0.10	3.61	3.03E-04	4.62E-03
Nucb2	2661.91	0.28	0.05	5.44	5.26E-08	2.71E-06
Nptx2	4028.22	0.45	0.08	5.50	3.71E-08	2.00E-06
Mtmr1	2325.62	0.14	0.05	2.61	9.07E-03	5.94E-02
Tomm40	1120.40	0.20	0.08	2.68	7.28E-03	5.04E-02
Eif3g	1606.32	0.15	0.06	2.66	7.72E-03	5.26E-02
Sdcbp	4965.18	0.18	0.06	3.13	1.74E-03	1.73E-02
Prdx4	6041.85	0.38	0.05	7.23	4.75E-13	6.78E-11
Txnl1	3108.21	0.23	0.06	3.79	1.48E-04	2.60E-03
Syt5	1047.11	0.29	0.08	3.52	4.32E-04	6.06E-03
Sec61a1	13667.32	0.27	0.04	7.39	1.41E-13	2.21E-11
Dctn3	1261.90	0.17	0.07	2.51	1.20E-02	7.32E-02
Cd164	16595.53	0.18	0.06	3.16	1.56E-03	1.59E-02
Clasrp	1441.62	-0.22	0.08	-2.90	3.79E-03	3.13E-02
Fut8	1714.97	0.16	0.05	3.48	5.02E-04	6.79E-03
Cnot4	1359.37	-0.21	0.06	-3.62	2.94E-04	4.50E-03
Tuba8	527.82	0.37	0.10	3.78	1.54E-04	2.68E-03
Map3k14	426.31	-0.35	0.14	-2.48	1.30E-02	7.71E-02
Sep-09	1870.69	0.31	0.08	3.61	3.04E-04	4.62E-03
Rab11a	3505.75	0.14	0.05	2.60	9.21E-03	6.01E-02
Caprin1	13592.01	-0.10	0.04	-2.86	4.25E-03	3.40E-02
Slc40a1	1479.79	0.27	0.06	4.14	3.52E-05	7.77E-04
Cks1b	1143.53	0.26	0.06	4.63	3.70E-06	1.14E-04
Actr1a	3890.14	0.13	0.04	3.59	3.29E-04	4.93E-03
Irf3	974.29	0.23	0.07	3.37	7.60E-04	9.26E-03
Atxn10	2519.86	0.15	0.04	3.56	3.74E-04	5.41E-03
Copg1	6765.62	0.18	0.05	3.70	2.16E-04	3.57E-03
Akap8l	1895.05	-0.21	0.08	-2.47	1.34E-02	7.88E-02
Ccrl2	646.20	-0.24	0.08	-3.20	1.37E-03	1.44E-02
Arl6ip1	7008.43	0.25	0.05	4.96	6.90E-07	2.66E-05
Rpl36	2766.45	0.22	0.09	2.39	1.67E-02	9.17E-02
Gnpnat1	2007.23	-0.34	0.10	-3.28	1.05E-03	1.19E-02
Zfp326	1126.52	-0.18	0.07	-2.50	1.25E-02	7.52E-02
Cpq	1095.11	0.28	0.09	2.92	3.46E-03	2.93E-02
Mtmr7	1581.37	0.15	0.06	2.48	1.30E-02	7.72E-02
Rfk	3476.10	0.16	0.06	2.51	1.21E-02	7.35E-02
Ndufa1	2134.71	0.22	0.09	2.49	1.28E-02	7.64E-02
Atp6ap1	12448.85	0.26	0.05	5.60	2.16E-08	1.24E-06
Nup210	3973.14	-0.19	0.07	-2.56	1.05E-02	6.63E-02
Praf2	1328.87	0.22	0.06	3.48	4.99E-04	6.76E-03
Prdx5	3614.32	0.43	0.07	6.40	1.54E-10	1.49E-08
Eif3i	2900.83	0.32	0.06	5.11	3.17E-07	1.34E-05
Cadm1	13429.92	0.15	0.04	4.20	2.72E-05	6.33E-04
Hes6	783.67	0.25	0.09	2.77	5.68E-03	4.19E-02
Ctps2	1851.12	0.23	0.05	4.93	8.13E-07	3.07E-05
Eef1b2	4251.33	0.17	0.06	2.77	5.53E-03	4.10E-02
Slc1a4	1911.45	-0.41	0.07	-6.21	5.21E-10	4.32E-08
Ift20	402.29	0.25	0.10	2.43	1.50E-02	8.56E-02
Agpat1	3672.34	0.16	0.05	3.13	1.76E-03	1.75E-02
Impa1	2682.99	0.20	0.04	5.12	3.02E-07	1.30E-05
Srcin1	1734.43	-0.26	0.10	-2.78	5.42E-03	4.05E-02
Stard10	6073.33	0.35	0.04	7.84	4.51E-15	8.40E-13
Uso1	3519.58	0.15	0.04	3.71	2.07E-04	3.45E-03
Samhd1	4916.56	0.22	0.05	4.66	3.23E-06	1.02E-04
Lgals8	2926.41	-0.15	0.04	-3.37	7.59E-04	9.25E-03
Gtpbp2	3376.01	-0.32	0.08	-4.26	2.05E-05	4.95E-04
Cxcl11	2030.36	-0.16	0.06	-2.86	4.21E-03	3.38E-02
Bace2	12654.86	0.17	0.04	4.34	1.40E-05	3.59E-04
Olfm1	1794.30	0.21	0.05	4.47	7.94E-06	2.22E-04
Tspan5	2504.06	0.15	0.06	2.55	1.06E-02	6.67E-02
Naa10	1659.90	0.21	0.07	3.09	2.00E-03	1.93E-02
Gps2	2585.46	-0.16	0.06	-2.55	1.08E-02	6.77E-02
Nupr1	1227.99	-0.65	0.07	-8.76	1.98E-18	5.43E-16
Zfp113	591.52	-0.18	0.08	-2.38	1.71E-02	9.34E-02
Arl2	1599.48	0.13	0.05	2.46	1.40E-02	8.11E-02
Tmed2	8549.92	0.27	0.06	4.63	3.69E-06	1.14E-04
Txnip	2288.21	-0.32	0.05	-6.08	1.21E-09	8.99E-08
Arl3	1347.83	0.15	0.07	2.36	1.85E-02	9.85E-02
Gltp	3849.43	0.15	0.04	3.67	2.46E-04	3.93E-03
Ivd	1934.30	0.18	0.06	3.02	2.52E-03	2.30E-02
Scoc	1223.10	0.22	0.08	2.61	9.02E-03	5.91E-02
Cyb561d2	291.18	0.39	0.10	3.69	2.20E-04	3.60E-03
Tagln3	1055.52	0.34	0.07	5.02	5.24E-07	2.09E-05
Tmem59	6571.56	0.22	0.04	5.24	1.57E-07	7.24E-06
Arpc3	3126.21	0.19	0.07	2.60	9.45E-03	6.12E-02
Morf4l2	10958.18	0.21	0.04	5.68	1.38E-08	8.33E-07
Chp1	2847.74	0.18	0.05	3.67	2.40E-04	3.87E-03
P3h1	616.41	0.31	0.11	2.91	3.56E-03	2.99E-02
Trpc4ap	3374.18	0.11	0.05	2.38	1.73E-02	9.42E-02
Ppp4c	2042.30	0.17	0.05	3.38	7.23E-04	8.93E-03
Stub1	3794.29	0.24	0.07	3.56	3.67E-04	5.35E-03
Pdcd10	1453.82	0.23	0.10	2.39	1.67E-02	9.17E-02
Dstn	7122.02	0.27	0.05	5.65	1.58E-08	9.25E-07
Vps29	1347.73	0.18	0.07	2.44	1.45E-02	8.34E-02
Tspan3	6135.61	0.19	0.05	3.76	1.68E-04	2.88E-03
Arpc1a	2274.45	0.26	0.06	4.42	9.86E-06	2.64E-04
Dnaja2	4227.77	0.14	0.05	3.13	1.73E-03	1.73E-02
Copz1	4680.98	0.20	0.05	4.27	1.97E-05	4.81E-04
Aldh18a1	3574.98	-0.22	0.05	-4.14	3.52E-05	7.77E-04
Dynll1	4407.40	0.14	0.06	2.59	9.62E-03	6.19E-02
Clptm1	5752.73	0.12	0.04	3.03	2.43E-03	2.24E-02
Mtch1	5884.11	0.22	0.05	4.80	1.60E-06	5.56E-05
Snd1	6390.75	0.21	0.04	5.43	5.75E-08	2.93E-06
Fads2	6937.49	0.23	0.03	6.87	6.58E-12	7.81E-10
Slc2a5	1538.81	0.31	0.09	3.49	4.86E-04	6.62E-03
Gabarap	4371.73	0.24	0.05	4.90	9.60E-07	3.55E-05
Asna1	2736.40	0.15	0.05	2.89	3.81E-03	3.14E-02
Cib2	961.97	0.27	0.08	3.28	1.04E-03	1.18E-02
Rapgef4	929.80	0.21	0.07	3.04	2.38E-03	2.21E-02
Nme4	62.34	0.64	0.23	2.75	6.04E-03	4.36E-02
Mpp6	2128.89	0.17	0.05	3.19	1.40E-03	1.46E-02
Ylpm1	3689.56	-0.16	0.07	-2.37	1.78E-02	9.63E-02
Rps6ka4	1054.18	0.18	0.07	2.51	1.21E-02	7.37E-02
Glmp	2436.25	0.23	0.06	4.20	2.68E-05	6.25E-04
Ccnl1	2250.69	-0.29	0.09	-3.38	7.30E-04	8.99E-03
Rabgef1	955.20	0.17	0.06	2.71	6.66E-03	4.71E-02
Rnf14	6398.17	0.17	0.04	4.49	7.18E-06	2.03E-04
Alg2	5516.03	0.23	0.04	6.33	2.42E-10	2.24E-08
Aldh9a1	2423.16	0.29	0.04	6.85	7.38E-12	8.61E-10
Supt20	1537.16	-0.17	0.06	-3.06	2.23E-03	2.10E-02
Zbtb33	1742.24	-0.15	0.06	-2.36	1.81E-02	9.72E-02
Trpm5	2420.86	0.63	0.09	6.96	3.47E-12	4.28E-10
Tssc4	3813.46	0.22	0.07	3.21	1.32E-03	1.40E-02
Pdxp	1480.23	0.24	0.07	3.66	2.55E-04	4.03E-03
Ly6i	454.51	0.54	0.09	6.26	3.85E-10	3.32E-08
Bcam	4894.89	0.35	0.06	6.26	3.80E-10	3.29E-08
Rps27	3878.10	0.31	0.09	3.33	8.80E-04	1.03E-02
C1d	1146.28	0.24	0.10	2.48	1.30E-02	7.72E-02
Park7	2001.54	0.25	0.07	3.53	4.08E-04	5.77E-03
Jph3	542.80	-0.39	0.13	-2.93	3.37E-03	2.87E-02
Parva	5374.20	0.17	0.05	3.31	9.29E-04	1.08E-02
Smarce1	3104.50	-0.16	0.05	-3.25	1.16E-03	1.27E-02
Mogs	2387.34	0.22	0.04	5.09	3.61E-07	1.51E-05
Cltrn	7612.61	0.25	0.09	2.71	6.65E-03	4.71E-02
Atp5j2	2455.14	0.26	0.07	3.65	2.67E-04	4.16E-03
Zc3h8	414.59	-0.31	0.09	-3.49	4.88E-04	6.64E-03
Gabarapl1	1977.98	0.20	0.07	3.06	2.23E-03	2.10E-02
Isg20	2924.27	0.14	0.05	2.67	7.55E-03	5.18E-02
Jmy	1492.44	-0.21	0.06	-3.24	1.21E-03	1.31E-02
Noc3l	758.25	-0.16	0.06	-2.60	9.19E-03	6.01E-02
Usp29	1823.80	0.26	0.07	3.48	5.07E-04	6.82E-03
Ttyh1	2689.34	0.63	0.05	11.95	6.39E-33	5.72E-30
Rbak	417.23	-0.30	0.09	-3.51	4.43E-04	6.16E-03
Gsdma	7415.97	0.24	0.05	4.65	3.32E-06	1.04E-04
Cdc42se1	1571.84	0.18	0.06	3.19	1.41E-03	1.46E-02
Rsad2	1212.53	-0.20	0.08	-2.49	1.28E-02	7.64E-02
Ppp1r1a	4205.66	0.25	0.07	3.83	1.30E-04	2.33E-03
Rab37	966.17	0.23	0.08	2.98	2.92E-03	2.57E-02
Nectin1	2166.26	0.20	0.06	3.29	1.01E-03	1.15E-02
Nudt11	2347.81	0.18	0.07	2.60	9.27E-03	6.03E-02
Chst11	5732.90	0.17	0.05	3.40	6.77E-04	8.50E-03
Rnase4	1491.93	0.31	0.07	4.41	1.02E-05	2.71E-04
Akr1a1	7697.29	0.14	0.04	3.05	2.25E-03	2.12E-02
Fam13a	131.71	0.43	0.18	2.41	1.59E-02	8.90E-02
Sumf1	1561.26	0.24	0.07	3.67	2.45E-04	3.92E-03
Wrap73	499.13	0.37	0.09	4.18	2.89E-05	6.65E-04
Rab2a	6942.27	0.18	0.05	3.50	4.59E-04	6.36E-03
Edf1	1923.74	0.17	0.07	2.49	1.29E-02	7.68E-02
Usp14	3169.78	0.13	0.05	2.45	1.44E-02	8.30E-02
Chst12	302.25	0.44	0.14	3.09	1.99E-03	1.92E-02
Cope	2377.95	0.38	0.06	6.78	1.19E-11	1.30E-09
Wsb2	4399.89	0.15	0.05	3.25	1.14E-03	1.26E-02
C1galt1c1	1035.37	0.29	0.09	3.34	8.46E-04	1.00E-02
Mettl9	3174.83	0.19	0.07	2.56	1.05E-02	6.63E-02
Tpm3	3588.58	0.17	0.04	4.35	1.35E-05	3.47E-04
Erbin	3810.51	-0.13	0.05	-2.39	1.69E-02	9.23E-02
Fetub	2228.71	0.32	0.07	4.41	1.04E-05	2.77E-04
Pcbp4	2247.16	0.21	0.07	3.23	1.25E-03	1.34E-02
Fxyd6	632.77	0.31	0.10	3.14	1.69E-03	1.69E-02
Nrip2	188.38	-0.72	0.17	-4.33	1.49E-05	3.78E-04
Fads3	1088.68	-0.33	0.07	-4.94	7.69E-07	2.94E-05
Cd274	4955.65	-0.12	0.03	-3.50	4.58E-04	6.35E-03
Actn4	7129.85	0.23	0.05	4.75	2.03E-06	6.82E-05
Taf8	449.01	-0.22	0.09	-2.59	9.47E-03	6.13E-02
Dusp10	1494.39	0.18	0.05	3.38	7.19E-04	8.91E-03
Sv2a	2535.87	0.19	0.06	3.18	1.46E-03	1.51E-02
Perp	1618.78	0.17	0.06	2.75	5.99E-03	4.35E-02
Sdf2l1	2888.92	0.66	0.08	8.77	1.85E-18	5.17E-16
Ctsz	5636.99	0.29	0.06	4.60	4.21E-06	1.28E-04
Itm2c	5173.17	0.38	0.05	7.21	5.67E-13	7.85E-11
Abhd8	2735.98	0.46	0.08	6.15	7.72E-10	6.20E-08
Mrps24	628.15	0.33	0.11	2.90	3.69E-03	3.07E-02
Htra2	1066.29	0.21	0.07	2.97	2.94E-03	2.58E-02
Cldn12	2864.48	-0.16	0.05	-3.32	8.99E-04	1.05E-02
Rpl23	4747.11	0.23	0.05	5.09	3.53E-07	1.48E-05
Zfp110	1058.43	-0.17	0.06	-3.04	2.33E-03	2.17E-02
Zfand6	2469.72	0.11	0.05	2.38	1.74E-02	9.46E-02
Lrp10	3392.08	0.15	0.06	2.54	1.10E-02	6.87E-02
Dap3	1707.28	0.15	0.05	2.69	7.20E-03	5.00E-02
Vps35	5977.30	0.22	0.06	3.88	1.05E-04	1.96E-03
Clstn1	7283.16	0.12	0.04	3.12	1.80E-03	1.78E-02
Twsg1	5678.64	0.18	0.04	4.41	1.03E-05	2.75E-04
Tmem176b	4073.24	0.18	0.03	5.10	3.40E-07	1.43E-05
Ifi30	2229.23	0.20	0.08	2.67	7.48E-03	5.14E-02
Atp5d	3961.65	0.22	0.07	3.18	1.49E-03	1.53E-02
Sdhc	1584.01	0.21	0.07	2.96	3.06E-03	2.66E-02
Tmem176a	884.34	0.24	0.07	3.46	5.47E-04	7.23E-03
Cystm1	2673.09	0.30	0.07	4.19	2.80E-05	6.49E-04
Tmem167	1755.34	0.26	0.08	3.11	1.87E-03	1.83E-02
Tsen34	2503.35	0.23	0.08	3.00	2.71E-03	2.44E-02
Eif3f	2823.38	0.17	0.06	2.88	3.97E-03	3.24E-02
Lsm7	628.37	0.28	0.10	2.81	4.89E-03	3.77E-02
Lamtor4	439.27	0.30	0.11	2.82	4.77E-03	3.71E-02
Cxcl16	689.65	0.32	0.08	3.81	1.38E-04	2.43E-03
Tspan13	4153.94	0.26	0.06	4.12	3.71E-05	8.13E-04
Tmed3	2982.95	0.32	0.07	4.53	5.94E-06	1.72E-04
Dnajc30	369.34	-0.38	0.14	-2.73	6.26E-03	4.49E-02
Fkbp11	471.53	0.63	0.12	5.44	5.46E-08	2.80E-06
Chchd1	1189.63	0.23	0.09	2.44	1.49E-02	8.48E-02
1110006O24Rik	56.59	-0.84	0.31	-2.70	6.90E-03	4.83E-02
Tipin	2723.33	0.13	0.05	2.81	4.88E-03	3.77E-02
Bud23	1276.80	0.18	0.07	2.40	1.64E-02	9.09E-02
Cox7b	4157.44	0.19	0.08	2.47	1.35E-02	7.91E-02
Atp6v1f	2066.94	0.26	0.07	3.82	1.32E-04	2.37E-03
Uqcr10	1007.01	0.23	0.09	2.44	1.48E-02	8.44E-02
Ufc1	1543.76	0.16	0.05	3.18	1.45E-03	1.50E-02
Ubl5	1081.85	0.21	0.09	2.35	1.86E-02	9.86E-02
Ogfod3	809.66	0.27	0.10	2.80	5.10E-03	3.88E-02
P3h4	862.61	0.22	0.08	2.83	4.59E-03	3.60E-02
Commd4	887.84	0.18	0.07	2.56	1.06E-02	6.66E-02
Nenf	918.66	0.33	0.11	3.06	2.21E-03	2.09E-02
Sec61b	1559.55	0.50	0.07	7.00	2.48E-12	3.24E-10
Msmo1	2467.29	0.49	0.10	4.76	1.94E-06	6.57E-05
Eif1ax	4260.66	0.15	0.05	3.17	1.55E-03	1.58E-02
Tmem9	1683.49	0.27	0.07	3.75	1.78E-04	3.03E-03
Arfgap3	1645.33	0.32	0.06	5.01	5.41E-07	2.15E-05
Ssr2	4867.57	0.38	0.05	7.17	7.60E-13	1.04E-10
Camk2n1	2895.25	0.27	0.05	5.19	2.13E-07	9.45E-06
Sec11c	1554.31	0.22	0.07	3.07	2.12E-03	2.02E-02
Fam53c	3275.84	-0.18	0.05	-3.57	3.59E-04	5.28E-03
Isoc1	2084.37	0.15	0.06	2.49	1.26E-02	7.59E-02
Cenpw	652.67	0.24	0.09	2.75	5.89E-03	4.30E-02
Dmac2	674.75	0.16	0.07	2.35	1.89E-02	9.99E-02
Pla2g12a	478.39	0.38	0.09	4.17	3.02E-05	6.88E-04
Gmpr	850.41	0.32	0.09	3.54	3.98E-04	5.65E-03
Ostc	2945.59	0.34	0.08	4.38	1.19E-05	3.11E-04
Ergic3	6399.27	0.18	0.06	3.01	2.66E-03	2.41E-02
Ndufc1	792.64	0.29	0.11	2.71	6.83E-03	4.79E-02
Sac3d1	824.58	0.38	0.10	3.67	2.46E-04	3.93E-03
Arrdc4	647.75	-0.31	0.08	-4.09	4.29E-05	9.18E-04
Psmd6	3030.52	0.19	0.05	3.65	2.66E-04	4.16E-03
Ndufa7	1103.61	0.21	0.08	2.77	5.63E-03	4.17E-02
Slc7a6os	811.30	-0.20	0.08	-2.53	1.13E-02	6.98E-02
Fis1	2183.61	0.21	0.08	2.46	1.40E-02	8.11E-02
Cdc26	564.33	0.21	0.09	2.36	1.81E-02	9.72E-02
Spc25	4762.77	0.30	0.06	5.44	5.46E-08	2.80E-06
Cyc1	3556.57	0.19	0.07	2.87	4.04E-03	3.28E-02
Sys1	1143.98	0.26	0.10	2.67	7.50E-03	5.15E-02
Rex1bd	578.72	0.37	0.12	3.05	2.26E-03	2.12E-02
Atp5md	1925.62	0.33	0.11	3.05	2.28E-03	2.13E-02
Rpl15	7461.33	0.26	0.06	4.04	5.37E-05	1.12E-03
Rpl36al	3302.17	0.29	0.08	3.75	1.76E-04	3.01E-03
Rpl35	3306.01	0.18	0.07	2.59	9.63E-03	6.19E-02
Prelid1	4571.37	0.20	0.04	5.29	1.19E-07	5.66E-06
Zmynd11	4963.54	-0.13	0.04	-3.04	2.38E-03	2.21E-02
Lamtor1	1676.15	0.14	0.06	2.54	1.12E-02	6.97E-02
Rwdd1	2144.80	0.16	0.07	2.41	1.61E-02	8.98E-02
Pgpep1	723.66	0.21	0.07	3.14	1.70E-03	1.69E-02
Ubxn6	1817.29	0.17	0.06	3.11	1.84E-03	1.82E-02
Fam107b	1326.37	0.23	0.07	3.15	1.63E-03	1.64E-02
Sppl2a	3011.14	0.24	0.06	4.19	2.81E-05	6.50E-04
Drap1	1547.12	0.21	0.08	2.44	1.46E-02	8.36E-02
Uqcrh	1393.60	0.41	0.07	5.57	2.53E-08	1.41E-06
Cmpk1	3507.62	0.21	0.08	2.60	9.33E-03	6.06E-02
Ube2v1	2597.53	0.16	0.05	3.34	8.37E-04	9.97E-03
Stoml2	1719.80	0.21	0.08	2.60	9.32E-03	6.06E-02
Uqcr11	1003.28	0.25	0.09	2.67	7.68E-03	5.24E-02
Gpatch4	536.29	-0.33	0.13	-2.62	8.79E-03	5.80E-02
Spcs2	4490.53	0.34	0.07	4.74	2.10E-06	7.02E-05
Pspc1	1520.03	-0.14	0.06	-2.36	1.83E-02	9.79E-02
Sltm	2439.92	-0.17	0.07	-2.54	1.10E-02	6.87E-02
Uba5	1302.13	0.21	0.07	2.85	4.32E-03	3.45E-02
Tmem41a	414.03	0.35	0.11	3.27	1.08E-03	1.22E-02
Oser1	1433.87	-0.14	0.05	-2.75	5.90E-03	4.30E-02
Uqcrfs1	2519.01	0.25	0.06	4.59	4.41E-06	1.33E-04
Chmp3	2485.98	0.15	0.06	2.36	1.84E-02	9.81E-02
Rbm4b	1027.78	-0.19	0.06	-3.08	2.04E-03	1.95E-02
4921524J17Rik	637.36	-0.19	0.08	-2.36	1.84E-02	9.81E-02
Lrrk2	1261.82	0.31	0.09	3.38	7.36E-04	9.04E-03
Rbm22	2319.71	-0.19	0.05	-4.21	2.54E-05	5.99E-04
Smim7	2254.10	0.21	0.07	2.93	3.40E-03	2.89E-02
Dele1	2308.20	-0.14	0.04	-3.14	1.67E-03	1.67E-02
Ormdl2	311.62	0.33	0.11	2.93	3.43E-03	2.91E-02
Mrpl33	1200.64	0.25	0.09	2.71	6.78E-03	4.77E-02
Trim35	10449.64	-0.15	0.03	-4.70	2.57E-06	8.28E-05
Dnajc10	4161.23	0.32	0.06	5.27	1.33E-07	6.24E-06
Pmpca	1843.26	0.10	0.04	2.45	1.44E-02	8.31E-02
Hmg20a	1761.92	-0.15	0.04	-3.33	8.68E-04	1.02E-02
Zfp869	1931.97	-0.15	0.05	-2.70	6.91E-03	4.83E-02
Pcyox1	2071.21	0.14	0.05	2.93	3.38E-03	2.88E-02
Rnf128	2974.38	0.17	0.06	2.82	4.82E-03	3.74E-02
Lman2	5617.94	0.18	0.04	5.12	3.10E-07	1.32E-05
Fip1l1	6039.11	-0.20	0.03	-6.82	8.97E-12	1.03E-09
Pccb	381.32	0.32	0.13	2.54	1.11E-02	6.89E-02
Kdelr2	3390.10	0.36	0.05	7.43	1.13E-13	1.80E-11
Cops9	649.28	0.26	0.10	2.63	8.64E-03	5.74E-02
Prpf38b	3007.53	-0.22	0.06	-3.72	2.00E-04	3.35E-03
Asf1b	2093.84	0.25	0.05	4.80	1.58E-06	5.53E-05
Cir1	547.10	-0.27	0.10	-2.73	6.32E-03	4.52E-02
Tmx2	4197.76	0.13	0.04	2.98	2.88E-03	2.55E-02
Luc7l	3310.34	-0.21	0.05	-3.96	7.35E-05	1.46E-03
Tmem134	890.21	0.17	0.07	2.52	1.18E-02	7.20E-02
Psmd12	2897.33	0.23	0.05	4.36	1.32E-05	3.39E-04
Psmd5	960.62	0.23	0.06	3.97	7.31E-05	1.45E-03
Med28	2077.85	0.20	0.07	2.83	4.59E-03	3.60E-02
Fam210b	532.63	0.37	0.10	3.67	2.45E-04	3.92E-03
Rpl11	4626.79	0.18	0.05	3.82	1.34E-04	2.39E-03
Paics	5293.07	0.12	0.05	2.44	1.47E-02	8.40E-02
Dynlrb1	1553.84	0.18	0.08	2.36	1.82E-02	9.76E-02
Lsm14a	4972.19	-0.13	0.04	-3.40	6.79E-04	8.51E-03
Magt1	2956.90	0.51	0.07	7.33	2.37E-13	3.61E-11
Pgp	2993.70	0.32	0.06	5.12	3.09E-07	1.32E-05
Psmc6	3837.10	0.16	0.06	2.79	5.25E-03	3.96E-02
Trak1	4606.78	0.21	0.04	4.64	3.41E-06	1.06E-04
Rps10	5049.08	0.19	0.07	2.81	4.94E-03	3.80E-02
Naaa	1572.68	-0.22	0.06	-3.95	7.93E-05	1.55E-03
Rpl14	7288.22	0.15	0.05	3.18	1.49E-03	1.53E-02
Cuedc2	1818.66	0.21	0.05	3.83	1.27E-04	2.29E-03
Atp5e	1566.72	0.42	0.11	3.82	1.36E-04	2.41E-03
Acbd4	741.83	0.20	0.08	2.45	1.43E-02	8.27E-02
Nop56	4755.64	-0.14	0.05	-2.98	2.86E-03	2.54E-02
Kbtbd4	1084.98	0.15	0.06	2.65	8.08E-03	5.45E-02
Nkain1	3481.26	0.24	0.05	4.55	5.44E-06	1.60E-04
Rnf141	2595.61	0.13	0.05	2.49	1.29E-02	7.69E-02
Eef1g	6976.73	0.11	0.03	3.26	1.13E-03	1.26E-02
Ccdc47	5544.05	-0.16	0.05	-3.47	5.18E-04	6.92E-03
Ctdnep1	3148.67	0.11	0.04	2.51	1.21E-02	7.35E-02
Ube2t	716.01	0.26	0.10	2.60	9.27E-03	6.03E-02
Nde1	1306.61	0.19	0.07	2.80	5.14E-03	3.89E-02
Gatad1	3089.27	0.22	0.07	3.20	1.39E-03	1.45E-02
Rrp15	334.60	-0.22	0.09	-2.40	1.66E-02	9.14E-02
Tmem19	965.03	0.16	0.06	2.53	1.13E-02	6.98E-02
Dph7	221.28	-0.35	0.12	-2.89	3.86E-03	3.17E-02
Resf1	1887.81	-0.19	0.08	-2.44	1.48E-02	8.44E-02
Rpl39	2309.08	0.31	0.11	2.87	4.13E-03	3.33E-02
Ndufb8	4256.46	0.30	0.08	3.61	3.08E-04	4.66E-03
Uqcc2	1098.84	0.21	0.09	2.37	1.79E-02	9.65E-02
Agtpbp1	2416.87	-0.20	0.06	-3.23	1.22E-03	1.32E-02
Ndufa10	1830.87	0.11	0.05	2.36	1.82E-02	9.76E-02
Ift22	996.09	0.19	0.08	2.52	1.18E-02	7.22E-02
Gprasp1	7138.05	0.13	0.05	2.51	1.21E-02	7.35E-02
Cltc	7281.47	0.14	0.05	3.05	2.32E-03	2.16E-02
Zc3h13	1804.28	-0.19	0.07	-2.49	1.29E-02	7.68E-02
Stk35	5029.85	0.22	0.06	3.70	2.17E-04	3.58E-03
Herc4	1865.46	0.16	0.05	3.23	1.23E-03	1.33E-02
Dedd2	789.28	0.19	0.08	2.41	1.61E-02	8.97E-02
Cxxc5	3118.29	0.26	0.05	5.58	2.39E-08	1.34E-06
Erp29	2727.16	0.41	0.06	7.27	3.71E-13	5.41E-11
Armcx2	6805.03	0.11	0.03	3.37	7.57E-04	9.23E-03
Ppil4	2126.72	-0.20	0.05	-3.96	7.53E-05	1.49E-03
Dhdds	2638.76	0.16	0.05	3.35	8.06E-04	9.64E-03
Rps20	3936.55	0.23	0.05	4.66	3.13E-06	9.94E-05
Ssr3	7519.35	0.26	0.07	3.65	2.62E-04	4.10E-03
Ero1lb	39066.95	0.21	0.05	4.06	4.88E-05	1.03E-03
Calcoco1	1684.14	-0.17	0.07	-2.63	8.61E-03	5.73E-02
Ccar1	3567.12	-0.20	0.05	-3.85	1.17E-04	2.14E-03
Tmed9	3028.75	0.23	0.05	5.03	4.99E-07	2.03E-05
Mfap1a	3406.17	-0.15	0.04	-3.68	2.32E-04	3.77E-03
Ppfibp1	3085.63	-0.17	0.05	-3.65	2.59E-04	4.08E-03
Slc39a8	6874.87	0.43	0.04	11.97	5.03E-33	5.19E-30
Dusp6	820.65	-0.34	0.09	-3.77	1.60E-04	2.78E-03
Get4	1393.37	0.26	0.05	4.74	2.09E-06	7.01E-05
Zfp788	906.02	-0.21	0.08	-2.45	1.44E-02	8.29E-02
Anp32b	7410.91	0.10	0.04	2.58	9.83E-03	6.28E-02
Rpl38	2716.66	0.25	0.09	2.88	4.01E-03	3.26E-02
Sdhb	1720.62	0.27	0.06	4.45	8.70E-06	2.38E-04
Mrpl18	1665.95	0.30	0.05	6.16	7.50E-10	6.07E-08
Ost4	1125.07	0.32	0.08	4.13	3.57E-05	7.87E-04
1810037I17Rik	1372.93	0.28	0.09	3.20	1.39E-03	1.45E-02
Polr2g	1945.92	0.14	0.06	2.40	1.62E-02	9.00E-02
Cep83os	751.63	-0.24	0.08	-2.92	3.51E-03	2.96E-02
Ccdc130	916.42	-0.26	0.09	-2.74	6.17E-03	4.44E-02
Slc38a2	17587.34	-0.17	0.05	-3.15	1.62E-03	1.63E-02
Arpc5	5487.55	0.16	0.05	3.29	1.01E-03	1.15E-02
Zfp639	900.84	-0.21	0.08	-2.74	6.21E-03	4.45E-02
Ilf2	2030.46	0.21	0.06	3.67	2.47E-04	3.93E-03
Zmym4	2915.87	-0.14	0.06	-2.42	1.54E-02	8.69E-02
Rab39b	4995.09	-0.30	0.06	-4.79	1.70E-06	5.83E-05
Snrnp48	1137.57	-0.22	0.08	-2.80	5.11E-03	3.88E-02
Derl1	5703.77	0.15	0.04	3.78	1.58E-04	2.75E-03
Dnajb11	5985.32	0.31	0.05	5.93	2.95E-09	2.01E-07
Slc35a4	1999.13	0.15	0.06	2.64	8.22E-03	5.53E-02
Rnf115	3721.63	0.13	0.05	2.76	5.80E-03	4.24E-02
Akr1b10	461.73	0.24	0.10	2.39	1.68E-02	9.23E-02
Slc25a11	1921.79	0.23	0.06	3.56	3.68E-04	5.36E-03
Rgs10	340.86	0.30	0.12	2.43	1.50E-02	8.56E-02
Dcxr	257.53	0.33	0.11	2.98	2.84E-03	2.53E-02
Cfap410	1020.77	0.31	0.09	3.57	3.63E-04	5.31E-03
Mtln	285.70	0.41	0.17	2.36	1.85E-02	9.85E-02
Rpl4	13340.38	0.15	0.02	6.28	3.47E-10	3.07E-08
Sumf2	1111.13	0.35	0.07	4.72	2.36E-06	7.75E-05
Ppm1m	964.54	0.28	0.08	3.40	6.79E-04	8.51E-03
Fam32a	2043.21	0.17	0.05	3.44	5.75E-04	7.51E-03
Atp5g2	3797.59	0.17	0.07	2.57	1.02E-02	6.48E-02
Mesd	4245.92	0.16	0.06	2.92	3.48E-03	2.94E-02
Rpl41	6993.55	0.28	0.08	3.46	5.37E-04	7.13E-03
Fbxo28	1783.31	-0.19	0.06	-2.99	2.79E-03	2.50E-02
Npc2	2710.52	0.37	0.04	8.34	7.63E-17	1.83E-14
Trabd	1777.15	0.28	0.06	4.53	5.92E-06	1.72E-04
Srsf6	6689.77	-0.16	0.06	-2.84	4.50E-03	3.56E-02
Zwilch	1412.46	-0.15	0.06	-2.56	1.05E-02	6.61E-02
Apopt1	369.50	-0.38	0.11	-3.31	9.40E-04	1.09E-02
Pdf	315.31	-0.31	0.11	-2.70	6.93E-03	4.84E-02
Rtraf	1831.46	0.18	0.05	3.59	3.36E-04	4.99E-03
Mpnd	1973.54	0.23	0.05	4.84	1.32E-06	4.70E-05
Nutf2	1988.38	0.17	0.05	3.22	1.29E-03	1.37E-02
A930013F10Rik	83.19	-0.89	0.27	-3.31	9.42E-04	1.09E-02
Yif1a	1903.97	0.15	0.06	2.37	1.79E-02	9.65E-02
Dynll2	2439.38	0.12	0.05	2.49	1.27E-02	7.60E-02
Snhg17	367.49	-0.26	0.08	-3.25	1.14E-03	1.26E-02
Upf3b	2752.52	-0.22	0.06	-3.84	1.22E-04	2.22E-03
Kdelr1	3077.65	0.19	0.07	2.84	4.44E-03	3.53E-02
Ino80	1438.42	-0.24	0.06	-3.81	1.40E-04	2.48E-03
Bcas2	1424.43	0.13	0.05	2.66	7.91E-03	5.38E-02
Fam135a	5655.24	-0.16	0.05	-3.15	1.64E-03	1.65E-02
Rpl24	7210.64	0.19	0.06	3.03	2.48E-03	2.28E-02
Rnaset2b	3028.39	0.22	0.05	4.30	1.73E-05	4.32E-04
Rnaseh2c	760.86	0.37	0.10	3.70	2.11E-04	3.51E-03
Tmbim4	1185.83	0.21	0.07	3.04	2.34E-03	2.18E-02
Ciao2a	1527.17	0.23	0.07	3.12	1.81E-03	1.79E-02
Babam1	2899.94	0.13	0.05	2.40	1.64E-02	9.08E-02
Pomgnt1	2176.55	0.21	0.04	4.83	1.36E-06	4.80E-05
Rpa1	6024.32	0.21	0.05	4.45	8.45E-06	2.33E-04
Ddx39	1844.08	0.19	0.06	3.46	5.43E-04	7.19E-03
Stt3b	4390.89	0.14	0.04	3.65	2.58E-04	4.07E-03
Fam114a1	617.64	0.54	0.10	5.59	2.32E-08	1.31E-06
Crip2	1016.27	0.22	0.07	3.03	2.41E-03	2.23E-02
Mettl26	726.49	0.26	0.07	3.60	3.13E-04	4.73E-03
Ndufs3	1122.09	0.23	0.07	3.52	4.39E-04	6.13E-03
Ciz1	1238.91	-0.20	0.07	-2.82	4.84E-03	3.75E-02
Ankrd13a	5555.55	0.11	0.03	3.29	9.87E-04	1.13E-02
Fbxl15	936.61	0.22	0.08	2.70	6.96E-03	4.86E-02
Rmnd5a	5023.64	-0.14	0.04	-3.21	1.33E-03	1.41E-02
Nsmce2	655.02	0.19	0.07	2.59	9.53E-03	6.15E-02
Tmem109	1971.23	0.16	0.05	3.05	2.27E-03	2.12E-02
Smim14	2009.72	0.16	0.06	2.88	3.99E-03	3.25E-02
Pdrg1	1021.92	0.18	0.05	3.36	7.73E-04	9.37E-03
Dpm3	450.69	0.37	0.12	3.02	2.55E-03	2.33E-02
Cgref1	343.96	0.49	0.12	3.95	7.93E-05	1.55E-03
Tmed10	6658.56	0.30	0.03	10.58	3.72E-26	2.38E-23
Rtn4	6359.55	0.13	0.04	3.23	1.25E-03	1.34E-02
Mocos	106.32	0.52	0.18	2.95	3.21E-03	2.77E-02
Mrpl28	2272.60	0.24	0.07	3.44	5.85E-04	7.59E-03
Ube2c	3818.16	0.19	0.05	3.61	3.05E-04	4.63E-03
Samm50	1473.46	0.17	0.06	2.75	6.02E-03	4.35E-02
Pcyt2	1007.00	0.22	0.07	3.00	2.70E-03	2.44E-02
Ifitm1	163.59	0.41	0.14	2.92	3.50E-03	2.96E-02
Rnf166	686.50	-0.22	0.09	-2.54	1.12E-02	6.97E-02
Trp53inp2	7434.32	0.24	0.04	5.31	1.11E-07	5.30E-06
Mrps18c	799.74	0.21	0.09	2.40	1.65E-02	9.13E-02
Tmem219	551.10	0.26	0.10	2.64	8.40E-03	5.62E-02
Abhd11	311.97	0.26	0.09	2.81	4.95E-03	3.80E-02
1110038B12Rik	649.34	-0.28	0.08	-3.32	9.10E-04	1.06E-02
Elovl5	5492.19	0.09	0.04	2.44	1.47E-02	8.40E-02
Foxk2	5139.51	0.09	0.03	2.72	6.60E-03	4.68E-02
Tmcc2	2269.89	0.19	0.05	4.12	3.81E-05	8.30E-04
1110065P20Rik	434.86	0.43	0.12	3.66	2.57E-04	4.06E-03
1110018N20Rik	77.26	-0.69	0.24	-2.88	3.96E-03	3.24E-02
Fam216a	2236.56	0.14	0.05	2.64	8.31E-03	5.58E-02
Prpf31	1674.79	0.15	0.06	2.50	1.25E-02	7.54E-02
Spcs1	3196.38	0.19	0.07	2.76	5.77E-03	4.23E-02
Snx15	682.04	0.22	0.09	2.35	1.89E-02	9.99E-02
Tmem258	1070.87	0.35	0.10	3.45	5.50E-04	7.25E-03
Slc30a5	2418.03	0.28	0.06	4.76	1.93E-06	6.55E-05
Pycr2	1767.96	0.18	0.06	2.98	2.89E-03	2.55E-02
Chac1	4129.84	-0.41	0.06	-6.36	2.05E-10	1.94E-08
Psmd11	1532.53	0.15	0.06	2.47	1.35E-02	7.90E-02
Gmppa	1626.00	0.20	0.06	3.33	8.73E-04	1.03E-02
Zc3h15	1561.47	-0.14	0.06	-2.38	1.72E-02	9.36E-02
Tmem160	496.55	0.62	0.15	4.17	3.06E-05	6.92E-04
Stoml1	386.55	-0.38	0.11	-3.38	7.25E-04	8.94E-03
Alkbh3	937.61	-0.20	0.07	-3.03	2.48E-03	2.28E-02
Gsdmd	1888.65	0.25	0.05	5.16	2.48E-07	1.08E-05
Cnppd1	1921.43	-0.31	0.05	-5.72	1.07E-08	6.57E-07
Tmem256	625.00	0.52	0.12	4.20	2.70E-05	6.29E-04
Ptms	9322.38	0.20	0.05	3.77	1.62E-04	2.80E-03
Zfp746	1017.54	-0.38	0.06	-6.07	1.31E-09	9.55E-08
Slc38a4	4644.16	0.20	0.06	3.48	5.11E-04	6.84E-03
Wdfy1	2475.85	-0.09	0.04	-2.36	1.81E-02	9.73E-02
Mapk1ip1	518.17	-0.25	0.10	-2.61	8.95E-03	5.88E-02
Rhou	177.17	-0.30	0.13	-2.39	1.68E-02	9.23E-02
Sec24d	1026.16	0.57	0.06	9.40	5.21E-21	2.00E-18
Pir	948.66	0.27	0.07	3.61	3.07E-04	4.65E-03
Psmg4	279.01	0.38	0.12	3.25	1.17E-03	1.28E-02
Txndc15	1496.42	0.21	0.07	3.25	1.14E-03	1.26E-02
Emc10	2838.67	0.23	0.06	4.15	3.33E-05	7.46E-04
Col22a1	948.80	0.19	0.08	2.40	1.65E-02	9.13E-02
Cad	3173.37	0.17	0.06	2.73	6.29E-03	4.50E-02
Nkiras1	561.15	0.24	0.08	3.07	2.16E-03	2.04E-02
Gemin7	907.18	0.27	0.08	3.40	6.69E-04	8.40E-03
1500009L16Rik	1764.21	0.30	0.05	5.81	6.30E-09	3.99E-07
Slc39a11	224.45	0.32	0.13	2.44	1.46E-02	8.36E-02
Polr2f	680.06	0.35	0.08	4.57	4.99E-06	1.48E-04
Wnk4	1544.80	-0.18	0.08	-2.38	1.72E-02	9.38E-02
Eif1ad	3215.96	-0.16	0.05	-3.27	1.07E-03	1.20E-02
Ttc39b	2508.73	-0.27	0.08	-3.25	1.16E-03	1.27E-02
Ndufa11	1419.76	0.26	0.09	3.05	2.28E-03	2.13E-02
Zfp715	407.47	-0.29	0.11	-2.58	9.91E-03	6.32E-02
Cdc16	2330.20	0.12	0.04	2.83	4.62E-03	3.62E-02
Nt5dc2	5068.36	0.17	0.06	2.98	2.89E-03	2.55E-02
Cysltr2	99.75	0.45	0.18	2.55	1.06E-02	6.67E-02
Meaf6	2493.79	-0.14	0.05	-2.67	7.63E-03	5.21E-02
Dpf3	189.62	-0.54	0.15	-3.65	2.66E-04	4.15E-03
Mettl7a1	905.83	0.23	0.09	2.54	1.10E-02	6.86E-02
2210016F16Rik	1015.31	0.27	0.07	3.65	2.60E-04	4.09E-03
Psmd1	6193.75	0.22	0.04	6.15	7.89E-10	6.30E-08
Atp5mpl	1595.72	0.27	0.09	3.13	1.76E-03	1.74E-02
Fuz	413.52	0.27	0.11	2.47	1.34E-02	7.89E-02
Plscr3	784.26	0.16	0.06	2.57	1.01E-02	6.40E-02
Lman1	3498.49	0.24	0.04	6.02	1.77E-09	1.25E-07
Gpatch2l	1435.43	-0.20	0.05	-3.64	2.76E-04	4.27E-03
Derl3	481.94	0.84	0.16	5.21	1.92E-07	8.61E-06
Cox10	788.84	-0.19	0.08	-2.38	1.75E-02	9.50E-02
Tspan15	2455.12	0.16	0.06	2.80	5.13E-03	3.88E-02
Polr3b	1441.27	-0.17	0.06	-2.87	4.11E-03	3.33E-02
Tbce	1106.37	-0.21	0.07	-3.10	1.93E-03	1.87E-02
Draxin	79.72	0.91	0.27	3.38	7.25E-04	8.94E-03
Taf15	1694.10	-0.34	0.06	-6.12	9.36E-10	7.39E-08
Crtc3	991.08	-0.24	0.08	-2.99	2.80E-03	2.51E-02
Mipep	659.59	0.26	0.08	3.14	1.71E-03	1.71E-02
Atp6ap2	13720.51	0.17	0.05	3.30	9.82E-04	1.13E-02
Eef2kmt	223.90	0.35	0.13	2.75	5.88E-03	4.30E-02
Cpm	1142.33	0.20	0.06	3.09	2.01E-03	1.93E-02
Sugp1	1206.08	-0.19	0.05	-3.66	2.54E-04	4.01E-03
Utp20	1723.95	-0.19	0.07	-2.87	4.14E-03	3.34E-02
Dusp16	911.69	-0.20	0.06	-3.11	1.89E-03	1.85E-02
Nipal1	572.06	0.42	0.12	3.53	4.13E-04	5.83E-03
Cgn	2901.47	0.23	0.07	3.36	7.77E-04	9.38E-03
Zdhhc1	335.03	-0.38	0.12	-3.02	2.51E-03	2.30E-02
Pgrmc2	2688.10	0.13	0.04	3.09	1.97E-03	1.90E-02
Pgm2l1	2507.66	0.19	0.08	2.43	1.51E-02	8.57E-02
Spef1	284.89	0.31	0.12	2.50	1.24E-02	7.48E-02
Atoh8	90.13	-0.73	0.18	-4.09	4.32E-05	9.24E-04
Golga7b	776.92	0.24	0.08	2.98	2.89E-03	2.55E-02
Ints13	1655.36	-0.14	0.04	-3.37	7.51E-04	9.19E-03
Osbpl7	674.74	-0.22	0.08	-2.66	7.93E-03	5.38E-02
Naif1	97.05	0.47	0.20	2.35	1.88E-02	9.96E-02
Lrrfip2	2103.98	-0.13	0.05	-2.36	1.84E-02	9.81E-02
Ccdc57	593.58	-0.30	0.10	-3.04	2.37E-03	2.20E-02
Mfap3l	841.90	0.48	0.09	5.37	7.75E-08	3.85E-06
Tbc1d9	2062.79	-0.14	0.06	-2.62	8.79E-03	5.80E-02
Col24a1	103.06	-0.81	0.30	-2.67	7.60E-03	5.20E-02
Fmnl2	1223.56	-0.15	0.06	-2.36	1.83E-02	9.78E-02
5530601H04Rik	258.68	-0.31	0.13	-2.44	1.48E-02	8.44E-02
Sfpq	8164.88	-0.16	0.06	-2.79	5.23E-03	3.95E-02
Zfp949	454.76	-0.23	0.09	-2.49	1.27E-02	7.59E-02
Fuca1	2886.89	0.30	0.06	5.04	4.74E-07	1.93E-05
Tmem248	2849.07	0.12	0.04	3.11	1.87E-03	1.83E-02
Atp5h	3107.05	0.28	0.05	6.04	1.55E-09	1.11E-07
Pnmal1	2246.96	0.15	0.06	2.42	1.55E-02	8.75E-02
Armcx3	3114.31	0.15	0.05	3.23	1.26E-03	1.34E-02
Lrrcc1	722.41	-0.22	0.07	-3.17	1.51E-03	1.55E-02
Mamdc2	290.86	-0.66	0.13	-5.24	1.62E-07	7.44E-06
Coasy	1075.66	0.22	0.08	2.87	4.04E-03	3.28E-02
Rgl3	517.57	-0.26	0.10	-2.74	6.17E-03	4.44E-02
Ing3	686.37	-0.26	0.07	-3.81	1.36E-04	2.42E-03
Mar-08	4888.31	0.13	0.04	3.48	5.09E-04	6.83E-03
Isyna1	1407.60	0.18	0.07	2.65	7.95E-03	5.40E-02
Lancl2	1996.99	-0.20	0.08	-2.41	1.60E-02	8.94E-02
Syce2	1358.16	0.16	0.05	3.13	1.74E-03	1.73E-02
Pdia6	18954.93	0.70	0.04	19.79	3.52E-87	2.36E-83
Plpp5	1384.32	0.23	0.07	3.40	6.68E-04	8.40E-03
Apol6	818.38	0.17	0.06	2.70	6.95E-03	4.85E-02
Cars2	563.04	0.19	0.08	2.44	1.46E-02	8.38E-02
Zbed5	587.11	0.28	0.09	3.04	2.35E-03	2.18E-02
Dnmbp	980.16	-0.22	0.07	-3.25	1.14E-03	1.26E-02
Synpr	354.41	0.33	0.12	2.63	8.59E-03	5.72E-02
Fndc3b	3148.74	0.13	0.05	2.47	1.33E-02	7.85E-02
Btbd17	1484.55	0.62	0.09	6.86	6.67E-12	7.85E-10
Cyb5r1	2796.88	-0.48	0.04	-11.15	7.21E-29	5.09E-26
Ddx42	3991.09	-0.13	0.04	-3.00	2.70E-03	2.44E-02
Slc38a10	4107.17	0.19	0.05	3.98	6.87E-05	1.37E-03
Phf10	6855.08	-0.21	0.04	-4.84	1.32E-06	4.70E-05
Ogfr	4317.25	0.11	0.04	2.46	1.40E-02	8.11E-02
Sapcd2	686.12	0.33	0.09	3.66	2.51E-04	3.98E-03
Dusp11	2913.80	-0.20	0.08	-2.47	1.34E-02	7.88E-02
Aplf	544.19	-0.22	0.09	-2.46	1.39E-02	8.10E-02
Ddhd2	1146.63	-0.25	0.08	-3.28	1.05E-03	1.19E-02
Tpx2	3714.66	0.12	0.05	2.54	1.11E-02	6.91E-02
Ccdc71l	1041.35	-0.29	0.12	-2.40	1.62E-02	9.00E-02
Amer2	570.66	-0.36	0.10	-3.55	3.82E-04	5.48E-03
2610044O15Rik8	193.71	-0.40	0.13	-3.10	1.93E-03	1.87E-02
Slc37a3	2231.92	0.17	0.04	4.02	5.94E-05	1.21E-03
Zfp661	377.57	-0.24	0.10	-2.42	1.56E-02	8.81E-02
Tram1	5398.25	0.34	0.08	4.26	2.08E-05	4.98E-04
B3gnt3	4567.18	0.11	0.04	2.57	1.02E-02	6.49E-02
Zfp777	1115.04	-0.25	0.08	-3.20	1.35E-03	1.43E-02
Tmem158	200.18	0.60	0.18	3.31	9.22E-04	1.07E-02
Vps9d1	678.81	-0.23	0.08	-2.78	5.42E-03	4.05E-02
Usp36	1591.00	-0.21	0.06	-3.49	4.76E-04	6.53E-03
Htatsf1	2481.77	-0.12	0.04	-2.80	5.05E-03	3.85E-02
Zfp131	3467.95	-0.16	0.05	-3.00	2.66E-03	2.41E-02
Ssbp3	2868.34	-0.21	0.05	-4.33	1.48E-05	3.76E-04
Hsdl2	1486.07	0.23	0.07	3.55	3.79E-04	5.46E-03
Tspyl4	6152.41	-0.10	0.03	-3.18	1.47E-03	1.51E-02
Aldh1b1	180.61	0.39	0.16	2.43	1.53E-02	8.64E-02
Utp14a	2169.91	-0.18	0.07	-2.71	6.71E-03	4.74E-02
Ppme1	3310.78	0.16	0.07	2.42	1.56E-02	8.78E-02
Pdia5	1488.12	0.42	0.06	7.27	3.57E-13	5.27E-11
Anks3	987.63	-0.21	0.08	-2.72	6.44E-03	4.60E-02
Pdzd11	1951.96	0.17	0.06	2.97	2.96E-03	2.59E-02
Adipor1	4899.85	0.17	0.05	3.67	2.45E-04	3.92E-03
Crtac1	684.65	0.30	0.10	3.06	2.24E-03	2.10E-02
Swi5	2111.79	0.24	0.06	4.19	2.78E-05	6.44E-04
Fbxo47	347.73	-0.25	0.09	-2.67	7.63E-03	5.22E-02
Thap12	3398.49	-0.16	0.07	-2.43	1.52E-02	8.61E-02
Kremen2	73.31	-0.50	0.21	-2.35	1.85E-02	9.85E-02
Ttc9b	1259.67	0.39	0.10	3.78	1.59E-04	2.76E-03
Fut11	1020.54	0.16	0.07	2.40	1.63E-02	9.05E-02
Rps6ka5	962.22	-0.18	0.07	-2.67	7.70E-03	5.25E-02
Cenpv	1003.91	0.21	0.08	2.71	6.78E-03	4.77E-02
Arhgap8	198.47	0.36	0.14	2.47	1.36E-02	7.97E-02
C9orf72	784.52	-0.15	0.06	-2.44	1.48E-02	8.44E-02
Zfp974	432.80	-0.24	0.08	-3.00	2.71E-03	2.44E-02
Tubb2b	904.79	0.32	0.06	4.97	6.77E-07	2.63E-05
Mvb12a	632.88	0.22	0.09	2.50	1.25E-02	7.55E-02
Dmkn	193.94	0.52	0.15	3.51	4.42E-04	6.16E-03
Rbm20	728.05	0.39	0.12	3.20	1.40E-03	1.46E-02
Sh3bgrl3	2216.44	0.31	0.08	3.87	1.09E-04	2.01E-03
Zfp383	473.66	-0.23	0.09	-2.58	9.75E-03	6.24E-02
Mfsd12	1572.83	0.24	0.06	3.98	6.84E-05	1.37E-03
Eif3k	2526.97	0.18	0.05	3.41	6.51E-04	8.26E-03
Slc35b2	2424.95	0.23	0.06	3.84	1.21E-04	2.21E-03
Psd2	108.77	-0.62	0.22	-2.87	4.13E-03	3.33E-02
Btbd11	1049.82	0.19	0.07	2.82	4.85E-03	3.75E-02
Slc25a27	668.59	-0.50	0.13	-3.96	7.65E-05	1.51E-03
Cpne4	485.19	-0.27	0.09	-2.87	4.11E-03	3.33E-02
Brip1os	3080.32	0.18	0.05	3.75	1.80E-04	3.06E-03
Steap2	469.28	-0.33	0.09	-3.56	3.74E-04	5.41E-03
Abcb6	1728.24	0.26	0.05	5.08	3.86E-07	1.60E-05
Gga2	1469.21	0.17	0.05	3.28	1.03E-03	1.17E-02
Syvn1	3606.31	0.18	0.05	3.48	5.05E-04	6.81E-03
Tm9sf1	3428.00	0.18	0.05	3.54	3.97E-04	5.64E-03
Lonp1	11013.60	-0.19	0.05	-3.84	1.23E-04	2.24E-03
Stk40	1511.30	-0.27	0.07	-3.82	1.33E-04	2.37E-03
Gpcpd1	1035.78	-0.18	0.06	-2.75	5.92E-03	4.31E-02
Rbm26	2280.80	-0.18	0.07	-2.59	9.54E-03	6.15E-02
Mterf2	203.47	-0.31	0.12	-2.53	1.15E-02	7.05E-02
Gale	495.39	0.37	0.08	4.48	7.60E-06	2.13E-04
Tspan17	555.93	0.40	0.12	3.30	9.81E-04	1.13E-02
Mtmr3	3468.51	-0.12	0.04	-3.00	2.69E-03	2.43E-02
Mettl23	183.91	0.33	0.13	2.54	1.11E-02	6.92E-02
Cltb	3754.45	0.15	0.05	3.15	1.63E-03	1.64E-02
Ahcyl2	2129.67	0.12	0.05	2.45	1.42E-02	8.22E-02
Lonrf3	2087.28	-0.18	0.05	-3.32	8.84E-04	1.04E-02
Cmip	8360.64	0.11	0.04	2.79	5.29E-03	3.98E-02
Pank2	1895.67	0.15	0.06	2.41	1.61E-02	8.98E-02
Samd4	239.42	-0.29	0.11	-2.78	5.51E-03	4.10E-02
Batf2	2314.13	-0.22	0.05	-4.46	8.37E-06	2.31E-04
Pck2	5697.94	-0.20	0.05	-4.01	6.03E-05	1.23E-03
Ttc17	1234.22	-0.17	0.07	-2.54	1.11E-02	6.91E-02
Scpep1	5119.04	0.13	0.05	2.92	3.45E-03	2.92E-02
4930432K21Rik	144.14	-0.38	0.16	-2.37	1.78E-02	9.62E-02
Pcf11	2203.50	-0.16	0.05	-2.94	3.27E-03	2.81E-02
Slamf8	148.11	-0.40	0.14	-2.87	4.11E-03	3.33E-02
Dhcr24	2163.18	0.38	0.06	6.08	1.18E-09	8.89E-08
Mdga1	668.14	-0.34	0.09	-3.86	1.12E-04	2.07E-03
Yipf2	479.81	0.36	0.10	3.68	2.37E-04	3.83E-03
Pik3cb	1570.66	-0.23	0.06	-4.14	3.43E-05	7.61E-04
Wipi2	3807.59	-0.11	0.04	-2.59	9.71E-03	6.23E-02
Manf	5989.73	0.54	0.06	9.50	2.19E-21	9.20E-19
Tmem65	6851.67	0.23	0.05	4.29	1.82E-05	4.49E-04
Ccdc181	635.16	-0.19	0.08	-2.41	1.59E-02	8.91E-02
Slxl1	90.88	0.66	0.23	2.84	4.54E-03	3.58E-02
Mfsd13a	705.44	0.20	0.07	2.74	6.20E-03	4.45E-02
Prr3	590.30	-0.24	0.09	-2.75	5.97E-03	4.34E-02
Dpp3	1538.03	0.17	0.06	2.86	4.22E-03	3.39E-02
Rnf19b	3154.02	0.17	0.06	2.92	3.50E-03	2.95E-02
Taf1d	767.76	-0.30	0.11	-2.77	5.54E-03	4.11E-02
Atf7ip2	228.48	-0.29	0.11	-2.57	1.02E-02	6.48E-02
Ndufs7	1357.06	0.19	0.08	2.35	1.87E-02	9.92E-02
Slitrk5	361.45	-0.24	0.10	-2.43	1.52E-02	8.62E-02
Nop14	1964.73	-0.21	0.06	-3.57	3.63E-04	5.31E-03
Secisbp2	1294.92	-0.16	0.06	-2.59	9.66E-03	6.21E-02
Ascc2	2477.10	-0.29	0.04	-6.99	2.81E-12	3.56E-10
Zc3h14	5718.21	-0.10	0.04	-2.65	8.05E-03	5.43E-02
Kdm5b	499.60	-0.38	0.11	-3.46	5.41E-04	7.18E-03
Gns	3061.09	0.09	0.04	2.64	8.23E-03	5.54E-02
Rps25	4259.94	0.22	0.07	3.25	1.16E-03	1.27E-02
Mageh1	1805.82	0.28	0.07	4.05	5.09E-05	1.07E-03
C2cd4b	699.38	0.59	0.09	6.19	5.90E-10	4.86E-08
Idnk	484.28	0.22	0.08	2.57	1.02E-02	6.49E-02
Rian	1242.11	0.22	0.08	2.60	9.25E-03	6.03E-02
Rab11fip1	1321.41	-0.17	0.07	-2.40	1.64E-02	9.08E-02
Nln	447.36	-0.23	0.09	-2.57	1.02E-02	6.49E-02
Fam184a	589.12	-0.27	0.08	-3.20	1.39E-03	1.45E-02
Trappc8	3188.12	-0.13	0.04	-3.03	2.47E-03	2.27E-02
Zmym2	2647.22	-0.18	0.06	-3.00	2.71E-03	2.44E-02
Oga	5004.46	-0.21	0.04	-4.97	6.78E-07	2.63E-05
Rnf183	48.82	0.53	0.22	2.39	1.69E-02	9.27E-02
Ttpal	2078.90	-0.15	0.05	-3.26	1.11E-03	1.24E-02
Agbl3	360.85	-0.39	0.12	-3.18	1.49E-03	1.53E-02
0610040J01Rik	1468.81	0.22	0.06	3.49	4.81E-04	6.57E-03
Fads1	9088.26	0.12	0.04	2.97	2.99E-03	2.62E-02
Erp44	2585.67	0.23	0.06	4.00	6.34E-05	1.28E-03
Trmt5	399.92	-0.22	0.09	-2.35	1.88E-02	9.96E-02
Znrd1as	44.42	-0.74	0.29	-2.58	9.91E-03	6.32E-02
Pcolce2	444.78	0.38	0.10	3.98	6.88E-05	1.37E-03
Lmf1	870.20	0.22	0.06	3.47	5.17E-04	6.92E-03
Snx7	418.62	0.23	0.09	2.60	9.25E-03	6.03E-02
Mib2	2202.17	-0.24	0.06	-3.84	1.22E-04	2.23E-03
Srxn1	3915.57	0.31	0.04	7.80	6.12E-15	1.11E-12
Spcs3	2406.37	0.36	0.08	4.36	1.29E-05	3.35E-04
Kansl1	2772.30	-0.13	0.05	-2.89	3.80E-03	3.14E-02
Creld2	2543.44	0.66	0.05	12.16	5.23E-34	6.38E-31
Mospd2	1121.61	0.18	0.07	2.68	7.40E-03	5.10E-02
Ago4	470.07	-0.27	0.10	-2.86	4.27E-03	3.41E-02
Rhbdd1	1465.46	-0.22	0.06	-3.63	2.84E-04	4.37E-03
Ssbp4	2133.73	0.22	0.06	3.44	5.92E-04	7.65E-03
Arxes2	1373.54	0.19	0.06	3.16	1.60E-03	1.62E-02
Scfd1	2437.14	0.13	0.04	2.95	3.16E-03	2.73E-02
Ankrd11	8398.81	-0.24	0.08	-3.16	1.58E-03	1.60E-02
Crebrf	1419.83	-0.20	0.08	-2.59	9.73E-03	6.24E-02
Yif1b	1713.03	0.22	0.08	2.91	3.66E-03	3.05E-02
Heg1	2084.61	0.23	0.08	2.99	2.78E-03	2.49E-02
Kidins220	6031.34	-0.16	0.06	-2.85	4.36E-03	3.47E-02
Mboat7	1885.46	0.12	0.05	2.39	1.70E-02	9.28E-02
Ypel2	442.83	-0.27	0.11	-2.52	1.16E-02	7.12E-02
Ube2s	8183.22	0.19	0.08	2.53	1.13E-02	6.99E-02
Acbd7	69.61	0.83	0.24	3.47	5.12E-04	6.86E-03
Ralgps2	2325.92	0.15	0.06	2.65	7.99E-03	5.41E-02
Cul9	1673.86	-0.21	0.06	-3.44	5.90E-04	7.64E-03
Skap1	637.65	0.44	0.09	5.02	5.17E-07	2.08E-05
Nol3	914.94	0.17	0.07	2.38	1.74E-02	9.48E-02
Zc3h6	451.66	-0.35	0.12	-3.01	2.64E-03	2.40E-02
Rictor	1453.09	-0.23	0.07	-3.30	9.71E-04	1.12E-02
Zc3hav1	5628.57	-0.11	0.04	-2.85	4.41E-03	3.50E-02
Sfi1	2641.70	-0.27	0.11	-2.53	1.13E-02	6.98E-02
Wsb1	792.81	-0.22	0.08	-2.77	5.67E-03	4.18E-02
Wrnip1	2257.55	0.14	0.06	2.54	1.11E-02	6.92E-02
Tnfrsf23	839.81	0.41	0.07	6.10	1.03E-09	7.93E-08
Recql4	1652.34	-0.25	0.09	-2.97	3.01E-03	2.63E-02
Cttnbp2nl	1534.96	-0.23	0.05	-4.71	2.53E-06	8.17E-05
Abtb1	678.84	-0.21	0.09	-2.42	1.56E-02	8.80E-02
Tusc3	2858.98	0.25	0.06	3.96	7.46E-05	1.48E-03
Apobec3	1003.19	0.17	0.06	2.97	2.95E-03	2.59E-02
Rilpl2	381.64	0.31	0.11	2.90	3.70E-03	3.08E-02
Rnf227	2692.76	0.16	0.06	2.60	9.20E-03	6.01E-02
Mynn	1578.01	-0.18	0.06	-2.98	2.92E-03	2.57E-02
Fam20c	3822.71	0.20	0.06	3.37	7.42E-04	9.09E-03
Selenok	1583.13	0.30	0.07	4.04	5.28E-05	1.10E-03
Ifitm2	1150.51	0.42	0.10	4.31	1.61E-05	4.06E-04
Lrba	3828.54	0.17	0.07	2.47	1.34E-02	7.88E-02
Maged2	1139.09	0.25	0.06	4.27	1.94E-05	4.75E-04
Senp3	3016.89	0.15	0.05	2.90	3.71E-03	3.08E-02
Hspb8	1878.71	0.33	0.06	5.56	2.66E-08	1.47E-06
Tlnrd1	1208.08	0.21	0.08	2.53	1.13E-02	6.98E-02
Erap1	5229.25	0.16	0.05	2.88	4.00E-03	3.25E-02
Castor2	1739.69	0.27	0.08	3.46	5.50E-04	7.25E-03
Uck2	5906.65	0.18	0.03	5.22	1.80E-07	8.12E-06
Syt13	6386.76	0.45	0.04	12.34	5.45E-35	7.32E-32
Cemip	466.45	-0.27	0.09	-2.83	4.63E-03	3.62E-02
Tbl1xr1	700.03	0.29	0.09	3.07	2.16E-03	2.05E-02
Dnajb1	1790.56	0.22	0.05	4.40	1.11E-05	2.92E-04
Wdr6	3946.37	0.30	0.05	5.84	5.27E-09	3.43E-07
Snhg1	999.25	-0.22	0.07	-3.15	1.66E-03	1.67E-02
Gpr137b	627.96	-0.25	0.08	-3.14	1.69E-03	1.69E-02
Enpp5	4909.90	0.11	0.04	2.84	4.50E-03	3.56E-02
Ptov1	1841.00	0.58	0.09	6.28	3.40E-10	3.02E-08
Rnf123	1574.64	-0.22	0.07	-3.19	1.45E-03	1.50E-02
Kars	3525.84	0.29	0.04	7.56	4.05E-14	6.80E-12
Glce	5092.85	-0.23	0.04	-6.09	1.16E-09	8.87E-08
Selenof	5083.36	0.25	0.10	2.50	1.26E-02	7.55E-02
Klhl1	844.57	0.24	0.10	2.49	1.27E-02	7.62E-02
Glrx	959.57	0.42	0.06	6.73	1.65E-11	1.77E-09
Ice2	390.13	-0.33	0.10	-3.23	1.23E-03	1.32E-02
Pcdhgc3	3445.89	0.24	0.08	2.83	4.61E-03	3.61E-02
Pcdhgc4	926.24	0.36	0.09	4.01	6.05E-05	1.23E-03
Pcdhga8	52.67	-1.14	0.41	-2.80	5.05E-03	3.85E-02
Gabarapl2	2348.13	0.22	0.07	3.19	1.44E-03	1.49E-02
Sirt1	1373.10	-0.26	0.08	-3.23	1.25E-03	1.34E-02
Ube2n	2203.75	0.16	0.06	2.84	4.55E-03	3.59E-02
Dqx1	95.90	-0.49	0.20	-2.51	1.20E-02	7.34E-02
B3galt5	1403.42	0.28	0.06	4.72	2.39E-06	7.77E-05
Trim9	638.83	-0.26	0.08	-3.16	1.59E-03	1.61E-02
Trim33	2216.54	-0.14	0.06	-2.48	1.30E-02	7.72E-02
Nans	2782.96	0.30	0.06	5.05	4.44E-07	1.83E-05
Slc4a10	780.59	-0.35	0.08	-4.41	1.03E-05	2.73E-04
Slc24a3	275.95	-0.39	0.12	-3.23	1.22E-03	1.32E-02
Maged1	30095.81	0.22	0.02	10.04	9.98E-24	4.78E-21
B3gnt9	1784.37	0.34	0.08	4.47	7.86E-06	2.20E-04
Tmem132a	2564.03	0.32	0.07	4.44	9.16E-06	2.47E-04
Lrrc59	10389.86	0.14	0.04	3.39	6.87E-04	8.59E-03
D630023F18Rik	189.71	-0.44	0.19	-2.39	1.67E-02	9.18E-02
Cdc123	2130.74	0.17	0.04	3.86	1.13E-04	2.08E-03
Usp6nl	1396.71	-0.14	0.05	-2.55	1.08E-02	6.78E-02
Osbpl6	790.48	-0.28	0.08	-3.42	6.16E-04	7.91E-03
Stard7	4040.41	0.08	0.04	2.39	1.67E-02	9.19E-02
Abtb2	732.38	-0.23	0.07	-3.37	7.42E-04	9.09E-03
4933434E20Rik	1442.58	0.16	0.06	2.82	4.80E-03	3.73E-02
Ifi44	315.58	-0.52	0.10	-5.34	9.23E-08	4.50E-06
Ldlrap1	425.51	0.31	0.12	2.59	9.54E-03	6.15E-02
Mdn1	1299.36	-0.26	0.10	-2.58	9.76E-03	6.25E-02
Pcsk9	84.99	0.67	0.22	3.10	1.97E-03	1.90E-02
Akna	1095.41	-0.36	0.09	-3.92	8.88E-05	1.70E-03
AU040320	2564.52	-0.21	0.05	-4.40	1.09E-05	2.88E-04
Tent5b	654.71	0.20	0.08	2.55	1.07E-02	6.71E-02
Slc44a1	3968.20	0.15	0.04	3.55	3.91E-04	5.58E-03
N4bp2l1	159.89	-0.45	0.17	-2.62	8.76E-03	5.80E-02
D930016D06Rik	667.47	-0.26	0.10	-2.48	1.32E-02	7.80E-02
Psph	3007.89	-0.21	0.08	-2.81	4.96E-03	3.81E-02
Ube3c	5523.60	0.12	0.04	2.80	5.05E-03	3.85E-02
Chpf2	1727.74	0.27	0.06	4.83	1.35E-06	4.79E-05
Nfxl1	2120.71	-0.14	0.04	-3.27	1.09E-03	1.22E-02
Zfp282	1692.54	-0.18	0.05	-3.34	8.38E-04	9.97E-03
Hepacam2	6118.19	0.10	0.04	2.65	8.01E-03	5.42E-02
Tra2a	2622.14	-0.23	0.07	-3.54	4.00E-04	5.68E-03
Spred3	688.82	-0.23	0.08	-2.86	4.18E-03	3.36E-02
Champ1	1308.46	-0.18	0.06	-3.21	1.33E-03	1.41E-02
Hinfp	944.26	-0.22	0.08	-2.85	4.34E-03	3.46E-02
Dennd4a	2340.12	-0.26	0.08	-3.12	1.81E-03	1.79E-02
Ano10	517.32	-0.28	0.10	-2.93	3.35E-03	2.86E-02
Plekho2	691.24	-0.23	0.07	-3.13	1.75E-03	1.74E-02
Cenpi	2433.04	0.22	0.07	3.10	1.91E-03	1.86E-02
B630019K06Rik	496.38	0.29	0.10	2.81	4.97E-03	3.81E-02
Upb1	94.87	0.54	0.20	2.70	6.90E-03	4.83E-02
Chchd10	986.35	0.24	0.09	2.71	6.78E-03	4.77E-02
Tmem263	1759.93	0.26	0.08	3.20	1.38E-03	1.45E-02
Cep57l1	849.88	-0.21	0.06	-3.54	3.95E-04	5.62E-03
Gm4735	1192.47	0.48	0.13	3.59	3.34E-04	4.97E-03
Psme4	5462.41	0.18	0.06	2.91	3.56E-03	2.98E-02
Tubg1	4214.29	0.23	0.05	4.74	2.16E-06	7.17E-05
Mien1	1391.03	0.27	0.09	3.07	2.12E-03	2.02E-02
Maml1	682.55	-0.29	0.09	-3.22	1.26E-03	1.35E-02
Rpn1	13751.46	0.36	0.04	8.53	1.43E-17	3.55E-15
Qsox1	1349.30	0.20	0.08	2.62	8.79E-03	5.80E-02
Acly	47641.22	0.30	0.04	8.22	2.09E-16	4.77E-14
Ndufb11	6128.90	0.24	0.06	4.02	5.72E-05	1.18E-03
Etv5	2093.29	-0.23	0.06	-3.99	6.71E-05	1.35E-03
Sbk1	2342.37	0.15	0.05	3.29	1.02E-03	1.16E-02
Arl1	3503.23	0.21	0.06	3.16	1.55E-03	1.58E-02
Ddx1	5155.90	0.12	0.04	3.39	7.02E-04	8.76E-03
Tedc1	1711.01	0.14	0.05	2.91	3.62E-03	3.03E-02
Fancm	1750.06	-0.23	0.07	-3.26	1.12E-03	1.25E-02
Aspg	44.07	0.82	0.34	2.41	1.59E-02	8.92E-02
Rab15	144.67	-0.75	0.18	-4.15	3.32E-05	7.43E-04
Adi1	2422.91	0.13	0.05	2.70	6.99E-03	4.87E-02
Iars	5602.54	-0.34	0.05	-6.25	4.04E-10	3.43E-08
Txndc5	2465.89	0.30	0.07	4.27	1.98E-05	4.81E-04
Chmp7	1524.83	0.19	0.06	3.34	8.46E-04	1.00E-02
Amigo2	2129.80	0.22	0.06	3.33	8.71E-04	1.03E-02
Sgsm3	1001.40	0.24	0.07	3.25	1.14E-03	1.26E-02
Mtbp	1558.19	-0.19	0.06	-3.36	7.75E-04	9.37E-03
9030619P08Rik	262.84	0.28	0.11	2.62	8.75E-03	5.80E-02
AW549877	3118.75	-0.15	0.06	-2.52	1.18E-02	7.20E-02
Txndc11	1090.48	0.37	0.07	5.43	5.79E-08	2.93E-06
0610012G03Rik	669.57	0.26	0.10	2.64	8.36E-03	5.60E-02
Pkdcc	5850.93	0.25	0.06	3.91	9.27E-05	1.76E-03
Tecr	5215.36	0.21	0.04	4.90	9.55E-07	3.54E-05
Nrm	1251.10	0.19	0.06	3.00	2.73E-03	2.45E-02
Scaf8	2641.51	-0.20	0.04	-4.66	3.19E-06	1.01E-04
Stap2	156.51	-0.35	0.13	-2.63	8.43E-03	5.64E-02
Unc119b	2445.30	0.15	0.05	2.88	4.00E-03	3.25E-02
Fbxo38	2539.95	-0.11	0.04	-2.41	1.58E-02	8.86E-02
Lars	5554.65	-0.20	0.04	-5.02	5.07E-07	2.05E-05
Rrp12	1349.55	-0.21	0.06	-3.66	2.50E-04	3.97E-03
Btaf1	2543.80	-0.21	0.06	-3.24	1.19E-03	1.30E-02
Ffar4	64.10	0.76	0.30	2.52	1.18E-02	7.22E-02
Otub1	1786.62	0.15	0.05	2.95	3.19E-03	2.75E-02
Yars	5929.66	-0.07	0.03	-2.53	1.15E-02	7.08E-02
AW112010	148.31	0.63	0.16	3.93	8.66E-05	1.67E-03
Tm9sf3	9664.14	0.13	0.05	2.47	1.36E-02	7.96E-02
Eprs	11901.26	-0.26	0.03	-9.25	2.14E-20	7.99E-18
Ssr1	7857.27	0.26	0.06	4.29	1.78E-05	4.42E-04
Magee1	1489.46	0.21	0.06	3.58	3.39E-04	5.03E-03
Arl2bp	3720.83	0.15	0.05	3.27	1.09E-03	1.22E-02
Uap1	1878.31	0.27	0.07	4.02	5.76E-05	1.18E-03
Coro2a	2114.85	0.12	0.05	2.42	1.55E-02	8.77E-02
Sf3b4	3234.44	-0.11	0.04	-3.20	1.38E-03	1.45E-02
Rnh1	2476.34	0.26	0.06	4.04	5.35E-05	1.11E-03
Mrpl30	1127.13	0.24	0.07	3.68	2.38E-04	3.84E-03
Scamp1	2970.42	0.16	0.06	2.62	8.87E-03	5.84E-02
Cth	831.87	-0.39	0.09	-4.54	5.56E-06	1.62E-04
Frs3	223.70	-0.36	0.14	-2.57	1.03E-02	6.49E-02
Celf4	3998.09	0.14	0.06	2.50	1.23E-02	7.45E-02
Chrnb4	2052.14	-0.46	0.08	-5.79	7.16E-09	4.49E-07
Shmt2	6393.81	-0.15	0.04	-3.46	5.34E-04	7.11E-03
U2af1	3608.56	-0.16	0.06	-2.78	5.44E-03	4.05E-02
Ogt	6409.39	-0.27	0.08	-3.44	5.77E-04	7.51E-03
Gpt2	3146.84	-0.26	0.04	-5.83	5.39E-09	3.50E-07
Edem2	2098.50	0.30	0.06	5.23	1.73E-07	7.85E-06
Mex3b	464.64	-0.24	0.09	-2.82	4.73E-03	3.69E-02
Fbxw17	405.47	-0.19	0.08	-2.44	1.49E-02	8.48E-02
Plekha5	681.84	-0.25	0.07	-3.45	5.51E-04	7.25E-03
Mlec	11970.08	0.30	0.04	6.99	2.70E-12	3.49E-10
A930024E05Rik	48.56	-0.74	0.27	-2.74	6.09E-03	4.39E-02
Sccpdh	1112.31	0.17	0.07	2.60	9.38E-03	6.09E-02
R3hdm4	2590.87	0.11	0.05	2.46	1.39E-02	8.08E-02
Abraxas2	1149.89	-0.17	0.06	-2.84	4.56E-03	3.59E-02
Npy	27210.10	0.47	0.05	9.04	1.61E-19	5.15E-17
Acy1	438.62	0.28	0.11	2.61	8.94E-03	5.88E-02
Cyb5a	332.06	0.27	0.10	2.81	4.96E-03	3.81E-02
Maob	10230.04	0.34	0.04	8.25	1.53E-16	3.59E-14
Glo1	1310.97	0.16	0.07	2.51	1.21E-02	7.35E-02
Selenos	1382.52	0.27	0.08	3.36	7.90E-04	9.51E-03
Gusb	1506.66	0.16	0.06	2.58	9.91E-03	6.32E-02
Kif22	1940.12	0.17	0.05	3.34	8.41E-04	9.99E-03
Dut	2297.27	0.18	0.06	2.97	3.02E-03	2.63E-02
Slc35b1	3757.87	0.36	0.08	4.72	2.40E-06	7.77E-05
Rn18s-rs5	63454.81	1.52	0.39	3.93	8.55E-05	1.65E-03
Fdps	2677.91	0.48	0.05	8.83	1.07E-18	3.12E-16
Tmbim6	14123.21	0.15	0.03	4.27	1.92E-05	4.72E-04
Krt7	66.64	0.70	0.28	2.52	1.18E-02	7.22E-02
Cox6b1	3212.81	0.22	0.08	2.74	6.18E-03	4.44E-02
Sec13	2671.82	0.23	0.06	3.87	1.09E-04	2.01E-03
Qdpr	2269.23	0.33	0.06	5.96	2.48E-09	1.70E-07
Ly6a	50929.08	0.32	0.11	2.86	4.28E-03	3.42E-02
Acat2	2288.05	0.36	0.05	7.21	5.44E-13	7.61E-11
Hdlbp	11183.41	0.23	0.05	4.45	8.69E-06	2.38E-04
Chaf1b	4002.31	0.11	0.05	2.45	1.42E-02	8.20E-02
Ptpa	1710.01	0.15	0.05	2.83	4.67E-03	3.65E-02
Hspa13	3334.99	0.30	0.08	3.70	2.13E-04	3.53E-03
Rpl10	14657.16	0.37	0.04	9.46	3.20E-21	1.26E-18
D17H6S56E-5	4709.48	0.17	0.04	4.89	1.01E-06	3.68E-05
Nudt19	882.05	0.24	0.07	3.26	1.13E-03	1.25E-02
Tars	4148.67	-0.18	0.04	-4.95	7.41E-07	2.84E-05
Pecr	77.15	0.59	0.22	2.65	8.12E-03	5.48E-02
Igf2os	7879.44	0.22	0.07	3.21	1.32E-03	1.40E-02
Zfp607b	226.03	-0.47	0.15	-3.07	2.15E-03	2.04E-02
Atp6v0b	8337.69	0.19	0.06	3.41	6.40E-04	8.16E-03
Lyve1	134.01	0.57	0.23	2.49	1.28E-02	7.64E-02
Zbtb21	1344.21	-0.44	0.06	-6.99	2.73E-12	3.49E-10
Clic1	5848.37	0.22	0.06	3.74	1.81E-04	3.07E-03
Prdm15	678.91	-0.18	0.07	-2.67	7.66E-03	5.23E-02
Elac1	255.41	-0.28	0.12	-2.36	1.81E-02	9.72E-02
Selenom	1536.03	0.26	0.09	2.96	3.11E-03	2.70E-02
Supt16	6180.66	0.09	0.04	2.60	9.32E-03	6.06E-02
Pcdha1	204.83	0.60	0.23	2.62	8.67E-03	5.76E-02
Serpinb7	965.48	0.51	0.10	4.97	6.60E-07	2.58E-05
1110038F14Rik	1001.53	0.14	0.06	2.50	1.24E-02	7.46E-02
Srgap1	375.23	-0.27	0.11	-2.53	1.15E-02	7.07E-02
Igsf8	4677.49	0.26	0.06	4.16	3.16E-05	7.12E-04
Elmo1	1061.01	-0.30	0.08	-3.59	3.25E-04	4.88E-03
Stard4	2566.53	0.28	0.07	3.80	1.44E-04	2.53E-03
Stard5	364.30	-0.30	0.09	-3.31	9.27E-04	1.08E-02
Stard6	159.23	-0.45	0.14	-3.21	1.32E-03	1.40E-02
Snx18	3256.12	-0.16	0.05	-3.02	2.52E-03	2.30E-02
Cdhr1	5022.72	0.25	0.04	6.00	1.95E-09	1.35E-07
Mtmr4	2611.39	0.18	0.04	3.99	6.56E-05	1.32E-03
Ripply3	182.32	0.34	0.14	2.49	1.27E-02	7.61E-02
Rbm39	8894.72	-0.13	0.05	-2.53	1.13E-02	6.97E-02
Sumo2	4324.21	0.20	0.06	3.59	3.35E-04	4.99E-03
Prima1	126.15	-0.58	0.21	-2.70	6.93E-03	4.84E-02
Il17rc	1292.60	0.16	0.06	2.81	4.98E-03	3.81E-02
Acot2	331.72	-0.38	0.11	-3.33	8.69E-04	1.02E-02
Galnt10	1526.51	0.18	0.07	2.77	5.64E-03	4.17E-02
Cd99l2	1898.47	0.17	0.06	2.81	4.90E-03	3.77E-02
Creld1	1480.86	0.22	0.06	3.46	5.47E-04	7.23E-03
Bmf	394.79	0.35	0.12	2.93	3.34E-03	2.85E-02
Mvd	580.45	0.56	0.09	6.05	1.49E-09	1.08E-07
Pcdha12	142.76	0.65	0.20	3.24	1.19E-03	1.30E-02
Sardh	121.79	-0.86	0.19	-4.52	6.20E-06	1.78E-04
Eif4a3	2597.62	0.14	0.06	2.45	1.41E-02	8.16E-02
Edem1	3676.40	0.34	0.04	9.47	2.74E-21	1.11E-18
Luc7l2	10093.80	-0.17	0.06	-2.81	5.02E-03	3.84E-02
Slc25a36	2861.63	-0.18	0.06	-2.86	4.18E-03	3.36E-02
Ell2	2634.67	0.16	0.05	2.95	3.22E-03	2.77E-02
Arhgdia	10678.63	0.18	0.04	4.80	1.61E-06	5.59E-05
Slu7	1878.49	-0.30	0.04	-6.98	2.92E-12	3.63E-10
Hspa1a	876.58	0.45	0.11	4.22	2.45E-05	5.78E-04
Mcfd2	2469.54	0.17	0.05	3.03	2.43E-03	2.24E-02
Klf11	1853.70	-0.17	0.05	-3.28	1.02E-03	1.16E-02
Grhl1	445.45	-0.32	0.12	-2.59	9.73E-03	6.24E-02
Ggt7	1150.05	-0.20	0.07	-2.83	4.64E-03	3.63E-02
Elfn2	302.25	0.36	0.14	2.48	1.33E-02	7.83E-02
Tbc1d16	3566.57	0.16	0.07	2.36	1.81E-02	9.72E-02
Cfap69	93.23	-0.59	0.21	-2.82	4.81E-03	3.74E-02
Urb1	630.13	-0.28	0.09	-3.26	1.13E-03	1.26E-02
Alg11	751.82	0.22	0.08	2.62	8.71E-03	5.77E-02
Map6d1	171.16	-0.66	0.19	-3.51	4.40E-04	6.14E-03
Rsrc2	2588.11	-0.24	0.05	-4.90	9.82E-07	3.61E-05
Creb3l2	1264.39	0.35	0.06	5.46	4.74E-08	2.48E-06
Diras1	954.18	0.23	0.07	3.23	1.23E-03	1.33E-02
Hmgcs1	2850.17	0.43	0.06	7.15	8.97E-13	1.22E-10
Sde2	1373.61	-0.13	0.05	-2.45	1.41E-02	8.19E-02
Sned1	235.34	-0.45	0.18	-2.51	1.22E-02	7.39E-02
Zfp280c	801.60	-0.21	0.08	-2.71	6.64E-03	4.70E-02
Gps1	2330.59	0.25	0.05	5.19	2.09E-07	9.29E-06
Nudcd3	3139.15	0.24	0.05	5.01	5.45E-07	2.16E-05
Dhtkd1	82.88	-0.69	0.24	-2.89	3.82E-03	3.14E-02
Slc38a5	2297.90	0.39	0.07	5.69	1.25E-08	7.64E-07
Zfp180	1945.73	-0.12	0.04	-2.79	5.33E-03	4.00E-02
Slc30a6	415.49	0.25	0.10	2.41	1.59E-02	8.89E-02
Zkscan2	812.59	-0.30	0.12	-2.56	1.06E-02	6.65E-02
Dock10	154.30	-0.56	0.16	-3.53	4.19E-04	5.90E-03
Mettl14	1003.17	-0.24	0.07	-3.47	5.22E-04	6.96E-03
Tbc1d31	2425.08	-0.26	0.06	-4.48	7.55E-06	2.12E-04
Tmem151b	2316.64	0.14	0.05	2.58	9.84E-03	6.29E-02
Lpcat1	2299.61	0.28	0.06	4.88	1.04E-06	3.77E-05
Mtss1	2361.67	-0.16	0.05	-3.11	1.84E-03	1.82E-02
Ado	2617.48	0.19	0.05	3.73	1.93E-04	3.26E-03
Cspp1	822.98	-0.39	0.08	-4.85	1.24E-06	4.43E-05
Spsb4	388.45	0.31	0.11	2.91	3.56E-03	2.98E-02
Inpp5a	2624.29	0.21	0.06	3.80	1.45E-04	2.55E-03
8030462N17Rik	1685.18	-0.18	0.05	-3.38	7.12E-04	8.86E-03
Zfp729a	636.56	-0.34	0.11	-3.05	2.30E-03	2.15E-02
Mapre2	3013.93	0.14	0.04	3.17	1.53E-03	1.56E-02
Sh3bgrl2	362.13	0.32	0.11	3.04	2.39E-03	2.21E-02
Arl14ep	2671.26	-0.36	0.06	-6.53	6.39E-11	6.40E-09
Kctd7	565.90	0.23	0.09	2.55	1.07E-02	6.70E-02
Pgghg	695.89	0.22	0.08	2.77	5.68E-03	4.19E-02
Gabpb2	4565.94	-0.19	0.07	-2.86	4.25E-03	3.40E-02
Phf3	5204.17	-0.16	0.05	-2.93	3.41E-03	2.90E-02
Rnf26	1140.60	0.23	0.07	3.40	6.62E-04	8.35E-03
Prdm9	359.52	-0.32	0.14	-2.35	1.85E-02	9.85E-02
Szrd1	2258.31	0.14	0.04	3.44	5.75E-04	7.51E-03
Fbxo42	1845.91	-0.13	0.05	-2.58	1.00E-02	6.38E-02
Bag2	389.00	0.30	0.10	2.95	3.22E-03	2.77E-02
Slc44a3	1027.58	0.31	0.09	3.56	3.76E-04	5.44E-03
Arhgef19	775.01	0.23	0.08	2.78	5.37E-03	4.03E-02
Zfp598	2876.85	-0.23	0.07	-3.37	7.39E-04	9.07E-03
Plekhg1	94.96	-0.53	0.20	-2.68	7.43E-03	5.12E-02
Arcn1	4119.22	0.19	0.05	4.11	3.89E-05	8.41E-04
Bms1	2461.38	-0.18	0.05	-3.27	1.09E-03	1.22E-02
Dnajc16	933.16	-0.17	0.07	-2.39	1.68E-02	9.21E-02
Scgn	2876.35	0.34	0.07	4.91	8.88E-07	3.31E-05
Hhipl1	86.20	-0.68	0.20	-3.39	7.03E-04	8.76E-03
Tmem51	1003.82	0.29	0.07	4.20	2.63E-05	6.19E-04
Fam168b	6823.83	-0.10	0.03	-3.00	2.66E-03	2.41E-02
Gnptg	3941.68	0.10	0.04	2.38	1.74E-02	9.48E-02
Tent4b	3301.00	-0.15	0.06	-2.63	8.49E-03	5.67E-02
L3mbtl2	1549.82	0.13	0.06	2.40	1.62E-02	9.00E-02
Arid5a	1438.99	-0.19	0.05	-3.61	3.08E-04	4.66E-03
Kdm5a	3013.71	-0.19	0.06	-3.38	7.18E-04	8.91E-03
Chtf18	1863.82	0.15	0.06	2.67	7.61E-03	5.20E-02
Fam173a	1066.58	0.22	0.08	2.82	4.81E-03	3.73E-02
Fam20b	6260.34	0.22	0.03	6.36	2.07E-10	1.94E-08
Maneal	1318.59	-0.19	0.06	-2.94	3.31E-03	2.83E-02
Slc43a2	3065.99	0.20	0.06	3.41	6.49E-04	8.24E-03
Trmt2b	1332.69	0.19	0.07	2.76	5.80E-03	4.24E-02
Senp6	3112.53	-0.16	0.05	-3.15	1.64E-03	1.65E-02
Ncaph	2614.34	0.14	0.05	2.75	5.96E-03	4.34E-02
Csrnp1	602.54	-0.26	0.08	-3.33	8.70E-04	1.02E-02
Entpd3	1090.78	0.28	0.10	2.94	3.29E-03	2.82E-02
Zmat1	605.85	-0.24	0.09	-2.63	8.60E-03	5.72E-02
Ccdc28a	371.92	-0.29	0.10	-2.91	3.66E-03	3.05E-02
Hkdc1	150.87	0.53	0.16	3.35	7.96E-04	9.55E-03
Pdxk	1428.82	0.16	0.06	2.48	1.32E-02	7.80E-02
Cdc34	1601.76	0.19	0.05	3.64	2.69E-04	4.17E-03
Plppr3	156.48	0.71	0.25	2.83	4.60E-03	3.61E-02
Abhd17a	1566.29	0.29	0.06	4.57	4.92E-06	1.46E-04
AU041133	273.39	-0.35	0.12	-2.98	2.84E-03	2.53E-02
Aldh1l2	7110.23	-0.32	0.06	-4.99	6.13E-07	2.41E-05
Ckap4	1143.31	0.32	0.08	4.20	2.65E-05	6.20E-04
Rab21	1158.74	0.14	0.06	2.40	1.63E-02	9.03E-02
Os9	3851.14	0.13	0.05	2.78	5.43E-03	4.05E-02
Gls2	363.07	-0.34	0.10	-3.36	7.93E-04	9.52E-03
Aftph	2727.13	-0.14	0.05	-2.53	1.15E-02	7.07E-02
Ugp2	1289.28	0.23	0.08	2.78	5.45E-03	4.06E-02
Ehbp1	1149.70	-0.17	0.06	-3.02	2.56E-03	2.34E-02
Kdm6b	2585.09	-0.28	0.11	-2.48	1.33E-02	7.85E-02
Dhx33	1180.11	-0.22	0.07	-2.98	2.90E-03	2.55E-02
Hlf	476.91	-0.33	0.12	-2.72	6.44E-03	4.60E-02
Gpr179	453.31	-0.49	0.14	-3.41	6.53E-04	8.28E-03
Cisd3	1362.69	0.22	0.08	2.82	4.86E-03	3.76E-02
Stac2	1054.34	0.21	0.07	2.81	4.88E-03	3.77E-02
Unk	1390.04	-0.17	0.07	-2.36	1.85E-02	9.83E-02
Nploc4	5211.72	0.13	0.04	3.46	5.34E-04	7.11E-03
Cybc1	763.23	0.26	0.07	3.52	4.30E-04	6.03E-03
Pqlc3	509.40	0.26	0.09	2.95	3.20E-03	2.76E-02
Trappc12	1141.33	-0.22	0.07	-3.28	1.04E-03	1.18E-02
Mgat2	2630.46	0.31	0.07	4.16	3.21E-05	7.22E-04
Susd6	6527.21	0.09	0.03	2.72	6.46E-03	4.60E-02
Fam161b	351.83	-0.29	0.12	-2.36	1.81E-02	9.73E-02
Nek9	3695.57	-0.15	0.04	-3.56	3.73E-04	5.40E-03
Pomt2	1845.95	0.23	0.06	4.10	4.12E-05	8.87E-04
Ahsa1	3529.56	0.21	0.05	4.26	2.07E-05	4.97E-04
Lysmd1	255.75	0.33	0.13	2.62	8.77E-03	5.80E-02
Eif5	12156.33	0.09	0.04	2.37	1.78E-02	9.63E-02
Amph	701.82	-0.20	0.08	-2.40	1.64E-02	9.09E-02
Mboat1	1809.28	0.29	0.06	4.75	2.08E-06	6.99E-05
Gmds	865.23	0.38	0.08	4.52	6.25E-06	1.79E-04
Clptm1l	4227.31	0.15	0.04	3.77	1.62E-04	2.80E-03
Srek1	3367.94	-0.20	0.07	-2.79	5.27E-03	3.97E-02
Sec24c	4381.68	0.19	0.05	3.42	6.25E-04	7.99E-03
Pip4p1	1577.18	0.27	0.05	5.19	2.05E-07	9.14E-06
Khnyn	1620.72	-0.20	0.07	-2.98	2.88E-03	2.55E-02
Fam167a	3349.57	-0.29	0.05	-6.22	5.12E-10	4.27E-08
Trio	3951.18	-0.23	0.08	-2.88	3.98E-03	3.25E-02
Dap	1194.48	0.30	0.09	3.42	6.28E-04	8.02E-03
Mar-06	9967.26	-0.11	0.04	-2.54	1.11E-02	6.90E-02
Nrbp2	661.49	-0.23	0.10	-2.41	1.59E-02	8.90E-02
Tomm22	1468.81	0.22	0.07	2.89	3.80E-03	3.14E-02
5031439G07Rik	3888.55	0.14	0.05	3.09	2.03E-03	1.95E-02
Cerk	3390.87	0.16	0.05	3.36	7.75E-04	9.37E-03
Adm2	542.19	-0.42	0.10	-4.17	2.99E-05	6.82E-04
Rnd1	1926.71	-0.28	0.07	-3.94	8.27E-05	1.61E-03
Krt73	136.10	0.98	0.33	2.96	3.12E-03	2.70E-02
Soat2	169.21	-0.57	0.15	-3.74	1.81E-04	3.07E-03
Scarf2	182.87	0.57	0.19	3.02	2.52E-03	2.30E-02
Dzip3	1910.47	-0.19	0.07	-2.88	3.92E-03	3.21E-02
Impg2	229.00	0.42	0.12	3.39	6.99E-04	8.73E-03
Cldnd1	2367.31	0.16	0.05	2.96	3.10E-03	2.69E-02
Acat3	336.87	0.30	0.11	2.70	7.01E-03	4.88E-02
Mar-02	633.03	0.21	0.08	2.79	5.27E-03	3.97E-02
Enpp4	3415.08	0.18	0.04	4.07	4.75E-05	1.00E-03
Clic5	633.34	-0.26	0.08	-3.20	1.37E-03	1.43E-02
Trerf1	912.27	0.17	0.07	2.37	1.76E-02	9.52E-02
Safb2	1820.33	-0.28	0.09	-2.96	3.04E-03	2.64E-02
Safb	4803.28	-0.16	0.05	-3.22	1.26E-03	1.35E-02
Crb3	54.35	0.51	0.20	2.51	1.22E-02	7.41E-02
Lclat1	1035.71	-0.22	0.07	-3.08	2.10E-03	2.00E-02
Fbxo11	2704.94	-0.14	0.06	-2.39	1.67E-02	9.17E-02
Wac	5572.78	-0.09	0.03	-2.88	3.94E-03	3.23E-02
Rbbp8	2928.89	-0.18	0.05	-3.45	5.66E-04	7.41E-03
AW554918	959.04	-0.22	0.09	-2.46	1.40E-02	8.11E-02
Pik3c3	7738.44	0.19	0.03	5.52	3.40E-08	1.85E-06
Fam13b	4674.82	-0.23	0.03	-6.73	1.74E-11	1.85E-09
St8sia5	1218.16	0.30	0.08	3.55	3.81E-04	5.48E-03
Snx32	531.25	-0.25	0.09	-2.76	5.85E-03	4.28E-02
Kmt5b	1608.71	-0.30	0.06	-5.17	2.30E-07	1.01E-05
Ermp1	3014.61	0.17	0.05	3.49	4.79E-04	6.57E-03
Ubtd1	270.61	0.39	0.11	3.44	5.76E-04	7.51E-03
Erlin1	2121.08	-0.12	0.05	-2.40	1.64E-02	9.09E-02
Rab3gap1	2455.22	-0.15	0.05	-3.23	1.25E-03	1.34E-02
Lct	627.50	0.33	0.13	2.53	1.14E-02	7.01E-02
Nmnat2	524.42	0.21	0.09	2.38	1.74E-02	9.45E-02
Ndufs2	2412.61	0.23	0.04	5.06	4.25E-07	1.76E-05
Ifi207	68.75	-0.88	0.21	-4.13	3.67E-05	8.06E-04
Plekhb2	4093.19	0.21	0.04	5.50	3.83E-08	2.03E-06
Kansl3	3012.96	-0.13	0.05	-2.69	7.22E-03	5.01E-02
Slc39a10	4458.88	0.16	0.06	2.57	1.02E-02	6.49E-02
Retreg2	6021.58	0.10	0.04	2.38	1.72E-02	9.36E-02
Zcchc2	1219.55	-0.28	0.06	-4.83	1.39E-06	4.86E-05
Dclre1c	507.32	-0.26	0.10	-2.68	7.29E-03	5.05E-02
Tubb4b	4517.43	0.27	0.06	4.72	2.39E-06	7.77E-05
Uap1l1	860.65	0.23	0.09	2.55	1.07E-02	6.70E-02
Spout1	563.92	0.28	0.11	2.59	9.49E-03	6.13E-02
Nup188	1671.32	-0.19	0.05	-3.42	6.21E-04	7.97E-03
Gsn	181.99	0.39	0.16	2.48	1.33E-02	7.83E-02
Epc2	1183.78	-0.27	0.08	-3.58	3.48E-04	5.15E-03
P2rx3	722.32	-0.34	0.11	-3.07	2.11E-03	2.01E-02
Tnks1bp1	2134.28	-0.15	0.06	-2.41	1.58E-02	8.86E-02
Arhgap1	2657.97	-0.09	0.04	-2.43	1.49E-02	8.50E-02
Smox	317.42	-0.32	0.13	-2.37	1.79E-02	9.65E-02
Rspo4	454.26	0.36	0.10	3.50	4.66E-04	6.43E-03
Trib3	5528.12	-0.22	0.06	-3.83	1.26E-04	2.28E-03
Mylk2	45.83	-0.94	0.39	-2.40	1.66E-02	9.15E-02
Dlgap4	469.57	-0.20	0.08	-2.47	1.34E-02	7.89E-02
D630003M21Rik	679.65	0.27	0.06	4.53	5.77E-06	1.68E-04
Ppp1r16b	248.15	-0.68	0.14	-4.80	1.60E-06	5.56E-05
Ncoa5	2246.97	-0.18	0.04	-4.19	2.78E-05	6.44E-04
Gmeb2	1428.97	-0.13	0.05	-2.62	8.84E-03	5.83E-02
Zbtb10	1061.66	-0.34	0.07	-4.79	1.70E-06	5.83E-05
Tm4sf4	2132.63	0.40	0.06	6.66	2.82E-11	2.89E-09
Gmps	3281.87	0.15	0.06	2.68	7.33E-03	5.06E-02
Fhdc1	1768.57	-0.27	0.07	-3.93	8.38E-05	1.62E-03
Slc25a44	2610.61	0.13	0.05	2.76	5.76E-03	4.23E-02
Syt11	5024.85	0.08	0.03	2.41	1.61E-02	8.97E-02
Dennd4b	527.60	-0.24	0.10	-2.44	1.46E-02	8.39E-02
Gatad2b	3768.96	-0.14	0.05	-2.92	3.45E-03	2.92E-02
Ciart	397.93	-0.41	0.12	-3.35	8.02E-04	9.61E-03
Rsbn1	1064.80	-0.20	0.08	-2.44	1.48E-02	8.44E-02
St7l	915.32	-0.20	0.07	-2.78	5.43E-03	4.05E-02
Ak5	314.55	-0.31	0.12	-2.60	9.41E-03	6.10E-02
Ddx58	1964.37	-0.22	0.05	-4.51	6.35E-06	1.81E-04
Ndufb6	862.58	0.25	0.08	3.09	2.03E-03	1.95E-02
Zfyve9	2128.54	-0.15	0.05	-2.98	2.89E-03	2.55E-02
Nrd1	5891.26	0.14	0.03	4.44	8.84E-06	2.41E-04
Kdm4a	3030.34	-0.32	0.06	-5.24	1.64E-07	7.51E-06
Foxj3	3213.44	-0.13	0.05	-2.69	7.08E-03	4.93E-02
Zmpste24	3451.16	0.15	0.06	2.53	1.13E-02	6.98E-02
Rhbdl2	664.39	0.35	0.09	3.88	1.06E-04	1.98E-03
Eva1b	590.99	0.33	0.09	3.50	4.65E-04	6.43E-03
Sesn2	4506.32	-0.27	0.03	-8.23	1.91E-16	4.42E-14
Fam76a	1234.51	-0.18	0.05	-3.20	1.38E-03	1.45E-02
Wdtc1	2873.14	0.22	0.05	4.35	1.38E-05	3.54E-04
Pdik1l	1320.35	-0.13	0.05	-2.41	1.59E-02	8.90E-02
Eif4g3	6248.37	-0.16	0.05	-3.01	2.63E-03	2.39E-02
Igsf21	639.25	0.32	0.11	2.98	2.90E-03	2.55E-02
Fbxo2	1576.30	0.22	0.09	2.59	9.50E-03	6.14E-02
Insig1	1462.92	0.42	0.07	5.86	4.55E-09	2.99E-07
Fam193a	1781.87	-0.24	0.09	-2.78	5.39E-03	4.04E-02
Guf1	739.80	-0.23	0.08	-2.88	3.96E-03	3.24E-02
Slc10a4	42.42	-0.83	0.35	-2.35	1.86E-02	9.87E-02
Aasdh	433.50	-0.33	0.11	-2.93	3.37E-03	2.87E-02
Ythdc1	2752.47	-0.10	0.04	-2.45	1.44E-02	8.31E-02
Cnot6l	6029.55	0.14	0.06	2.48	1.30E-02	7.72E-02
Paqr3	929.07	-0.56	0.08	-6.92	4.37E-12	5.28E-10
Tmem150c	724.35	-0.18	0.06	-2.94	3.31E-03	2.83E-02
Galnt9	63.13	0.59	0.24	2.41	1.58E-02	8.85E-02
Oas1e	85.62	0.62	0.23	2.63	8.65E-03	5.75E-02
Rad9b	140.01	-0.55	0.19	-2.94	3.31E-03	2.83E-02
Sfswap	2739.32	-0.15	0.06	-2.48	1.31E-02	7.79E-02
Ccz1	1860.90	0.22	0.08	2.88	3.93E-03	3.22E-02
Fkbp14	293.97	0.39	0.14	2.86	4.27E-03	3.41E-02
Vopp1	1620.98	0.21	0.06	3.27	1.09E-03	1.22E-02
Tmem150a	67.79	-0.61	0.20	-2.99	2.83E-03	2.52E-02
Ccdc174	984.00	-0.24	0.08	-2.92	3.51E-03	2.96E-02
Clstn3	2226.12	0.19	0.06	3.11	1.87E-03	1.83E-02
Caprin2	745.61	-0.23	0.07	-3.24	1.20E-03	1.30E-02
Zscan18	208.78	-0.44	0.18	-2.50	1.25E-02	7.52E-02
Arhgap33	1485.04	-0.22	0.09	-2.57	1.02E-02	6.46E-02
Ffar2	168.59	0.60	0.16	3.80	1.46E-04	2.56E-03
Ffar3	467.09	0.30	0.11	2.66	7.93E-03	5.38E-02
Ffar1	2126.39	0.29	0.09	3.41	6.59E-04	8.33E-03
4931406P16Rik	1803.55	-0.13	0.05	-2.41	1.60E-02	8.94E-02
Kctd15	1560.42	-0.27	0.06	-4.56	5.01E-06	1.48E-04
Prc1	5977.01	0.12	0.05	2.57	1.03E-02	6.51E-02
Rsf1	2336.88	-0.16	0.07	-2.40	1.64E-02	9.08E-02
Cog7	1459.38	0.16	0.06	2.64	8.37E-03	5.61E-02
Palb2	577.24	-0.21	0.08	-2.50	1.24E-02	7.49E-02
Tufm	1781.27	0.16	0.06	2.60	9.28E-03	6.03E-02
Sez6l2	13121.63	0.19	0.06	3.49	4.83E-04	6.60E-03
Zfp768	946.72	-0.27	0.09	-2.80	5.07E-03	3.86E-02
Prr14	1597.88	-0.16	0.06	-2.54	1.10E-02	6.89E-02
Fus	10317.18	-0.13	0.05	-2.77	5.66E-03	4.18E-02
Tmco3	1681.98	0.17	0.07	2.66	7.74E-03	5.27E-02
Ddx60	146.18	-0.46	0.16	-2.80	5.04E-03	3.84E-02
Sugp2	1066.09	-0.25	0.08	-3.21	1.33E-03	1.40E-02
Inpp4b	904.71	-0.21	0.09	-2.37	1.79E-02	9.66E-02
Ndrg4	3389.17	0.25	0.04	6.67	2.57E-11	2.67E-09
Dync1li2	3846.42	-0.13	0.04	-2.92	3.53E-03	2.97E-02
Zfp612	839.96	-0.41	0.06	-6.40	1.56E-10	1.50E-08
Aars	14201.50	-0.08	0.03	-2.98	2.89E-03	2.55E-02
6430548M08Rik	3674.22	0.24	0.05	4.44	9.01E-06	2.43E-04
Chmp1a	2160.00	0.17	0.05	3.66	2.53E-04	4.00E-03
Tmem205	266.30	0.41	0.14	2.81	4.89E-03	3.77E-02
Nfrkb	863.36	-0.21	0.08	-2.53	1.14E-02	7.03E-02
Msantd2	657.99	-0.32	0.13	-2.41	1.60E-02	8.93E-02
Sik2	1389.28	-0.23	0.07	-3.31	9.25E-04	1.07E-02
Zfp280d	1347.06	-0.16	0.06	-2.78	5.41E-03	4.05E-02
Fam214a	671.27	-0.23	0.09	-2.47	1.34E-02	7.88E-02
Gk5	666.61	-0.24	0.10	-2.37	1.77E-02	9.60E-02
Atp2c1	2467.15	0.14	0.05	2.90	3.75E-03	3.11E-02
Dusp7	395.36	0.29	0.10	2.85	4.40E-03	3.49E-02
Zfp445	2899.94	-0.25	0.07	-3.71	2.07E-04	3.45E-03
Phgdh	4061.51	-0.19	0.04	-4.24	2.20E-05	5.24E-04
Usp11	3075.56	-0.18	0.06	-3.18	1.46E-03	1.51E-02
Ints6l	1143.02	-0.37	0.11	-3.28	1.03E-03	1.17E-02
Pcyt1b	872.45	0.33	0.10	3.24	1.19E-03	1.30E-02
Ercc6l	2565.55	0.23	0.07	3.26	1.13E-03	1.25E-02
Vcp-rs	7519.82	0.27	0.04	7.04	1.90E-12	2.49E-10
Lrp11	7620.09	0.19	0.03	6.26	3.78E-10	3.29E-08
C2cd4c	610.21	0.28	0.09	2.97	3.02E-03	2.63E-02
Gm4924	288.08	-0.35	0.11	-3.11	1.86E-03	1.83E-02
Rtn4rl1	694.45	0.32	0.09	3.58	3.45E-04	5.10E-03
Nsrp1	617.54	-0.20	0.08	-2.47	1.33E-02	7.86E-02
Aoc2	205.24	-0.43	0.14	-3.13	1.76E-03	1.74E-02
Akap6	516.92	0.46	0.10	4.74	2.16E-06	7.17E-05
Arid4a	1116.51	-0.25	0.08	-3.14	1.69E-03	1.69E-02
Elmsan1	1973.78	-0.29	0.07	-4.37	1.25E-05	3.26E-04
Irf2bpl	1463.39	0.13	0.05	2.43	1.52E-02	8.63E-02
Btbd7	2169.58	-0.16	0.06	-2.63	8.63E-03	5.74E-02
Cntnap3	526.46	-0.59	0.11	-5.56	2.72E-08	1.49E-06
Erc2	590.26	-0.23	0.07	-3.24	1.18E-03	1.29E-02
Zfhx2	3178.90	-0.33	0.10	-3.23	1.24E-03	1.33E-02
Slitrk6	2715.19	0.73	0.10	7.08	1.46E-12	1.94E-10
Abcc4	4518.95	-0.11	0.05	-2.47	1.35E-02	7.91E-02
Slc30a8	4250.09	0.24	0.07	3.22	1.27E-03	1.36E-02
Phf20l1	4217.34	-0.23	0.06	-3.54	4.07E-04	5.77E-03
Zfp945	640.62	-0.23	0.09	-2.61	8.97E-03	5.90E-02
Mdc1	6411.59	-0.26	0.06	-4.48	7.44E-06	2.10E-04
Ccdc112	788.82	-0.32	0.07	-4.33	1.47E-05	3.74E-04
Pcyox1l	253.61	-0.31	0.12	-2.65	8.01E-03	5.42E-02
Malt1	259.92	-0.57	0.13	-4.29	1.79E-05	4.43E-04
Setbp1	2374.94	-0.19	0.08	-2.44	1.46E-02	8.39E-02
Slc16a12	560.82	0.32	0.13	2.52	1.16E-02	7.12E-02
Brinp2	3989.27	0.33	0.06	5.93	3.05E-09	2.07E-07
Fam171b	1414.19	-0.24	0.06	-3.78	1.54E-04	2.68E-03
Phc3	1604.96	-0.21	0.08	-2.62	8.78E-03	5.80E-02
Zfp267	498.11	-0.28	0.09	-3.06	2.23E-03	2.10E-02
Rgp1	2393.96	-0.15	0.06	-2.68	7.26E-03	5.03E-02
Dmrta1	415.56	-0.42	0.13	-3.29	9.87E-04	1.13E-02
Dlgap3	1346.92	0.30	0.08	3.65	2.64E-04	4.14E-03
Azin2	188.91	0.42	0.15	2.71	6.68E-03	4.72E-02
E2f2	2738.66	0.11	0.04	2.49	1.29E-02	7.67E-02
Pramef8	901.42	-0.14	0.06	-2.48	1.33E-02	7.83E-02
Slc45a1	1217.35	-0.24	0.06	-4.07	4.79E-05	1.01E-03
Rsbn1l	970.55	-0.21	0.09	-2.36	1.82E-02	9.76E-02
2900026A02Rik	2472.21	0.24	0.08	2.92	3.52E-03	2.97E-02
Ccdc142	306.62	-0.30	0.11	-2.84	4.47E-03	3.54E-02
Parp12	3569.28	0.12	0.04	2.73	6.38E-03	4.56E-02
Ggn	80.44	-0.51	0.21	-2.48	1.30E-02	7.74E-02
Tnfrsf26	1046.38	0.28	0.08	3.39	6.95E-04	8.69E-03
Cwf19l2	542.74	-0.25	0.10	-2.45	1.43E-02	8.25E-02
Atr	1434.49	-0.20	0.08	-2.40	1.65E-02	9.09E-02
Pdzd4	3701.34	0.15	0.05	2.85	4.37E-03	3.48E-02
Gprasp2	2618.10	0.20	0.05	4.28	1.90E-05	4.69E-04
Trappc1	843.37	0.25	0.09	2.67	7.52E-03	5.16E-02
Atxn7	1503.22	-0.20	0.07	-2.89	3.81E-03	3.14E-02
Hps5	696.49	-0.22	0.09	-2.43	1.50E-02	8.55E-02
Oas2	1519.61	-0.31	0.08	-3.79	1.48E-04	2.60E-03
Dusp15	2835.48	0.18	0.08	2.36	1.82E-02	9.76E-02
Tpcn1	3008.85	0.14	0.06	2.51	1.22E-02	7.39E-02
Olfr1372-ps1	113.56	-0.87	0.18	-4.98	6.34E-07	2.48E-05
Olfr330	82.86	-2.00	0.63	-3.20	1.38E-03	1.45E-02
Tubgcp3	2650.22	-0.14	0.04	-3.34	8.44E-04	1.00E-02
Spata2	1425.50	-0.15	0.06	-2.76	5.76E-03	4.23E-02
Cyb5r4	1609.98	0.17	0.06	2.91	3.60E-03	3.01E-02
Ppia	18697.48	0.17	0.05	3.30	9.57E-04	1.10E-02
Zkscan17	1896.50	-0.12	0.04	-2.83	4.69E-03	3.66E-02
Rpl23a	5112.68	0.17	0.05	3.51	4.51E-04	6.25E-03
Ube2z	3598.39	0.16	0.04	4.34	1.42E-05	3.64E-04
Tmem229b	1683.58	0.14	0.05	2.72	6.60E-03	4.68E-02
Cdhr2	6837.56	0.30	0.07	4.26	2.06E-05	4.97E-04
Zswim8	4378.58	-0.20	0.07	-2.86	4.25E-03	3.40E-02
Tox4	2288.92	0.17	0.04	4.34	1.45E-05	3.69E-04
Fbxo45	2877.59	0.16	0.05	3.45	5.62E-04	7.36E-03
Nrip1	2021.85	-0.31	0.06	-5.34	9.52E-08	4.61E-06
Brpf3	2396.87	-0.30	0.05	-5.56	2.75E-08	1.51E-06
Ss18	2731.25	-0.13	0.04	-3.32	8.91E-04	1.04E-02
Stk32a	4635.30	-0.15	0.04	-3.82	1.31E-04	2.36E-03
4930503L19Rik	1897.06	-0.22	0.08	-2.90	3.77E-03	3.12E-02
Cpsf7	3783.75	-0.16	0.06	-2.68	7.33E-03	5.06E-02
Ss18l1	707.52	-0.23	0.08	-2.75	5.89E-03	4.30E-02
Abhd18	198.30	-0.40	0.15	-2.74	6.19E-03	4.45E-02
Lrig2	1128.90	-0.18	0.07	-2.38	1.73E-02	9.42E-02
Vcp	9979.50	0.19	0.03	7.24	4.39E-13	6.33E-11
Ppp2r2c	6750.64	0.16	0.04	3.64	2.69E-04	4.17E-03
Golga3	3029.09	0.11	0.04	2.45	1.43E-02	8.26E-02
Zfp384	1706.76	-0.17	0.06	-2.97	2.99E-03	2.62E-02
Idh2	2569.55	0.41	0.08	5.35	8.58E-08	4.23E-06
Letm2	142.61	-0.44	0.19	-2.38	1.72E-02	9.36E-02
Slc35e1	4254.77	0.12	0.04	2.79	5.19E-03	3.92E-02
Rpl13	12318.81	0.22	0.07	3.25	1.17E-03	1.28E-02
Mthfd1l	2463.60	-0.11	0.04	-2.52	1.17E-02	7.19E-02
Cdk15	109.27	-0.64	0.24	-2.64	8.32E-03	5.59E-02
Zfp398	579.89	-0.20	0.08	-2.60	9.40E-03	6.10E-02
Eif5a	9808.06	0.19	0.04	4.18	2.96E-05	6.77E-04
Prex1	1695.41	0.23	0.08	2.72	6.60E-03	4.68E-02
Trp53i11	1675.18	0.18	0.06	2.89	3.87E-03	3.17E-02
Vstm2l	1327.27	0.36	0.10	3.67	2.47E-04	3.93E-03
Lrrc10b	1110.97	0.50	0.08	6.08	1.18E-09	8.89E-08
H4c12	55.23	-0.85	0.27	-3.10	1.93E-03	1.87E-02
Rpl17	4529.85	0.13	0.05	2.51	1.19E-02	7.28E-02
Gpr4	172.06	0.60	0.17	3.56	3.78E-04	5.45E-03
Pld5	259.01	-0.42	0.12	-3.38	7.30E-04	8.99E-03
Nrcam	1612.74	0.32	0.07	4.88	1.09E-06	3.94E-05
Zfp750	98.82	0.60	0.15	3.86	1.14E-04	2.10E-03
Idi1	1849.66	0.47	0.09	5.06	4.17E-07	1.73E-05
Dcp1b	216.01	-0.30	0.10	-2.89	3.85E-03	3.16E-02
Podxl2	1099.09	0.29	0.10	2.98	2.90E-03	2.55E-02
Simc1	1106.97	-0.22	0.07	-3.03	2.41E-03	2.23E-02
B230209E15Rik	285.76	-0.52	0.13	-4.12	3.81E-05	8.30E-04
Smyd4	666.60	0.22	0.09	2.57	1.02E-02	6.48E-02
Taf2	2351.87	-0.14	0.05	-2.84	4.51E-03	3.57E-02
Ercc6	1280.37	-0.26	0.07	-3.52	4.37E-04	6.12E-03
Uggt1	7314.92	0.13	0.05	2.93	3.43E-03	2.91E-02
Zbtb39	593.60	-0.20	0.08	-2.64	8.35E-03	5.60E-02
Zdhhc17	1097.77	-0.23	0.06	-3.92	8.71E-05	1.67E-03
Rasgef1b	787.94	-0.34	0.08	-4.23	2.39E-05	5.65E-04
Tmem251	673.15	0.29	0.07	4.19	2.83E-05	6.51E-04
Ric3	2286.38	-0.13	0.05	-2.59	9.54E-03	6.15E-02
Bcorl1	127.91	-0.48	0.19	-2.49	1.29E-02	7.68E-02
Itpkb	3641.63	0.15	0.05	2.80	5.18E-03	3.92E-02
Tmem215	808.23	0.27	0.10	2.63	8.66E-03	5.75E-02
Cyb5r2	663.48	-0.73	0.09	-8.16	3.25E-16	7.16E-14
Zfp629	1120.46	-0.19	0.08	-2.35	1.87E-02	9.93E-02
Dcaf5	1852.29	-0.23	0.04	-5.34	9.40E-08	4.57E-06
Ankrd16	456.83	-0.27	0.11	-2.57	1.02E-02	6.47E-02
Atad2b	1605.33	-0.22	0.06	-3.55	3.82E-04	5.48E-03
Tpm4	9833.32	0.18	0.03	5.29	1.22E-07	5.75E-06
Upf2	2280.41	-0.16	0.05	-2.94	3.31E-03	2.83E-02
Xaf1	1701.40	-0.16	0.05	-2.96	3.09E-03	2.68E-02
Ep300	3345.73	-0.21	0.09	-2.48	1.32E-02	7.80E-02
Vwa5b2	1721.05	-0.24	0.10	-2.47	1.34E-02	7.87E-02
Lhfpl5	600.48	0.26	0.10	2.60	9.26E-03	6.03E-02
Accs	266.98	-0.49	0.14	-3.49	4.80E-04	6.57E-03
Pigk	2584.80	0.17	0.04	4.08	4.49E-05	9.58E-04
Foxo6	739.74	0.27	0.08	3.25	1.14E-03	1.26E-02
Miat	1122.86	-1.02	0.18	-5.66	1.56E-08	9.20E-07
Kctd10	1350.45	0.17	0.05	3.18	1.47E-03	1.51E-02
2610524H06Rik	1995.89	0.23	0.07	3.45	5.52E-04	7.25E-03
Gm20559	1391.71	-0.27	0.08	-3.40	6.67E-04	8.40E-03
Prss53	1605.80	0.29	0.09	3.05	2.30E-03	2.15E-02
Hapln4	3411.06	0.25	0.05	5.58	2.39E-08	1.34E-06
Slc9a9	291.07	-0.63	0.11	-5.50	3.88E-08	2.05E-06
Gmppb	494.36	0.61	0.09	6.41	1.44E-10	1.40E-08
Endov	1060.49	-0.22	0.08	-2.68	7.32E-03	5.06E-02
2900097C17Rik	6957.46	0.18	0.04	4.04	5.45E-05	1.12E-03
Egfl7	319.01	0.31	0.12	2.67	7.58E-03	5.19E-02
Gars	13068.03	-0.12	0.03	-3.62	2.95E-04	4.50E-03
Prune2	2702.19	-0.28	0.08	-3.44	5.88E-04	7.63E-03
Pcdha8	633.91	0.28	0.10	2.71	6.71E-03	4.74E-02
Peg13	4631.14	0.13	0.04	3.20	1.38E-03	1.45E-02
Hcfc1r1	1272.72	0.17	0.07	2.59	9.66E-03	6.21E-02
Trim46	1120.02	-0.26	0.07	-3.49	4.80E-04	6.57E-03
Mafa	17776.42	0.32	0.07	4.53	5.99E-06	1.73E-04
Serf2	3785.91	0.15	0.05	2.97	3.01E-03	2.63E-02
Lrrc24	1289.29	0.35	0.08	4.44	8.86E-06	2.41E-04
Nefh	743.35	-0.28	0.10	-2.75	5.98E-03	4.34E-02
Gm5138	449.59	0.29	0.09	3.36	7.67E-04	9.32E-03
Rph3al	2005.59	0.24	0.06	3.93	8.46E-05	1.63E-03
Atxn7l1	333.25	-0.25	0.10	-2.44	1.46E-02	8.36E-02
Zfp229	294.68	-0.31	0.12	-2.46	1.38E-02	8.07E-02
Dnph1	679.65	0.26	0.10	2.62	8.88E-03	5.85E-02
Prob1	649.29	-0.34	0.10	-3.38	7.16E-04	8.88E-03
Atp2b4	1454.36	0.38	0.10	3.83	1.27E-04	2.29E-03
2610005L07Rik	712.87	-0.26	0.11	-2.36	1.80E-02	9.70E-02
Tbc1d2	221.32	-0.39	0.13	-2.97	2.95E-03	2.59E-02
Gm1673	374.64	0.37	0.16	2.38	1.73E-02	9.41E-02
Vgf	27703.42	0.29	0.06	4.63	3.66E-06	1.13E-04
Zbtb2	514.56	-0.26	0.09	-2.86	4.24E-03	3.40E-02
Cep44	369.96	-0.25	0.10	-2.44	1.46E-02	8.36E-02
Ano8	1771.15	0.19	0.08	2.50	1.25E-02	7.52E-02
Urb2	854.33	-0.20	0.07	-2.68	7.31E-03	5.06E-02
Prdm10	463.21	-0.26	0.09	-2.94	3.30E-03	2.83E-02
Cep162	2615.07	-0.26	0.07	-3.67	2.41E-04	3.88E-03
Gm10557	597.12	-0.24	0.09	-2.76	5.77E-03	4.23E-02
Nxpe3	521.87	0.28	0.07	3.90	9.61E-05	1.82E-03
Nsfl1c	2237.70	0.15	0.05	3.24	1.20E-03	1.31E-02
Ugt1a9	320.03	1.06	0.32	3.32	9.07E-04	1.06E-02
Tmem189	1736.75	0.13	0.05	2.75	6.04E-03	4.36E-02
BC031181	1596.46	0.21	0.08	2.79	5.23E-03	3.95E-02
Baz2b	1127.81	-0.25	0.08	-3.11	1.87E-03	1.84E-02
Zscan26	1505.04	-0.25	0.08	-3.28	1.04E-03	1.18E-02
Plcxd2	1625.61	0.19	0.08	2.53	1.13E-02	7.00E-02
Eno1b	1523.46	0.37	0.14	2.64	8.33E-03	5.59E-02
Acsl5	5649.01	0.17	0.04	4.07	4.74E-05	1.00E-03
Akirin2	1044.62	-0.23	0.07	-3.41	6.45E-04	8.21E-03
Gm10481	454.40	0.29	0.10	3.04	2.38E-03	2.21E-02
Pnmal2	2659.14	0.23	0.06	3.72	1.96E-04	3.31E-03
Rexo5	279.12	-0.35	0.13	-2.80	5.15E-03	3.90E-02
Gm5643	161.27	-0.35	0.15	-2.36	1.82E-02	9.76E-02
Gm11427	473.49	0.32	0.10	3.28	1.05E-03	1.19E-02
Platr25	1071.04	-0.21	0.07	-3.03	2.41E-03	2.23E-02
Nup85	2642.59	0.15	0.05	3.17	1.54E-03	1.57E-02
Cbx6	5848.30	0.12	0.05	2.64	8.19E-03	5.52E-02
Gm12346	1802.67	0.20	0.06	3.40	6.86E-04	8.59E-03
Rps2-ps13	722.22	0.23	0.07	3.27	1.08E-03	1.21E-02
Klhl33	209.81	-0.66	0.17	-3.95	7.85E-05	1.54E-03
Tmem181b-ps	2057.97	-0.23	0.09	-2.54	1.10E-02	6.86E-02
6820431F20Rik	1185.94	-0.28	0.06	-4.92	8.71E-07	3.26E-05
Xlr3b	325.71	0.42	0.10	4.11	3.89E-05	8.41E-04
Gsk3a	5395.28	0.08	0.03	2.65	7.98E-03	5.41E-02
A730017L22Rik	143.67	-0.50	0.17	-2.89	3.81E-03	3.14E-02
Rpl34-ps1	1788.42	0.24	0.06	3.72	2.03E-04	3.40E-03
Zcchc17	1011.86	0.20	0.08	2.39	1.68E-02	9.23E-02
Tpm3-rs7	4121.43	0.20	0.05	3.82	1.35E-04	2.40E-03
E430024I08Rik	374.36	-0.26	0.10	-2.70	6.87E-03	4.82E-02
Gm6311	565.98	0.19	0.08	2.40	1.63E-02	9.05E-02
Zfp827	979.94	-0.35	0.09	-3.94	8.28E-05	1.61E-03
Gm6472	1288.99	0.25	0.08	3.10	1.91E-03	1.86E-02
Gm6485	92.97	-0.65	0.26	-2.49	1.27E-02	7.62E-02
Gm10819	232.61	0.42	0.13	3.30	9.83E-04	1.13E-02
Gpx4	4446.36	0.27	0.07	4.02	5.93E-05	1.21E-03
Gbp11	397.55	-0.25	0.08	-2.99	2.81E-03	2.51E-02
Zfp964	128.92	-0.53	0.18	-2.92	3.52E-03	2.97E-02
9530082P21Rik	628.03	0.28	0.11	2.49	1.29E-02	7.69E-02
Tomm40l	845.56	0.18	0.07	2.81	4.92E-03	3.79E-02
Tctn1	566.52	-0.30	0.08	-3.70	2.12E-04	3.52E-03
Gm12070	2001.12	0.27	0.07	3.69	2.26E-04	3.69E-03
Gm7336	2290.89	0.24	0.07	3.28	1.04E-03	1.18E-02
Gm14760	926.09	0.21	0.09	2.44	1.48E-02	8.44E-02
Gm12671	1181.57	0.29	0.07	3.91	9.10E-05	1.73E-03
Zfp784	173.94	-0.43	0.13	-3.19	1.43E-03	1.48E-02
Gpr137b-ps	736.80	-0.23	0.08	-2.77	5.59E-03	4.14E-02
Gm13841	1627.99	0.18	0.06	3.09	2.02E-03	1.94E-02
Srp54b	2341.37	0.11	0.04	2.73	6.28E-03	4.49E-02
Gm14595	135.36	0.58	0.15	3.82	1.35E-04	2.40E-03
Gm14590	160.92	0.60	0.16	3.82	1.32E-04	2.36E-03
Gm7950	65.52	0.81	0.22	3.70	2.17E-04	3.58E-03
Gm7958	75.83	0.68	0.21	3.17	1.51E-03	1.54E-02
Gm7993	4464.45	0.43	0.07	5.80	6.62E-09	4.17E-07
Zscan25	708.72	-0.21	0.09	-2.47	1.34E-02	7.88E-02
Gm8210	1466.02	0.17	0.07	2.37	1.78E-02	9.63E-02
Samd1	2026.01	0.21	0.07	3.19	1.40E-03	1.46E-02
Gm12191	2539.37	0.20	0.07	3.01	2.64E-03	2.40E-02
Gm8355	1527.99	0.25	0.07	3.40	6.62E-04	8.35E-03
Gm8399	544.72	0.43	0.09	4.92	8.68E-07	3.25E-05
Rps2-ps10	776.87	0.20	0.07	3.00	2.70E-03	2.44E-02
Ifit1bl1	309.14	0.55	0.11	5.16	2.47E-07	1.08E-05
Gm8730	2369.51	0.23	0.07	3.22	1.29E-03	1.37E-02
H2-T-ps	867.18	0.22	0.07	3.10	1.96E-03	1.89E-02
Pgam1-ps2	1483.18	0.20	0.08	2.36	1.81E-02	9.71E-02
Parp10	2336.27	0.15	0.05	2.69	7.12E-03	4.95E-02
Gm15459	18110.26	0.37	0.03	10.64	1.88E-26	1.26E-23
Gm9936	139.00	-0.49	0.18	-2.65	8.04E-03	5.43E-02
Gm10069	195.67	0.66	0.16	4.20	2.68E-05	6.25E-04
Gm13394	14500.04	0.23	0.06	3.92	8.84E-05	1.69E-03
Mfap1b	2492.73	-0.15	0.04	-3.87	1.08E-04	2.01E-03
Tmsb15b2	1119.16	0.37	0.13	2.78	5.49E-03	4.08E-02
Rpl15-ps3	609.11	0.23	0.08	2.77	5.59E-03	4.14E-02
Dnajc3	5394.48	0.30	0.06	4.86	1.18E-06	4.27E-05
Rnaset2a	4265.87	0.32	0.06	5.52	3.40E-08	1.85E-06
Fam174b	553.62	0.44	0.10	4.30	1.68E-05	4.20E-04
Gm10163	1196.80	0.23	0.06	3.64	2.76E-04	4.27E-03
Atp6v0c-ps2	6094.84	0.17	0.07	2.47	1.37E-02	8.00E-02
Ildr2	5999.58	0.33	0.06	5.86	4.53E-09	2.99E-07
Gm2451	1322.69	0.23	0.08	2.70	6.96E-03	4.86E-02
Snhg12	495.26	-0.22	0.08	-2.72	6.62E-03	4.69E-02
Gm12715	4085.59	0.41	0.05	7.40	1.32E-13	2.09E-11
Gm2574	1067.78	0.23	0.08	2.81	4.91E-03	3.78E-02
Gm2606	1739.50	0.22	0.08	2.62	8.77E-03	5.80E-02
Mndal	694.48	-0.31	0.10	-3.09	2.00E-03	1.93E-02
Fancf	253.99	0.37	0.14	2.59	9.54E-03	6.15E-02
Foxd2os	698.30	0.18	0.08	2.43	1.51E-02	8.56E-02
Gm15506	124.27	-0.77	0.19	-3.95	7.96E-05	1.55E-03
Gm16405	50.15	0.63	0.26	2.42	1.57E-02	8.83E-02
Gm16430	66.71	0.60	0.23	2.59	9.60E-03	6.18E-02
Gm13292	488.86	0.30	0.09	3.51	4.51E-04	6.25E-03
Nudc-ps1	1378.13	0.22	0.06	3.55	3.84E-04	5.50E-03
Gm3226	1711.36	0.24	0.08	3.10	1.90E-03	1.86E-02
Snhg15	186.86	-0.42	0.15	-2.88	3.98E-03	3.25E-02
Gm3272	757.47	0.32	0.07	4.39	1.13E-05	2.96E-04
Gm12537	1228.47	0.25	0.08	3.05	2.26E-03	2.12E-02
Gm12226	480.39	-0.23	0.08	-2.72	6.58E-03	4.68E-02
Gm3375	909.91	0.25	0.08	3.00	2.73E-03	2.45E-02
Ly6c2	939.77	0.25	0.07	3.87	1.11E-04	2.04E-03
Gm10039	705.40	0.33	0.12	2.71	6.78E-03	4.77E-02
BC005561	691.60	-0.36	0.13	-2.74	6.18E-03	4.44E-02
Gm10359	733.89	0.34	0.08	4.46	8.35E-06	2.31E-04
Rps18-ps5	1666.15	0.26	0.07	3.67	2.43E-04	3.91E-03
Gstp-ps	1042.31	0.25	0.09	2.75	5.95E-03	4.33E-02
Gm12033	1864.99	0.22	0.06	3.49	4.91E-04	6.67E-03
Rpl35a-ps6	404.07	0.21	0.09	2.35	1.86E-02	9.86E-02
Rpl35a-ps3	406.43	0.22	0.09	2.51	1.19E-02	7.28E-02
Rpl10-ps3	191.51	0.43	0.14	3.18	1.47E-03	1.51E-02
Rpl35a-ps4	320.68	0.24	0.09	2.59	9.57E-03	6.16E-02
Zfp955b	398.62	-0.64	0.18	-3.48	4.94E-04	6.70E-03
AI662270	2581.84	0.30	0.08	3.89	1.00E-04	1.89E-03
Gm9816	110.50	0.47	0.18	2.64	8.28E-03	5.56E-02
Gm14150	2634.18	0.31	0.07	4.37	1.22E-05	3.18E-04
Gm13370	1194.75	0.22	0.06	3.62	2.93E-04	4.50E-03
Ddx43	489.32	-0.32	0.11	-3.05	2.27E-03	2.13E-02
Srp54c	3590.67	0.13	0.04	3.17	1.50E-03	1.54E-02
A030001D20Rik	654.62	-0.26	0.08	-3.25	1.15E-03	1.26E-02
Gm10243	452.35	0.26	0.09	2.99	2.80E-03	2.51E-02
5430416N02Rik	445.12	-0.35	0.10	-3.62	2.98E-04	4.55E-03
Rps19-ps6	877.78	0.24	0.06	3.75	1.79E-04	3.05E-03
Gm13736	1435.58	0.18	0.07	2.63	8.56E-03	5.71E-02
Gm10240	1126.89	0.21	0.06	3.36	7.73E-04	9.37E-03
Bbip1	1018.74	0.21	0.08	2.70	6.85E-03	4.81E-02
Gm16973	384.87	-0.48	0.11	-4.50	6.87E-06	1.95E-04
1810008I18Rik	101.69	-0.58	0.24	-2.42	1.53E-02	8.69E-02
Gm20036	42.72	-0.71	0.28	-2.51	1.21E-02	7.36E-02
Gm11454	190.17	-0.48	0.14	-3.45	5.61E-04	7.36E-03
Mir3064	91.25	-0.59	0.20	-2.97	3.02E-03	2.63E-02
Gm11127	2116.16	0.32	0.09	3.46	5.30E-04	7.07E-03
Gm10698	3680.64	0.26	0.09	2.78	5.40E-03	4.04E-02
Gm21811	631.57	-0.32	0.10	-3.11	1.84E-03	1.82E-02
Xndc1	1078.96	-0.23	0.07	-3.21	1.32E-03	1.40E-02
Gm30139	211.13	-0.55	0.16	-3.49	4.86E-04	6.62E-03
Gm13373	191.27	0.66	0.24	2.72	6.58E-03	4.68E-02
Gm26843	67.83	0.94	0.33	2.87	4.13E-03	3.33E-02
Gm38456	77.29	-0.87	0.24	-3.59	3.30E-04	4.93E-03
Gm26944	310.80	-0.49	0.16	-3.11	1.84E-03	1.82E-02
Gm38481	1087.09	0.45	0.09	4.94	7.95E-07	3.01E-05
LOC102636815	175.05	-0.53	0.19	-2.78	5.39E-03	4.04E-02
LOC102636894	41.30	-1.62	0.44	-3.68	2.36E-04	3.82E-03
Gm28114	196.47	-0.58	0.13	-4.36	1.31E-05	3.39E-04
Gm34375	47.49	0.80	0.29	2.77	5.58E-03	4.14E-02
Gm34759	468.66	-0.88	0.15	-5.94	2.79E-09	1.91E-07
Gm35486	184.22	-0.44	0.17	-2.56	1.06E-02	6.66E-02
Gm36182	168.86	-0.76	0.21	-3.65	2.61E-04	4.10E-03
Gm36551	120.70	-0.82	0.20	-4.03	5.47E-05	1.13E-03
Gm26947	231.39	-0.34	0.13	-2.57	1.03E-02	6.49E-02
Gm36841	159.12	-0.67	0.17	-3.86	1.15E-04	2.11E-03
Phf2os1	118.04	-0.51	0.19	-2.63	8.44E-03	5.65E-02
LOC105244034	3489.95	0.25	0.05	4.74	2.19E-06	7.25E-05
Gm39972	6220.15	0.45	0.07	6.49	8.35E-11	8.30E-09
Gm40275	49.47	-0.93	0.32	-2.90	3.75E-03	3.11E-02
Gm40363	715.80	-0.23	0.09	-2.63	8.45E-03	5.65E-02
Gm40514	6476.45	0.43	0.07	6.17	6.82E-10	5.58E-08
Gm40525	2991.88	0.32	0.08	4.13	3.71E-05	8.13E-04
Gm40814	2710.54	0.31	0.05	6.04	1.55E-09	1.11E-07
Gm41396	338.34	0.29	0.13	2.36	1.84E-02	9.81E-02
Gm41844	531.52	0.35	0.09	4.07	4.67E-05	9.93E-04
Gm41885	690.28	0.38	0.07	5.56	2.68E-08	1.48E-06
Gm42102	3523.40	0.30	0.06	5.25	1.48E-07	6.87E-06
Gm42267	253.98	0.29	0.10	3.06	2.24E-03	2.11E-02
Gm28043	498.48	-0.92	0.25	-3.76	1.71E-04	2.94E-03
Mid1-ps1	1183.81	0.18	0.05	3.33	8.63E-04	1.02E-02
Gm45978	1163.63	0.27	0.07	3.84	1.25E-04	2.27E-03
Gm46093	73.91	-1.58	0.48	-3.30	9.73E-04	1.12E-02
LOC108167733	120.18	0.60	0.17	3.57	3.60E-04	5.30E-03
Gm46430	585.58	-0.22	0.08	-2.71	6.73E-03	4.74E-02
Gm43305	706.63	0.44	0.10	4.25	2.11E-05	5.06E-04
Gm46620	8993.95	0.25	0.05	5.29	1.22E-07	5.75E-06
Gm46894	2452.64	0.44	0.08	5.38	7.59E-08	3.79E-06
Gm6139	566.67	0.21	0.08	2.68	7.44E-03	5.12E-02
Eef1akmt4	184.46	0.48	0.14	3.43	5.94E-04	7.66E-03
LOC115486508	196.54	-0.44	0.16	-2.65	8.00E-03	5.42E-02
LOC115487097	45.01	-1.03	0.35	-2.95	3.19E-03	2.75E-02
LOC115487351	1065.50	0.18	0.07	2.72	6.52E-03	4.64E-02
LOC115487832	1614.27	0.24	0.05	4.39	1.15E-05	3.01E-04
LOC115488029	854.35	0.21	0.09	2.39	1.69E-02	9.26E-02
LOC115488122	198.60	-0.44	0.14	-3.10	1.93E-03	1.87E-02
LOC115488503	2542.80	0.27	0.05	4.91	8.94E-07	3.32E-05
LOC115488624	1459.79	0.32	0.05	5.89	3.96E-09	2.63E-07
LOC115489130	64.36	-0.91	0.27	-3.41	6.42E-04	8.18E-03
LOC115489454	1763.64	0.28	0.05	5.16	2.50E-07	1.09E-05
LOC115489888	1062.55	0.27	0.06	4.24	2.29E-05	5.43E-04
LOC115489935	1934.89	0.31	0.05	6.33	2.38E-10	2.21E-08
LOC115490111	810.05	0.26	0.07	3.62	2.96E-04	4.52E-03
LOC115490152	1893.57	0.30	0.06	4.89	9.85E-07	3.61E-05
LOC115490184	1201.40	0.28	0.06	4.62	3.76E-06	1.15E-04
LOC115490350	266.31	-0.35	0.12	-2.86	4.20E-03	3.38E-02
