# Supplementary material for: The Parasite-Derived Peptide, FhHDM-1, Selectively Modulates miRNA Expression in β-Cells to Prevent Apoptotic Pathways Induced by Proinflammatory Cytokines
Source: J Diabetes Res. 2024 Jul 10;2024:8555211. doi: 10.1155/2024/8555211 (PMC11254460; doi:10.1155/2024/8555211)
Supplement: Supporting Information 9 — Table S8. Matched gene targets common between transcriptome and predicted gene targets of differentially expressed miRNA in FhHDM-1–treated β-cells under proinflammatory conditions compared to proinflammatory cytokine only (CM) controls. [file 8555211.f9.txt]

"Camaya et al., Supplementary Table 8. Matched gene targets common between transcriptome and predicted gene targets of differentially expressed miRNA in FhHDM-1 treated _-cells under inflammatory conditions compared to pro-inflammatory cytokine only (CM) controls."						
						
Upregulated miRNAs (FhHDM-1 CM vs CM)		Downregulated miRNAs (FhHDM-1 CM vs CM)				
miRNA Name	Gene Symbol	miRNA Name	Gene Symbol			
mmu-let-7e-5p	Slc25a27	mmu-miR-1198-5p	Celf4			
mmu-let-7e-5p	Ercc6	mmu-miR-1198-5p	Gng12			
mmu-let-7e-5p	Lrig2	mmu-miR-1224-5p	Vps29			
mmu-let-7e-5p	Prpf38b	mmu-miR-1224-5p	Fndc3b			
mmu-let-7e-5p	Soat2	mmu-miR-1224-5p	Lbp			
mmu-let-7e-5p	Zbtb39	mmu-miR-129-5p	Cacng2			
mmu-let-7e-5p	Zfp282	mmu-miR-129-5p	Vcp			
mmu-let-7e-5p	Rictor	mmu-miR-129-5p	Dusp10			
mmu-let-7f-5p	Ppp1r16b	mmu-miR-129-5p	Celf2			
mmu-let-7g-5p	Stk40	mmu-miR-129-5p	Nus1			
mmu-let-7i-5p	Gpcpd1	mmu-miR-129-5p	Fbxw7			
mmu-let-7i-5p	Ccdc71l	mmu-miR-129-5p	Cdh4			
mmu-let-7i-5p	Vipr1	mmu-miR-129-5p	Dlk1			
mmu-let-7j	Ago4	mmu-miR-139-5p	Arf6			
mmu-let-7j	Slc9a9	mmu-miR-139-5p	Ndrg4			
mmu-let-7j	Ypel2	mmu-miR-139-5p	Slc33a1			
mmu-miR-101a-3p	Zfp746	mmu-miR-139-5p	Elovl5			
mmu-miR-101a-3p	Sel1l	mmu-miR-149-5p	Scfd1			
mmu-miR-101a-3p	Zcchc2	mmu-miR-149-5p	Plcxd2			
mmu-miR-101a-3p	Sh2b3	mmu-miR-151-3p	Atp2a2			
mmu-miR-101a-3p	Crebrf	mmu-miR-181a-5p	Trak1			
mmu-miR-101a-3p	Rab39b	mmu-miR-181a-5p	Nus1			
mmu-miR-101a-3p	Fos	mmu-miR-181a-5p	Dclk1			
mmu-miR-101a-3p	Zfp827	mmu-miR-181a-5p	Gfpt1			
mmu-miR-101a-3p	Phf20l1	mmu-miR-181a-5p	Tnfaip1			
mmu-miR-101a-3p	Prpf4b	mmu-miR-181a-5p	Armcx3			
mmu-miR-101a-3p	Tia1	mmu-miR-181a-5p	Lrba			
mmu-miR-101a-3p	Epn2	mmu-miR-181a-5p	Sec24c			
mmu-miR-101a-3p	Trappc8	mmu-miR-181a-5p	Sin3b			
mmu-miR-101a-3p	Plcb1	mmu-miR-181a-5p	Kpnb1			
mmu-miR-101a-3p	Tlk2	mmu-miR-181a-5p	Hsp90b1			
mmu-miR-103-3p	Dync1li2	mmu-miR-181a-5p	Arf6			
mmu-miR-103-3p	Zfp280d	mmu-miR-185-3p	Cops6			
mmu-miR-103-3p	Bach2	mmu-miR-185-3p	Ntsr1			
mmu-miR-103-3p	Axin2	mmu-miR-185-3p	Kcnk3			
mmu-miR-103-3p	Iars	mmu-miR-1934-3p	Ak2			
mmu-miR-103-3p	Gnpnat1	mmu-miR-1934-3p	Morf4l1			
mmu-miR-103-3p	Nedd9	mmu-miR-1936	F2rl1			
mmu-miR-12191-3p	Ewsr1	mmu-miR-193b-3p	Cadm1			
mmu-miR-12191-3p	Lonrf3	mmu-miR-1955-5p	Nedd8			
mmu-miR-12191-3p	Srek1	mmu-miR-1970	Heg1			
mmu-miR-124-3p	Trib3	mmu-miR-1970	Hkdc1			
mmu-miR-124-3p	Ptpn12	mmu-miR-1970	Fut8			
mmu-miR-124-3p	Sema6a	mmu-miR-1970	Hspa5			
mmu-miR-124-3p	Snx18	mmu-miR-1970	Foxk2			
mmu-miR-124-3p	Abcc4	mmu-miR-1970	Srsf3			
mmu-miR-124-3p	Ascc2	mmu-miR-1981-5p	Lrp11			
mmu-miR-124-3p	Dmrta1	mmu-miR-1981-5p	Zmpste24			
mmu-miR-124-3p	Rhou	mmu-miR-1981-5p	Nup50			
mmu-miR-124-3p	Nek9	mmu-miR-1981-5p	Stom			
mmu-miR-124-3p	Srgap1	mmu-miR-1981-5p	Galnt1			
mmu-miR-124-3p	Pde4b	mmu-miR-1981-5p	Uba2			
mmu-miR-124-3p	Ryr2	mmu-miR-1981-5p	Uqcrq			
mmu-miR-124-3p	Sos2	mmu-miR-1981-5p	Calu			
mmu-miR-124-3p	Upf3b	mmu-miR-1981-5p	Ssr1			
mmu-miR-124-3p	Smox	mmu-miR-3074-5p	Sccpdh			
mmu-miR-124-3p	Slc1a4	mmu-miR-3074-5p	Mlec			
mmu-miR-124-3p	Rhbdd1	mmu-miR-3074-5p	Cdr2			
mmu-miR-124-3p	Rsrc2	mmu-miR-3074-5p	Gap43			
mmu-miR-124-3p	Klf6	mmu-miR-3074-5p	G3bp1			
mmu-miR-124-3p	Hlf	mmu-miR-3102-5p	Gfpt1			
mmu-miR-124-3p	Lclat1	mmu-miR-326-3p	Palm			
mmu-miR-124-3p	Kdm5a	mmu-miR-326-3p	Scd1			
mmu-miR-124-3p	Rab11fip1	mmu-miR-326-3p	Os9			
mmu-miR-124-3p	Plekha5	mmu-miR-326-3p	Cd47			
mmu-miR-124-3p	Egr1	mmu-miR-330-3p	Cmpk1			
mmu-miR-124-3p	Zfp131	mmu-miR-330-3p	Itm2c			
mmu-miR-124-5p	Steap2	mmu-miR-330-3p	Nfia			
mmu-miR-124-5p	Dcaf5	mmu-miR-330-3p	Sumf1			
mmu-miR-125a-5p	Nup210	mmu-miR-330-3p	Nipal1			
mmu-miR-125a-5p	Mamdc2	mmu-miR-330-3p	Ube2v1			
mmu-miR-125a-5p	Eif1ad	mmu-miR-331-3p	Fxr2			
mmu-miR-125a-5p	Zfp62	mmu-miR-342-3p	Ntrk2			
mmu-miR-125a-5p	Myt1	mmu-miR-342-3p	Fut8			
mmu-miR-125a-5p	Khnyn	mmu-miR-342-3p	Armcx3			
mmu-miR-125a-5p	Gtpbp2	mmu-miR-342-3p	Snap25			
mmu-miR-125a-5p	Abtb1	mmu-miR-342-3p	Lasp1			
mmu-miR-125a-5p	Grhl1	mmu-miR-346-5p	Slc43a2			
mmu-miR-125b-5p	Dhx33	mmu-miR-3470a	Srprb			
mmu-miR-128-3p	Plk2	mmu-miR-3470a	Scpep1			
mmu-miR-128-3p	Fam184a	mmu-miR-3470a	Gdi1			
mmu-miR-128-3p	Stk32a	mmu-miR-3470a	Insig1			
mmu-miR-128-3p	Ephb2	mmu-miR-3470a	Ell2			
mmu-miR-128-3p	Dclre1c	mmu-miR-3470a	Maged1			
mmu-miR-128-3p	Rsbn1l	mmu-miR-3470a	Snap25			
mmu-miR-128-3p	Rps6ka5	mmu-miR-3470a	Reep5			
mmu-miR-128-3p	Bcorl1	mmu-miR-3470a	Ntrk2			
mmu-miR-128-3p	Gys1	mmu-miR-3470a	Sar1a			
mmu-miR-128-3p	Elmo1	mmu-miR-3470a	Paics			
mmu-miR-128-3p	H3f3b	mmu-miR-3470b	Armcx2			
mmu-miR-128-3p	Cep162	mmu-miR-3470b	Itgb7			
mmu-miR-128-3p	Wsb1	mmu-miR-3473a	Cgn			
mmu-miR-128-3p	Slc7a11	mmu-miR-3473a	Dynll2			
mmu-miR-128-3p	Clcn3	mmu-miR-3473a	Ntrk2			
mmu-miR-128-3p	Enah	mmu-miR-3473a	Creb3l2			
mmu-miR-130a-3p	Pik3cb	mmu-miR-3473a	Rab3d			
mmu-miR-130a-3p	Btbd7	mmu-miR-3473a	Fgf14			
mmu-miR-130a-3p	Zfp113	mmu-miR-3473a	Trpc4ap			
mmu-miR-130a-3p	Acsl1	mmu-miR-3473a	Crtac1			
mmu-miR-130a-3p	Epc2	mmu-miR-3473a	Ikbkg			
mmu-miR-130a-3p	Jmy	mmu-miR-3473b	Tmem248			
mmu-miR-130a-3p	Btaf1	mmu-miR-3473b	Cxcl16			
mmu-miR-130b-3p	Mdn1	mmu-miR-3473b	Plp2			
mmu-miR-130b-3p	Arhgap1	mmu-miR-3473b	Xbp1			
mmu-miR-132-3p	Elmsan1	mmu-miR-3473d	Ap3s1			
mmu-miR-132-3p	Pnn	mmu-miR-3473d	Arpc5			
mmu-miR-132-3p	Ep300	mmu-miR-3473d	Pgm2l1			
mmu-miR-132-3p	8030462N17Rik	mmu-miR-3473e	Tmem248			
mmu-miR-132-3p	Arl14ep	mmu-miR-3473e	Cxcl16			
mmu-miR-132-5p	Rsf1	mmu-miR-3473e	Plp2			
mmu-miR-138-2-3p	Zbtb33	mmu-miR-3473e	Xbp1			
mmu-miR-140-3p	Tra2a	mmu-miR-3474	Dlgap3			
mmu-miR-140-3p	Zc3h6	mmu-miR-3474	Sec24c			
mmu-miR-140-3p	Trim33	mmu-miR-3474	Nutf2			
mmu-miR-140-3p	Zdhhc17	mmu-miR-3474	Ldlrap1			
mmu-miR-140-3p	Rasgef1b	mmu-miR-350-5p	Dnajb9			
mmu-miR-146a-5p	Phc3	mmu-miR-350-5p	Dpysl2			
mmu-miR-146a-5p	Dusp16	mmu-miR-350-5p	E2f2			
mmu-miR-146a-5p	Osbpl6	mmu-miR-350-5p	Heg1			
mmu-miR-152-3p	Rmnd5a	mmu-miR-350-5p	Mtmr4			
mmu-miR-152-3p	Stam	mmu-miR-350-5p	Atp2c1			
mmu-miR-152-3p	Mdfic	mmu-miR-350-5p	Slc40a1			
mmu-miR-152-3p	Klf4	mmu-miR-350-5p	Sorl1			
mmu-miR-152-3p	Hmg20a	mmu-miR-350-5p	Nfia			
mmu-miR-152-3p	Slc24a3	mmu-miR-350-5p	Elk3			
mmu-miR-152-5p	Pld5	mmu-miR-350-5p	Aldh1b1			
mmu-miR-152-5p	P2rx3	mmu-miR-3572-3p	Ube2n			
mmu-miR-152-5p	Trim9	mmu-miR-3572-3p	Atp1b1			
mmu-miR-183-5p	Gjd2	mmu-miR-3572-3p	Commd4			
mmu-miR-183-5p	Erbin	mmu-miR-361-3p	Mtmr1			
mmu-miR-183-5p	Baz1b	mmu-miR-361-3p	Cbx6			
mmu-miR-1839-5p	Cldn12	mmu-miR-361-3p	Pde1c			
mmu-miR-191-3p	Cd40	mmu-miR-361-3p	Psmd2			
mmu-miR-191-3p	Unk	mmu-miR-361-3p	Ap3s2			
mmu-miR-191-5p	Tjp1	mmu-miR-370-3p	Mlec			
mmu-miR-203-3p	Tubgcp3	mmu-miR-370-3p	Chst11			
mmu-miR-203-3p	Nfil3	mmu-miR-466i-5p	Ceacam2			
mmu-miR-203-3p	Upf2	mmu-miR-466i-5p	Urod			
mmu-miR-203-3p	Zmym4	mmu-miR-466i-5p	Slc7a8			
mmu-miR-212-5p	Nr2c1	mmu-miR-466i-5p	Snap25			
mmu-miR-218-5p	Cttnbp2nl	mmu-miR-466i-5p	Oxtr			
mmu-miR-218-5p	Asic1	mmu-miR-466i-5p	Scd3			
mmu-miR-218-5p	Setbp1	mmu-miR-466i-5p	Sdf4			
mmu-miR-21a-5p	Dusp8	mmu-miR-466i-5p	Ceacam1			
mmu-miR-21a-5p	Ccl20	mmu-miR-466i-5p	Gnaz			
mmu-miR-22-3p	Rsbn1	mmu-miR-466i-5p	Mlec			
mmu-miR-22-3p	Mthfr	mmu-miR-466i-5p	D630003M21Rik			
mmu-miR-22-3p	Ccdc47	mmu-miR-466i-5p	Igf2			
mmu-miR-22-3p	Pdik1l	mmu-miR-466i-5p	Nmnat2			
mmu-miR-22-3p	Vezf1	mmu-miR-466i-5p	Rab7			
mmu-miR-22-3p	Anks3	mmu-miR-466i-5p	Celf4			
mmu-miR-23a-3p	Atxn7	mmu-miR-466i-5p	Ssr1			
mmu-miR-23a-3p	Fosb	mmu-miR-466i-5p	Elovl5			
mmu-miR-23a-3p	Slc7a1	mmu-miR-466i-5p	Ubfd1			
mmu-miR-23a-3p	Sesn2	mmu-miR-466i-5p	Chst11			
mmu-miR-23a-3p	Zc3h13	mmu-miR-466i-5p	Trmt2b			
mmu-miR-23a-3p	Chuk	mmu-miR-466i-5p	B3gnt9			
mmu-miR-23a-3p	Senp6	mmu-miR-466i-5p	Sh3bgrl2			
mmu-miR-23a-3p	Zfp788	mmu-miR-466i-5p	Dlg4			
mmu-miR-23a-3p	Apopt1	mmu-miR-466i-5p	Vegfb			
mmu-miR-23b-5p	Ifi44	mmu-miR-466i-5p	Pfn1			
mmu-miR-24-2-5p	Mtss1	mmu-miR-466i-5p	Ssbp4			
mmu-miR-24-3p	Nfxl1	mmu-miR-466i-5p	Srxn1			
mmu-miR-24-3p	Sart1	mmu-miR-466i-5p	Paics			
mmu-miR-24-3p	Arid5a	mmu-miR-466i-5p	Sys1			
mmu-miR-24-3p	Luc7l	mmu-miR-466i-5p	Prc1			
mmu-miR-24-3p	Ttc17	mmu-miR-466i-5p	Pde1c			
mmu-miR-24-3p	Dlgap4	mmu-miR-466i-5p	Gabrg2			
mmu-miR-25-3p	Usp36	mmu-miR-466i-5p	Sv2a			
mmu-miR-25-3p	Fancm	mmu-miR-466i-5p	Gng12			
mmu-miR-25-3p	Dennd4b	mmu-miR-466i-5p	Cerk			
mmu-miR-25-3p	Itga6	mmu-miR-470-5p	Fam107b			
mmu-miR-25-3p	Slc25a36	mmu-miR-470-5p	Gga2			
mmu-miR-25-3p	Baz2b	mmu-miR-470-5p	Cd47			
mmu-miR-25-3p	Rfx1	mmu-miR-470-5p	Rab2a			
mmu-miR-26b-5p	Dennd4a	mmu-miR-470-5p	Pomt2			
mmu-miR-26b-5p	Fbxo11	mmu-miR-470-5p	App			
mmu-miR-26b-5p	Chac1	mmu-miR-470-5p	Olfm1			
mmu-miR-26b-5p	Epc1	mmu-miR-493-5p	Fubp1			
mmu-miR-26b-5p	Slc38a2	mmu-miR-493-5p	Sat1			
mmu-miR-26b-5p	Clic5	mmu-miR-493-5p	Kdelr2			
mmu-miR-26b-5p	Mex3b	mmu-miR-493-5p	Atp2a2			
mmu-miR-26b-5p	Erc2	mmu-miR-493-5p	Mgat3			
mmu-miR-26b-5p	AU040320	mmu-miR-493-5p	Zfand5			
mmu-miR-26b-5p	Fbxo28	mmu-miR-493-5p	Ap3s1			
mmu-miR-27b-3p	Ccnk	mmu-miR-493-5p	Itgb1			
mmu-miR-27b-3p	Brpf3	mmu-miR-493-5p	Stt3b			
mmu-miR-27b-3p	Cth	mmu-miR-493-5p	Ppp1cc			
mmu-miR-27b-3p	Chka	mmu-miR-493-5p	Gsdmd			
mmu-miR-27b-3p	Ubp1	mmu-miR-493-5p	Lrp11			
mmu-miR-27b-3p	Rsad2	mmu-miR-493-5p	Fbln1			
mmu-miR-27b-3p	Frs3	mmu-miR-493-5p	Slitrk6			
mmu-miR-27b-3p	Csrnp1	mmu-miR-5121	Stmn2			
mmu-miR-27b-3p	Mar-06	mmu-miR-5121	Fgf14			
mmu-miR-27b-3p	Ss18l1	mmu-miR-532-3p	Inpp5a			
mmu-miR-29a-3p	Atad2b	mmu-miR-532-3p	Tomm22			
mmu-miR-29a-3p	Kdm5b	mmu-miR-574-5p	Palm			
mmu-miR-29a-3p	Vegfa	mmu-miR-574-5p	Ntrk2			
mmu-miR-29a-3p	Zbtb10	mmu-miR-574-5p	Tnfaip1			
mmu-miR-29a-3p	N4bp2l1	mmu-miR-574-5p	Bace2			
mmu-miR-29a-3p	Samd4	mmu-miR-574-5p	Atp1b1			
mmu-miR-29a-3p	Hrk	mmu-miR-672-5p	Tmem167			
mmu-miR-29a-3p	Wdfy1	mmu-miR-672-5p	Syt11			
mmu-miR-29a-3p	Zmym2	mmu-miR-677-3p	Rpl37a			
mmu-miR-29a-3p	Cpsf7	mmu-miR-677-3p	Ntrk2			
mmu-miR-301a-5p	Cemip	mmu-miR-677-3p	Fubp1			
mmu-miR-30a-3p	Stau1	mmu-miR-677-3p	Fkbp1a			
mmu-miR-30a-3p	Arid4a	mmu-miR-677-5p	Scarb1			
mmu-miR-30a-3p	Nfkb1	mmu-miR-677-5p	1810037I17Rik			
mmu-miR-30a-3p	Mbd1	mmu-miR-677-5p	Rph3al			
mmu-miR-30b-3p	Oas2	mmu-miR-677-5p	Ube2z			
mmu-miR-30b-3p	Calcoco1	mmu-miR-677-5p	Clcn5			
mmu-miR-30b-3p	Tent4b	mmu-miR-6940-3p	Slc33a1			
mmu-miR-30c-1-3p	Prob1	mmu-miR-6970-5p	Rwdd1			
mmu-miR-30c-5p	Adra2a	mmu-miR-6970-5p	Ubfd1			
mmu-miR-30c-5p	Klf10	mmu-miR-698-5p	Slc38a10			
mmu-miR-30c-5p	Erlin1	mmu-miR-698-5p	Opn3			
mmu-miR-30c-5p	Sirt1	mmu-miR-700-5p	Ntsr1			
mmu-miR-30c-5p	Maml1	mmu-miR-700-5p	Plk3			
mmu-miR-30c-5p	Fbxo42	mmu-miR-700-5p	Tgm2			
mmu-miR-30c-5p	Rab15	mmu-miR-700-5p	Fam107b			
mmu-miR-30c-5p	39692	mmu-miR-700-5p	Wdtc1			
mmu-miR-30c-5p	Plekho2	mmu-miR-7033-5p	Pla2g12a			
mmu-miR-30c-5p	Ric3	mmu-miR-7033-5p	Cdc42se1			
mmu-miR-30e-3p	Guf1	mmu-miR-7033-5p	Cxxc5			
mmu-miR-31-5p	Zscan18	mmu-miR-760-3p	Sec24c			
mmu-miR-31-5p	Xndc1	mmu-miR-7648-3p	Ucp2			
mmu-miR-323-3p	Ttc39b	mmu-miR-7648-3p	Kcnk3			
mmu-miR-329-3p	Caprin1	mmu-miR-7648-3p	Gsk3a			
mmu-miR-329-3p	Fam53c	mmu-miR-7648-3p	Plekhb2			
mmu-miR-338-5p	Lrrcc1	mmu-miR-7648-3p	5031439G07Rik			
mmu-miR-338-5p	Spry4	mmu-miR-7648-3p	Cdc42se1			
mmu-miR-338-5p	Kctd15	mmu-miR-7679-3p	Senp3			
mmu-miR-338-5p	Fmnl2	mmu-miR-7689-3p	Igf2			
mmu-miR-338-5p	Foxj3	mmu-miR-7689-3p	Snap25			
mmu-miR-338-5p	Abtb2	mmu-miR-770-5p	Foxk2			
mmu-miR-338-5p	Kmt5b	mmu-miR-770-5p	Fbxw7			
mmu-miR-344d-3-5p	Kcnma1	mmu-miR-770-5p	Tmem65			
mmu-miR-344d-3-5p	Lancl2	mmu-miR-8097	Coro2a			
mmu-miR-344e-3p	Itga2	mmu-miR-8097	Six3			
mmu-miR-344e-3p	Gabpb2	mmu-miR-8097	Magt1			
mmu-miR-3968	Slamf8	mmu-miR-8097	Celf4			
mmu-miR-410-3p	Ppfibp1	mmu-miR-8097	Maged1			
mmu-miR-411-3p	Zfp398	mmu-miR-871-3p	Ppp1r1b			
mmu-miR-411-3p	Cp	mmu-miR-874-3p	Arid3a			
mmu-miR-411-3p	Ing3	mmu-miR-935	Clcn5			
mmu-miR-411-3p	Slc4a10	mmu-miR-935	Gabarapl2			
mmu-miR-411-3p	Rnf19a	mmu-miR-935	Spsb4			
mmu-miR-465a-5p	Parp8	mmu-miR-3470a	40057			
mmu-miR-465a-5p	Aplf	mmu-miR-466i-5p	37865			
mmu-miR-465a-5p	Srrm1					
mmu-miR-465a-5p	Mcm4					
mmu-miR-465c-5p	Tra2b					
mmu-miR-483-3p	Ogt					
mmu-miR-483-3p	Ino80					
mmu-miR-488-3p	Eif3a					
mmu-miR-488-3p	Zbtb2					
mmu-miR-743a-3p	T2					
mmu-miR-743a-3p	Pknox1					
mmu-miR-743a-3p	Slitrk5					
mmu-miR-743b-3p	Elac1					
mmu-miR-758-3p	Gmeb2					
mmu-miR-758-3p	St7l					
mmu-miR-7a-2-3p	Scaf8					
mmu-miR-7a-2-3p	Cited2					
mmu-miR-883a-3p	Zbtb21					
mmu-miR-883a-3p	Eif4g3					
mmu-miR-9-5p	Mthfd2					
mmu-miR-9-5p	Srsf6					
mmu-miR-9-5p	Ddhd2					
mmu-miR-9-5p	Nefh					
mmu-miR-9-5p	Atoh8					
mmu-miR-9-5p	Kansl3					
mmu-miR-9-5p	Aff1					
mmu-miR-501-3p	Cnot4					
mmu-miR-300-3p	Trio					
mmu-miR-27a-5p	Trim35					
mmu-miR-30c-1-3p	Ggt7					
mmu-miR-338-5p	Fam214a					
mmu-miR-338-5p	Napb					
mmu-let-7e-5p	Wnk4					
mmu-let-7e-5p	Zfp945					
mmu-miR-27b-3p	Prr3					
mmu-miR-27b-3p	Sfswap					
mmu-miR-27b-3p	Reps1					
mmu-miR-212-5p	Mertk					
mmu-miR-30b-3p	Cd274					
mmu-miR-23b-5p	Zkscan2					
mmu-miR-24-3p	Srcin1					
mmu-miR-488-3p	Zc3h14					
mmu-miR-488-3p	AW549877					
mmu-miR-488-3p	Stard5					
mmu-miR-329-3p	Mdga1					
mmu-miR-329-3p	Oas1g					
mmu-miR-329-3p	Rbmx					
mmu-miR-329-3p	Ift88					
mmu-miR-329-3p	St6galnac5					
mmu-miR-329-3p	Mfap1a					
mmu-miR-329-3p	Gls2					
mmu-miR-125a-5p	Msi1					
mmu-miR-125a-5p	Prdm15					
mmu-miR-183-5p	Phc1					
mmu-miR-183-5p	Lck					
mmu-miR-23a-3p	Phf10					
mmu-miR-23a-3p	Zfp39					
mmu-miR-23a-3p	Mef2a					
mmu-miR-107-3p	Clasrp					
mmu-miR-30c-5p	Glce					
mmu-miR-30c-5p	Nrxn3					
mmu-miR-30c-5p	4931406P16Rik					
mmu-miR-30c-5p	Tspyl4					
mmu-miR-30c-5p	Cars					
mmu-miR-7a-2-3p	Nrip1					
mmu-let-7j	Zfyve9					
mmu-miR-125b-5p	Ddx42					
mmu-miR-125b-5p	Hinfp					
mmu-miR-323-3p	Utp20					
mmu-miR-323-3p	Klf11					
mmu-miR-323-3p	Pspc1					
mmu-miR-872-5p	Sqstm1					
mmu-miR-872-5p	Lsm14a					
mmu-miR-872-5p	Sltm					
mmu-miR-103-3p	Gtf2h1					
mmu-miR-103-3p	Mynn					
mmu-miR-487b-3p	Ssbp3					
mmu-miR-22-3p	Inpp5b					
mmu-miR-22-3p	Clic4					
mmu-miR-22-3p	Yars					
mmu-miR-22-3p	Ankrd11					
mmu-miR-22-3p	Fam168b					
mmu-miR-152-3p	Plekhg1					
mmu-miR-152-3p	Crtc3					
mmu-miR-152-3p	Zfp110					
mmu-miR-743b-3p	Ilf3					
mmu-miR-743b-3p	Vldlr					
mmu-let-7g-5p	Zfhx2					
mmu-miR-883a-3p	Cpne4					
mmu-miR-465a-5p	Dqx1					
mmu-miR-465a-5p	Trpc1					
mmu-miR-465a-5p	Pramef8					
mmu-miR-465a-5p	Tcf12					
mmu-miR-21a-5p	Zfp229					
mmu-miR-21a-5p	Rad50					
mmu-miR-30a-3p	Rbm26					
mmu-miR-25-3p	Zrsr2					
mmu-miR-494-3p	Smarce1					
mmu-miR-29b-1-5p	Inpp4b					
mmu-miR-128-3p	Gpr179					
mmu-miR-128-3p	Aasdh					
mmu-miR-128-3p	Sned1					
mmu-miR-124-3p	Mylk2					
mmu-miR-124-3p	Vipr2					
mmu-miR-124-3p	Rela					
mmu-miR-124-3p	Gbp4					
mmu-miR-743a-3p	Dnajc16					
mmu-miR-743a-3p	Nr4a3					
mmu-miR-743a-3p	Ccdc112					
mmu-miR-1839-5p	Gpatch2l					
mmu-miR-101a-3p	Kdm6b					
mmu-miR-101a-3p	Ss18					
mmu-miR-9-5p	Fbxw17					
mmu-miR-9-5p	Wiz					
mmu-miR-203-3p	Ythdc1					
mmu-miR-26b-5p	Spred3					
mmu-miR-148b-5p	Cntnap3					
mmu-let-7f-5p	Mdm4					
mmu-miR-138-2-3p	Fip1l1					
mmu-miR-411-3p	Cep57l1					
mmu-miR-411-3p	Aldh1l2					
mmu-miR-152-5p	Amph					
mmu-miR-218-5p	Aftph					
mmu-miR-218-5p	Ints6					
mmu-miR-134-3p	Phf3					
mmu-miR-301a-5p	Ktn1					
mmu-miR-758-3p	Zfp715					
mmu-miR-30e-3p	Ifi202b					
mmu-let-7f-5p	Rrp15					
mmu-let-7g-5p	Nrip2					
mmu-miR-101a-3p	Rnd1					
mmu-miR-1193-5p	Gars					
mmu-let-7f-5p	Ccdc130					
mmu-miR-124-5p	Ubtf					
mmu-miR-107-3p	Hdac5					
mmu-miR-107-3p	Sugp1					
mmu-miR-124-5p	Zkscan17					
mmu-miR-23a-3p	Rnf166					
mmu-let-7e-3p	Ppil4					
mmu-miR-124-3p	Exosc10					
mmu-let-7e-5p	Nrbp2					
mmu-miR-125a-5p	Mknk1					
mmu-miR-125a-5p	Dusp6					
mmu-let-7j	Ccar1					
mmu-miR-103-3p	Slu7					
mmu-let-7e-5p	Trappc12					
mmu-miR-103-3p	Taf15					
mmu-let-7g-5p	Gucy2e					
mmu-miR-185-5p	Aloxe3					
mmu-miR-107-3p	Map3k14					
mmu-miR-152-5p	Acot2					
mmu-miR-103-3p	Fam161b					
mmu-let-7g-5p	Ylpm1					
mmu-let-7j	Hhipl1					
mmu-let-7i-5p	Gpr137b					
mmu-let-7e-5p	Agtpbp1					
mmu-miR-22-3p	Zswim8					
mmu-miR-101c	Amer2					
mmu-miR-124-3p	Tars					
mmu-miR-301a-5p	Tbc1d31					
mmu-miR-130b-3p	Mtbp					
mmu-miR-12191-3p	Top3b					
mmu-miR-146b-5p	Fhl1					
mmu-miR-300-3p	Mx2					
mmu-miR-12191-3p	Hspa9					
mmu-let-7j	Npc1					
mmu-miR-3068-5p	Pcyox1l					
mmu-miR-218-5p	Rbm22					
mmu-miR-125a-5p	Noc3l					
mmu-miR-107-3p	Dnmbp					
mmu-miR-1193-5p	Jph3					
mmu-miR-27a-5p	Shmt2					
mmu-miR-130a-3p	Ddit3					
mmu-let-7e-5p	Dhtkd1					
mmu-miR-101a-3p	Cwf19l2					
mmu-let-7j	Cyb5r1					
mmu-miR-124-3p	Ccdc181					
mmu-miR-107-3p	Atf3					
mmu-miR-152-3p	Dph7					
mmu-miR-140-3p	Zc3h8					
mmu-miR-494-3p	Xrn2					
mmu-let-7g-5p	Zfp639					
mmu-miR-132-3p	Supt20					
mmu-miR-101a-3p	Ccnl1					
mmu-miR-124-3p	Pnrc2					
mmu-miR-191-3p	Fam76a					
mmu-miR-103-3p	Mecr					
mmu-let-7e-5p	Slc10a4					
mmu-let-7g-5p	Zfp326					
mmu-miR-411-3p	Psph					
mmu-miR-101a-3p	Zc3hav1					
mmu-let-7e-3p	Trim24					
mmu-let-7e-5p	Dusp11					
mmu-miR-103-3p	Mbd4					
mmu-let-7e-5p	D6Wsu163e					
mmu-miR-101a-3p	Zscan26					
mmu-let-7e-5p	Nupr1					
mmu-miR-23a-3p	Cox6a2					
mmu-let-7f-5p	Usp11					
mmu-let-7f-5p	Eif4ebp1					
mmu-miR-301a-5p	Rbpms					
mmu-miR-132-3p	Anxa10					
mmu-miR-124-3p	Cbln1					
mmu-miR-124-5p	Gpt2					
mmu-let-7g-5p	Taf1d					
mmu-let-7f-5p	Adat1					
mmu-let-7e-5p	Aars					
mmu-let-7e-5p	Urb2					
mmu-miR-101c	Bace1					
mmu-let-7e-5p	Chrnb4					
mmu-miR-30e-3p	Clk1					
mmu-let-7e-5p	Stoml1					
mmu-miR-107-3p	Rasgrf1					
mmu-miR-124-3p	Atr					
mmu-miR-101a-3p	Lrrfip2					
mmu-miR-103-3p	Phf2					
mmu-miR-101a-3p	Akna					
mmu-miR-12191-3p	Slc7a6os					
mmu-miR-124-3p	Rbm4b					
mmu-let-7e-5p	Wipi2					
mmu-miR-124-3p	Inha					
mmu-miR-103-3p	Rab3gap1					
mmu-let-7e-5p	Ccdc174					
mmu-miR-12191-3p	Slc45a1					
mmu-miR-103-3p	Ddx58					
mmu-miR-101a-3p	Sde2					
mmu-let-7e-5p	Rrp12					
mmu-miR-758-3p	Tbce					
mmu-miR-103-3p	Secisbp2					
mmu-miR-101a-3p	Znrd1as					
mmu-miR-101a-3p	Cep44					
mmu-let-7e-5p	Ncoa5					
mmu-miR-148b-5p	Fam13b					
mmu-miR-12191-3p	Map6d1					
mmu-miR-329-3p	Aoc2					
mmu-miR-152-3p	Sik2					
mmu-miR-124-5p	Taf2					
mmu-let-7e-5p	Ano10					
mmu-miR-103-3p	Mthfd1l					
mmu-miR-125a-5p	Stap2					
mmu-let-7e-5p	Atf7ip2					
mmu-miR-12191-3p	Zdhhc1					
mmu-miR-151-5p	Arhgap33					
mmu-let-7e-5p	Brca2					
mmu-miR-124-3p	Batf2					
mmu-miR-107-3p	Ehbp1					
mmu-let-7i-5p	Ak5					
mmu-miR-101a-3p	Slc7a5					
mmu-miR-100-5p	Rgl3					
mmu-let-7f-5p	Erf					
mmu-miR-1193-5p	Zfp384					
mmu-miR-25-3p	Eprs					
mmu-let-7e-5p	Kremen2					
mmu-miR-12191-3p	Odf2					
mmu-miR-124-5p	Oser1					
mmu-miR-101c	Zfp598					
mmu-miR-218-5p	Lonp1					
mmu-miR-1193-5p	Arntl					
mmu-miR-101a-3p	Irf8					
mmu-miR-100-5p	4921524J17Rik					
mmu-miR-12191-3p	Mbp					
mmu-let-7e-5p	Arrdc4					
mmu-miR-101c	Msantd2					
mmu-miR-101a-3p	Fbxo38					
mmu-let-7e-5p	Pck2					
mmu-miR-103-3p	Rad9b					
mmu-let-7e-5p	Cox10					
mmu-miR-103-3p	Malt1					
mmu-miR-101c	Gatad2b					
mmu-miR-12191-3p	D630023F18Rik					
mmu-miR-300-3p	Kdm4a					
mmu-miR-107-3p	Cd74					
mmu-let-7e-3p	Stbd1					
mmu-let-7e-5p	Fam171b					
mmu-let-7e-5p	Champ1					
mmu-miR-103-3p	Cyb5r2					
mmu-miR-103-3p	Ccdc28a					
mmu-miR-101a-3p	Meaf6					
mmu-let-7e-5p	Pdf					
mmu-miR-183-5p	Timeless					
mmu-miR-1249-3p	Ankrd16					
mmu-let-7e-5p	Zfp445					
mmu-miR-103-3p	Mfap1b					
mmu-miR-27b-3p	Ccdc57					
mmu-let-7e-5p	Spata2					
mmu-miR-103-3p	Luc7l2					
mmu-miR-488-3p	Gps2					
mmu-miR-101c	Zfp629					
mmu-miR-124-3p	Polr2a					
mmu-let-7f-5p	Cir1					
mmu-miR-103-3p	Zfp612					
mmu-miR-124-5p	Fhl4					
mmu-miR-100-5p	Ier2					
mmu-let-7f-5p	Zfp768					
mmu-let-7f-5p	Gpam					
mmu-miR-130a-3p	Zfp784					
mmu-let-7f-5p	Ercc2					
mmu-miR-203-3p	Olfr330					
mmu-miR-101a-3p	Fyn					
mmu-let-7e-5p	Tmem150c					
mmu-let-7e-5p	Maneal					
mmu-miR-1193-5p	Nup188					
mmu-miR-3061-5p	Endov					
mmu-miR-29b-1-5p	Phgdh					
mmu-let-7e-3p	Kidins220					
mmu-miR-103-3p	Adm2					
mmu-miR-103-3p	Taf8					
mmu-miR-101c	4930503L19Rik					
mmu-miR-100-5p	Zfp180					
mmu-miR-12191-3p	Paqr3					
mmu-miR-103-3p	Tmem150a					
mmu-miR-124-3p	Snx32					
mmu-let-7e-5p	Ddx60					
mmu-miR-124-3p	Cspp1					
mmu-let-7g-5p	Dnajc30					
mmu-miR-134-3p	Eno3					
mmu-miR-101a-3p	Prima1					
mmu-let-7e-5p	Prdm10					
mmu-miR-100-5p	Txnip					
mmu-let-7f-5p	Snrnp70					
mmu-miR-103-3p	Safb2					
mmu-miR-124-3p	Sf3b4					
mmu-miR-101a-3p	Zfp280c					
mmu-miR-1193-5p	Polr3b					
mmu-miR-132-3p	Atxn7l1					
mmu-miR-101a-3p	Cxcl11					
mmu-miR-130a-3p	Dock10					
mmu-miR-300-3p	Letm2					
mmu-let-7e-3p	Etv5					
mmu-miR-103-3p	Utp14a					
mmu-miR-101c	Tax1bp1					
mmu-miR-101a-3p	Zfp869					
mmu-let-7e-3p	Zc3h15					
mmu-let-7j	Mdc1					
mmu-let-7e-5p	Akirin2					
mmu-miR-100-5p	Tbc1d2					
mmu-miR-128-3p	Gk5					
mmu-miR-101c	Pml					
mmu-let-7e-5p	Nfrkb					
mmu-miR-101c	Pkd2					
mmu-miR-103-3p	Col11a2					
mmu-miR-101a-3p	Prune2					
mmu-miR-125b-5p	Htatsf1					
mmu-miR-103-3p	Osbpl7					
mmu-miR-30b-3p	Mettl14					
mmu-miR-124-3p	Trim46					
mmu-let-7e-5p	Fhdc1					
mmu-miR-23a-3p	Snrnp48					
mmu-let-7e-5p	Tbc1d9					
mmu-miR-100-5p	Sugp2					
mmu-miR-101a-3p	Fbxo47					
mmu-let-7f-5p	Zscan25					
mmu-miR-103-3p	Relb					
mmu-miR-103-3p	Safb					
mmu-miR-25-3p	Vwa5b2					
mmu-miR-101c	BC005561					
mmu-miR-300-3p	Lars					
mmu-let-7e-3p	Zfp955b					
mmu-let-7e-5p	Ezh1					
mmu-miR-12191-3p	Ccdc142					
mmu-miR-138-2-3p	Slc7a3					
mmu-miR-132-3p	Sfi1					
mmu-miR-1193-5p	Tnfaip2					
mmu-miR-12191-3p	Sardh					
mmu-miR-124-3p	Mib2					
mmu-miR-22-3p	Nop56					
mmu-let-7g-5p	Stat2					
mmu-miR-101c	AU041133					
mmu-miR-140-3p	Cirbp					
mmu-miR-124-3p	Icosl					
mmu-miR-103-3p	Ahi1					
mmu-miR-140-3p	Fus					
mmu-miR-494-3p	Prr14					
mmu-miR-26b-5p	Palb2					
mmu-miR-101a-3p	Kansl1					
mmu-miR-101c	Hps5					
mmu-let-7i-5p	Rgp1					
mmu-let-7f-5p	Slc1a5					
mmu-miR-101a-3p	Nln					
mmu-miR-101a-3p	Rbm39					
mmu-let-7e-5p	Mtmr3					
mmu-miR-128-3p	Mef2b					
mmu-miR-100-5p	Zfp661					
mmu-miR-103-3p	Zmynd11					
mmu-let-7e-5p	Alkbh3					
mmu-miR-101a-3p	Accs					
mmu-miR-128-3p	Caprin2					
mmu-miR-130a-3p	Tnks1bp1					
mmu-miR-103-3p	Tctn1					
mmu-miR-103-3p	Ccrl2					
mmu-let-7e-5p	Dcp1b					
mmu-miR-124-3p	Naaa					
mmu-miR-101a-3p	Zmat1					
mmu-miR-344d-3-5p	Ciz1					
mmu-miR-3968	Ddx43					
mmu-let-7e-5p	Zfp777					
