# Supplementary material for: The Parasite-Derived Peptide, FhHDM-1, Selectively Modulates miRNA Expression in β-Cells to Prevent Apoptotic Pathways Induced by Proinflammatory Cytokines
Source: J Diabetes Res. 2024 Jul 10;2024:8555211. doi: 10.1155/2024/8555211 (PMC11254460; doi:10.1155/2024/8555211)
Supplement: Supporting Information 10 — Table S9. KEGG pathway analysis of matched genes downregulated in the transcriptome with their corresponding regulatory miRNA upregulated in FhHDM-1–treated β-cells exposed to proinflammatory cytokines compared to cytokines alone. [file 8555211.f10.txt]

"Camaya et al., Supplementary Table 9. KEGG pathway analysis of matched genes downregulated in the transcriptome with their corresponding regulatory miRNA upregulated in FhHDM-1 _-cells exposed to pro-inflammatory cytokines compared to cytokines alone"			
Term	Count	P-Value	Genes
Herpes simplex virus 1 infection	26	9.33E-04	"Zfp788, Au041133, Zfp869, Zfp229, Zfp768, Zfp746, Pik3Cb, Rela, Oas1G, Zfp180, Eif4Ebp1, Zfp282, Zfp661, Zfp39, Zfp612, Zfp777, Cd74, Chuk, Zfp715, Stat2, Pml, Nfkb1, Oas2, Srsf6, Zfp113, Zfp398"
Transcriptional misregulation in cancer	16	1.41E-03	"Ss18, Cd40, Taf15, H3F3B, Fus, Ss18L1, Pml, Aff1, Rela, Nfkb1, Dusp6, Etv5, Nr4A3, Ewsr1, Ddit3, Nupr1"
MAPK signaling pathway	15	3.44E-02	"Chuk, Rasgrf1, Fos, Dusp8, Dusp16, Rela, Nfkb1, Dusp6, Vegfa, Relb, Rps6Ka5, Mknk1, Ddit3, Map3K14, Sos2"
Human T-cell leukemia virus 1 infection	14	2.19E-02	"Egr1, Cd40, Crtc3, Chuk, Gps2, Fos, Pik3Cb, Rela, Nfkb1, Relb, Lck, Ep300, Map3K14, Atr"
Osteoclast differentiation	12	8.36E-04	"Chuk, Lck, Stat2, Fosb, Fyn, Pik3Cb, Fos, Map3K14, Sqstm1, Rela, Nfkb1, Relb"
Spliceosome	12	1.22E-03	"Sf3B4, Sart1, Prpf38B, Fus, Snrnp70, Tra2B, Tra2A, Ddx42, Srsf6, Rbmx, Slu7, Rbm22"
Influenza A	11	2.22E-02	"Chuk, Rsad2, Oas2, Mx2, Stat2, Ep300, Pik3Cb, Rela, Nfkb1, Pml, Oas1G"
NOD-like receptor signaling pathway	11	7.19E-02	"Chuk, Dhx33, Oas2, Stat2, Erbin, Txnip, Plcb1, Rela, Nfkb1, Gbp4, Oas1G"
T cell receptor signaling pathway	10	2.19E-03	"Chuk, Lck, Fyn, Pik3Cb, Fos, Map3K14, Sos2, Rela, Nfkb1, Malt1"
Hepatitis C	10	4.01E-02	"Chuk, Rsad2, Oas2, Mx2, Stat2, Pik3Cb, Sos2, Rela, Nfkb1, Oas1G"
Chemokine signaling pathway	10	8.63E-02	"Cxcl11, Chuk, Ccl20, Stat2, Elmo1, Pik3Cb, Plcb1, Sos2, Rela, Nfkb1"
Measles	9	5.02E-02	"Chuk, Oas2, Mx2, Stat2, Pik3Cb, Fos, Rela, Nfkb1, Oas1G"
Aminoacyl-tRNA biosynthesis	8	2.25E-03	"Cars, Yars, Lars, Tars, Gars, Iars, Eprs, Aars"
Acute myeloid leukemia	8	3.15E-03	"Chuk, Eif4Ebp1, Pik3Cb, Sos2, Rela, Nfkb1, Dusp6, Pml"
PD-L1 expression and PD-1 checkpoint pathway in cancer	8	1.10E-02	"Batf2, Cd274, Chuk, Lck, Pik3Cb, Fos, Rela, Nfkb1"
mRNA surveillance pathway	8	2.42E-02	"Upf2, Pnn, Cpsf7, Fip1L1, Fus, Upf3B, Msi1, Srrm1"
NF-kappa B signaling pathway	8	2.65E-02	"Cd40, Chuk, Lck, Map3K14, Rela, Nfkb1, Malt1, Relb"
C-type lectin receptor signaling pathway	8	3.60E-02	"Chuk, Stat2, Pik3Cb, Map3K14, Rela, Nfkb1, Malt1, Relb"
TNF signaling pathway	8	3.75E-02	"Rps6Ka5, Chuk, Ccl20, Pik3Cb, Fos, Map3K14, Rela, Nfkb1"
HIF-1 signaling pathway	8	3.90E-02	"Mknk1, Eif4Ebp1, Ep300, Pik3Cb, Eno3, Rela, Nfkb1, Vegfa"
Neurotrophin signaling pathway	8	5.10E-02	"Rps6Ka5, Kidins220, Pik3Cb, Sos2, Sh2B3, Rela, Nfkb1, Zfp110"
Apoptosis	8	8.40E-02	"Hrk, Chuk, Ddit3, Pik3Cb, Fos, Map3K14, Rela, Nfkb1"
Apelin signaling pathway	8	8.65E-02	"Mef2A, Hdac5, Mylk2, Egr1, Ryr2, Mef2B, Plcb1"
B cell receptor signaling pathway	7	2.47E-02	"Chuk, Pik3Cb, Fos, Sos2, Rela, Nfkb1, Malt1"
RNA degradation	7	2.89E-02	"Cnot4, Hspa9, Exosc10, Xrn2, Eno3, Tent4B, Dcp1B"
Prostate cancer	7	5.69E-02	"Chuk, Ep300, Pik3Cb, Sos2, Rela, Nfkb1, Etv5"
Toll-like receptor signaling pathway	7	5.92E-02	"Cxcl11, Cd40, Chuk, Pik3Cb, Fos, Rela, Nfkb1"
Insulin resistance	7	8.51E-02	"Gys1, Trib3, Pik3Cb, Ogt, Rela, Nfkb1, Pck2"
Antifolate resistance	6	1.09E-03	"Abcc4, Chuk, Shmt2, Mthfr, Rela, Nfkb1"
"Glycine, serine and threonine metabolism"	6	4.70E-03	"Aoc2, Shmt2, Cth, Sardh, Phgdh, Psph"
Pancreatic cancer	6	5.95E-02	"Chuk, Pik3Cb, Brca2, Rela, Nfkb1, Vegfa"
Biosynthesis of amino acids	6	6.80E-02	"Shmt2, Gpt2, Cth, Phgdh, Eno3, Psph"
Th1 and Th2 cell differentiation	6	9.73E-02	"Chuk, Lck, Maml1, Fos, Rela, Nfkb1"
One carbon pool by folate	5	1.61E-03	"Mthfd1L, Shmt2, Mthfd2, Mthfr, Aldh1L2"
Basal transcription factors	5	3.30E-02	"Taf15, Ercc2, Taf8, Gtf2H1, Taf2"
Fanconi anemia pathway	5	0.052347458	"Top3B, Fancm, Brca2, Palb2, Atr"
Cytosolic DNA-sensing pathway	5	0.097034231	"Chuk, Polr3B, Ifi202B, Rela, Nfkb1"
