# Supplementary material for: The Parasite-Derived Peptide, FhHDM-1, Selectively Modulates miRNA Expression in β-Cells to Prevent Apoptotic Pathways Induced by Proinflammatory Cytokines
Source: J Diabetes Res. 2024 Jul 10;2024:8555211. doi: 10.1155/2024/8555211 (PMC11254460; doi:10.1155/2024/8555211)
Supplement: Supporting Information 11 — Table S10. KEGG pathway analysis of matched genes upregulated in the transcriptome with their corresponding regulatory miRNA downregulated in FhHDM-1–treated β-cells exposed to proinflammatory cytokines compared to cytokines alone. [file 8555211.f11.txt]

"Camaya et al., Supplementary Table 10. KEGG pathway analysis of matched genes upregulated in the transcriptome with their corresponding regulatory miRNA downregulated in FhHDM-1 _-cells exposed to pro-inflammatory cytokines compared to cytokines alone"			
Term	Count	P-Value	Genes
Metabolic pathways	26	8.67E-02	"Pomt2, Mtmr1, Cerk, Pde1C, Ak2, Mtmr4, Sat1, Fut8, Inpp5A, Aldh1B1, Urod, Mgat3, Scd3, Scd1, Pla2G12A, Elovl5, Galnt1, Slc33A1, Gfpt1, Nmnat2, Paics, Pgm2L1, Uqcrq, Hkdc1, Cmpk1, Stt3B"
Protein processing in endoplasmic reticulum	9	9.22E-04	"Xbp1, Vcp, Sar1A, Os9, Hspa5, Ssr1, Stt3B, Sec24C, Hsp90B1"
PI3K-Akt signaling pathway	9	6.05E-02	"Itgb1, Ntrk2, Creb3L2, Igf2, Vegfb, Itgb7, Ikbkg, Gng12, Hsp90B1"
Salmonella infection	8	2.94E-02	"Gsdmd, Rab7, Ikbkg, Arpc5, Pfn1, Dynll2, Arf6, Hsp90B1"
Ras signaling pathway	7	5.84E-02	"Ntrk2, Pla2G12A, Igf2, Vegfb, Ikbkg, Gng12, Arf6"
Dopaminergic synapse	5	7.46E-02	"Ppp1Cc, Gsk3A, Creb3L2, Ppp1R1B, Gng12"
Alcoholic liver disease	5	8.44E-02	"Aldh1B1, Scd3, Lbp, Ikbkg, Scd1"
Thyroid hormone synthesis	4	5.63E-02	"Hspa5, Creb3L2, Atp1B1, Hsp90B1"
Arrhythmogenic right ventricular cardiomyopathy	4	6.20E-02	"Itgb1, Atp2A2, Itgb7, Cacng2"
Cardiac muscle contraction	4	8.27E-02	"Uqcrq, Atp2A2, Atp1B1, Cacng2"
ECM-receptor interaction	4	8.49E-02	"Itgb1, Sv2A, Itgb7, Cd47"
Hypertrophic cardiomyopathy	4	9.17E-02	"Itgb1, Atp2A2, Itgb7, Cacng2"
Dilated cardiomyopathy	4	9.87E-02	"Itgb1, Atp2A2, Itgb7, Cacng2"
Biosynthesis of unsaturated fatty acids	3	6.03E-02	"Elovl5, Scd3, Scd1"
